# Supplementary material for: Ferroptosis-related gene ATG5 is a novel prognostic biomarker in nasopharyngeal carcinoma and head and neck squamous cell carcinoma
Source: Front Bioeng Biotechnol. 2022 Sep 15;10:1006535. doi: 10.3389/fbioe.2022.1006535 (PMC9520473; doi:10.3389/fbioe.2022.1006535)
Supplement: Supplementary file 3 [file DataSheet1.ZIP]

Archive with 20 entries (18 files):
- Source data Fig.3 and Fig.4/Fig.3/
- Source data Fig.3 and Fig.4/Fig.3/CIBERSORT Score of Immune cell in two clusters of HNSCC sample.csv
- Source data Fig.3 and Fig.4/Fig.3/Correlation of PD-L1 and ferroptosis-related genes in HNSCC samples.csv
- Source data Fig.3 and Fig.4/Fig.3/Differential genes in GSE12452.csv
- Source data Fig.3 and Fig.4/Fig.3/Differential genes in GSE53819.csv
- Source data Fig.3 and Fig.4/Fig.3/PD-L1 in GSE12452.csv
- Source data Fig.3 and Fig.4/Fig.3/PD-L1 in GSE53819.csv
- Source data Fig.3 and Fig.4/Fig.3/PD-L2 in GSE12452.csv
- Source data Fig.3 and Fig.4/Fig.3/PD-L2 in GSE53819.csv
- Source data Fig.3 and Fig.4/Fig.4/
- Source data Fig.3 and Fig.4/Fig.4/ATG in stage Iú1⁄4II and IIIú1⁄4IV of HNSCC.csv
- Source data Fig.3 and Fig.4/Fig.4/ATG5 in GSE12452.csv
- Source data Fig.3 and Fig.4/Fig.4/ATG5 in HNSCC samples.csv
- Source data Fig.3 and Fig.4/Fig.4/ATG5 univariate and multivariate Cox regression analysis.csv
- Source data Fig.3 and Fig.4/Fig.4/Differential genes in GSE12452.csv
- Source data Fig.3 and Fig.4/Fig.4/Kaplan-Meier survival analysis of ATG5 from TCGA dataset.csv
- Source data Fig.3 and Fig.4/Fig.4/Kaplan-Meier survival analysis of ferroptosis-related genes in HNSCC.csv
- Source data Fig.3 and Fig.4/Fig.4/Low OS of ferroptosis-related genes in HNSCC.csv
- Source data Fig.3 and Fig.4/Fig.4/venn Data.csv
- Source data Fig.3 and Fig.4/Fig.4/Venn Diagram.xlsx
