# Supplementary material for: Ferroptosis-related gene ATG5 is a novel prognostic biomarker in nasopharyngeal carcinoma and head and neck squamous cell carcinoma
Source: Front Bioeng Biotechnol. 2022 Sep 15;10:1006535. doi: 10.3389/fbioe.2022.1006535 (PMC9520473; doi:10.3389/fbioe.2022.1006535)
Supplement: Supplementary file 3 [file DataSheet1.ZIP › Source data Fig.3 and Fig.4/Fig.3/CIBERSORT Score of Immune cell in two clusters of HNSCC sample.csv]

	B cell naive	B cell memory	B cell plasma	T cell CD8+	T cell CD4+ naive	T cell CD4+ memory resting	T cell CD4+ memory activated	T cell follicular helper	T cell regulatory (Tregs)	T cell gamma delta	NK cell resting	NK cell activated	Monocyte	Macrophage M0	Macrophage M1	Macrophage M2	Myeloid dendritic cell resting	Myeloid dendritic cell activated	Mast cell activated	Mast cell resting	Eosinophil	Neutrophil	Groups
TCGA-CV-A463-01	0.00E+00	1.80E-02	0.153848883	0.1577364	0	1.32E-01	0.00E+00	0.075087789	0	0	0.00E+00	1.23E-01	2.52E-02	0.056599721	0.079512023	0.066552639	4.81E-02	4.07E-02	0	1.62E-02	0.000713936	6.61E-03	G1
TCGA-CV-7102-01	4.57E-03	0.00E+00	0	0.029017426	0	8.60E-02	1.82E-02	0	0.012053141	0	2.91E-03	1.95E-03	3.69E-02	0.33151511	0.107301839	0.336703215	9.67E-03	0.00E+00	0.023249568	0.00E+00	0	0.00E+00	G1
TCGA-BA-A6DL-01	0.00E+00	1.48E-02	0.122271771	0.078823643	0	0.00E+00	1.46E-02	0.142637399	0.064217796	0	6.86E-02	0.00E+00	5.99E-04	0.104909054	0.046515774	0.060674622	0.00E+00	6.20E-02	0	1.82E-01	0	3.70E-02	G1
TCGA-CR-6471-01	2.75E-02	0.00E+00	0	0.218945474	0	1.85E-01	4.51E-02	0.04962106	0.055612445	0	4.91E-02	0.00E+00	0.00E+00	0.089342877	0.080389227	0.148330713	3.78E-02	0.00E+00	0	1.32E-02	0	0.00E+00	G1
TCGA-CQ-A4CE-01	0.00E+00	0.00E+00	0.044662703	0.183343572	0	8.55E-02	4.83E-02	0.093422179	0.037786333	0	5.97E-04	1.82E-02	1.06E-02	0.091341669	0.165915464	0.095134146	1.80E-02	6.07E-02	0.0358004	0.00E+00	0	1.08E-02	G1
TCGA-CQ-5333-01	0.00E+00	2.27E-02	0.04872274	0.11295481	0	3.97E-02	2.37E-02	0.093112315	0.024755409	0	0.00E+00	6.90E-02	7.84E-03	0.010474568	0.132998629	0.337429081	3.89E-02	0.00E+00	0	3.41E-02	0	3.67E-03	G1
TCGA-DQ-7592-01	0.00E+00	0.00E+00	0.017073541	0.123183001	0	1.33E-01	0.00E+00	0.051528868	0.014424893	0	0.00E+00	7.23E-02	5.70E-03	0.208166266	0.138105693	0.208925498	1.79E-03	0.00E+00	0.019877752	0.00E+00	0	5.54E-03	G1
TCGA-UF-A71E-01	0.00E+00	0.00E+00	0.23533744	0.03297497	0	0.00E+00	0.00E+00	0.111717165	0.012655231	0	1.02E-02	0.00E+00	0.00E+00	0.301400585	0.007950016	0.18079451	2.99E-02	1.39E-02	0	6.31E-02	0	5.24E-05	G1
TCGA-CV-7416-01	0.00E+00	0.00E+00	0.092921665	0.007222076	0	1.71E-01	0.00E+00	0	0	0	0.00E+00	3.35E-02	3.60E-02	0.073134703	0	0.384600513	3.91E-02	1.46E-01	0.015116141	1.41E-03	0	0.00E+00	G1
TCGA-CN-4737-01	3.44E-03	0.00E+00	0.092272736	0.023943685	0	3.75E-02	0.00E+00	0.053169791	0.012240842	0	4.48E-03	2.78E-02	3.39E-02	0.464067108	0	0.153271016	1.40E-03	4.65E-02	0	4.60E-02	0	0.00E+00	G1
TCGA-IQ-A6SH-01	0.00E+00	0.00E+00	0.07000786	0.090603254	0	0.00E+00	0.00E+00	0.083385906	0.077394601	0	3.01E-02	7.60E-02	0.00E+00	0.09407733	0.125745929	0.243237118	0.00E+00	1.03E-01	0	6.80E-03	0	0.00E+00	G1
TCGA-CV-6938-01	0.00E+00	2.44E-04	0.000960391	0.177499836	0	0.00E+00	9.05E-04	0.060612544	0.007578002	0	0.00E+00	5.28E-02	0.00E+00	0.11691777	0.223309235	0.237404876	1.66E-02	7.84E-02	0	2.68E-02	0	0.00E+00	G1
TCGA-CR-7401-01	3.74E-02	0.00E+00	0.01903503	0.040833612	0.008482663	1.62E-02	0.00E+00	0.056447597	0.006160427	0.022847172	0.00E+00	3.29E-02	2.19E-02	0.097308065	0.109437639	0.29132221	1.22E-02	7.18E-02	0.135011645	0.00E+00	0	2.08E-02	G1
TCGA-UF-A71B-01	3.32E-03	0.00E+00	0.140253382	0.062612352	0	1.64E-03	0.00E+00	0.103839328	0.011480205	0	8.31E-02	0.00E+00	2.54E-02	0.213934165	0.01637375	0.158553029	8.37E-03	5.69E-03	0	1.44E-01	0	2.18E-02	G1
TCGA-CR-7402-01	0.00E+00	2.06E-02	0.202136933	0.086560263	0	1.44E-01	4.63E-02	0.076614457	0.020429066	0	1.42E-02	3.16E-02	1.62E-02	0.069765892	0.047940131	0.109078317	8.97E-03	1.87E-02	0.068107511	0.00E+00	0	1.84E-02	G1
TCGA-IQ-A61O-01	0.00E+00	6.13E-03	0.015709124	0.016677167	0	2.30E-02	0.00E+00	0.021689838	0.015190024	0.017211627	0.00E+00	1.81E-02	0.00E+00	0.384668185	0.039965417	0.378547445	0.00E+00	0.00E+00	0	6.31E-02	0	0.00E+00	G1
TCGA-IQ-7630-01	0.00E+00	4.48E-02	0	0.038224384	0	1.75E-01	0.00E+00	0.082130668	0.01574904	0	2.31E-02	1.34E-02	0.00E+00	0.219517127	0.013858953	0.199924549	1.42E-02	8.51E-02	0	7.48E-02	0	0.00E+00	G1
TCGA-CQ-A4CB-01	2.30E-02	0.00E+00	0.018264937	0.028303683	0	2.00E-01	0.00E+00	0.006726611	0	0	6.83E-02	0.00E+00	4.31E-02	0.11961501	0.083253352	0.157495776	0.00E+00	1.47E-01	0	9.77E-02	0	6.99E-03	G1
TCGA-MT-A67F-01	1.93E-02	0.00E+00	0.000238427	0.279351054	0	3.56E-02	7.74E-02	0.111395118	0.020312042	0.03854174	1.49E-02	0.00E+00	0.00E+00	0.039999918	0.074782597	0.170742702	1.77E-03	1.06E-02	0	9.29E-02	0	1.21E-02	G1
TCGA-HD-7832-01	0.00E+00	0.00E+00	0.058424576	0.091441249	0	9.81E-02	3.36E-02	0.041187566	0.001572242	0	2.19E-02	2.76E-02	0.00E+00	0.170351274	0.083354792	0.247959604	0.00E+00	4.84E-02	0	7.49E-02	0	1.25E-03	G1
TCGA-QK-A8Z7-01	6.94E-02	0.00E+00	0.102009574	0.060431629	0	0.00E+00	0.00E+00	0.200163737	0.009450597	0	1.98E-02	0.00E+00	0.00E+00	0.302575128	0.05558845	0.151777741	0.00E+00	0.00E+00	0.028792414	0.00E+00	0	0.00E+00	G1
TCGA-BA-4075-01	1.13E-02	0.00E+00	0.008020408	0.019973713	0.036265214	1.90E-01	0.00E+00	0	0	0	6.89E-02	0.00E+00	2.91E-02	0.114322655	0.003876828	0.186994296	4.17E-02	2.32E-03	0	2.17E-01	0.018388933	5.14E-02	G1
TCGA-CN-4740-01	0.00E+00	0.00E+00	0.012334911	0.08112878	0	9.76E-02	0.00E+00	0.009799214	0.001336135	0	0.00E+00	0.00E+00	2.61E-02	0.356937665	0.081518195	0.301668137	3.26E-03	0.00E+00	0.021013372	0.00E+00	0	7.34E-03	G1
TCGA-H7-8502-01	2.66E-03	0.00E+00	0.011841424	0.042146243	0	1.51E-01	5.85E-02	0	0	0	6.98E-02	0.00E+00	1.54E-02	0.070469164	0.168649364	0.254238108	0.00E+00	7.24E-02	0	6.89E-02	0	1.37E-02	G1
TCGA-CV-5966-01	5.19E-03	0.00E+00	0	0.087130408	0	5.71E-02	1.40E-02	0.021997547	0	0	0.00E+00	6.18E-02	2.33E-02	0.002810185	0.082781844	0.393832525	0.00E+00	1.70E-01	0	7.57E-02	0	4.11E-03	G1
TCGA-BA-5151-01	1.51E-04	0.00E+00	0.012437249	0.033052801	0	2.16E-01	9.49E-03	0.030625881	0	0	4.87E-02	0.00E+00	2.38E-02	0.015721034	0.040261595	0.228751607	4.20E-03	1.16E-01	0	9.13E-02	0	1.30E-01	G1
TCGA-CV-7410-01	2.28E-01	8.04E-02	0	0.069444615	0	2.04E-01	0.00E+00	0.090417131	0.074198354	0	0.00E+00	3.92E-03	0.00E+00	0.046394946	0.070751703	0.109692648	5.59E-03	6.97E-03	0.006428039	0.00E+00	0	3.77E-03	G1
TCGA-KU-A6H7-06	0.00E+00	5.27E-02	0	0.39522178	0	0.00E+00	1.36E-02	0.054357397	0.067418386	0	0.00E+00	1.03E-01	9.64E-03	0.135664196	0.042405498	0.060541317	2.32E-02	0.00E+00	0.04220566	0.00E+00	0	0.00E+00	G1
TCGA-CN-5360-01	3.43E-02	0.00E+00	0.031587592	0.151627579	0	1.39E-01	4.52E-02	0.03547807	0.046635903	0	0.00E+00	2.15E-02	0.00E+00	0.086204217	0.121245642	0.248186474	1.46E-02	0.00E+00	0.016288066	0.00E+00	0	7.99E-03	G1
TCGA-DQ-5631-01	0.00E+00	7.34E-03	0.13920638	0.004846504	0	9.70E-02	0.00E+00	0.063698104	0.019745249	0	2.77E-02	0.00E+00	0.00E+00	0.323550093	0.007437104	0.175940186	7.31E-02	2.06E-02	0	3.98E-02	0	0.00E+00	G1
TCGA-QK-A6V9-01	1.56E-02	3.49E-02	0.021953617	0.218797201	0	1.70E-02	0.00E+00	0.145028012	0.068894709	0	0.00E+00	3.78E-02	0.00E+00	0.070560353	0.257810135	0.08798805	1.11E-02	0.00E+00	0	1.25E-02	0	0.00E+00	G1
TCGA-CV-5430-01	1.41E-02	0.00E+00	0.043074168	0.10831763	0	1.44E-01	0.00E+00	0.061114508	0.059122541	0	0.00E+00	3.76E-02	2.01E-02	0.003153278	0.157265814	0.242173887	4.34E-02	1.27E-02	0.053887235	0.00E+00	0	0.00E+00	G1
TCGA-CN-A497-01	1.14E-02	0.00E+00	0.133752183	0.059553969	0	1.66E-01	1.98E-03	0.183325825	0.004757592	0	4.83E-02	4.39E-03	2.61E-02	0.075249429	0.037651873	0.093407413	1.35E-02	4.21E-02	0	9.50E-02	0	3.84E-03	G1
TCGA-CV-7177-01	0.00E+00	1.33E-02	0.023357283	0.029002051	0	5.83E-02	0.00E+00	0.027136087	0.045209837	0	4.67E-03	0.00E+00	2.75E-03	0.355982597	0.016131982	0.235872844	7.81E-02	0.00E+00	0.077657648	2.89E-02	0	3.68E-03	G1
TCGA-CR-7386-01	0.00E+00	1.96E-02	0.005242317	0.081347895	0	1.54E-01	5.54E-03	0.050593299	0.015710467	0	0.00E+00	2.09E-02	0.00E+00	0.078778429	0.132897412	0.321081486	3.21E-02	0.00E+00	0.075280826	0.00E+00	0	6.58E-03	G1
TCGA-BA-5153-01	1.59E-02	0.00E+00	0.104388246	0.222700042	0	4.13E-02	1.29E-01	0.084175387	0.021230531	0.013589167	0.00E+00	7.65E-02	1.12E-02	0.049734377	0.029128894	0.089430375	2.05E-02	1.60E-02	0	7.54E-02	0	0.00E+00	G1
TCGA-CV-7235-01	1.36E-02	0.00E+00	0	0.113976312	0	9.72E-02	0.00E+00	0.043735108	0.042101026	0	0.00E+00	5.20E-02	9.09E-03	0.0806828	0.134634854	0.256279191	1.28E-02	1.11E-01	0.032517214	0.00E+00	0	0.00E+00	G1
TCGA-BA-5556-01	2.55E-02	0.00E+00	0.037911493	0.243003462	0	7.80E-02	0.00E+00	0.09862064	0.035314661	0	6.00E-02	1.81E-02	6.77E-03	0.003847163	0.131758172	0.187159161	2.15E-02	2.11E-02	0	3.15E-02	0	0.00E+00	G1
TCGA-CN-4742-01	3.15E-02	0.00E+00	0.03013109	0.037089038	0	7.24E-02	0.00E+00	0.049776213	0.008033951	0	5.05E-02	0.00E+00	0.00E+00	0.457166114	0.022501223	0.15642926	1.11E-02	2.02E-02	0	5.33E-02	0	0.00E+00	G1
TCGA-HD-8314-01	3.08E-04	5.65E-04	0.022313304	0.078418568	0	5.50E-02	0.00E+00	0.053903111	0.062810408	0	8.34E-03	0.00E+00	0.00E+00	0.267627102	0.072368627	0.338799794	6.65E-03	0.00E+00	0.032917974	0.00E+00	0	0.00E+00	G1
TCGA-HD-7754-01	0.00E+00	0.00E+00	0.115556402	0.040889265	0	1.69E-01	0.00E+00	0.016581716	0.013695132	0	1.80E-02	0.00E+00	1.42E-02	0.20404173	0.000370782	0.325593164	1.27E-02	2.43E-02	0.007972979	1.76E-02	0	1.92E-02	G1
TCGA-P3-A6T8-01	0.00E+00	0.00E+00	0.064576387	0.013171769	0	6.56E-02	0.00E+00	0.033051128	0.001396303	0	2.58E-02	2.70E-02	0.00E+00	0.546887857	0	0.082043898	0.00E+00	1.05E-01	0	3.38E-02	0	1.91E-03	G1
TCGA-CQ-6223-01	2.65E-03	0.00E+00	0.06223041	0.065551871	0	9.78E-02	0.00E+00	0.043101665	0.025530517	0	2.85E-02	0.00E+00	7.00E-03	0.234498479	0.164532575	0.158225941	5.89E-03	7.45E-02	0.027414683	0.00E+00	0	2.51E-03	G1
TCGA-CV-5444-01	5.52E-03	0.00E+00	0.004680776	0.034578283	0	8.67E-02	1.32E-03	0.059321818	0.028452727	0	0.00E+00	5.48E-02	0.00E+00	0.109987433	0.145786777	0.396442364	4.13E-02	0.00E+00	0.02805828	0.00E+00	0	3.13E-03	G1
TCGA-CN-4726-01	0.00E+00	0.00E+00	0.005649333	0.014299316	0	2.12E-01	0.00E+00	0	0	0	2.33E-02	0.00E+00	3.52E-02	0.018042624	0.003022453	0.205964761	8.85E-02	3.24E-02	0	1.72E-01	0	1.90E-01	G1
TCGA-CN-4725-01	0.00E+00	0.00E+00	0.095061993	0.019511495	0	1.47E-01	0.00E+00	0.036535852	0	0	3.45E-02	0.00E+00	6.99E-03	0.075175276	0.052188305	0.249221665	2.05E-02	9.80E-02	0	1.02E-01	0	6.34E-02	G1
TCGA-CV-A461-01	0.00E+00	1.85E-02	0.016172201	0.253380225	0	9.75E-04	1.45E-02	0.074359047	0.068048162	0	0.00E+00	8.29E-02	0.00E+00	0.080431714	0.121156263	0.195350565	3.29E-02	1.82E-02	0.023046474	0.00E+00	0	0.00E+00	G1
TCGA-P3-A6T5-01	0.00E+00	8.39E-03	0	0.041122154	0	1.30E-02	0.00E+00	0.085528759	0.030264214	0	0.00E+00	3.13E-02	0.00E+00	0.392025601	0.015400315	0.174737002	1.08E-02	7.61E-02	0	1.16E-01	0	5.52E-03	G1
TCGA-HD-7753-01	1.18E-02	0.00E+00	0.016730544	0.069969466	0	2.03E-01	3.95E-02	0.017473137	0	0	3.93E-02	0.00E+00	1.61E-03	0.156387741	0.086412288	0.10529395	4.96E-03	1.28E-01	0	1.08E-01	0	1.12E-02	G1
TCGA-CX-7086-01	7.40E-03	0.00E+00	0.256646073	0.049937806	0	1.16E-01	3.37E-04	0.135583955	0.017108675	0	1.01E-02	3.83E-03	6.98E-03	0.023122919	0.171611703	0.062432482	4.30E-02	3.22E-02	0	2.14E-02	0	4.18E-02	G1
TCGA-CV-7568-01	0.00E+00	0.00E+00	0.067574959	0.081790828	0	5.82E-02	3.76E-02	0.059552275	0.005799823	0.00714032	1.32E-02	0.00E+00	0.00E+00	0.205366527	0.13913981	0.250123019	5.07E-02	0.00E+00	0.023816619	0.00E+00	0	0.00E+00	G1
TCGA-CN-5365-01	1.19E-02	0.00E+00	0	0.109835997	0	0.00E+00	0.00E+00	0.076161452	0.00516529	0	0.00E+00	9.46E-02	4.20E-03	0.071104993	0.128819955	0.233700744	5.34E-02	3.09E-03	0	1.93E-01	0	1.52E-02	G1
TCGA-CV-7430-01	0.00E+00	0.00E+00	0.04408465	0.033604841	0	3.76E-01	3.64E-02	0	0	0	1.03E-01	0.00E+00	1.13E-02	0.108081809	0.021935792	0.144201797	1.29E-02	8.38E-02	0	1.93E-02	0	4.79E-03	G1
TCGA-CN-5363-01	0.00E+00	0.00E+00	0.017774876	0.177144935	0	1.30E-01	4.59E-02	0	0.005857411	0	3.22E-02	3.78E-02	7.47E-03	0.048873828	0.226565393	0.25242403	0.00E+00	0.00E+00	0	1.46E-02	0	3.33E-03	G1
TCGA-BA-5559-01	1.65E-02	0.00E+00	0.042072381	0.298625267	0	4.48E-02	8.74E-02	0.10039094	0.037498003	0	0.00E+00	3.48E-02	1.88E-02	0	0.090266808	0.193470803	1.75E-02	0.00E+00	0.017925047	0.00E+00	0	0.00E+00	G1
TCGA-CV-7236-01	0.00E+00	8.91E-03	0.025458996	0.084557387	0	2.42E-01	0.00E+00	0.026683303	0.009429808	0	4.20E-02	0.00E+00	2.79E-02	0.090971458	0.150917839	0.108780384	5.77E-02	0.00E+00	0	1.19E-01	0.005533093	0.00E+00	G1
TCGA-CV-7248-01	3.99E-02	5.22E-02	0.043373546	0.132970788	0	9.07E-02	0.00E+00	0.064706835	0.077298988	0	0.00E+00	2.81E-02	0.00E+00	0.207571424	0.052251241	0.189452581	7.85E-03	0.00E+00	0	9.18E-03	0	4.46E-03	G1
TCGA-F7-A50I-01	0.00E+00	1.32E-02	0.00856062	0.17302248	0	0.00E+00	1.45E-03	0.118685963	0.049902109	0	8.70E-03	1.12E-02	2.34E-03	0.111886986	0.126358372	0.170792345	1.17E-02	9.02E-02	0	1.01E-01	0	9.42E-04	G1
TCGA-CV-6955-01	0.00E+00	1.80E-02	0	0.116614971	0	1.72E-01	0.00E+00	0.067698748	0.03371402	0	0.00E+00	7.69E-02	9.50E-04	0.081736143	0.099528049	0.160202032	1.06E-01	2.58E-03	0.054386679	0.00E+00	0	9.91E-03	G1
TCGA-UF-A71A-01	0.00E+00	0.00E+00	0.05199969	0.009804396	0	1.66E-01	0.00E+00	0	0	0	8.15E-03	1.66E-02	0.00E+00	0.331564235	0.015473417	0.339838271	1.63E-02	1.33E-02	0.030869634	0.00E+00	0	0.00E+00	G1
TCGA-HD-8635-01	8.50E-03	0.00E+00	0.056440479	0.035196227	0	1.37E-01	0.00E+00	0.064717898	0.005246719	0	3.99E-03	4.89E-02	0.00E+00	0.233444391	0.072288015	0.272013719	0.00E+00	5.87E-03	0	4.44E-02	0	1.23E-02	G1
TCGA-UF-A7JH-01	0.00E+00	9.48E-03	0.002530787	0.06733509	0	9.59E-02	1.56E-02	0.120848151	0.006557706	0	0.00E+00	5.19E-02	1.97E-02	0.094721663	0.115766529	0.317786691	2.75E-02	0.00E+00	0	5.43E-02	0	1.59E-04	G1
TCGA-CV-6962-01	2.37E-02	0.00E+00	0.114667191	0.01849552	0.001623447	0.00E+00	0.00E+00	0.024793109	0.033652876	0	6.92E-02	0.00E+00	0.00E+00	0.401618814	0.008177253	0.16072424	0.00E+00	0.00E+00	0	1.43E-01	0	0.00E+00	G1
TCGA-CN-4736-01	0.00E+00	0.00E+00	0.020782872	0.127874705	0	3.73E-03	2.47E-03	0.087150043	0.023477726	0	0.00E+00	6.26E-02	0.00E+00	0.268669663	0.187407078	0.193520779	0.00E+00	4.45E-03	0.017892401	0.00E+00	0	0.00E+00	G1
TCGA-D6-6517-01	0.00E+00	1.99E-02	0.070404372	0.022170952	0	9.10E-02	0.00E+00	0.03078165	0.091050177	0	0.00E+00	1.71E-02	7.46E-03	0.189235978	0.007741827	0.242614244	5.23E-02	8.71E-02	0	6.77E-02	0	3.49E-03	G1
TCGA-CQ-A4C6-01	1.62E-02	0.00E+00	0.013272511	0.067155146	0	7.10E-02	2.28E-03	0.093591062	0.008683119	0	0.00E+00	3.96E-02	0.00E+00	0.142155343	0.256829254	0.151309499	1.30E-02	5.34E-02	0	6.92E-02	0	2.38E-03	G1
TCGA-CR-6491-01	4.22E-03	0.00E+00	0.02154141	0.126546405	0	2.35E-01	4.41E-02	0.017672941	0.007310871	0	1.07E-02	0.00E+00	4.50E-03	0.134489437	0.054344104	0.091237354	2.49E-02	3.51E-02	0	1.87E-01	0	2.22E-03	G1
TCGA-CQ-5330-01	3.65E-02	0.00E+00	0	0.039229437	0	1.66E-01	4.11E-02	0.037861812	0	0	0.00E+00	8.15E-02	2.66E-02	0.032152956	0.193709069	0.27032721	2.54E-02	0.00E+00	0.04216629	0.00E+00	0	7.72E-03	G1
TCGA-CV-A6JY-01	0.00E+00	0.00E+00	0.331331634	0.078104839	0	4.81E-02	0.00E+00	0.054272754	0	0	0.00E+00	2.76E-02	0.00E+00	0.069277381	0.011220317	0.157601973	3.52E-02	1.92E-02	0.140140404	0.00E+00	0	2.79E-02	G1
TCGA-CV-7180-01	6.61E-03	0.00E+00	0.066084401	0.183072396	0	5.42E-02	7.31E-02	0.135002577	0.004458049	0	0.00E+00	7.61E-02	0.00E+00	0.093593353	0.067609057	0.135012806	4.00E-02	1.44E-02	0	4.26E-02	0	8.01E-03	G1
TCGA-CQ-5334-01	8.64E-03	0.00E+00	0	0.232711309	0	1.89E-02	2.41E-02	0.042803702	0.029807203	0	5.40E-02	2.10E-02	1.40E-02	0.07015588	0.207148333	0.24057189	0.00E+00	0.00E+00	0	3.61E-02	0	0.00E+00	G1
TCGA-CN-5367-01	4.78E-03	3.39E-04	0	0.041539476	0	8.20E-02	0.00E+00	0.011426336	0.006159122	0	5.06E-03	0.00E+00	8.46E-03	0.206656157	0.103272566	0.229480181	2.65E-01	0.00E+00	0.036203206	0.00E+00	0	0.00E+00	G1
TCGA-CR-6484-01	0.00E+00	1.46E-02	0.055428251	0.086316575	0	1.60E-01	0.00E+00	0.038008841	0.029663783	0	0.00E+00	3.88E-02	0.00E+00	0.273456836	0.092822911	0.182912558	3.27E-03	0.00E+00	0.01221679	2.92E-04	0	1.18E-02	G1
TCGA-CR-6470-01	0.00E+00	5.63E-02	0.040683609	0.173279324	0	1.88E-01	0.00E+00	0.086958173	0.08731225	0	0.00E+00	6.72E-02	0.00E+00	0.042325396	0.098538961	0.094201791	8.90E-03	0.00E+00	0.051089279	0.00E+00	0	5.11E-03	G1
TCGA-CV-7429-01	0.00E+00	0.00E+00	0.01530499	0.127153608	0	1.74E-01	4.00E-02	0	0	0	5.08E-02	0.00E+00	2.35E-03	0.120467585	0.045559722	0.382417484	0.00E+00	0.00E+00	0	4.16E-02	0	0.00E+00	G1
TCGA-CR-7388-01	0.00E+00	5.15E-02	0.152317633	0.065354084	0	1.87E-01	1.90E-03	0.048198378	0.0270995	0	0.00E+00	9.11E-03	3.31E-02	0.063772327	0.039930902	0.146711982	1.61E-03	3.70E-02	0	5.37E-02	0	8.13E-02	G1
TCGA-QK-A8ZB-01	0.00E+00	4.28E-02	0.279788585	0.018634858	0	5.59E-02	0.00E+00	0.027751872	0.013967161	0	0.00E+00	1.49E-02	0.00E+00	0.317881664	0.070565421	0.111787391	0.00E+00	1.23E-02	0.027896308	0.00E+00	0	5.87E-03	G1
TCGA-CV-7425-01	1.40E-02	0.00E+00	0.032176172	0.159344638	0	7.49E-02	0.00E+00	0.076210891	0.059382973	0	0.00E+00	7.27E-02	6.02E-03	0.027926711	0.096294326	0.200705944	8.85E-02	2.38E-02	0.057620374	0.00E+00	0	1.04E-02	G1
TCGA-BA-5555-01	3.73E-03	0.00E+00	0.150114445	0.108510977	0	5.84E-02	1.26E-02	0.047377201	0.034006937	0	3.24E-03	4.42E-02	4.41E-03	0.076536312	0.133633662	0.205218185	1.69E-02	1.16E-02	0.080837716	0.00E+00	0	8.73E-03	G1
TCGA-CN-6995-01	0.00E+00	1.52E-02	0.029596201	0.152126719	0	6.55E-02	6.84E-03	0.10421206	0.025865593	0	0.00E+00	9.71E-02	1.09E-02	0.102879552	0.138480519	0.163269314	1.88E-02	6.32E-05	0	6.39E-02	0	5.15E-03	G1
TCGA-CN-6020-01	9.10E-03	0.00E+00	0	0	0	1.04E-01	0.00E+00	0.069740723	0.015980084	0	1.06E-01	0.00E+00	1.91E-02	0.33698903	0.057236395	0.085765433	0.00E+00	9.71E-02	0	6.82E-02	0	3.03E-02	G1
TCGA-CQ-6218-01	4.97E-03	0.00E+00	0.032092408	0.068136106	0	2.21E-01	2.39E-02	0.012694362	0	0	3.63E-02	0.00E+00	4.03E-03	0.180829446	0.102706804	0.204732501	0.00E+00	4.78E-02	0.002329572	4.31E-02	0	1.56E-02	G1
TCGA-CR-6467-01	3.31E-02	1.38E-02	0.068551741	0.27986271	0	1.56E-01	0.00E+00	0.054657895	0.068252326	0	0.00E+00	4.47E-02	9.91E-03	0.037396689	0.115570762	0.100485934	6.68E-03	0.00E+00	0	1.09E-02	0	0.00E+00	G1
TCGA-CV-6933-01	1.51E-04	0.00E+00	0.00955689	0.013751126	0	8.88E-03	0.00E+00	0.03271599	0.040819746	0	2.65E-02	0.00E+00	2.31E-02	0.656769008	0	0.116713224	0.00E+00	2.12E-02	0	4.98E-02	0	0.00E+00	G1
TCGA-CV-6945-01	0.00E+00	0.00E+00	0.117345519	0.037826963	0.013941211	0.00E+00	0.00E+00	0.060934785	0.002671197	0	1.05E-02	9.58E-03	0.00E+00	0.527807472	0.012626705	0.129237169	0.00E+00	4.30E-02	0	3.22E-02	0	2.34E-03	G1
TCGA-CV-6954-01	0.00E+00	1.97E-02	0.048998716	0.050332839	0	3.86E-02	2.19E-02	0.040097528	0.026491602	0	0.00E+00	3.96E-02	8.96E-03	0.014858508	0.29477523	0.217528111	1.13E-01	0.00E+00	0.059075106	0.00E+00	0	6.31E-03	G1
TCGA-UF-A719-01	0.00E+00	0.00E+00	0.177199013	0.071922931	0	4.82E-02	0.00E+00	0.156658703	0.001340727	0	0.00E+00	5.12E-02	0.00E+00	0.192414682	0.011384831	0.171013838	6.35E-03	5.19E-02	0	4.84E-02	0	1.21E-02	G1
TCGA-CN-5370-01	0.00E+00	0.00E+00	0.007569164	0.046236763	0	1.92E-01	1.52E-02	0.022548705	0.001627936	0	1.13E-02	1.20E-02	5.20E-02	0.044791583	0.110922828	0.390725382	4.12E-02	0.00E+00	0	4.62E-02	0	5.84E-03	G1
TCGA-CQ-6221-01	0.00E+00	3.08E-03	0.00840482	0.00695029	0	4.17E-02	0.00E+00	0.015404437	0	0	2.47E-02	1.86E-02	3.64E-02	0.271257905	0.013485931	0.498634179	0.00E+00	0.00E+00	0	6.14E-02	0	0.00E+00	G1
TCGA-CV-7089-01	0.00E+00	2.61E-02	0.00935905	0.116689801	0	1.48E-01	0.00E+00	0.030274195	0.031565965	0	0.00E+00	5.86E-02	7.78E-04	0.126028392	0.14452439	0.195148739	2.92E-02	3.15E-02	0.03648491	1.54E-02	0	0.00E+00	G1
TCGA-CV-7421-01	1.80E-02	0.00E+00	0.117339429	0.021949454	0	2.42E-02	0.00E+00	0.04978631	0.005944938	0	0.00E+00	2.54E-02	2.30E-03	0.375997313	0.086559165	0.220935927	0.00E+00	0.00E+00	0.051468587	0.00E+00	0	0.00E+00	G1
TCGA-IQ-A61E-01	0.00E+00	0.00E+00	0.020770919	0.118228776	0	3.37E-02	4.46E-05	0.073181566	0.012914835	0.03736538	0.00E+00	5.59E-02	0.00E+00	0.246094614	0.09449916	0.196859553	0.00E+00	9.90E-03	0	1.00E-01	0	0.00E+00	G1
TCGA-F7-8489-01	2.44E-03	0.00E+00	0.034926304	0.067513989	0	2.66E-01	2.20E-02	0.108515774	0	0	5.51E-02	3.72E-02	1.50E-02	0.09432825	0.153664488	0.106239284	1.14E-02	2.00E-02	0.006130571	0.00E+00	0	0.00E+00	G1
TCGA-CN-A498-01	0.00E+00	0.00E+00	0.137803955	0.095572939	0	9.03E-02	0.00E+00	0.12310416	0.006879702	0	0.00E+00	1.05E-01	9.65E-03	0.0824517	0.125089371	0.106246381	3.15E-02	4.23E-02	0	4.36E-02	0	0.00E+00	G1
TCGA-CR-7369-01	0.00E+00	0.00E+00	0.118434233	0.101306531	0	1.59E-01	4.78E-05	0.041273866	0.008320788	0	4.52E-02	0.00E+00	4.84E-03	0.160724977	0.032391318	0.188642349	6.09E-03	2.09E-02	0	1.08E-01	0	5.02E-03	G1
TCGA-BA-6868-01	3.62E-02	0.00E+00	0.027665444	0.027835131	0.055340984	2.96E-02	0.00E+00	0.01743146	0	0	0.00E+00	3.67E-02	0.00E+00	0.551556901	0.033285076	0.006939307	0.00E+00	1.00E-01	0	6.27E-02	0	1.48E-02	G1
TCGA-CV-A45Z-01	9.07E-03	0.00E+00	0.006256154	0.112791675	0	4.02E-02	6.45E-02	0.12240216	0.014923813	0	0.00E+00	8.77E-02	3.91E-03	0.092177387	0.132497761	0.203920145	3.38E-02	2.98E-02	0	4.53E-02	0	6.40E-04	G1
TCGA-CV-5432-01	3.60E-02	0.00E+00	0.23969095	0.100269564	0	1.03E-01	5.23E-05	0.075094212	0.001353666	0	1.97E-03	4.48E-02	1.77E-02	0.063400131	0.074585123	0.193943592	3.04E-02	0.00E+00	0.017586	0.00E+00	0	2.83E-04	G1
TCGA-RS-A6TO-01	0.00E+00	3.13E-02	0.01691966	0.037129357	0	0.00E+00	5.82E-02	0.07521615	0	0	3.13E-02	4.68E-02	0.00E+00	0.270870624	0.126667446	0.221168529	9.24E-03	0.00E+00	0	5.95E-02	0.015689312	0.00E+00	G1
TCGA-BA-A6DG-01	0.00E+00	0.00E+00	0	0.072603778	0	1.23E-01	0.00E+00	0.030250739	0.01182184	0	0.00E+00	4.13E-03	4.48E-03	0.354478782	0.03050349	0.23518791	0.00E+00	0.00E+00	0	8.62E-02	0	4.75E-02	G1
TCGA-CR-7380-01	0.00E+00	0.00E+00	0.014498294	0.069076168	0	2.11E-01	0.00E+00	0	0.00368642	0	7.91E-03	0.00E+00	1.16E-02	0.089346119	0.09234011	0.310605083	1.08E-02	1.65E-02	0.132466733	2.41E-02	0	5.89E-03	G1
TCGA-T3-A92N-01	1.35E-03	0.00E+00	0.025227048	0.127899823	0	3.64E-02	1.15E-02	0.126007497	0.000756816	0	0.00E+00	6.03E-02	0.00E+00	0	0.297415107	0.214291872	1.38E-02	2.86E-03	0	7.91E-02	0	3.10E-03	G1
TCGA-WA-A7H4-01	0.00E+00	3.93E-02	0.065478723	0.015427903	0	6.86E-02	0.00E+00	0.068990359	0.024975427	0	0.00E+00	3.74E-02	2.80E-03	0.33563775	0.030314762	0.192495226	2.66E-02	1.82E-02	0.073751994	0.00E+00	0	0.00E+00	G1
TCGA-KU-A66S-01	0.00E+00	0.00E+00	0.107571138	0.059598637	0	0.00E+00	1.36E-03	0.110224739	0.065825225	0.007065843	0.00E+00	3.66E-02	0.00E+00	0.140366972	0.052100284	0.240860359	0.00E+00	2.76E-02	0	1.51E-01	0	0.00E+00	G1
TCGA-CV-5439-01	2.41E-02	7.70E-03	0.040049111	0.157684615	0	1.21E-01	0.00E+00	0.124048488	0.010411138	0	0.00E+00	8.54E-02	1.07E-02	0.032765287	0.174279435	0.120839646	7.44E-02	0.00E+00	0	1.65E-02	0	2.11E-04	G1
TCGA-CQ-7068-01	0.00E+00	0.00E+00	0.001512683	0.304767224	0	0.00E+00	7.10E-02	0.119063288	0.018828853	0	3.78E-02	3.09E-02	1.59E-02	0.029094001	0.173722547	0.171811548	4.04E-03	0.00E+00	0	2.16E-02	0	0.00E+00	G1
TCGA-CV-5443-01	1.13E-02	0.00E+00	0.069407196	0.1512552	0	4.42E-02	4.58E-02	0.10447274	0.020692042	0	0.00E+00	5.21E-02	0.00E+00	0.182675795	0.109610981	0.163816485	1.60E-02	0.00E+00	0	2.88E-02	0	0.00E+00	G1
TCGA-CX-7219-01	0.00E+00	8.95E-03	0.02331874	0.06241843	0	1.73E-01	5.85E-02	0.024863571	0	0	4.64E-02	0.00E+00	3.04E-03	0.217614109	0.094033576	0.185507246	0.00E+00	2.10E-03	0	8.81E-02	0	1.22E-02	G1
TCGA-CV-5978-01	0.00E+00	4.80E-03	0.015379272	0.009020385	0	2.55E-02	4.37E-03	0.024772299	0.002572522	0	0.00E+00	1.15E-02	0.00E+00	0.588042145	0	0.212606704	0.00E+00	7.47E-02	0.026774918	0.00E+00	0	0.00E+00	G1
TCGA-P3-A5QE-01	8.79E-03	7.86E-03	0	0.211058293	0	2.70E-01	0.00E+00	0.110407715	0.068958665	0	0.00E+00	1.46E-02	7.07E-03	0.079901389	0.178485412	0.020116155	8.68E-03	1.26E-02	0	1.95E-03	0	0.00E+00	G1
TCGA-CR-5250-01	3.70E-03	2.95E-02	0.125053139	0.096325846	0	1.57E-01	0.00E+00	0.096962769	0.126694002	0	4.62E-03	1.15E-02	1.89E-02	0.246080825	0.049881739	0.00842085	0.00E+00	0.00E+00	0	2.52E-02	0	0.00E+00	G1
TCGA-P3-A6T7-01	7.16E-03	0.00E+00	0.017643966	0.09671433	0	4.27E-02	3.56E-02	0.120849543	0	0	9.85E-02	5.40E-03	2.81E-02	0.280035458	0.194699994	0.039886461	0.00E+00	1.10E-02	0	5.89E-03	0.015887858	0.00E+00	G1
TCGA-CN-A6UY-01	0.00E+00	8.01E-03	0.013697994	0.336951087	0	0.00E+00	2.97E-02	0.116967238	0.08618985	0	0.00E+00	1.39E-01	5.47E-03	0.091403121	0.019848163	0.065597151	1.33E-02	1.34E-02	0	5.35E-02	0	6.66E-03	G1
TCGA-P3-A5Q6-01	0.00E+00	2.21E-02	0.107319717	0.018757804	0	1.61E-02	0.00E+00	0.076494377	0.017288563	0.006885941	0.00E+00	1.78E-03	0.00E+00	0.262393246	0.040706949	0.38004508	1.31E-02	1.04E-03	0	3.60E-02	0	0.00E+00	G1
TCGA-QK-A652-01	1.79E-02	1.30E-03	0.00688154	0.073822948	0	8.58E-02	0.00E+00	0.100371647	0.035489562	0	0.00E+00	2.40E-03	0.00E+00	0.089292751	0.194774743	0.264239958	5.92E-02	6.96E-03	0.045836919	0.00E+00	0	1.57E-02	G1
TCGA-CV-6003-01	6.02E-04	0.00E+00	0.1644558	0.025648298	0.029537462	4.23E-02	0.00E+00	0	0.008644475	0	2.21E-02	2.47E-02	0.00E+00	0.248050843	0.073646207	0.135349871	0.00E+00	1.56E-01	0	6.90E-02	0	0.00E+00	G1
TCGA-CN-A49A-01	1.72E-01	0.00E+00	0.068099819	0.010889426	0	0.00E+00	0.00E+00	0.088969942	0.001808641	0	1.57E-02	0.00E+00	0.00E+00	0.386491519	0.059738889	0.104517788	0.00E+00	0.00E+00	0	9.14E-02	0	0.00E+00	G1
TCGA-D6-A4Z9-01	8.08E-04	0.00E+00	0.023629768	0.033057991	0	1.86E-01	0.00E+00	0.035256492	0	0	4.35E-04	6.26E-02	4.06E-03	0.226862964	0.127923691	0.17300901	1.36E-02	3.43E-02	0	7.55E-02	0	3.31E-03	G1
TCGA-H7-8501-01	0.00E+00	0.00E+00	0.028344531	0.26754174	0	0.00E+00	2.30E-01	0.019924532	0	0	3.51E-02	9.13E-03	0.00E+00	0.035128941	0.123024015	0.209518277	1.63E-03	0.00E+00	0	4.06E-02	0	0.00E+00	G1
TCGA-QK-AA3J-01	0.00E+00	0.00E+00	0.22379107	0.149363326	0	0.00E+00	6.47E-02	0.16919323	0.016096595	0	5.24E-02	2.48E-02	1.36E-02	0	0.088734811	0.107874007	1.28E-03	4.35E-02	0.018564647	2.61E-02	0	0.00E+00	G1
TCGA-CN-4722-01	0.00E+00	2.09E-02	0.207465055	0.122610743	0	1.58E-01	0.00E+00	0.040692848	0.053747848	0	2.16E-03	0.00E+00	3.94E-02	0	0.012670183	0.250463222	2.84E-02	0.00E+00	0.030390352	2.02E-02	0	1.33E-02	G1
TCGA-CR-7390-01	1.16E-02	0.00E+00	0.106438938	0.001363146	0	1.90E-01	0.00E+00	0	0	0	2.01E-02	0.00E+00	1.06E-02	0.274419654	0	0.071567157	0.00E+00	1.42E-02	0	1.98E-01	0	1.02E-01	G1
TCGA-CV-7437-01	0.00E+00	0.00E+00	0.144817226	0.024634821	0	8.06E-02	0.00E+00	0.063737287	0.025407494	0	0.00E+00	5.46E-02	4.16E-02	0	0.037064437	0.20807388	2.00E-01	8.36E-02	0.0362375	0.00E+00	0	0.00E+00	G1
TCGA-CV-A6JZ-01	0.00E+00	0.00E+00	0.007855185	0.272795097	0	0.00E+00	5.51E-02	0.091113049	0.009833229	0	0.00E+00	2.39E-02	0.00E+00	0.030155325	0.126350165	0.372953717	8.54E-03	0.00E+00	0	1.47E-03	0	0.00E+00	G1
TCGA-CN-5373-01	3.49E-02	0.00E+00	0.024710922	0.057052253	0	1.30E-01	9.10E-03	0.131269694	0.015718047	0	1.26E-02	4.93E-02	1.46E-02	0.012679472	0.136450806	0.248417405	4.76E-02	4.21E-02	0	1.98E-02	0	1.35E-02	G1
TCGA-CR-7391-01	1.27E-02	6.76E-03	0	0.123398148	0	1.47E-01	0.00E+00	0.062653208	0.065544558	0	1.65E-02	0.00E+00	0.00E+00	0.17242155	0.103546092	0.179886197	1.29E-02	7.59E-04	0.051434413	2.39E-02	0	2.04E-02	G1
TCGA-BA-6869-01	0.00E+00	5.39E-03	0.141836098	0.162669791	0	2.04E-03	1.18E-02	0.19950258	0.004310196	0	4.27E-03	2.02E-02	3.04E-02	0	0.065654908	0.083287727	0.00E+00	9.46E-02	0	1.38E-01	0	3.59E-02	G1
TCGA-CV-A6K0-01	3.09E-02	0.00E+00	0	0.125316756	0	7.74E-02	0.00E+00	0.109363656	0.030878207	0	0.00E+00	6.15E-02	0.00E+00	0.108365534	0.16011033	0.231953209	1.29E-02	0.00E+00	0.049559739	0.00E+00	0	1.78E-03	G1
TCGA-CN-A63T-01	2.30E-03	0.00E+00	0.037353742	0.10015617	0	9.93E-02	5.10E-02	0.071087973	0.018516661	0	1.71E-02	5.19E-03	6.22E-03	0.05830581	0.22722557	0.159176626	8.48E-03	1.25E-03	0	1.29E-01	0	8.46E-03	G1
TCGA-UF-A7JF-01	0.00E+00	3.28E-02	0.037689548	0.040770777	0	7.86E-02	0.00E+00	0.030495621	0.022428316	0	0.00E+00	2.74E-02	0.00E+00	0.24930717	0.016652929	0.307783659	6.57E-02	0.00E+00	0	9.03E-02	0	0.00E+00	G1
TCGA-BB-8596-01	1.09E-02	0.00E+00	0.004144974	0.027971793	0	4.10E-02	0.00E+00	0.030890191	0.037236551	0	8.28E-03	4.59E-03	0.00E+00	0.470380743	0.022899372	0.278518001	0.00E+00	2.17E-02	0.041518479	0.00E+00	0	0.00E+00	G1
TCGA-CV-A45T-01	2.25E-03	5.74E-02	0.021656233	0.094364952	0	1.41E-01	3.07E-03	0.137814822	0.011569123	0.066920785	0.00E+00	3.93E-02	0.00E+00	0.073562969	0.204806835	0.144944805	0.00E+00	0.00E+00	0.001708197	0.00E+00	0	0.00E+00	G1
TCGA-D6-6826-01	1.83E-02	0.00E+00	0.001121256	0.007572275	0	1.02E-01	0.00E+00	0.016468474	0.019963199	0	1.14E-02	0.00E+00	2.96E-03	0.198925606	0.056798356	0.259349917	0.00E+00	0.00E+00	0	2.50E-01	0	5.54E-02	G1
TCGA-CR-6493-01	3.10E-03	0.00E+00	0.089095616	0.023948368	0	1.10E-01	1.12E-03	0.007976125	0.003601583	0	6.00E-02	2.98E-03	0.00E+00	0.272626929	0.104819061	0.155255863	0.00E+00	2.36E-02	0	1.18E-01	0	2.32E-02	G1
TCGA-CX-A4AQ-01	2.15E-01	0.00E+00	0.027945191	0.120458213	0	6.18E-02	0.00E+00	0.171722555	0.087572439	0.016853907	0.00E+00	1.19E-02	1.20E-02	0.055420514	0.067676603	0.146470948	0.00E+00	0.00E+00	0.00517065	0.00E+00	0	0.00E+00	G1
TCGA-CV-6942-01	3.86E-03	3.59E-03	0.150161251	0.139284663	0	2.24E-02	5.80E-03	0.075517925	0.015132063	0	0.00E+00	7.93E-02	0.00E+00	0.135196121	0.122167926	0.185128018	0.00E+00	1.53E-03	0	5.65E-02	0	4.40E-03	G1
TCGA-CQ-6228-01	6.74E-03	6.86E-02	0.128647798	0.009098902	0	2.83E-02	0.00E+00	0.036445568	0.013431963	0	1.46E-02	0.00E+00	0.00E+00	0.396384616	0.016529048	0.218100075	0.00E+00	2.25E-02	0	4.04E-02	0	2.91E-04	G1
TCGA-HD-A634-01	1.37E-01	0.00E+00	0	0.022078557	0.018087718	0.00E+00	0.00E+00	0.185840501	0.005917535	0	5.42E-02	0.00E+00	2.89E-02	0.127935138	0	0.191845671	0.00E+00	1.26E-01	0	1.02E-01	0	0.00E+00	G1
TCGA-CQ-6219-01	0.00E+00	0.00E+00	0.03056039	0.171640011	0	0.00E+00	3.54E-02	0.090539874	0.020443461	0.000662485	0.00E+00	3.60E-02	8.78E-03	0.082372552	0.252094769	0.233861271	2.41E-02	0.00E+00	0.013585899	0.00E+00	0	0.00E+00	G1
TCGA-F7-A50G-01	0.00E+00	8.24E-03	0.009346657	0.141154707	0	5.46E-02	0.00E+00	0.077843313	0.035911128	0	0.00E+00	5.17E-02	0.00E+00	0.104871151	0.180366319	0.193761924	5.95E-02	2.27E-02	0.050088446	0.00E+00	0	9.97E-03	G1
TCGA-CQ-A4CA-01	9.67E-03	0.00E+00	0.019939443	0.149646997	0	0.00E+00	7.98E-03	0.090949428	0.038850196	0	0.00E+00	7.72E-02	1.63E-02	0.011303012	0.25016206	0.256151463	3.87E-03	6.12E-02	0.002258463	0.00E+00	0	4.47E-03	G1
TCGA-F7-A61W-01	1.89E-03	1.62E-03	0.005178454	0.019943723	0	2.14E-01	0.00E+00	0.049816872	0.049531217	0	0.00E+00	1.25E-01	3.26E-02	0.171025245	0.006056765	0.116524573	4.75E-02	4.18E-02	0	1.17E-01	0	4.24E-04	G1
TCGA-CV-6950-01	8.41E-03	0.00E+00	0.055943767	0.052130798	0	6.14E-02	0.00E+00	0.045454661	0.006902999	0	0.00E+00	6.72E-02	0.00E+00	0.307560431	0.085615573	0.234973172	7.60E-03	0.00E+00	0	6.67E-02	0	0.00E+00	G1
TCGA-CV-6441-01	0.00E+00	2.02E-03	0.025300667	0.027067589	0	7.42E-02	0.00E+00	0.052992749	0.034829292	0	0.00E+00	9.90E-02	4.81E-02	0.012396682	0.078925134	0.125587522	0.00E+00	3.20E-01	0.099760892	0.00E+00	0	0.00E+00	G1
TCGA-BB-A5HZ-01	5.95E-03	0.00E+00	0.159912509	0.057010796	0	0.00E+00	0.00E+00	0.155830132	0	0	5.89E-02	0.00E+00	2.75E-02	0	0.05480693	0.207776978	4.75E-02	3.51E-02	0	1.71E-01	0	1.81E-02	G1
TCGA-CN-A6V3-01	1.34E-02	0.00E+00	0.132489772	0.126699263	0	0.00E+00	3.70E-02	0.047846824	0.012474383	0	1.04E-02	2.15E-02	0.00E+00	0.134858123	0.209220845	0.099190363	1.32E-02	4.08E-02	0	1.01E-01	0	0.00E+00	G1
TCGA-CQ-5324-01	0.00E+00	0.00E+00	0.085192408	0.142369869	0	9.16E-02	3.58E-03	0.047040824	0.006235551	0	5.65E-02	3.00E-02	7.63E-04	0.147152312	0.167850393	0.175392639	0.00E+00	2.65E-02	0	1.98E-02	0	0.00E+00	G1
TCGA-CX-7085-01	0.00E+00	0.00E+00	0.059103863	0.099095421	0	1.91E-01	0.00E+00	0.033567424	0.027045155	0	2.67E-02	0.00E+00	6.68E-02	0.080768556	0.164087713	0.138061755	0.00E+00	7.51E-03	0	6.12E-02	0	4.46E-02	G1
TCGA-BA-A4II-01	0.00E+00	0.00E+00	0.109853843	0.051389093	0	1.07E-01	7.94E-02	0.073108105	0.005379012	0	2.85E-02	0.00E+00	7.05E-03	0.071561282	0.044960573	0.132366647	5.10E-02	6.74E-02	0	1.27E-01	0	4.42E-02	G1
TCGA-HD-7229-01	1.69E-02	0.00E+00	0.058168219	0.131919145	0	1.04E-01	2.28E-02	0.038577805	0	0	5.61E-02	6.53E-03	0.00E+00	0.121400484	0.153744757	0.086634659	0.00E+00	9.11E-02	0	1.05E-01	0	6.83E-03	G1
TCGA-CR-7397-01	7.50E-03	0.00E+00	0.012412589	0.061657407	0	1.19E-01	6.94E-03	0.057839295	0.034582556	0	2.18E-02	0.00E+00	1.34E-02	0.267719079	0.177398093	0.170492089	1.46E-02	0.00E+00	0	3.42E-02	0	0.00E+00	G1
TCGA-CV-7250-01	0.00E+00	0.00E+00	0.103701364	0.138863216	0	9.31E-03	3.15E-02	0.132555798	0.0152206	0	4.81E-02	0.00E+00	0.00E+00	0.191189963	0.049768716	0.157074228	0.00E+00	1.87E-02	0	9.99E-02	0	4.14E-03	G1
TCGA-UF-A71A-06	3.31E-03	0.00E+00	0.043349931	0.046389165	0.082260845	3.29E-01	0.00E+00	0	0	0	0.00E+00	3.73E-02	0.00E+00	0.253287692	0	0.091332548	0.00E+00	5.63E-02	0	4.50E-02	0.012313893	0.00E+00	G1
TCGA-D6-8568-01	0.00E+00	0.00E+00	0.031784173	0.021467793	0	1.82E-01	0.00E+00	0.024708328	0	0	1.40E-02	1.07E-02	8.10E-02	0.069509736	0.125860949	0.10582201	0.00E+00	5.00E-02	0	1.97E-01	0	8.63E-02	G1
TCGA-CR-6478-01	1.92E-02	0.00E+00	0.041183125	0.098306922	0	2.00E-01	7.75E-03	0.016159939	0.008206196	0	0.00E+00	6.54E-02	1.47E-02	0.120753627	0.188809926	0.164666355	0.00E+00	0.00E+00	0	4.61E-02	0	9.05E-03	G1
TCGA-CV-A45O-01	7.64E-03	0.00E+00	0	0.234745229	0	0.00E+00	0.00E+00	0.122733175	0.009385678	0	0.00E+00	6.28E-02	8.53E-02	0.085247301	0.087119772	0.181022955	3.02E-02	0.00E+00	0.079386545	0.00E+00	0.003776932	1.07E-02	G1
TCGA-CN-6021-01	0.00E+00	1.21E-02	0.257689099	0.145147361	0	1.30E-01	0.00E+00	0.032342013	0.025420262	0	0.00E+00	0.00E+00	4.73E-02	0.007393217	0	0.185609569	2.13E-02	5.21E-02	0	5.93E-04	0	8.30E-02	G1
TCGA-T2-A6X2-01	0.00E+00	0.00E+00	0.03798784	0.200033256	0	4.30E-02	4.14E-02	0.091901425	0.005155045	0	3.54E-02	7.12E-02	3.55E-02	0	0.168957729	0.238013485	2.13E-02	0.00E+00	0.010225765	0.00E+00	0	0.00E+00	G1
TCGA-CQ-5329-01	8.28E-05	0.00E+00	0.025822214	0.107666085	0	1.15E-01	1.14E-02	0.009353102	0.004686097	0	1.19E-02	1.48E-02	0.00E+00	0.151648242	0.153179427	0.334320237	4.60E-03	0.00E+00	0	5.13E-02	0	4.69E-03	G1
TCGA-CN-6019-01	1.79E-04	5.59E-05	0.004832025	0.065096297	0	3.87E-02	0.00E+00	0.027175251	0.010858893	0	0.00E+00	2.96E-02	0.00E+00	0.495673562	0.026180777	0.292325527	0.00E+00	0.00E+00	0.009229032	0.00E+00	0	7.13E-06	G1
TCGA-CV-A45V-01	0.00E+00	2.84E-02	0.041234394	0.128996697	0	0.00E+00	1.73E-02	0.13965587	0	0	1.43E-02	1.04E-01	4.35E-02	0.080399447	0.144469679	0.108404276	1.56E-02	1.65E-02	0.11730842	0.00E+00	0	0.00E+00	G1
TCGA-CR-6477-01	0.00E+00	0.00E+00	0.034050457	0.036325566	0	1.44E-01	0.00E+00	0.034818228	0.047361192	0	1.77E-02	0.00E+00	9.51E-03	0.28827509	0.01184601	0.198772191	1.74E-02	1.00E-01	0	5.93E-02	0	0.00E+00	G1
TCGA-CR-6487-01	1.56E-02	4.80E-03	0.07277255	0.329892199	0	2.71E-02	1.27E-01	0.06529744	0.00039514	0	0.00E+00	6.67E-02	1.60E-02	0	0.115092709	0.147917091	1.06E-03	5.36E-03	0.005184829	0.00E+00	0	0.00E+00	G1
TCGA-CQ-5327-01	2.27E-03	0.00E+00	0.038135182	0.235162827	0	2.21E-02	9.67E-03	0.054126004	0.032295732	0.007978554	0.00E+00	4.55E-02	5.12E-02	0	0.171676826	0.303876417	1.04E-02	0.00E+00	0.002708392	8.67E-03	0	4.32E-03	G1
TCGA-CR-5243-01	0.00E+00	0.00E+00	0.086452592	0.143878723	0	2.37E-01	2.26E-02	0.056189714	0.111402983	0	1.82E-02	6.45E-03	9.03E-04	0.092399613	0.048761226	0.06690157	2.12E-02	1.47E-02	0.07288781	0.00E+00	0	0.00E+00	G1
TCGA-BB-4225-01	0.00E+00	0.00E+00	0.075547895	0.213684484	0	1.24E-01	7.34E-02	0.133650045	0.042871947	0	0.00E+00	1.05E-02	4.15E-03	0.046955709	0.069134793	0.085428037	7.91E-02	2.03E-02	0	2.15E-02	0	0.00E+00	G1
TCGA-CV-6948-01	1.18E-02	0.00E+00	0	0.051992773	0	2.68E-02	4.39E-02	0.031209764	0	0.016459608	0.00E+00	1.29E-01	0.00E+00	0.274552644	0.162875959	0.197547633	3.73E-02	0.00E+00	0	1.63E-02	0	0.00E+00	G1
TCGA-UF-A7JC-01	1.65E-03	0.00E+00	0.012271699	0.038693432	0.06805223	2.77E-02	0.00E+00	0.007626417	0.003557613	0	8.99E-02	0.00E+00	1.33E-02	0.362002961	0.078430309	0.091710062	1.41E-02	7.10E-02	0	1.14E-01	0.005711324	0.00E+00	G1
TCGA-CV-5976-01	0.00E+00	0.00E+00	0.037429196	0	0	9.97E-02	0.00E+00	0.034397568	0.003492638	0	0.00E+00	2.84E-02	0.00E+00	0.348281669	0.102116378	0.252604269	2.18E-02	0.00E+00	0	7.18E-02	0	0.00E+00	G1
TCGA-MZ-A6I9-01	2.68E-02	2.04E-02	0.330920749	0.119598558	0	2.36E-02	0.00E+00	0.134834635	0.017098696	0	0.00E+00	4.62E-02	1.18E-02	0.006694506	0.016519384	0.115955303	1.93E-02	3.90E-02	0.070625766	0.00E+00	0	6.18E-04	G1
TCGA-BA-4077-01	8.44E-03	0.00E+00	0.011273411	0.098138213	0	6.97E-02	0.00E+00	0.055355471	0.027780375	0	0.00E+00	3.68E-02	0.00E+00	0.165645143	0.236913022	0.235545981	1.89E-02	4.57E-03	0.030470029	0.00E+00	0	4.24E-04	G1
TCGA-CR-7371-01	7.33E-03	0.00E+00	0.037951664	0.093828391	0	2.62E-01	0.00E+00	0.062852536	0.010886258	0	2.04E-02	0.00E+00	2.86E-02	0.068502938	0.094622232	0.118231417	1.01E-03	4.87E-02	0	5.44E-02	0	9.12E-02	G1
TCGA-CQ-A4CH-01	4.12E-03	8.06E-04	0.029285649	0.000794794	0	5.58E-02	0.00E+00	0.017802843	0.009670705	0	2.73E-02	0.00E+00	0.00E+00	0.547002409	0.015233322	0.100100791	0.00E+00	1.15E-02	0	1.54E-01	0	2.63E-02	G1
TCGA-BA-4074-01	0.00E+00	0.00E+00	0.023865402	0.021328284	0.010548604	1.54E-01	0.00E+00	0.005460633	0	0	4.71E-03	6.41E-03	0.00E+00	0.145908926	0.102648464	0.244025643	0.00E+00	1.04E-01	0	1.60E-01	0	1.77E-02	G1
TCGA-QK-A64Z-01	1.22E-02	0.00E+00	0.022235719	0.090174668	0	1.77E-01	0.00E+00	0.055227115	0	0	0.00E+00	9.20E-02	1.20E-02	0.120987244	0.182962035	0.164600846	3.09E-02	0.00E+00	0.026137248	7.78E-03	0	5.29E-03	G1
TCGA-CN-6989-01	0.00E+00	2.63E-03	0	0.01311736	0	1.32E-01	0.00E+00	0.009429392	0.051852759	0	1.10E-02	3.21E-03	0.00E+00	0.462890232	0	0.212940852	1.39E-02	5.50E-02	0	3.17E-02	0	0.00E+00	G1
TCGA-CR-7399-01	4.98E-03	0.00E+00	0.013567637	0.25345613	0	8.41E-02	3.29E-02	0.08213515	0.047526733	0.000779649	5.51E-03	0.00E+00	0.00E+00	0.023430089	0.226838382	0.195729513	1.96E-02	0.00E+00	0	0.00E+00	0	9.37E-03	G1
TCGA-CN-5359-01	3.38E-02	0.00E+00	0.01038297	0.090328352	0	2.46E-01	8.98E-03	0.030802502	0.011281209	0	4.53E-02	0.00E+00	2.51E-02	0.09047659	0.061055424	0.197604002	0.00E+00	2.02E-02	0	7.93E-02	0	4.92E-02	G1
TCGA-CV-6953-01	8.78E-03	0.00E+00	0.205487061	0.099554227	0	4.16E-02	2.60E-02	0.072734778	0.012325904	0	5.66E-02	0.00E+00	3.08E-02	0.124992026	0.022862118	0.166058207	1.32E-02	7.97E-03	0	1.04E-01	0	6.77E-03	G1
TCGA-CR-6481-01	4.81E-02	5.65E-03	0.014867455	0.151817157	0	1.70E-01	4.60E-03	0.069600796	0.036548891	0	0.00E+00	5.37E-02	0.00E+00	0.201942009	0.112344908	0.096825769	6.13E-03	0.00E+00	0.027964312	0.00E+00	0	0.00E+00	G1
TCGA-BB-4227-01	0.00E+00	0.00E+00	0.248347913	0.049915767	0.017382455	3.74E-03	0.00E+00	0.006149664	0	0	2.51E-02	0.00E+00	1.03E-02	0	0	0.411923505	8.07E-03	9.73E-02	0	1.15E-01	0	6.56E-03	G1
TCGA-IQ-A61G-01	0.00E+00	3.56E-03	0	0.018887654	0	6.85E-02	2.50E-02	0.071584206	0.019094185	0	0.00E+00	2.36E-02	0.00E+00	0.266770312	0.011937748	0.156051838	9.23E-02	1.56E-01	0	8.69E-02	0	0.00E+00	G1
TCGA-CV-7413-01	7.43E-03	0.00E+00	0.008737945	0.040015008	0	1.15E-01	0.00E+00	0.09947206	0.013873556	0	1.28E-02	7.35E-02	5.36E-03	0.239343724	0.085816138	0.184501381	5.65E-02	4.71E-03	0	4.17E-02	0	1.12E-02	G1
TCGA-CQ-6229-01	2.07E-02	0.00E+00	0.038593683	0.152271466	0	0.00E+00	2.14E-02	0.08322917	0	0	2.49E-02	5.45E-02	1.13E-02	0.048548396	0.295155155	0.21114905	6.38E-03	2.02E-02	0.011671603	0.00E+00	0	0.00E+00	G1
TCGA-CV-7423-01	2.40E-03	0.00E+00	0.004820524	0.023127328	0.001075002	9.89E-02	0.00E+00	0.011680325	0	0	4.50E-02	0.00E+00	0.00E+00	0.5607517	0.027048362	0.060929614	0.00E+00	2.83E-02	0	1.36E-01	0	1.68E-04	G1
TCGA-CV-7253-01	0.00E+00	0.00E+00	0.368033254	0.012583192	0	7.01E-02	0.00E+00	0.040045824	0.056073601	0	7.37E-03	4.66E-02	1.38E-03	0.160848807	0	0.137552534	2.31E-03	5.09E-02	0	4.61E-02	0	0.00E+00	G1
TCGA-BA-A4IH-01	9.47E-03	0.00E+00	0.069447877	0.101202943	0	9.33E-02	1.07E-02	0.163851032	0.005812979	0	0.00E+00	4.48E-02	4.12E-04	0.058676486	0.154363825	0.099584586	0.00E+00	9.74E-02	0	9.09E-02	0	0.00E+00	G1
TCGA-BA-4076-01	0.00E+00	0.00E+00	0.026325375	0	0	9.99E-02	0.00E+00	0.052246736	0.03992701	0	9.11E-02	0.00E+00	0.00E+00	0.385902295	0	0.022067947	0.00E+00	2.20E-02	0	2.61E-01	0	0.00E+00	G1
TCGA-BA-6872-01	0.00E+00	0.00E+00	0.00602894	0.045749007	0	1.10E-01	0.00E+00	0.033084041	0.020575589	0	0.00E+00	5.82E-03	0.00E+00	0.289591316	0.107028988	0.188191684	3.78E-04	1.04E-02	0	1.76E-01	0	7.59E-03	G1
TCGA-CN-4738-01	3.89E-02	0.00E+00	0.028444789	0.13926759	0	5.26E-02	1.81E-02	0.071715767	0.042642714	0	4.55E-02	1.76E-02	5.56E-02	0.093756236	0.195844839	0.096293463	4.66E-02	0.00E+00	0.056859018	3.59E-04	0	0.00E+00	G1
TCGA-HD-A633-01	0.00E+00	0.00E+00	0	0	0	6.17E-02	0.00E+00	0.037982414	0.04996793	0	6.36E-02	0.00E+00	5.22E-02	0.486080896	0.015190433	0.07585797	0.00E+00	3.96E-03	0	1.40E-01	0.003202415	1.03E-02	G1
TCGA-CN-4727-01	0.00E+00	0.00E+00	0.247803693	0.000754258	0	7.23E-02	0.00E+00	0.014985821	0.003049963	0	3.88E-02	1.82E-03	6.99E-03	0.045877508	0	0.088342711	0.00E+00	1.12E-01	0	2.18E-01	0	1.50E-01	G1
TCGA-CN-6997-01	3.70E-02	0.00E+00	0.147291386	0.019712089	0	1.06E-01	0.00E+00	0.058067936	0.006992946	0	2.15E-02	1.77E-02	0.00E+00	0.266163015	0.061203038	0.221218047	0.00E+00	9.23E-03	0.027434251	0.00E+00	0	0.00E+00	G1
TCGA-CV-A45W-01	1.01E-02	1.26E-02	0.199755446	0.10735406	0	7.06E-02	2.07E-03	0.05455297	0.021463433	0	9.37E-03	9.62E-03	0.00E+00	0.24293701	0.089320335	0.151315641	0.00E+00	0.00E+00	0	1.89E-02	0	0.00E+00	G1
TCGA-CR-7370-01	3.67E-02	0.00E+00	0.072793944	0.150498452	0	9.00E-02	1.07E-02	0.10680297	0	0	0.00E+00	3.46E-02	8.84E-03	0.067357944	0.114541922	0.231251127	5.09E-04	6.16E-02	0.007011792	1.85E-03	0	4.82E-03	G1
TCGA-CR-5247-01	0.00E+00	0.00E+00	0.284893502	0	0.049187967	3.12E-02	0.00E+00	0	0.006770408	0	0.00E+00	2.18E-02	0.00E+00	0.472714982	0.00199221	0.051600818	0.00E+00	3.37E-02	0.043383696	2.65E-03	0	0.00E+00	G1
TCGA-KU-A6H7-01	1.19E-03	0.00E+00	0.023718798	0.282791776	0	0.00E+00	8.42E-02	0.140632145	0.004699387	0	2.23E-03	5.79E-02	7.47E-03	0.041235191	0.13765995	0.161135638	1.80E-02	0.00E+00	0	3.71E-02	0	0.00E+00	G1
TCGA-CN-A63V-01	0.00E+00	0.00E+00	0.111466267	0.048197962	0	1.89E-02	0.00E+00	0.04271328	0.020347405	0.012086435	0.00E+00	2.84E-02	0.00E+00	0.363289814	0.014048339	0.218269087	0.00E+00	0.00E+00	0	1.15E-01	0	7.61E-03	G1
TCGA-CV-7418-01	0.00E+00	6.23E-03	0.069897757	0.109355287	0	0.00E+00	8.92E-02	0.156928337	0	0	5.96E-02	3.86E-02	1.84E-02	0.115027938	0.098907258	0.158089287	7.43E-03	2.46E-02	0.04692814	0.00E+00	0	7.20E-04	G1
TCGA-CR-7398-01	8.32E-03	0.00E+00	0.074144462	0.048545948	0	1.47E-01	0.00E+00	0.045872158	0	0	2.18E-02	1.77E-02	0.00E+00	0.176706675	0.022372307	0.199882957	5.48E-04	2.58E-02	0.170531723	1.45E-02	0	2.64E-02	G1
TCGA-MT-A51X-01	0.00E+00	4.89E-02	0.041505772	0.069395875	0	2.85E-02	0.00E+00	0.06322883	0.041521838	0	2.69E-02	1.69E-02	1.60E-02	0.299224009	0.097824372	0.106667192	7.61E-02	0.00E+00	0	6.73E-02	0	0.00E+00	G1
TCGA-DQ-5624-01	0.00E+00	4.13E-03	0.047566093	0.018605653	0	2.40E-01	0.00E+00	0.008684168	0.036996221	0	1.72E-02	0.00E+00	8.50E-04	0.133865127	0.022825215	0.075982892	9.51E-02	1.61E-01	0	1.35E-01	0	2.29E-03	G1
TCGA-CR-7373-01	0.00E+00	0.00E+00	0.028363944	0.072313627	0	4.75E-02	5.80E-02	0.063017827	0.013562753	0	7.77E-02	0.00E+00	0.00E+00	0.164788648	0.157158476	0.199177481	0.00E+00	7.56E-02	0	4.29E-02	0	0.00E+00	G1
TCGA-CR-7394-01	0.00E+00	0.00E+00	0.087121588	0.297212733	0	1.12E-01	1.71E-02	0.078358783	0.024650375	0	9.30E-03	0.00E+00	1.15E-02	0.038474888	0.116121899	0.150136564	1.27E-02	1.36E-02	0.016625933	1.68E-03	0	1.31E-02	G1
TCGA-CV-7428-01	3.62E-03	0.00E+00	0.089177673	0.095893461	0	2.74E-02	2.05E-02	0.079529098	0.021462523	0	1.92E-02	7.30E-02	5.80E-03	0.213669178	0.122188596	0.198869603	2.50E-02	0.00E+00	0.003174285	1.55E-03	0	0.00E+00	G1
TCGA-CV-7438-01	2.56E-03	0.00E+00	0.073996331	0.027456416	0	1.17E-01	0.00E+00	0.054933501	0.040440202	0	1.56E-02	3.21E-02	5.52E-03	0.209088211	0.224199816	0.157832401	2.07E-02	0.00E+00	0	1.82E-02	0	0.00E+00	G1
TCGA-CV-A45P-01	0.00E+00	0.00E+00	0.038543092	0.076190006	0	1.79E-02	2.78E-03	0.097002649	0.005963964	0	0.00E+00	3.54E-02	0.00E+00	0.342915608	0.1026054	0.063677564	8.40E-03	5.99E-02	0	1.19E-01	0	2.94E-02	G1
TCGA-CV-5434-01	3.67E-03	0.00E+00	0.012066787	0.04125239	0	7.87E-03	0.00E+00	0.053163675	0.06623242	0	1.17E-02	0.00E+00	0.00E+00	0.388656989	0.098664211	0.316133613	0.00E+00	0.00E+00	0.000585247	0.00E+00	0	0.00E+00	G1
TCGA-CV-5441-01	1.69E-02	0.00E+00	0.05086655	0.164078293	0	0.00E+00	8.72E-03	0.141262577	0.034962444	0	4.95E-02	0.00E+00	9.37E-03	0.160738579	0.075134587	0.142214581	2.21E-02	0.00E+00	0	1.24E-01	0	0.00E+00	G1
TCGA-CR-7395-01	0.00E+00	1.50E-02	0.050272672	0.146018817	0	8.83E-02	5.43E-02	0.066264765	0.050364403	0	0.00E+00	3.73E-02	0.00E+00	0.143582564	0.100269118	0.169396283	0.00E+00	3.46E-02	0	3.48E-02	0	9.55E-03	G1
TCGA-IQ-7632-01	0.00E+00	1.49E-02	0.212713189	0.100065727	0	1.23E-02	1.00E-01	0.050057718	0.020541591	0	7.27E-02	0.00E+00	2.88E-03	0.144560655	0.039879139	0.019227872	0.00E+00	5.67E-02	0	1.43E-01	0	1.03E-02	G1
TCGA-CV-6935-01	1.15E-04	0.00E+00	0.02577913	0.06989998	0	7.04E-02	0.00E+00	0.066379012	0.013862078	0	0.00E+00	0.00E+00	0.00E+00	0.346181962	0	0.326579971	9.98E-03	0.00E+00	0	4.04E-02	0.030398176	0.00E+00	G1
TCGA-CV-7446-01	5.87E-02	0.00E+00	0.158508461	0.032990582	0	3.31E-02	5.56E-02	0.062212229	0	0	2.47E-02	0.00E+00	2.31E-02	0.055203871	0.122588589	0.186194737	4.52E-02	1.45E-02	0	1.27E-01	0	4.12E-04	G1
TCGA-CV-7435-01	3.81E-03	0.00E+00	0.042128709	0.032695023	0	8.85E-02	8.48E-03	0.034706954	0.041913178	0	4.43E-02	0.00E+00	0.00E+00	0.393139723	0.073801025	0.222394505	0.00E+00	8.93E-03	0.005266157	0.00E+00	0	0.00E+00	G1
TCGA-UF-A7JO-01	3.85E-03	0.00E+00	0	0.113810457	0	3.39E-02	7.94E-02	0.072205836	0.003634544	0	4.34E-03	2.67E-02	0.00E+00	0.204388433	0.150940071	0.27466301	1.53E-02	1.59E-02	0	0.00E+00	0	9.36E-04	G1
TCGA-CN-4734-01	0.00E+00	0.00E+00	0.011612048	0.212332854	0	1.23E-01	4.48E-02	0.060134928	0.005341472	0	5.56E-02	0.00E+00	0.00E+00	0.08177748	0.174907431	0.154176078	5.71E-03	1.98E-02	0	5.09E-02	0	3.14E-04	G1
TCGA-CR-7404-01	1.06E-02	3.27E-02	0.091960907	0.126748102	0	1.67E-01	0.00E+00	0.08822499	0.045580742	0	1.18E-02	8.80E-03	0.00E+00	0.075999742	0.147413795	0.164666119	0.00E+00	2.16E-03	0.025072289	0.00E+00	0	1.02E-03	G1
TCGA-HD-8634-01	0.00E+00	2.03E-02	0.012438197	0.072077763	0	4.49E-03	0.00E+00	0.066641157	0.054756	0	7.70E-02	0.00E+00	1.23E-02	0.230868342	0.238163981	0.135534	0.00E+00	4.98E-02	0.006550727	1.43E-02	0	4.84E-03	G1
TCGA-CR-6492-01	1.68E-02	0.00E+00	0.118194943	0.078155334	0	1.25E-01	0.00E+00	0.064216044	0	0	0.00E+00	5.76E-02	1.86E-02	0.028997001	0.176385051	0.205261201	1.28E-02	1.58E-02	0.05315555	0.00E+00	0	2.92E-02	G1
TCGA-CV-7406-01	0.00E+00	6.40E-03	0.059671018	0	0	1.86E-02	0.00E+00	0.098723486	0.004369539	0	4.06E-02	0.00E+00	2.61E-02	0.331985543	0.015637335	0.186003014	3.74E-03	1.66E-02	0	1.92E-01	0	0.00E+00	G1
TCGA-BA-6871-01	7.05E-03	2.57E-02	0	0.178046732	0	1.94E-01	2.07E-02	0.087288296	0.014036829	0	4.15E-02	6.17E-02	4.34E-02	0.126582549	0.06357005	0.05066538	0.00E+00	2.22E-02	0.00866093	3.48E-02	0	2.02E-02	G1
TCGA-CV-7247-01	3.63E-03	0.00E+00	0.003075013	0.015439541	0	1.28E-01	0.00E+00	0	0.00745358	0	7.50E-02	0.00E+00	0.00E+00	0.551856428	0.01576573	0.037359897	0.00E+00	0.00E+00	0	1.63E-01	0	0.00E+00	G1
TCGA-H7-A76A-01	5.40E-03	8.50E-02	0.066084938	0.111192334	0	1.04E-01	0.00E+00	0.082130593	0.033178459	0.021891368	0.00E+00	1.88E-02	3.33E-02	0.150702782	0.094483602	0.188357364	0.00E+00	0.00E+00	0	6.03E-03	0	0.00E+00	G1
TCGA-CN-A642-01	2.50E-03	0.00E+00	0.020827814	0.215095474	0	0.00E+00	1.76E-01	0.075904617	0.005861155	0	5.19E-03	6.60E-02	1.63E-02	0	0.138739362	0.156800588	4.46E-02	0.00E+00	0	7.40E-02	0	2.35E-03	G1
TCGA-CV-6959-01	3.15E-02	0.00E+00	0.033541712	0.027250636	0	1.92E-01	1.43E-04	0.003830948	0	0	1.65E-02	1.79E-02	0.00E+00	0.257047442	0.119061345	0.170338259	0.00E+00	9.92E-03	0	1.04E-01	0	1.72E-02	G1
TCGA-CV-7100-01	0.00E+00	0.00E+00	0.146352763	0.082397354	0	4.06E-02	3.54E-02	0.080970956	0	0	0.00E+00	9.43E-02	2.11E-02	0.070656922	0.189267891	0.153032562	1.23E-02	0.00E+00	0.073663197	0.00E+00	0	0.00E+00	G1
TCGA-F7-A61S-01	0.00E+00	0.00E+00	0.022425111	0.13351045	0	4.57E-03	0.00E+00	0.111460863	0.019192502	0.005442384	1.10E-02	4.32E-02	0.00E+00	0.041495486	0.126201809	0.242984533	0.00E+00	1.38E-01	0	9.93E-02	0	1.50E-03	G1
TCGA-MT-A67D-01	0.00E+00	5.83E-02	0.074152634	0.066904431	0	6.47E-02	2.02E-02	0.067936192	0.01355864	0	2.21E-02	0.00E+00	0.00E+00	0.264338106	0.060956384	0.110265732	7.57E-03	0.00E+00	0	1.46E-01	0	2.28E-02	G1
TCGA-CN-5364-01	0.00E+00	6.79E-02	0	0.020417004	0	1.02E-01	0.00E+00	0.06086458	0.034277278	0.032952722	0.00E+00	3.62E-02	0.00E+00	0.289526782	0.075464831	0.224191165	3.18E-02	8.16E-03	0.016241092	0.00E+00	0	0.00E+00	G1
TCGA-CQ-5331-01	3.80E-02	0.00E+00	0.0335381	0.132016345	0	9.43E-02	2.57E-02	0.064263523	0.038749964	0	1.44E-02	3.80E-02	1.33E-02	0	0.223450367	0.248075125	8.10E-04	9.73E-03	0	1.57E-02	0	1.00E-02	G1
TCGA-CN-6018-01	0.00E+00	5.46E-04	0.028888792	0.047054653	0	1.29E-01	0.00E+00	0.018851436	0.002534756	0	2.70E-02	2.35E-05	0.00E+00	0.364066191	0.094403336	0.147012135	0.00E+00	5.60E-02	0	6.87E-02	0	1.63E-02	G1
TCGA-CV-A45U-01	1.87E-02	0.00E+00	0.105538518	0.203013447	0	1.11E-01	5.16E-02	0.165062403	0.008626241	0	0.00E+00	3.53E-02	2.75E-03	0.058561897	0.067809162	0.119777388	1.93E-02	7.25E-04	0	3.22E-02	0	0.00E+00	G1
TCGA-MZ-A7D7-01	3.13E-02	0.00E+00	0.121016456	0.073203386	0.050342174	1.35E-01	0.00E+00	0.060970149	0	0	3.04E-02	4.52E-03	4.05E-02	0.038088034	0.08848285	0.057818002	9.21E-02	6.14E-03	0	1.48E-01	0	2.21E-02	G1
TCGA-UF-A718-01	4.17E-03	0.00E+00	0.098077258	0.106199595	0	1.84E-01	0.00E+00	0.099741219	0.046458101	0	0.00E+00	3.85E-02	3.06E-03	0.107581352	0.083067671	0.144028924	5.29E-03	3.60E-02	0	4.43E-02	0	0.00E+00	G1
TCGA-CV-6956-01	0.00E+00	1.01E-02	0.023418136	0	0	0.00E+00	0.00E+00	0.07881328	0.035429645	0	4.73E-02	0.00E+00	0.00E+00	0.657918194	0.045474272	0.09258795	0.00E+00	8.95E-03	0	0.00E+00	0	0.00E+00	G1
TCGA-CN-A499-01	1.49E-03	0.00E+00	0.042710253	0.198594183	0	0.00E+00	8.31E-02	0.103623055	0.003341887	0	0.00E+00	3.78E-02	1.84E-02	0.015862258	0.23641141	0.173239232	0.00E+00	5.21E-02	0	2.97E-02	0	3.60E-03	G1
TCGA-BB-8601-01	0.00E+00	6.58E-03	0.277113853	0.05455653	0	1.10E-01	0.00E+00	0.071455608	0.026532628	0	3.11E-02	0.00E+00	4.24E-02	0.048383907	0	0.07124809	5.03E-02	4.94E-02	0	1.61E-01	0	0.00E+00	G1
TCGA-CN-6998-01	7.33E-03	0.00E+00	0.010979563	0.058222837	0	9.53E-02	0.00E+00	0.073778141	0.016795697	0	9.70E-03	5.40E-02	7.52E-03	0.210965472	0.154876494	0.114652714	1.55E-02	1.17E-02	0	1.58E-01	0	9.24E-04	G1
TCGA-F7-A50J-01	0.00E+00	7.67E-02	0	0.134731436	0	3.12E-02	3.80E-02	0.085860681	0.010813188	0	5.78E-02	0.00E+00	1.75E-02	0.245406094	0.093381692	0.114620897	1.08E-02	8.84E-03	0	7.44E-02	0	0.00E+00	G1
TCGA-IQ-A61I-01	1.24E-02	0.00E+00	0.073723277	0.086743704	0	0.00E+00	7.45E-03	0.154282216	0.135340936	0.019972061	0.00E+00	4.70E-02	9.82E-03	0.04069969	0.096163202	0.126674947	0.00E+00	1.65E-01	0.016275205	0.00E+00	0	8.86E-03	G1
TCGA-CV-7104-01	0.00E+00	2.79E-02	0.010082894	0.045590557	0	2.50E-01	0.00E+00	0.000262393	0.010372731	0	1.08E-02	3.13E-02	2.16E-02	0.134705399	0.079344947	0.266729343	2.00E-02	4.19E-02	0.042646121	0.00E+00	0	6.28E-03	G1
TCGA-BA-A6DI-01	0.00E+00	0.00E+00	0.202759897	0.07733219	0	7.38E-02	0.00E+00	0.084888594	0.016453943	0	2.95E-02	0.00E+00	6.05E-03	0.145811974	0.131979353	0.045017652	1.82E-02	4.08E-02	0	1.28E-01	0	0.00E+00	G1
TCGA-CV-5442-01	1.69E-03	0.00E+00	0.020900378	0.112714945	0	3.83E-02	5.25E-02	0.168470366	0	0	2.15E-03	2.21E-02	3.28E-03	0.252482725	0	0.106069896	6.14E-02	4.72E-02	0	9.36E-02	0	1.71E-02	G1
TCGA-D6-6823-01	1.07E-03	0.00E+00	0.055308037	0.016779423	0	6.94E-02	0.00E+00	0.076791343	0.034548957	0	7.23E-04	2.52E-02	1.32E-02	0.22726427	0.103856928	0.116315931	0.00E+00	1.98E-02	0	1.28E-01	0	1.12E-01	G1
TCGA-F7-A61V-01	0.00E+00	1.37E-03	0.110265294	0.150793888	0	0.00E+00	0.00E+00	0.163190551	0.019566174	0	0.00E+00	1.11E-01	5.47E-03	0.036152389	0.100649148	0.168705732	1.05E-01	0.00E+00	0.027524085	0.00E+00	0	0.00E+00	G1
TCGA-CN-4733-01	0.00E+00	4.23E-02	0.123821401	0.127582653	0	1.91E-01	4.43E-03	0.087586556	0.008592047	0.036504116	0.00E+00	2.33E-02	6.90E-03	0.026400314	0.11567866	0.156435802	1.13E-02	1.26E-02	0.025329851	9.83E-05	0	0.00E+00	G1
TCGA-CR-7379-01	0.00E+00	0.00E+00	0.116887929	0.012829144	0	1.85E-01	0.00E+00	0	0	0	3.70E-02	0.00E+00	0.00E+00	0.262864599	0.041829328	0.158045401	0.00E+00	0.00E+00	0	8.00E-02	0	1.05E-01	G1
TCGA-CV-7245-01	0.00E+00	0.00E+00	0.105909214	0.071840429	0	8.65E-02	2.94E-02	0.02112451	0.011608554	0	3.77E-02	1.70E-02	0.00E+00	0.231500424	0	0.097395415	8.22E-03	6.85E-02	0	2.13E-01	0	0.00E+00	G1
TCGA-CV-7254-01	7.39E-02	3.58E-04	0	0.083131717	0	1.27E-01	0.00E+00	0.07027083	0.027728695	0.002648154	0.00E+00	4.41E-02	0.00E+00	0.135381343	0.0719544	0.322747063	8.48E-03	0.00E+00	0.031920489	0.00E+00	0	0.00E+00	G1
TCGA-UF-A7JJ-01	0.00E+00	3.42E-03	0.130511901	0.110967448	0	8.93E-02	9.76E-03	0.060107273	0.015725543	0.045307532	0.00E+00	0.00E+00	0.00E+00	0.169347692	0.052795353	0.271495188	1.58E-02	1.47E-02	0	6.62E-03	0	4.17E-03	G1
TCGA-CN-5358-01	1.27E-02	0.00E+00	0.046678411	0.089113466	0	2.15E-01	3.76E-03	0.067581831	0.015888013	0	1.06E-02	1.31E-03	0.00E+00	0.159040006	0.068806021	0.245208518	1.92E-02	0.00E+00	0.000346139	2.59E-02	0	1.85E-02	G1
TCGA-CV-5436-01	0.00E+00	0.00E+00	0.004222881	0.119078997	0	1.83E-01	0.00E+00	0.019908691	0	0	1.25E-02	2.87E-02	0.00E+00	0.203303147	0.139920631	0.193396329	2.40E-03	3.26E-02	0	6.10E-02	0	0.00E+00	G1
TCGA-BB-4217-01	9.31E-02	2.32E-01	0.040275859	0.09797762	0.001153893	1.86E-01	0.00E+00	0.073018655	0.116591862	0	0.00E+00	9.86E-04	2.07E-02	0.015836274	0.028067182	0.0724135	0.00E+00	0.00E+00	0	1.97E-02	0	1.45E-03	G1
TCGA-CN-4731-01	0.00E+00	0.00E+00	0.364644403	0.036939039	0	1.51E-01	0.00E+00	0.03133127	0.002016577	0	2.75E-04	4.36E-02	1.03E-02	0.181873525	0.023110754	0.065947606	0.00E+00	6.08E-02	0	2.84E-02	0	0.00E+00	G1
TCGA-CV-7178-01	0.00E+00	0.00E+00	0.016394996	0.164572082	0	1.11E-01	0.00E+00	0.041470454	0.02074686	0	1.21E-02	2.36E-03	0.00E+00	0.195249725	0.119071614	0.251144921	3.60E-02	0.00E+00	0.021616799	8.13E-03	0	0.00E+00	G1
TCGA-F7-A623-01	3.33E-02	0.00E+00	0.126729733	0.148501192	0	0.00E+00	2.16E-02	0.115689612	0	0	3.50E-03	2.42E-02	1.93E-02	0.025536097	0.105825007	0.222050085	5.79E-03	7.24E-02	0	5.36E-02	0	2.20E-02	G1
TCGA-CQ-5332-01	6.78E-06	0.00E+00	0.075836543	0.030930884	0	1.06E-01	0.00E+00	0.021505848	0.018427092	0	2.33E-02	0.00E+00	0.00E+00	0.2832535	0.013445937	0.208883982	0.00E+00	9.40E-03	0	2.09E-01	0	0.00E+00	G1
TCGA-CQ-7069-01	6.02E-04	0.00E+00	0.043111133	0.017782855	0.020934961	1.14E-01	0.00E+00	0	0	0	3.11E-02	1.37E-02	0.00E+00	0.360968341	0.036939572	0.076266926	0.00E+00	1.73E-01	0	9.58E-02	0	1.61E-02	G1
TCGA-D6-6825-01	0.00E+00	0.00E+00	0.007420916	0.182827907	0	5.11E-02	2.10E-02	0.114578052	0.032738665	0	0.00E+00	2.03E-02	0.00E+00	0.106218428	0.138385494	0.260854393	8.19E-03	1.04E-02	0.012556142	1.18E-02	0	2.16E-02	G1
TCGA-P3-A6SX-01	4.08E-04	6.31E-03	0.030945584	0	0	8.24E-02	0.00E+00	0.073702953	0.030240977	0	4.94E-02	8.43E-03	0.00E+00	0.545663195	0.006895325	0.08933151	0.00E+00	0.00E+00	0	7.20E-02	0	4.17E-03	G1
TCGA-CV-7432-01	0.00E+00	0.00E+00	0.025355706	0.054674606	0	1.34E-01	0.00E+00	0.030357036	0	0	1.14E-03	5.54E-02	0.00E+00	0.098301621	0.145334501	0.256588772	0.00E+00	1.52E-01	0.014307709	2.74E-02	0	6.00E-03	G1
TCGA-KU-A6H8-01	1.42E-02	0.00E+00	0.040197121	0.371664151	0	0.00E+00	0.00E+00	0.067890384	0.027823066	0	0.00E+00	7.39E-02	2.38E-02	0	0.078293966	0.176130019	2.51E-02	0.00E+00	0	1.01E-01	0	0.00E+00	G1
TCGA-CQ-5326-01	0.00E+00	0.00E+00	0	0	0	4.01E-02	0.00E+00	0.015442832	0.017346906	0.002308082	4.27E-02	0.00E+00	0.00E+00	0.392281778	0.020423471	0.128920252	0.00E+00	1.88E-02	0	3.05E-01	0	1.62E-02	G1
TCGA-CN-A6V6-01	0.00E+00	2.30E-03	0.087449351	0.303355687	0	0.00E+00	9.94E-02	0.138670595	0.029129233	0	7.66E-03	1.20E-02	2.74E-03	0.020108737	0.132405606	0.106845149	0.00E+00	1.76E-02	0	3.60E-02	0	4.32E-03	G1
TCGA-DQ-5625-01	4.97E-03	0.00E+00	0.008052878	0.311753901	0	0.00E+00	7.67E-03	0.099111621	0.004747448	0	0.00E+00	1.18E-01	2.14E-02	0.007709236	0.155900162	0.19440559	5.08E-02	0.00E+00	0	1.52E-02	0	0.00E+00	G1
TCGA-CV-5977-01	0.00E+00	0.00E+00	0.104634562	0.019483773	0	1.14E-01	0.00E+00	0.029970856	0	0	0.00E+00	6.71E-02	0.00E+00	0.159678407	0.22675283	0.092738021	5.76E-03	4.07E-02	0	1.40E-01	0	0.00E+00	G1
TCGA-UF-A7JD-01	0.00E+00	2.97E-03	0.059448874	0.013393263	0	0.00E+00	0.00E+00	0.088375977	0.013229461	0	6.60E-03	9.33E-04	0.00E+00	0.268374001	0.010414027	0.127997069	0.00E+00	1.04E-02	0	3.90E-01	0	7.91E-03	G1
TCGA-CR-7385-01	8.15E-03	4.68E-02	0.02781562	0.135327281	0	1.76E-01	0.00E+00	0.075753211	0.087023144	0	0.00E+00	2.31E-02	9.38E-03	0.067829478	0.113293783	0.161796548	1.49E-02	2.02E-02	0	2.20E-02	0	1.05E-02	G1
TCGA-CQ-7071-01	0.00E+00	0.00E+00	0.062198371	0.097766871	0	2.26E-02	3.27E-02	0.06392371	0.000809096	0.005433747	0.00E+00	5.94E-02	0.00E+00	0.059276125	0.18948163	0.260208229	7.19E-02	3.38E-02	0	3.85E-02	0	2.07E-03	G1
TCGA-T2-A6X0-01	0.00E+00	8.72E-03	0.092820203	0.214024106	0	5.07E-02	4.07E-03	0.081165636	0.010245609	0.017157928	0.00E+00	0.00E+00	0.00E+00	0.039318863	0.220714739	0.231746696	0.00E+00	0.00E+00	0.029346774	0.00E+00	0	0.00E+00	G1
TCGA-CR-7367-01	1.50E-02	0.00E+00	0.054782238	0.149399396	0	8.49E-02	2.81E-03	0.037349538	0	0	0.00E+00	0.00E+00	0.00E+00	0.243076671	0.111463446	0.194601421	1.70E-02	0.00E+00	0	7.33E-02	0	1.63E-02	G1
TCGA-CV-A465-01	3.81E-03	0.00E+00	0.152142539	0.046504799	0	9.26E-02	0.00E+00	0.09219547	0.038802833	0	0.00E+00	5.96E-02	8.50E-03	0.230051147	0.053914028	0.122874804	2.16E-02	2.92E-02	0	3.17E-02	0.004191132	1.23E-02	G1
TCGA-BA-5557-01	7.64E-03	0.00E+00	0	0.015185671	0	5.13E-02	0.00E+00	0.024501295	0.015646706	0.000299759	1.06E-02	0.00E+00	0.00E+00	0.418379494	0.000847607	0.063325021	0.00E+00	1.84E-02	0	3.27E-01	0.005776282	4.14E-02	G1
TCGA-CN-6016-01	0.00E+00	0.00E+00	0	0.024255014	0	7.97E-02	0.00E+00	0.033252974	0.070116951	0	1.91E-02	3.64E-02	0.00E+00	0.381004199	0.062893752	0.198424321	6.51E-03	0.00E+00	0.08834331	0.00E+00	0	0.00E+00	G1
TCGA-F7-7848-01	0.00E+00	6.77E-02	0.096977853	0.133041733	0	1.21E-01	3.58E-02	0.058476346	0.033728238	0	1.65E-02	0.00E+00	1.91E-02	0.076974432	0.023397848	0.255131845	1.35E-02	1.06E-02	0	1.60E-02	0	2.24E-02	G1
TCGA-CN-6017-01	0.00E+00	1.87E-02	0.077416274	0.223218615	0	7.16E-02	0.00E+00	0.061642578	0.03501697	0	0.00E+00	7.48E-02	4.23E-02	0.024088287	0.118190337	0.196101404	1.00E-02	6.11E-03	0.040883045	0.00E+00	0	0.00E+00	G1
TCGA-QK-A8Z8-01	0.00E+00	0.00E+00	0.164471935	0.07937005	0	0.00E+00	0.00E+00	0.188119691	0.038815329	0	3.61E-02	3.42E-02	5.38E-03	0.075168042	0.022181119	0.100792341	0.00E+00	1.65E-01	0.062300386	0.00E+00	0	2.83E-02	G1
TCGA-MT-A51W-01	0.00E+00	3.56E-02	0	0.071616947	0	5.06E-02	3.78E-02	0.065954695	0	0	1.44E-02	1.04E-01	1.02E-03	0.167211593	0.208472281	0.092750535	3.87E-03	7.93E-02	0	6.76E-02	0	0.00E+00	G1
TCGA-CV-6940-01	0.00E+00	0.00E+00	0.097284271	0.02003922	0	1.86E-01	0.00E+00	0.050774506	0.00549495	0	0.00E+00	4.97E-02	0.00E+00	0.268866422	0.035409306	0.22115136	3.59E-02	0.00E+00	0.011082236	1.86E-02	0	0.00E+00	G1
TCGA-CV-7440-01	0.00E+00	5.63E-03	0.034434986	0.023123444	0	1.37E-02	0.00E+00	0.036617042	0.038682614	0	1.47E-02	9.15E-03	0.00E+00	0.32128754	0.057535407	0.109066991	0.00E+00	5.11E-02	0	2.75E-01	0.001548521	8.42E-03	G1
TCGA-CV-A45R-01	0.00E+00	0.00E+00	0.018577303	0.086043662	0	8.35E-02	0.00E+00	0.052516319	0.018291946	0	0.00E+00	4.97E-02	0.00E+00	0.175374431	0.194498423	0.239399861	1.87E-03	7.83E-04	0.076329515	0.00E+00	0	3.06E-03	G1
TCGA-CV-7414-01	0.00E+00	0.00E+00	0.068339876	0.045173434	0	1.66E-01	0.00E+00	0.022273792	0.113281269	0	8.95E-02	7.73E-02	0.00E+00	0.078178181	0.047990665	0.168947107	5.05E-02	0.00E+00	0.072334352	0.00E+00	0	0.00E+00	G1
TCGA-CR-7374-01	0.00E+00	3.61E-02	0.288928741	0.112110658	0	8.95E-02	0.00E+00	0.096356206	0.052716919	0	0.00E+00	8.06E-03	2.81E-02	0.015057973	0.011757631	0.17817297	1.37E-02	5.11E-02	0	1.67E-02	0.001596519	0.00E+00	G1
TCGA-CV-6941-01	0.00E+00	0.00E+00	0.063095888	0.067518484	0	4.21E-02	1.22E-02	0.071193566	0.018773772	0	3.03E-02	0.00E+00	0.00E+00	0.200287347	0.103444666	0.251299737	1.97E-02	1.56E-02	0.028712751	7.58E-02	0	0.00E+00	G1
TCGA-CN-6013-01	0.00E+00	0.00E+00	0.037886824	0.112134197	0	7.61E-02	2.27E-02	0.118820472	0.011298879	0	0.00E+00	5.29E-02	2.07E-03	0.11654002	0.163843618	0.204154097	5.09E-03	1.57E-02	0	5.80E-02	0	2.75E-03	G1
TCGA-QK-A6VC-01	0.00E+00	1.54E-02	0.039623449	0.139073087	0	1.71E-01	0.00E+00	0.116627568	0.035543327	0	0.00E+00	1.93E-02	3.38E-03	0.001177738	0.166869929	0.122532815	7.35E-03	1.26E-01	0.022053843	0.00E+00	0	1.44E-02	G1
TCGA-QK-A8Z9-01	0.00E+00	0.00E+00	0.007981461	0.09187767	0	2.04E-01	0.00E+00	0.045318526	0.038168523	0	0.00E+00	5.21E-02	2.17E-02	0.055739257	0.085540723	0.291220013	6.74E-02	0.00E+00	0.038928606	0.00E+00	0	4.90E-04	G1
TCGA-QK-A6VB-01	0.00E+00	0.00E+00	0.106524428	0.018516294	0	0.00E+00	0.00E+00	0.089931786	0	0	0.00E+00	3.61E-02	0.00E+00	0.583348546	0.02234261	0.118726743	0.00E+00	1.59E-02	0.008591797	0.00E+00	0	0.00E+00	G1
TCGA-D6-6827-01	0.00E+00	1.80E-03	0.048966127	0.055576768	0	1.01E-01	0.00E+00	0.114148262	0.041612713	0	0.00E+00	1.90E-02	1.38E-02	0.126554214	0.087634315	0.247182812	9.70E-02	0.00E+00	0.040632002	0.00E+00	0	5.46E-03	G1
TCGA-CR-7382-01	3.17E-02	0.00E+00	0.032144105	0.023317495	0	1.21E-01	1.94E-02	0.078307231	0	0	2.65E-02	2.17E-02	4.34E-02	0.095453872	0.167451883	0.309286264	0.00E+00	2.43E-03	0.012546488	0.00E+00	0	1.56E-02	G1
TCGA-P3-A5QA-01	0.00E+00	0.00E+00	0.124498101	0.003609754	0.020848526	1.30E-01	0.00E+00	0	0	0	1.11E-02	4.10E-02	0.00E+00	0.54716773	0.032637694	0	0.00E+00	0.00E+00	0	8.92E-02	0	0.00E+00	G1
TCGA-CV-5979-01	0.00E+00	3.57E-03	0.005766877	0.022212265	0	2.23E-01	0.00E+00	0.005983688	0	0	0.00E+00	1.22E-01	4.31E-02	0.031130718	0.040507436	0.262056962	1.56E-01	6.71E-02	0	1.74E-02	0	0.00E+00	G1
TCGA-CN-6996-01	0.00E+00	0.00E+00	0.035584258	0.026399829	0	1.46E-01	1.84E-02	0.040931738	0.019080317	0	1.41E-02	2.07E-02	0.00E+00	0.165263166	0.177032164	0.240112263	0.00E+00	4.45E-02	0.052320419	0.00E+00	0	0.00E+00	G1
TCGA-4P-AA8J-01	0.00E+00	6.34E-02	0	0.063386397	0	2.30E-02	0.00E+00	0.069567228	0.088562579	0	1.68E-02	2.74E-02	0.00E+00	0.229549605	0.089048641	0.2166968	1.83E-02	0.00E+00	0	9.10E-02	0	3.30E-03	G1
TCGA-TN-A7HL-01	0.00E+00	1.02E-02	0.024528902	0.28445117	0	4.06E-03	1.25E-02	0.171699687	0.013340357	0	4.69E-02	6.76E-02	2.15E-03	0.021840362	0.139564544	0.181783282	5.00E-03	1.44E-03	0	1.29E-02	0	0.00E+00	G1
TCGA-CN-A63W-01	0.00E+00	0.00E+00	0.106771252	0.082090915	0	0.00E+00	0.00E+00	0.115907411	0	0	0.00E+00	8.43E-02	0.00E+00	0.260695686	0.140192848	0.124153221	0.00E+00	0.00E+00	0	8.35E-02	0	2.43E-03	G1
TCGA-CN-4730-01	0.00E+00	0.00E+00	0.195651039	0.022212509	0	0.00E+00	0.00E+00	0.095329456	0.011527674	0.006731226	0.00E+00	0.00E+00	0.00E+00	0.311710933	0.055821716	0.209622907	6.37E-03	0.00E+00	0	8.43E-02	0	7.48E-04	G1
TCGA-CR-5248-01	6.77E-03	0.00E+00	0.092495269	0.203432092	0	5.15E-02	2.48E-02	0.092890779	0.058777272	0.026390988	0.00E+00	1.11E-01	0.00E+00	0.15549303	0.055773097	0.114125778	5.23E-03	0.00E+00	0.000985655	0.00E+00	0	0.00E+00	G1
TCGA-CV-6936-01	1.72E-03	0.00E+00	0.069395804	0.294994057	0	0.00E+00	2.77E-02	0.158427621	0.006928452	0	2.12E-02	2.92E-03	6.57E-03	0.047159769	0.151688019	0.139922157	1.67E-03	1.84E-02	0	4.71E-02	0	4.20E-03	G1
TCGA-DQ-5630-01	0.00E+00	0.00E+00	0.064046249	0.076641107	0	6.88E-02	0.00E+00	0.076469836	0.015264069	0.007177085	5.22E-02	5.55E-02	0.00E+00	0.142020197	0.160394124	0.225406817	4.36E-02	0.00E+00	0.012453598	0.00E+00	0	0.00E+00	G1
TCGA-CR-7393-01	5.56E-02	0.00E+00	0.029211546	0.104665447	0	2.18E-01	0.00E+00	0.045572304	0.027635074	0	0.00E+00	7.61E-02	2.83E-02	0	0.033315622	0.229076143	1.87E-02	3.57E-02	0.033988562	5.16E-02	0	1.30E-02	G1
TCGA-CV-6951-01	3.89E-02	0.00E+00	0.239746047	0.054965564	0	3.96E-02	0.00E+00	0.059974436	0.056136414	0	0.00E+00	6.41E-02	5.04E-02	0.012867294	0.029254631	0.199396193	7.17E-02	4.86E-03	0.07804324	0.00E+00	0	0.00E+00	G1
TCGA-CV-7103-01	1.86E-02	0.00E+00	0.094877056	0.004298334	0	7.94E-02	0.00E+00	0.033791053	0.075048113	0	0.00E+00	4.32E-02	0.00E+00	0.291528225	0.027887599	0.232078959	3.37E-02	1.06E-02	0.050027143	4.93E-03	0	0.00E+00	G1
TCGA-CQ-A4CG-01	2.51E-03	0.00E+00	0.155840974	0.025133643	0	1.48E-01	0.00E+00	0.089652239	0.009942726	0	4.73E-02	0.00E+00	7.51E-03	0.146711966	0.061149865	0.072134902	2.17E-02	2.55E-02	0	1.79E-01	0.004514173	2.93E-03	G1
TCGA-CQ-6220-01	8.63E-03	0.00E+00	0.059815179	0.069123949	0	8.72E-02	6.74E-04	0.086218002	0.002254524	0	0.00E+00	4.83E-02	0.00E+00	0.193704452	0.178284538	0.212243334	0.00E+00	5.26E-02	0	0.00E+00	0	9.53E-04	G1
TCGA-BA-4078-01	1.52E-02	0.00E+00	0.026082598	0.047648478	0	2.28E-01	1.55E-02	0.070320745	0.010223164	0	2.24E-02	0.00E+00	3.86E-02	0	0.053964295	0.296794609	1.06E-01	2.80E-03	0.037085583	2.85E-02	0	0.00E+00	G1
TCGA-CV-5440-01	2.26E-03	0.00E+00	0.183252563	0	0	5.37E-02	0.00E+00	0.030844061	0.017773502	0	8.07E-02	0.00E+00	0.00E+00	0.201966266	0.099608834	0.208692509	3.87E-02	0.00E+00	0.08250177	0.00E+00	0	0.00E+00	G1
TCGA-CR-7365-01	5.82E-03	0.00E+00	0.023809338	0.043029739	0	1.86E-01	0.00E+00	0.030553359	0.006720649	0	4.16E-02	7.16E-03	0.00E+00	0.377602642	0.061282978	0.170907232	3.98E-03	0.00E+00	0	4.17E-02	0	0.00E+00	G1
TCGA-IQ-A61J-01	1.54E-03	0.00E+00	0.012681113	0.106422497	0	1.97E-02	0.00E+00	0.073352774	0.032982909	0	0.00E+00	5.85E-02	1.64E-03	0.148723623	0.073032323	0.174333783	2.61E-01	0.00E+00	0.033453635	2.47E-03	0	4.62E-04	G1
TCGA-BB-4224-01	1.09E-02	0.00E+00	0.011312847	0.058825375	0	0.00E+00	0.00E+00	0.095469117	0.026632286	0.000361518	1.11E-02	0.00E+00	0.00E+00	0.252213953	0.053447846	0.133387683	2.91E-01	0.00E+00	0.04396483	0.00E+00	0	1.14E-02	G1
TCGA-TN-A7HJ-01	2.03E-02	4.84E-02	0.197177457	0.038688373	0	4.00E-02	0.00E+00	0.104544749	0.00970893	0	0.00E+00	3.08E-02	1.30E-02	0.027673014	0.017084186	0.233185876	8.56E-03	9.65E-02	0.081119647	0.00E+00	0	3.33E-02	G1
TCGA-BB-4228-01	6.55E-03	0.00E+00	0.040285117	0.138765881	0	1.20E-01	0.00E+00	0.117618059	0.025037809	0	0.00E+00	5.86E-02	2.62E-02	0.16459216	0.12131838	0.068815179	5.77E-02	0.00E+00	0	5.44E-02	0	0.00E+00	G1
TCGA-BB-A5HU-01	0.00E+00	0.00E+00	0.035221319	0.031362034	0	1.97E-01	0.00E+00	0.010653013	0.00622293	0	3.06E-02	0.00E+00	2.26E-02	0.256570436	0.027361245	0.052711464	3.96E-02	1.72E-02	0	2.72E-01	0	1.01E-03	G1
TCGA-BB-A6UO-01	0.00E+00	6.56E-03	0	0.0215701	0	1.00E-01	6.66E-03	0.025662372	0.024115338	0	5.01E-02	2.38E-02	0.00E+00	0.327447238	0.038228769	0.291852965	5.72E-03	0.00E+00	0	7.08E-02	0	7.00E-03	G1
TCGA-CR-6488-01	6.61E-03	0.00E+00	0.013677258	0.041381626	0	1.31E-02	0.00E+00	0.08224318	0.062127154	0	3.32E-02	1.49E-02	0.00E+00	0.44513718	0.015582578	0.211535117	1.69E-02	0.00E+00	0	3.77E-02	0	5.93E-03	G1
TCGA-T3-A92M-01	0.00E+00	1.92E-02	0.078322931	0.123948103	0	1.14E-01	0.00E+00	0.109471477	0.034219111	0	0.00E+00	4.70E-02	4.57E-04	0.04868249	0.136778108	0.244205538	1.09E-02	3.09E-02	0	1.95E-03	0	0.00E+00	G1
TCGA-H7-7774-01	0.00E+00	0.00E+00	0.092083252	0.208554983	0	4.13E-02	3.34E-03	0.054782149	0.057233575	0	0.00E+00	1.15E-02	8.56E-03	0	0.100107101	0.225670017	8.60E-02	6.76E-02	0.043208749	0.00E+00	0	0.00E+00	G1
TCGA-CQ-6227-01	2.13E-02	1.50E-02	0.028856	0.041969183	0	8.60E-02	0.00E+00	0.033265283	0.027605895	0	1.61E-02	0.00E+00	2.75E-02	0.3177136	0.132056329	0.222311231	4.96E-03	0.00E+00	0	2.54E-02	0	0.00E+00	G1
TCGA-D6-A4ZB-01	0.00E+00	3.07E-02	0.218103983	0.064909916	0	6.65E-02	0.00E+00	0.045171538	0	0	2.20E-03	3.07E-02	0.00E+00	0.283195055	0.024384163	0.129095642	0.00E+00	3.92E-02	0	4.54E-02	0	2.05E-02	G1
TCGA-P3-A5QF-01	0.00E+00	0.00E+00	0.007329276	0.07838533	0	2.89E-03	5.43E-02	0.135190248	0	0	0.00E+00	9.68E-02	7.25E-02	0.070539248	0.115691149	0.284329566	3.04E-02	2.81E-02	0	2.36E-02	0	0.00E+00	G1
TCGA-D6-6516-01	1.48E-02	0.00E+00	0.00508757	0.196002881	0	7.74E-02	0.00E+00	0.058729408	0.067355904	0	4.01E-02	5.92E-02	1.94E-02	0.025473884	0.155069922	0.15282522	1.24E-02	3.76E-02	0.070371275	0.00E+00	0	8.10E-03	G1
TCGA-CN-5356-01	0.00E+00	4.62E-02	0.208148197	0.114129808	0	1.78E-01	0.00E+00	0.026484745	0.009236565	0	3.16E-02	0.00E+00	4.04E-02	0.026169895	0.02324795	0.227157108	0.00E+00	1.49E-02	0	4.13E-02	0	1.27E-02	G1
TCGA-CV-7099-01	0.00E+00	0.00E+00	0.010118667	0.136435309	0	3.68E-02	8.79E-03	0.066437097	0.004468037	0	4.00E-02	1.81E-03	0.00E+00	0.178028641	0.173778403	0.185141933	0.00E+00	5.22E-02	0	9.80E-02	0	8.05E-03	G1
TCGA-CV-7434-01	0.00E+00	0.00E+00	0	0.103759794	0	2.49E-01	0.00E+00	0.004744247	0	0	4.41E-02	4.49E-02	5.04E-02	0	0.223440396	0.199637047	2.49E-03	2.45E-02	0	5.31E-02	0	0.00E+00	G1
TCGA-CR-5249-01	8.30E-02	6.00E-02	0.038905913	0.120122416	0	1.89E-01	0.00E+00	0.117510815	0.056977133	0	0.00E+00	4.38E-02	6.25E-03	0.043296885	0.067637444	0.120669484	0.00E+00	2.94E-02	0.021105447	1.96E-03	0	0.00E+00	G1
TCGA-C9-A480-01	3.27E-04	1.20E-02	0.015791578	0.159860854	0	0.00E+00	0.00E+00	0.107621402	0.005751559	0	0.00E+00	5.14E-02	7.11E-03	0.382912799	0.144472949	0.016703128	8.46E-02	8.17E-04	0	1.07E-02	0	0.00E+00	G1
TCGA-CQ-7063-01	3.25E-04	0.00E+00	0.002484374	0.145161061	0	1.45E-01	2.75E-02	0.087642356	0.030386559	0	6.10E-03	3.76E-02	0.00E+00	0.130183586	0.156842719	0.168208833	3.19E-02	0.00E+00	0.012936327	1.77E-02	0	0.00E+00	G1
TCGA-CR-6472-01	2.71E-02	5.97E-03	0.070696589	0.154475016	0	2.31E-01	0.00E+00	0.048428936	0.056541111	0.009561868	0.00E+00	4.72E-02	0.00E+00	0	0.138441383	0.123333249	1.64E-03	1.60E-02	0.069968741	0.00E+00	0	0.00E+00	G1
TCGA-CV-7090-01	0.00E+00	0.00E+00	0	0.015574776	0	7.01E-02	0.00E+00	0.052857448	0.002414756	0.011328004	0.00E+00	2.41E-02	0.00E+00	0.343381802	0.128922015	0.305650363	4.41E-03	0.00E+00	0	4.13E-02	0	0.00E+00	G1
TCGA-CN-A641-01	0.00E+00	1.39E-03	0.212228062	0.016835165	0	5.08E-02	0.00E+00	0.161518999	0.001025803	0	0.00E+00	9.52E-03	4.09E-03	0.073744605	0.028793415	0.230763743	6.63E-02	1.67E-02	0.047369934	2.73E-03	0.025474445	5.08E-02	G1
TCGA-QK-A6IF-01	4.12E-02	1.73E-01	0.016803763	0.176187215	0	5.38E-02	2.66E-03	0.208359069	0.01800046	0.022304205	0.00E+00	1.35E-02	4.37E-03	0.06370685	0.112542827	0.051741165	3.76E-03	0.00E+00	0	3.77E-02	0	0.00E+00	G1
TCGA-CV-6961-01	0.00E+00	0.00E+00	0.045615691	0.06816574	0	3.56E-02	3.97E-03	0.083192078	0.009289409	0	3.71E-03	3.06E-02	6.98E-02	0.047673356	0.197689389	0.180331338	0.00E+00	1.31E-01	0	2.73E-02	0	6.58E-02	G1
TCGA-CN-4741-01	0.00E+00	0.00E+00	0.080460682	0.112880485	0	1.45E-01	2.01E-03	0.109340274	0.018491468	0	0.00E+00	2.92E-02	2.78E-02	0.065949164	0.078209003	0.279324493	3.98E-02	1.12E-02	0	0.00E+00	0	1.32E-04	G1
TCGA-CV-7097-01	0.00E+00	2.92E-03	0.007417389	0.019456478	0	1.13E-01	2.69E-02	0.017491317	0	0	5.40E-02	0.00E+00	0.00E+00	0.306461115	0.034441687	0.311551947	0.00E+00	6.60E-02	0	4.08E-02	0	0.00E+00	G1
TCGA-HL-7533-01	8.54E-03	0.00E+00	0.015060023	0.257871283	0	0.00E+00	3.86E-02	0.124971895	0.009401256	0	0.00E+00	9.35E-02	0.00E+00	0.109083845	0.22823322	0.077288221	6.61E-03	0.00E+00	0	3.09E-02	0	0.00E+00	G1
TCGA-CV-A464-01	2.10E-02	0.00E+00	0.033943725	0.070585339	0	6.88E-02	0.00E+00	0.125303263	0.015543856	0	1.02E-02	6.72E-02	2.49E-02	0.192165312	0.230302667	0.107672255	1.85E-02	0.00E+00	0.013766664	0.00E+00	0	0.00E+00	G1
TCGA-HD-8224-01	0.00E+00	4.85E-03	0.063694366	0.113214908	0	5.43E-02	1.39E-02	0.058916397	0.005408403	0	0.00E+00	4.01E-02	5.89E-03	0.06575588	0.048850534	0.465212377	0.00E+00	1.58E-02	0.044135671	0.00E+00	0	0.00E+00	G1
TCGA-P3-A6T4-01	0.00E+00	0.00E+00	0.131529076	0.096844	0	0.00E+00	2.45E-03	0.080888977	0.025586544	0	3.33E-02	0.00E+00	0.00E+00	0.294347197	0.03162679	0.100387943	2.98E-02	7.76E-02	0	8.42E-02	0	1.15E-02	G1
TCGA-D6-A6EO-01	1.43E-02	0.00E+00	0.192230897	0.024128051	0	1.01E-02	3.37E-03	0.113079275	0.021391664	0	3.17E-02	2.65E-02	1.22E-02	0.171378633	0.041142712	0.097338224	0.00E+00	7.90E-02	0	1.45E-01	0	1.76E-02	G1
TCGA-BB-A6UM-01	4.25E-03	0.00E+00	0.034019448	0.277367011	0	0.00E+00	1.53E-02	0.169699176	0.045701618	0	0.00E+00	9.53E-02	1.35E-02	0	0.102933516	0.127843031	0.00E+00	8.26E-02	0	3.15E-02	0	0.00E+00	G1
TCGA-BB-A5HY-01	0.00E+00	0.00E+00	0.025134357	0.029314528	0	1.46E-01	1.24E-02	0	0	0	3.89E-02	8.36E-03	0.00E+00	0.280445773	0.009972106	0.042981329	0.00E+00	1.61E-01	0	2.42E-01	0.00425022	0.00E+00	G1
TCGA-CN-5361-01	0.00E+00	0.00E+00	0.001395322	0.02842822	0	7.10E-02	0.00E+00	0.068966631	0.020931661	0	0.00E+00	7.64E-02	0.00E+00	0.188130482	0.177563964	0.298321862	1.56E-02	0.00E+00	0.053343161	0.00E+00	0	0.00E+00	G1
TCGA-CN-4723-01	0.00E+00	0.00E+00	0.042276389	0.099223723	0	2.05E-01	1.24E-02	0.02356389	0	0	3.59E-02	0.00E+00	1.03E-02	0.168092419	0.118748518	0.234650094	5.02E-03	7.65E-03	0.021486405	1.53E-02	0	1.22E-05	G1
TCGA-CN-A6V1-01	7.12E-02	1.22E-01	0	0.195188163	0	0.00E+00	1.14E-02	0.171850233	0.050982548	0.001911077	0.00E+00	3.62E-02	0.00E+00	0.124505418	0.08466079	0.104775239	2.01E-03	0.00E+00	0.023650668	0.00E+00	0	0.00E+00	G1
TCGA-CR-7372-01	2.10E-02	0.00E+00	0.12134508	0.04801037	0	2.01E-01	0.00E+00	0.010014853	0.04762973	0	1.68E-02	0.00E+00	3.01E-02	0.088093835	0.031968532	0.199807285	1.18E-02	4.56E-02	0.067787269	5.35E-02	0	5.55E-03	G1
TCGA-CQ-5323-01	0.00E+00	0.00E+00	0.165071389	0.173123418	0	2.81E-02	0.00E+00	0.143972364	0.007534819	0	0.00E+00	3.92E-02	4.00E-03	0.064708656	0.158276929	0.139344169	1.52E-02	5.11E-02	0	7.77E-03	0	2.63E-03	G1
TCGA-BA-6870-01	0.00E+00	1.18E-01	0.320160773	0.048260609	0	3.06E-03	0.00E+00	0.080707275	0.05577515	0	0.00E+00	2.94E-02	1.06E-02	0.083010855	0.000627328	0.097612586	5.49E-03	5.57E-02	0.007130962	6.97E-02	0	1.50E-02	G1
TCGA-CQ-6222-01	1.28E-02	0.00E+00	0	0.122154671	0	0.00E+00	1.04E-02	0.121059786	0.033904255	0	9.64E-03	3.15E-02	0.00E+00	0.332254819	0.107131717	0.179693169	2.89E-02	0.00E+00	0.00420801	2.37E-03	0	3.94E-03	G1
TCGA-CQ-A4CD-01	9.26E-03	0.00E+00	0.000227041	0.067299607	0	9.57E-02	2.27E-03	0.02309653	0.002191534	0	4.37E-02	0.00E+00	0.00E+00	0.163319914	0.294848959	0.184589559	0.00E+00	3.07E-02	0	6.88E-02	0	1.41E-02	G1
TCGA-BA-A4IF-01	0.00E+00	1.35E-02	0.374116559	0.013045125	0	8.58E-02	0.00E+00	0.07258409	0.000632909	0	2.17E-03	7.81E-02	3.58E-03	0.129857887	0.036401041	0.152750607	0.00E+00	1.58E-02	0	1.92E-02	0	2.53E-03	G1
TCGA-CV-A6JD-01	0.00E+00	4.49E-02	0.006213144	0.128164399	0	8.85E-02	1.10E-02	0.073659442	0.023932413	0	0.00E+00	2.00E-02	0.00E+00	0.049744633	0.150554955	0.276073189	7.70E-02	0.00E+00	0	4.27E-02	0	7.50E-03	G1
TCGA-F7-A620-01	1.59E-02	0.00E+00	0.065278286	0.163948432	0	1.54E-03	4.16E-03	0.1154243	0.005557173	0	4.00E-03	1.20E-01	8.36E-03	0.034591307	0.259116584	0.145034503	7.38E-04	1.82E-02	0	3.78E-02	0	4.04E-04	G1
TCGA-BB-4223-01	4.83E-02	0.00E+00	0.027772251	0.246475487	0	1.27E-01	6.34E-02	0.082148365	0.041252203	0	3.10E-02	1.11E-02	1.90E-02	0.042210853	0.133459138	0.09497262	2.64E-02	0.00E+00	0.003660221	2.05E-03	0	0.00E+00	G1
TCGA-HD-7831-01	2.03E-03	0.00E+00	0.046478892	0.037465366	0	1.70E-01	0.00E+00	0.02155181	0.003399576	0	3.43E-02	0.00E+00	0.00E+00	0.269888915	0	0.308661034	7.34E-03	4.86E-03	0	8.87E-02	0	4.97E-03	G1
TCGA-CV-A6JO-01	4.76E-03	0.00E+00	0.020327369	0.212852999	0	1.39E-02	0.00E+00	0.107402312	0.004557624	0	1.08E-02	3.60E-02	0.00E+00	0.019421731	0.30025154	0.185085253	5.51E-03	0.00E+00	0	7.22E-02	0	6.87E-03	G1
TCGA-CR-7376-01	0.00E+00	3.23E-04	0.012784691	0.101076864	0	1.46E-01	8.43E-03	0.096724881	0.001886979	0	0.00E+00	2.16E-02	1.55E-02	0.129186174	0.14566867	0.289807103	0.00E+00	0.00E+00	0	3.08E-02	0	0.00E+00	G1
TCGA-P3-A6T3-01	0.00E+00	0.00E+00	0.168596439	0.035935393	0	6.59E-03	0.00E+00	0.022028857	0.004094205	0	0.00E+00	1.78E-02	0.00E+00	0.386189439	0.070910062	0.117944924	6.60E-03	0.00E+00	0	1.62E-01	0	1.61E-03	G1
TCGA-CV-7433-01	0.00E+00	0.00E+00	0.015397321	0.159593645	0	1.15E-01	1.13E-03	0.085924268	0.005182818	0	6.82E-03	2.33E-02	0.00E+00	0.045035624	0.189626124	0.303688247	0.00E+00	4.93E-02	0	0.00E+00	0	0.00E+00	G1
TCGA-CV-7263-01	1.24E-02	0.00E+00	0.03464698	0.048518173	0	1.34E-01	0.00E+00	0.029583129	0.039873231	0	0.00E+00	4.15E-02	0.00E+00	0.385696937	0.06625218	0.135057532	3.47E-02	0.00E+00	0.0358744	0.00E+00	0	1.52E-03	G1
TCGA-CN-6992-01	9.05E-03	0.00E+00	0.055230343	0.040709777	0	1.04E-01	0.00E+00	0.036907068	0.072003099	0	0.00E+00	2.39E-02	9.34E-03	0.234872225	0.044030146	0.314157081	0.00E+00	2.41E-02	0.031198486	0.00E+00	0	0.00E+00	G1
TCGA-CV-7427-01	9.28E-03	0.00E+00	0	0.129418743	0	1.78E-01	4.74E-02	0.081242621	0.014585786	0	2.53E-02	1.51E-02	1.74E-02	0	0.149179267	0.213176534	8.26E-02	6.31E-03	0	2.10E-02	0	9.69E-03	G1
TCGA-CN-A6V7-01	2.39E-02	0.00E+00	0.00708612	0.199940464	0	0.00E+00	8.08E-02	0.198875382	0	0	0.00E+00	4.50E-02	1.69E-02	0	0.091436478	0.183896927	7.43E-03	4.94E-02	0	9.52E-02	0	0.00E+00	G1
TCGA-CV-6939-01	1.14E-02	1.10E-02	0.064244361	0.067367922	0	1.40E-01	0.00E+00	0.170842899	0	0	0.00E+00	7.48E-02	2.18E-02	0.100923493	0.131122686	0.142007111	1.91E-02	3.70E-03	0.042220175	0.00E+00	0	0.00E+00	G1
TCGA-CV-7422-01	0.00E+00	1.42E-02	0.02593741	0.040197292	0	7.10E-02	0.00E+00	0.11900992	0.034707257	0	7.47E-02	0.00E+00	0.00E+00	0.298265329	0.06443023	0.162363554	3.03E-03	9.59E-03	0	8.26E-02	0	0.00E+00	G1
TCGA-CV-5970-01	0.00E+00	9.31E-04	0.102575792	0.048868892	0	1.49E-01	1.71E-03	0.028653402	0.00946037	0	0.00E+00	2.49E-02	2.20E-03	0.120874108	0.099891501	0.207437345	1.32E-01	3.31E-02	0.025095571	0.00E+00	0	1.34E-02	G1
TCGA-CR-7364-01	0.00E+00	0.00E+00	0.203831541	0.05402322	0	5.56E-02	0.00E+00	0.062043998	0.019511614	0	7.97E-02	0.00E+00	3.66E-02	0.038295131	0.015240262	0.150082143	3.60E-02	6.63E-02	0	1.49E-01	0	3.41E-02	G1
TCGA-CV-5431-01	0.00E+00	3.20E-02	0.085798088	0.140442408	0	1.85E-01	5.96E-03	0.109113053	0.048583381	0	1.57E-02	0.00E+00	5.69E-03	0.101804527	0.093453927	0.061004431	2.44E-02	0.00E+00	0	8.95E-02	0	1.89E-03	G1
TCGA-QK-AA3K-01	0.00E+00	6.55E-03	0	0.213766494	0	0.00E+00	4.49E-02	0.073949043	0.03340089	0	0.00E+00	0.00E+00	0.00E+00	0.260773519	0.038479761	0.294782958	0.00E+00	0.00E+00	0	3.34E-02	0	0.00E+00	G1
TCGA-CN-4728-01	0.00E+00	1.45E-02	0.003447579	0.032474614	0	1.19E-01	0.00E+00	0.012388494	0.046200639	0.003692426	0.00E+00	0.00E+00	0.00E+00	0.452941464	0.043670093	0.235373086	2.36E-03	3.12E-02	0.000883638	1.93E-03	0	0.00E+00	G1
TCGA-UF-A7JV-01	0.00E+00	4.11E-03	0	0.032379727	0	7.74E-02	0.00E+00	0.019148714	0.01543442	0	0.00E+00	1.01E-02	0.00E+00	0.461039161	0.036233072	0.132506088	0.00E+00	1.17E-03	0	2.10E-01	0	0.00E+00	G1
TCGA-UP-A6WW-01	0.00E+00	3.98E-03	0.047997104	0.13095664	0	5.88E-02	0.00E+00	0.070654053	0.102784744	0	0.00E+00	1.26E-02	0.00E+00	0.30368593	0.068075582	0.175535406	1.47E-02	0.00E+00	0.009038305	1.20E-03	0	0.00E+00	G1
TCGA-CQ-A4CI-01	2.19E-02	0.00E+00	0.062606167	0.017056209	0	7.17E-02	0.00E+00	0.096004436	0.027305232	0	3.40E-02	2.08E-02	0.00E+00	0.285561301	0.005996835	0.279566925	0.00E+00	3.69E-02	0	4.06E-02	0	0.00E+00	G1
TCGA-C9-A47Z-01	5.64E-03	0.00E+00	0.015693967	0.087584407	0	0.00E+00	1.86E-02	0.085959396	0.009752677	0	0.00E+00	9.47E-02	0.00E+00	0.247694136	0.145344517	0.147028265	0.00E+00	5.04E-02	0	8.38E-02	0	7.85E-03	G1
TCGA-CV-6960-01	0.00E+00	0.00E+00	0.140374064	0.013309593	0	3.70E-03	0.00E+00	0.049584459	0.035869247	0	2.59E-02	0.00E+00	0.00E+00	0.208844154	0	0.090646325	1.65E-01	4.94E-02	0	1.97E-01	0.011039813	8.97E-03	G1
TCGA-D6-8569-01	0.00E+00	1.05E-01	0	0.053817877	0	1.26E-01	0.00E+00	0.088543083	0.014576541	0	2.02E-02	4.16E-02	1.91E-02	0.145614041	0.099327966	0.095245606	1.04E-03	1.35E-01	0	4.40E-02	0	1.08E-02	G1
TCGA-CQ-6224-01	0.00E+00	3.98E-03	0.029364578	0.027938112	0	2.59E-01	0.00E+00	0	0.023188848	0	2.23E-02	2.72E-03	4.09E-03	0.133534697	0.093808282	0.284799814	1.11E-01	0.00E+00	0.004027982	0.00E+00	0	0.00E+00	G1
TCGA-CV-A6K2-01	0.00E+00	0.00E+00	0.004358652	0.090087743	0	1.32E-01	0.00E+00	0.075143631	0.006432472	0	6.66E-03	5.73E-02	1.06E-02	0.136891809	0.148643917	0.217574992	1.86E-02	0.00E+00	0	6.47E-02	0	3.10E-02	G1
TCGA-CV-6433-01	0.00E+00	0.00E+00	0.03054417	0.471019089	0	0.00E+00	9.38E-02	0.057693904	0.005002294	0.012724967	0.00E+00	2.31E-02	0.00E+00	0.033870704	0.072879679	0.134712287	6.86E-03	4.99E-03	0	5.28E-02	0	0.00E+00	G1
TCGA-CR-6482-01	7.38E-02	2.14E-02	0.026221331	0.088592844	0	2.08E-01	0.00E+00	0.076016473	0.054306288	0	0.00E+00	2.15E-02	6.23E-03	0.021590962	0.102582047	0.219300527	1.99E-02	1.93E-02	0.03873277	0.00E+00	0	2.16E-03	G1
TCGA-DQ-7588-01	0.00E+00	0.00E+00	0.166188287	0.044363235	0	7.98E-02	1.44E-02	0.024736394	0	0	0.00E+00	1.21E-02	0.00E+00	0.409324434	0	0	0.00E+00	5.59E-03	0	2.40E-01	0	3.75E-03	G1
TCGA-CV-A45X-01	2.49E-03	0.00E+00	0.020493332	0.03078065	0	0.00E+00	0.00E+00	0.080223608	0.06378044	0	8.53E-02	0.00E+00	0.00E+00	0.51024403	0.006540892	0.038288162	0.00E+00	0.00E+00	0	1.52E-01	0.009825138	0.00E+00	G1
TCGA-D6-A74Q-01	0.00E+00	5.16E-02	0.205779172	0.155260669	0	0.00E+00	0.00E+00	0.19558922	0.004427065	0.003910301	0.00E+00	5.41E-02	0.00E+00	0.057571924	0.035644354	0.099094659	0.00E+00	6.89E-02	0.000270517	5.19E-02	0	1.59E-02	G1
TCGA-CR-6480-01	0.00E+00	1.27E-02	0.093637274	0.116917966	0	1.88E-01	0.00E+00	0.087538586	0.015948908	0.022523767	0.00E+00	2.11E-02	0.00E+00	0	0.106615026	0.130511319	0.00E+00	1.60E-01	0	4.34E-02	0	1.52E-03	G1
TCGA-QK-A6IG-01	0.00E+00	0.00E+00	0.033836303	0.150302498	0	3.10E-02	4.58E-02	0.094096262	0.00959197	0	0.00E+00	7.95E-02	3.70E-03	0.051495525	0.138671972	0.218845731	5.56E-03	0.00E+00	0	1.19E-01	0	1.91E-02	G1
TCGA-T2-A6WX-01	0.00E+00	2.93E-02	0.045217522	0.324644078	0	0.00E+00	6.47E-02	0.067118194	0	0.017563631	0.00E+00	6.11E-02	3.66E-03	0	0.161780869	0.098175072	2.24E-02	2.45E-03	0	1.02E-01	0	0.00E+00	G1
TCGA-CV-6952-01	0.00E+00	0.00E+00	0.041878123	0.086252348	0	1.08E-01	0.00E+00	0.087029271	0.007844763	0	0.00E+00	3.14E-02	0.00E+00	0.154619811	0.220334877	0.2090193	3.31E-03	2.51E-02	0	1.92E-02	0	6.49E-03	G1
TCGA-CR-7392-01	0.00E+00	2.85E-02	0.119903861	0.079157396	0	2.10E-01	3.06E-03	0.035885092	0.005187649	0	0.00E+00	1.01E-02	0.00E+00	0.152567188	0.102381482	0.164240906	0.00E+00	2.24E-02	0.041387708	6.70E-03	0	1.86E-02	G1
TCGA-IQ-A61H-01	5.27E-02	0.00E+00	0.115581193	0.067855998	0	0.00E+00	0.00E+00	0.092926595	0	0.006008466	0.00E+00	2.36E-02	5.42E-03	0.227909254	0.202032378	0.142010476	4.22E-02	0.00E+00	0.02170561	0.00E+00	0	0.00E+00	G1
TCGA-HD-A6HZ-01	0.00E+00	0.00E+00	0.089016489	0.046520653	0	2.03E-01	2.28E-02	0.027892152	0.000272448	0	8.81E-03	0.00E+00	0.00E+00	0.178883635	0.088921538	0.204908498	3.47E-03	4.52E-02	0	7.36E-02	0	6.50E-03	G1
TCGA-CQ-7065-01	5.41E-03	0.00E+00	0.089701363	0	0	8.00E-02	0.00E+00	0.063349403	0.091154447	0	2.34E-02	5.73E-02	3.03E-02	0.095278901	0	0.11276419	7.71E-02	2.06E-01	0.039739618	2.25E-03	0.017028885	9.12E-03	G1
TCGA-D6-6515-01	0.00E+00	1.50E-03	0.015078887	0.123261656	0	1.24E-01	0.00E+00	0.056604189	0.052932936	0	0.00E+00	4.89E-02	0.00E+00	0	0.204614623	0.226074859	1.02E-01	0.00E+00	0.032657323	0.00E+00	0	1.16E-02	G1
TCGA-F7-A622-01	4.24E-03	0.00E+00	0.207727515	0.061672773	0	1.75E-02	0.00E+00	0.051048203	0.02919469	0	1.48E-02	2.41E-02	5.51E-03	0.066255686	0.121368828	0.21250192	0.00E+00	0.00E+00	0	1.53E-01	0	3.13E-02	G1
TCGA-CV-6943-01	1.64E-02	0.00E+00	0.04401343	0.290039377	0	9.22E-02	2.57E-03	0.082880122	0.014233657	0	0.00E+00	5.48E-02	2.05E-02	0	0.196766957	0.147838446	1.29E-02	0.00E+00	0.024789989	0.00E+00	0	0.00E+00	G1
TCGA-CV-7183-01	0.00E+00	0.00E+00	0.182176434	0.079581433	0	1.59E-02	0.00E+00	0.048795936	0	0	1.35E-02	2.10E-02	0.00E+00	0.354253219	0.061832446	0.075615161	2.19E-02	1.11E-02	0.076530597	0.00E+00	0	3.78E-02	G1
TCGA-CV-7407-01	0.00E+00	0.00E+00	0	0.054840438	0	1.46E-01	0.00E+00	0.053230279	0.050122332	0	0.00E+00	7.17E-02	9.93E-02	0.008362178	0.11066267	0.274209751	6.66E-02	1.98E-02	0.044816579	0.00E+00	0	0.00E+00	G1
TCGA-CN-6988-01	0.00E+00	4.93E-02	0.063449077	0.077397794	0	0.00E+00	0.00E+00	0.158165346	0	0	1.24E-02	1.79E-02	5.91E-03	0.192567769	0	0.179378744	0.00E+00	1.67E-01	0	4.83E-02	0	2.80E-02	G1
TCGA-CV-7238-01	0.00E+00	3.70E-02	0.02258366	0.155939423	0	1.14E-01	0.00E+00	0.083440128	0.006705254	0.010429915	0.00E+00	5.05E-02	0.00E+00	0.181857159	0.144232721	0.147986962	1.22E-02	0.00E+00	0.032836638	0.00E+00	0	0.00E+00	G1
TCGA-BA-A6DD-01	0.00E+00	8.95E-03	0.180240713	0.174545301	0	0.00E+00	8.72E-03	0.099893295	0.019125639	0	9.13E-03	0.00E+00	0.00E+00	0.02768473	0.225127071	0.190419286	2.96E-03	4.01E-02	0.009557484	0.00E+00	0	3.59E-03	G1
TCGA-P3-A6T2-01	0.00E+00	0.00E+00	0.045055632	0.090048501	0	1.04E-01	0.00E+00	0.030421322	0.000843673	0	3.16E-03	1.75E-02	0.00E+00	0.153847542	0.094874205	0.235340508	0.00E+00	3.37E-02	0	1.90E-01	0	6.83E-04	G1
TCGA-CV-7261-01	1.70E-03	0.00E+00	0.046326254	0.05441127	0	1.03E-01	7.83E-03	0.058295031	0.003583003	0	2.40E-02	0.00E+00	0.00E+00	0.220259105	0.127402186	0.210222888	4.25E-03	2.61E-02	0	8.55E-02	0	2.69E-02	G1
TCGA-CV-7415-01	0.00E+00	0.00E+00	0.054035198	0.160307684	0	8.19E-03	4.78E-02	0.075849619	0.003403808	0	0.00E+00	3.04E-02	0.00E+00	0.123411597	0.243810741	0.193592971	0.00E+00	3.31E-02	0.026071584	0.00E+00	0	0.00E+00	G1
TCGA-CN-5366-01	1.71E-02	0.00E+00	0.010119589	0.175575991	0	8.61E-02	1.36E-02	0.006691989	0	0	2.91E-02	2.85E-02	0.00E+00	0.140150183	0.154807226	0.298921034	0.00E+00	0.00E+00	0	3.92E-02	0	0.00E+00	G1
TCGA-CQ-7072-01	0.00E+00	0.00E+00	0.005022821	0.022314782	0	9.86E-02	0.00E+00	0.036336063	0.06354454	0	2.48E-02	3.54E-02	0.00E+00	0.337124976	0.004086896	0.303904975	2.49E-02	3.79E-02	0.004164694	1.91E-03	0	0.00E+00	G1
TCGA-CV-7411-01	0.00E+00	9.36E-03	0.086502052	0.101852197	0	1.38E-01	0.00E+00	0.017516903	0.026169777	0	0.00E+00	3.23E-03	0.00E+00	0.30191584	0.109293556	0.134458686	1.43E-02	3.17E-02	0	2.02E-02	0	5.86E-03	G1
TCGA-CN-5355-01	0.00E+00	2.09E-03	0.167178299	0.009404603	0	1.88E-01	9.60E-04	0	0.001349714	0	3.15E-02	0.00E+00	2.15E-02	0.325064413	0.045123943	0.129752259	0.00E+00	1.07E-03	0	6.43E-02	0	1.25E-02	G1
TCGA-CN-6022-01	0.00E+00	2.57E-03	0	0.009447649	0	6.25E-02	0.00E+00	0.015582002	0.061601647	0	0.00E+00	1.34E-02	9.64E-04	0.451957728	0.038833438	0.308917241	2.42E-02	0.00E+00	0.007872023	2.18E-03	0	0.00E+00	G1
TCGA-H7-A6C4-01	1.55E-02	0.00E+00	0.073249927	0.088910966	0	4.41E-02	0.00E+00	0.058664939	0.026559508	0	0.00E+00	2.89E-02	0.00E+00	0.234555876	0.106275289	0.130903158	5.57E-02	5.91E-02	0.011764284	4.38E-02	0	2.20E-02	G1
TCGA-BA-A6DB-01	5.11E-02	0.00E+00	0	0.153850872	0	3.95E-02	0.00E+00	0.118225589	0.034435892	0.074740931	0.00E+00	6.36E-02	0.00E+00	0.107905457	0.123837923	0.163116349	2.41E-02	0.00E+00	0.045542746	0.00E+00	0	0.00E+00	G1
TCGA-CV-7101-01	0.00E+00	7.12E-03	0.223481254	0.061435298	0	1.36E-01	0.00E+00	0.031743077	0.003629454	0	1.11E-02	5.10E-03	2.71E-02	0.153415972	0.103195965	0.204043197	3.71E-03	0.00E+00	0.029034652	0.00E+00	0	0.00E+00	G1
TCGA-CQ-6225-01	0.00E+00	1.43E-02	0.241476846	0.017154675	0.091304022	0.00E+00	0.00E+00	0	0.03524576	0	2.84E-02	2.60E-03	0.00E+00	0.300272912	0.012444139	0.193046232	1.71E-02	2.57E-02	0	1.86E-02	0	2.38E-03	G1
TCGA-BA-5558-01	2.23E-02	0.00E+00	0	0	0	1.42E-01	5.26E-02	0.025924458	0.017290499	0	8.02E-02	0.00E+00	0.00E+00	0.195758621	0.091414854	0.239185496	0.00E+00	2.34E-03	0.049552957	6.84E-02	0	1.28E-02	G1
TCGA-CN-4729-01	2.52E-02	0.00E+00	0.053675183	0.0677308	0	2.45E-01	0.00E+00	0.06214456	0.013241205	0	0.00E+00	0.00E+00	3.67E-02	0.114927028	0.032439758	0.149897469	5.16E-04	6.80E-02	0.006253825	1.04E-01	0	2.02E-02	G1
TCGA-CV-5971-01	3.09E-02	0.00E+00	0.050877922	0.102523866	0	8.16E-02	1.69E-02	0.097357402	0.033812214	0	2.98E-03	4.74E-03	1.27E-03	0.128948265	0.101417961	0.268133494	0.00E+00	0.00E+00	0.067030296	3.02E-03	0	8.43E-03	G1
TCGA-BA-A6DJ-01	3.36E-04	0.00E+00	0.009016615	0.133089001	0	1.32E-02	2.23E-02	0.079583992	0.002744515	0.026607566	0.00E+00	5.26E-02	0.00E+00	0.207889617	0.154071315	0.135500246	0.00E+00	7.92E-03	0	1.55E-01	0	0.00E+00	G1
TCGA-CQ-A4C7-01	2.05E-03	4.00E-03	0.008674692	0	0	1.08E-01	7.32E-03	0.066567003	0.007829078	0	9.09E-02	0.00E+00	0.00E+00	0.219113121	0.19735695	0.161182646	3.10E-03	0.00E+00	0	1.20E-01	0	4.37E-03	G1
TCGA-CV-7095-01	0.00E+00	3.21E-03	0.116697437	0.05384201	0	1.84E-01	0.00E+00	0	0.005811338	0	0.00E+00	6.53E-02	0.00E+00	0.137532508	0.109490969	0.21250515	7.67E-02	2.57E-02	0	8.79E-03	0	0.00E+00	G1
TCGA-D6-6824-01	1.52E-02	0.00E+00	0.025717483	0.072399726	0	1.67E-01	0.00E+00	0.038150276	0.021095617	0	1.10E-03	1.50E-02	2.62E-02	0.107509722	0.103716253	0.325144361	0.00E+00	0.00E+00	0.062169249	0.00E+00	0	1.97E-02	G1
TCGA-CN-6010-01	7.46E-03	8.46E-03	0.151390892	0.115830526	0	2.10E-01	0.00E+00	0.074603912	0	0	5.50E-03	2.02E-02	1.72E-02	0.013900053	0.082942696	0.187746127	7.71E-03	1.88E-02	0.078628753	0.00E+00	0	0.00E+00	G1
TCGA-P3-A5Q5-01	0.00E+00	4.64E-02	0	0.250578139	0	0.00E+00	2.90E-02	0.094395086	0.008660626	0.031683277	0.00E+00	1.18E-01	2.68E-03	0.025555974	0.067325074	0.272236064	2.70E-02	0.00E+00	0.0259549	0.00E+00	0	0.00E+00	G1
TCGA-BA-A4IG-01	8.84E-02	3.47E-02	0.087789093	0.115649539	0	2.09E-01	0.00E+00	0.10736063	0	0.004680457	0.00E+00	2.87E-02	2.09E-03	0.034442697	0.159328952	0.110333751	8.19E-03	0.00E+00	0.009075899	0.00E+00	0	0.00E+00	G1
TCGA-WA-A7GZ-01	0.00E+00	0.00E+00	0	0.002146662	0.006207302	1.89E-01	0.00E+00	0.007464241	0	0	1.30E-02	2.55E-02	0.00E+00	0.357505464	0.013029503	0.095718115	2.11E-02	1.95E-01	0.069875518	5.33E-03	0	0.00E+00	G1
TCGA-CR-7368-01	0.00E+00	0.00E+00	0.09411671	0.070862663	0	1.60E-01	4.15E-02	0.042472546	0.033087653	0	5.47E-02	0.00E+00	4.64E-03	0.085955529	0.118599428	0.207755711	1.90E-02	2.06E-02	0.019756139	2.10E-02	0	6.11E-03	G1
TCGA-CN-A49B-01	0.00E+00	0.00E+00	0.002214739	0.119541085	0	6.95E-02	7.86E-02	0.113211913	0.004704301	0	2.41E-02	0.00E+00	1.41E-02	0.042035664	0.111870736	0.332943769	0.00E+00	6.76E-02	0	1.95E-02	0	0.00E+00	G1
TCGA-P3-A6SW-01	0.00E+00	0.00E+00	0.16974785	0.272650776	0	0.00E+00	3.00E-02	0.116799203	0.009235516	0.01058972	0.00E+00	1.87E-02	0.00E+00	0.040493097	0.097313376	0.179094352	0.00E+00	1.70E-02	0.038422082	0.00E+00	0	0.00E+00	G1
TCGA-BA-6873-01	0.00E+00	0.00E+00	0.014910165	0.131031196	0	2.70E-01	0.00E+00	0	0	0	1.42E-02	4.36E-02	8.62E-03	0.171069463	0.145929852	0.152761309	1.63E-02	0.00E+00	0	3.17E-02	0	0.00E+00	G1
TCGA-UF-A7JK-01	0.00E+00	0.00E+00	0.190284768	0	0.066018377	7.67E-02	0.00E+00	0.020290421	0	0	9.80E-03	2.82E-02	0.00E+00	0.400711817	0.029746145	0.154906436	7.07E-03	0.00E+00	0.001058543	2.72E-03	0	1.25E-02	G1
TCGA-CQ-A4C9-01	0.00E+00	5.01E-02	0.180786829	0.0443921	0	4.66E-02	0.00E+00	0.091535311	0.011861046	0	9.89E-03	7.53E-03	0.00E+00	0.240298662	0.031230509	0.201876419	6.78E-03	2.72E-02	0.019250872	2.04E-02	0	1.04E-02	G1
TCGA-CN-4739-01	4.33E-03	3.69E-02	0.140034206	0.214233138	0	1.14E-01	0.00E+00	0.089472869	0.038969418	0.002290217	0.00E+00	0.00E+00	1.90E-02	0	0.035712672	0.140164353	1.47E-02	1.56E-02	0	5.53E-02	0	7.90E-02	G1
TCGA-CN-4735-01	0.00E+00	6.17E-03	0.030245802	0.051827919	0	1.64E-01	5.23E-03	0.058807821	0.009453715	0	0.00E+00	3.00E-02	0.00E+00	0.289080186	0.111729323	0.178657016	1.92E-02	1.33E-02	0.031912648	0.00E+00	0	0.00E+00	G1
TCGA-CV-7091-01	3.34E-02	0.00E+00	0.023017374	0.134362463	0	0.00E+00	8.32E-02	0.10761836	0.0195917	0	2.20E-02	0.00E+00	4.19E-03	0.144918471	0.136822217	0.103937625	4.97E-02	0.00E+00	0	1.26E-01	0	1.11E-02	G1
TCGA-CV-A45Y-01	0.00E+00	4.35E-02	0.063450956	0.079185496	0	1.24E-01	1.43E-03	0.064436575	0.036658079	0	0.00E+00	3.20E-02	0.00E+00	0.268384689	0.091653555	0.139152041	7.54E-03	2.65E-02	0.022329714	0.00E+00	0	0.00E+00	G1
TCGA-CV-7243-01	8.65E-03	0.00E+00	0	0.026160234	0	8.58E-02	0.00E+00	0.02807861	0.032560492	0	0.00E+00	2.82E-02	0.00E+00	0.455077019	0.177620464	0.14594508	6.83E-03	0.00E+00	0.001536656	3.45E-03	0	0.00E+00	G1
TCGA-CN-6011-01	0.00E+00	0.00E+00	0.00429127	0.118745156	0	2.47E-01	0.00E+00	0	0	0	5.61E-02	4.62E-02	1.73E-02	0.144035232	0.054844981	0.247069199	0.00E+00	5.63E-02	0.0026716	5.08E-03	0	0.00E+00	G1
TCGA-CQ-5325-01	1.06E-02	0.00E+00	0.136858051	0.183722524	0	1.18E-01	3.66E-03	0.044139799	0.024056822	0	0.00E+00	2.91E-02	1.31E-02	0.012003956	0.138074912	0.255621091	5.33E-04	6.70E-03	0.024226017	0.00E+00	0	0.00E+00	G1
TCGA-CN-A49C-01	4.07E-03	4.01E-02	0.039791614	0.114124603	0	3.09E-02	0.00E+00	0.185752642	0.021055952	0	1.47E-02	7.38E-02	1.01E-01	0.004582265	0.078912358	0.147956809	4.47E-02	5.76E-02	0	4.07E-02	0	0.00E+00	G1
TCGA-DQ-7591-01	2.46E-02	2.03E-02	0.009704294	0.222913843	0	8.50E-02	6.01E-03	0.105690647	0.135986367	0	0.00E+00	8.84E-02	5.26E-03	0.007971812	0.089010068	0.105321761	6.30E-02	1.73E-02	0	1.36E-02	0	0.00E+00	G1
TCGA-UF-A71D-01	3.47E-03	2.05E-02	0.175763084	0.177285186	0	4.69E-03	6.82E-03	0.136949603	0.014562905	0	7.46E-02	0.00E+00	3.34E-02	0.085622809	0.0193021	0.092719958	0.00E+00	5.56E-02	0	9.17E-02	0	7.03E-03	G1
TCGA-CV-7242-01	3.18E-02	0.00E+00	0.116393008	0.133229523	0	1.26E-01	2.03E-02	0.059104107	0.043436749	0.00565801	0.00E+00	7.04E-02	5.16E-03	0.097185087	0.103722839	0.042333343	3.11E-02	0.00E+00	0.114228133	0.00E+00	0	0.00E+00	G1
TCGA-CN-6023-01	1.63E-02	6.70E-03	0.03118564	0.331636976	0	0.00E+00	5.21E-02	0.080850389	0.034048536	0	4.00E-02	0.00E+00	1.30E-02	0	0.084626612	0.265200164	2.28E-03	6.74E-03	0	3.53E-02	0	0.00E+00	G1
TCGA-DQ-5629-01	8.58E-02	0.00E+00	0.284404041	0.025753102	0	1.17E-01	0.00E+00	0.024955034	0.00496247	0	0.00E+00	2.44E-02	4.74E-04	0.175517768	0.019251056	0.14831087	0.00E+00	6.13E-02	0	2.80E-02	0	0.00E+00	G1
TCGA-UF-A7JT-01	0.00E+00	0.00E+00	0.013748023	0.240590144	0	0.00E+00	1.10E-01	0.078866451	0.004810314	0.004439359	0.00E+00	4.52E-02	7.05E-04	0.017604895	0.19966328	0.204943602	6.64E-05	0.00E+00	0	7.75E-02	0	1.99E-03	G1
TCGA-BA-A6DE-01	1.87E-02	0.00E+00	0.034587279	0.080358672	0	1.28E-01	5.29E-02	0.091492385	0	0	0.00E+00	6.76E-02	1.07E-02	0.094579336	0.185519295	0.084055759	1.98E-02	9.11E-03	0	9.27E-02	0.021728045	8.22E-03	G1
TCGA-CV-6937-01	0.00E+00	1.90E-03	0	0.019484493	0	0.00E+00	0.00E+00	0.138544855	0.041552454	0	1.19E-02	0.00E+00	0.00E+00	0.549365809	0.015099956	0.205893289	0.00E+00	0.00E+00	0	1.63E-02	0	0.00E+00	G1
TCGA-CN-5369-01	0.00E+00	9.99E-04	0.063183557	0.10432946	0	1.08E-01	3.30E-03	0.072203397	0.0070421	0	3.42E-02	1.10E-02	6.97E-03	0.119167934	0.260075761	0.186041589	1.48E-03	0.00E+00	0	4.87E-03	0	1.67E-02	G1
TCGA-CN-6024-01	2.93E-03	0.00E+00	0.05000885	0.022970615	0	6.78E-02	0.00E+00	0.034135316	0.048236897	0	3.62E-03	1.20E-02	1.11E-02	0.445434279	0.0392548	0.111827967	3.90E-02	0.00E+00	0	1.12E-01	0	0.00E+00	G1
TCGA-CV-6934-01	0.00E+00	9.34E-03	0.007957911	0.105023752	0	1.40E-01	0.00E+00	0.031462955	0.010199529	0.007664933	0.00E+00	3.92E-02	0.00E+00	0.219835436	0.12453477	0.266651288	4.10E-03	0.00E+00	0.033957213	0.00E+00	0	0.00E+00	G1
TCGA-F7-8298-01	0.00E+00	1.74E-04	0	0	0	2.32E-04	2.99E-02	0.030617057	0.00041211	0.007552593	3.50E-02	0.00E+00	0.00E+00	0.396771994	0.032500205	0.24902223	6.67E-03	0.00E+00	0	2.03E-01	0	7.87E-03	G1
TCGA-CV-A468-01	0.00E+00	2.21E-02	0.022303971	0.192133451	0	1.08E-01	1.51E-02	0.174947779	0.014125371	0.076764142	0.00E+00	3.29E-02	0.00E+00	0.020467667	0.126158496	0.134349404	3.46E-02	5.32E-03	0.019704972	0.00E+00	0	8.10E-04	G1
TCGA-CV-7424-01	3.94E-03	0.00E+00	0.091003849	0.112305816	0	1.97E-01	0.00E+00	0.022610122	0.024010482	0.018690328	0.00E+00	7.59E-02	0.00E+00	0.118768247	0.089337041	0.185340837	2.01E-03	0.00E+00	0.059285087	0.00E+00	0	2.18E-04	G1
TCGA-CN-5374-01	0.00E+00	1.22E-01	0	0.176874313	0	7.91E-02	0.00E+00	0.101023432	0.068375292	0	0.00E+00	1.06E-01	0.00E+00	0.080133447	0.120676228	0.047530815	1.69E-02	0.00E+00	0.081744856	0.00E+00	0	0.00E+00	G1
TCGA-BA-5152-01	0.00E+00	3.03E-02	0	0.074615785	0	1.87E-01	2.48E-02	0.114627702	0.016360196	0	1.48E-02	0.00E+00	3.06E-03	0.036312443	0.071494578	0.171378389	1.38E-02	1.61E-01	0	6.89E-02	0	1.16E-02	G1
TCGA-UF-A7J9-01	0.00E+00	0.00E+00	0.039434498	0.031669662	0	5.02E-02	0.00E+00	0.032356052	0.031413991	0	3.73E-03	3.34E-02	0.00E+00	0.473176943	0.024965197	0.259768444	0.00E+00	0.00E+00	0	1.58E-02	0	4.08E-03	G1
TCGA-CR-7377-01	0.00E+00	4.24E-02	0.040698098	0.145956218	0	2.18E-01	0.00E+00	0.029591618	0.023616962	0	0.00E+00	1.13E-02	1.42E-02	0.071418053	0.132309429	0.213164788	1.36E-02	0.00E+00	0.044076223	0.00E+00	0	0.00E+00	G1
TCGA-CV-A460-01	0.00E+00	3.04E-03	0.055837005	0.136111231	0	1.89E-01	0.00E+00	0.095726957	0.061592133	0	0.00E+00	3.30E-02	1.53E-02	0.053005374	0.117924256	0.171520177	5.02E-02	0.00E+00	0.006752361	6.59E-03	0	4.13E-03	G1
TCGA-CX-7082-01	0.00E+00	0.00E+00	0.071351049	0.163460941	0	2.04E-02	1.73E-02	0.087928732	0.009870939	0	0.00E+00	3.33E-02	2.22E-02	0.024175609	0.121909019	0.277949706	0.00E+00	3.26E-02	0	1.08E-01	0	9.39E-03	G1
TCGA-RS-A6TP-01	1.90E-03	0.00E+00	0.014880332	0.132107041	0	3.34E-02	0.00E+00	0.140255574	0.024321208	0	0.00E+00	1.94E-01	0.00E+00	0.084096779	0.25982258	0.058386505	0.00E+00	4.29E-02	0	1.35E-02	0	0.00E+00	G1
TCGA-CR-6474-01	0.00E+00	0.00E+00	0.013278836	0.021041796	0	2.91E-01	3.79E-02	0.004741525	0	0	5.91E-02	0.00E+00	3.42E-02	0.135021341	0.096527637	0.140379422	7.47E-03	1.75E-02	0	9.23E-02	0	4.93E-02	G1
TCGA-IQ-A6SG-01	0.00E+00	0.00E+00	0	0.019263837	0	8.09E-02	0.00E+00	0.046439642	0.010148552	0	7.81E-03	0.00E+00	0.00E+00	0.430668179	0	0.144082883	0.00E+00	5.19E-02	0	2.00E-01	0	8.73E-03	G1
TCGA-CR-7389-01	0.00E+00	3.03E-02	0.221494544	0.033818962	0	1.18E-01	4.59E-03	0.022352271	0.008969329	0	2.82E-02	0.00E+00	5.09E-02	0	0.037224728	0.282523487	4.52E-02	3.62E-02	0.0463501	1.55E-02	0	1.85E-02	G1
TCGA-CN-A63U-01	8.79E-03	0.00E+00	0.120588141	0.057733716	0	0.00E+00	0.00E+00	0.226918054	0.028685031	0	4.91E-02	0.00E+00	3.51E-02	0.050951969	0.10364942	0.032421152	3.07E-02	2.09E-02	0.215743119	1.87E-02	0	0.00E+00	G1
TCGA-P3-A6T0-01	0.00E+00	0.00E+00	0.226787207	0.007324122	0.027030066	8.56E-02	0.00E+00	0	0	0	4.93E-02	0.00E+00	0.00E+00	0.449052308	0	0.078323872	3.40E-03	1.16E-02	0	6.16E-02	0	0.00E+00	G1
TCGA-CR-7383-01	0.00E+00	4.35E-03	0.034846366	0.065781543	0	5.24E-02	4.01E-03	0.066002144	0.044029544	0.011650019	0.00E+00	7.04E-02	4.18E-02	0.069920074	0.111274078	0.303597139	6.37E-02	7.72E-03	0.048590651	0.00E+00	0	0.00E+00	G1
TCGA-UF-A7JA-01	0.00E+00	0.00E+00	0.110291555	0.064523387	0	2.03E-02	0.00E+00	0.13861354	0	0	2.07E-02	2.89E-02	5.48E-06	0.425305761	0.043805408	0.099794422	3.75E-03	0.00E+00	0	4.40E-02	0	0.00E+00	G1
TCGA-CV-5435-01	3.05E-03	0.00E+00	0.055245911	0.022070185	0	2.31E-01	0.00E+00	0	0	0	1.06E-02	3.80E-02	0.00E+00	0.344323579	0.048877482	0.170435095	1.50E-02	0.00E+00	0.06186328	0.00E+00	0	0.00E+00	G1
TCGA-CN-6012-01	0.00E+00	0.00E+00	0.155040935	0.131669311	0	8.85E-02	0.00E+00	0.061134927	0.046811987	0	1.63E-02	2.84E-03	4.51E-03	0.148118412	0.146110635	0.186231275	8.35E-04	1.06E-03	0	2.77E-04	0	1.06E-02	G1
TCGA-KU-A66T-01	0.00E+00	0.00E+00	0.27186257	0	0.041748559	1.27E-01	0.00E+00	0.021806376	0	0	3.53E-02	3.06E-02	4.68E-03	0.098717851	0	0.086710864	8.29E-03	1.21E-01	0	1.51E-01	0	5.47E-04	G1
TCGA-CV-7252-01	0.00E+00	0.00E+00	0.101674024	0.058921424	0	1.53E-01	3.79E-03	0.024618301	0.030592137	0	0.00E+00	4.48E-02	0.00E+00	0.133635684	0.106612014	0.21704444	6.99E-02	1.60E-02	0	2.80E-02	0	1.19E-02	G1
TCGA-MZ-A5BI-01	0.00E+00	1.88E-02	0.123247373	0.077778663	0	8.63E-03	2.82E-02	0.130693562	0.079165249	0.002905927	0.00E+00	8.54E-04	1.15E-02	0.147383945	0.05763278	0.124274403	1.40E-02	1.47E-02	0	1.49E-01	0	1.10E-02	G1
TCGA-QK-A8ZA-01	0.00E+00	0.00E+00	0.01327963	0.051251635	0	1.74E-01	1.59E-02	0.059836051	0.005007653	0	1.21E-03	6.33E-02	8.94E-03	0.126859611	0.023245286	0.181231526	0.00E+00	9.25E-02	0	1.78E-01	0	5.95E-03	G1
TCGA-HD-A4C1-01	0.00E+00	0.00E+00	0.21378449	0	0	1.12E-01	0.00E+00	0.097452679	0	0	9.74E-02	0.00E+00	3.28E-02	0.072280593	0.146704368	0.047443841	1.28E-02	0.00E+00	0	1.47E-01	0.002215408	1.86E-02	G1
TCGA-CN-6994-01	0.00E+00	1.41E-02	0.056396408	0.032868542	0	0.00E+00	0.00E+00	0.070269702	0.007962845	0	4.72E-02	0.00E+00	7.04E-03	0.470513225	0.018049933	0.133714205	4.47E-02	1.70E-02	0	8.01E-02	0	0.00E+00	G1
TCGA-P3-A6T6-01	0.00E+00	5.71E-02	0.057849554	0.101683281	0	0.00E+00	0.00E+00	0.218675431	0	0	3.50E-02	3.43E-02	2.53E-02	0.022124909	0.11280829	0.191642245	0.00E+00	1.10E-01	0.023667135	0.00E+00	0	1.01E-02	G1
TCGA-CR-6473-01	1.65E-03	3.31E-03	0.022258006	0.051309505	0	1.65E-01	0.00E+00	0.075625388	0.105941844	0	1.08E-01	0.00E+00	2.03E-02	0.004053784	0.148928815	0	0.00E+00	1.41E-01	0	1.53E-01	0	0.00E+00	G1
TCGA-CV-7255-01	0.00E+00	0.00E+00	0.019594612	0	0	6.19E-02	0.00E+00	0.028965349	0.055859013	0	4.83E-02	0.00E+00	0.00E+00	0.697066732	0.014121695	0.040586073	0.00E+00	0.00E+00	0	3.30E-02	0.000483875	0.00E+00	G1
TCGA-BA-A8YP-01	0.00E+00	8.65E-04	0.074098171	0.010363821	0	9.93E-02	0.00E+00	0.041040557	0.036431955	0	3.01E-02	0.00E+00	0.00E+00	0.166902438	0.042621501	0.348967816	0.00E+00	6.18E-02	0	8.75E-02	0	0.00E+00	G1
TCGA-D6-A6EM-01	0.00E+00	8.30E-03	0.039718081	0.148890949	0	0.00E+00	1.31E-02	0.099656399	0.045171963	0.015192754	0.00E+00	8.99E-02	0.00E+00	0.055372181	0.135347483	0.237867622	0.00E+00	5.23E-03	0	1.02E-01	0	4.67E-03	G2
TCGA-D6-A6EP-01	0.00E+00	0.00E+00	0.170712271	0.227147109	0	0.00E+00	0.00E+00	0.113027873	0	0.013097002	0.00E+00	5.99E-02	2.17E-02	0.010146339	0.008451792	0.373943246	0.00E+00	0.00E+00	0.001911983	0.00E+00	0	0.00E+00	G2
TCGA-CV-A6JN-01	0.00E+00	4.75E-02	0.014175783	0.110494989	0	0.00E+00	1.56E-03	0.152944099	0.026269919	0	0.00E+00	5.37E-02	5.45E-03	0.036989305	0.112529838	0.202166489	7.42E-03	4.30E-02	0	1.74E-01	0	1.18E-02	G2
TCGA-TN-A7HI-01	0.00E+00	4.06E-02	0.099843598	0.239693437	0	0.00E+00	2.52E-02	0.124031354	0.035561423	0	0.00E+00	5.48E-02	0.00E+00	0.128480511	0.08799108	0.120255638	0.00E+00	0.00E+00	0	4.36E-02	0	0.00E+00	G2
TCGA-D6-A6EN-01	0.00E+00	8.00E-02	0.022892905	0.276866565	0	0.00E+00	3.96E-02	0.076044837	0	0.145122126	0.00E+00	5.04E-02	0.00E+00	0	0.088711663	0.172064915	1.91E-02	0.00E+00	0	2.92E-02	0	0.00E+00	G2
TCGA-HD-A6I0-01	0.00E+00	5.14E-02	0.008885141	0.181112825	0	0.00E+00	1.92E-02	0.084127246	0.038953936	0	2.44E-02	4.99E-02	1.50E-02	0.058946515	0.090780048	0.300301407	0.00E+00	0.00E+00	0	7.66E-02	0	3.63E-04	G2
TCGA-MT-A7BN-01	1.96E-02	0.00E+00	0.060972917	0.11006726	0	0.00E+00	3.58E-02	0.114587039	0	0.095936137	0.00E+00	5.07E-02	0.00E+00	0.155294526	0.060550017	0.195752393	1.30E-02	0.00E+00	0	8.27E-02	0	5.10E-03	G2
TCGA-BA-7269-01	0.00E+00	2.01E-02	0.146185576	0.05620617	0	5.84E-02	0.00E+00	0.121406513	0.020221534	0.001912504	0.00E+00	2.87E-02	0.00E+00	0.264428301	0.02237117	0.199396637	0.00E+00	1.56E-02	0	4.41E-02	0	1.10E-03	G2
TCGA-CV-6436-01	0.00E+00	0.00E+00	0.026755555	0.29438005	0	0.00E+00	6.51E-02	0.104652404	0.005650518	0.008650895	0.00E+00	1.20E-01	6.08E-05	0	0.13712059	0.182446382	8.12E-04	0.00E+00	0	5.25E-02	0	1.43E-03	G2
TCGA-CV-A6K1-01	0.00E+00	0.00E+00	0.06885115	0.165937793	0	0.00E+00	1.52E-02	0.089860626	0.010468343	0	0.00E+00	7.45E-02	1.95E-03	0.088352336	0.043647004	0.299623138	1.47E-02	2.65E-02	0	1.01E-01	0	0.00E+00	G2
TCGA-CV-A6JU-01	0.00E+00	2.83E-02	0.060691774	0.088382499	0	0.00E+00	0.00E+00	0.141358202	0.070401298	0	2.91E-03	0.00E+00	1.74E-02	0.014325062	0.064805284	0.414137109	1.42E-02	5.53E-02	0.013579999	1.37E-02	0	5.59E-04	G2
TCGA-CV-A6JM-01	0.00E+00	9.15E-03	0.088499534	0.062365522	0.018245391	0.00E+00	1.08E-03	0.036653003	0.005741795	0	5.42E-05	9.85E-03	0.00E+00	0.440219122	0	0.241116948	0.00E+00	4.98E-02	0	3.73E-02	0	0.00E+00	G2
TCGA-D6-A6EQ-01	0.00E+00	5.30E-02	0.022690395	0.115203825	0	0.00E+00	0.00E+00	0.121226566	0.064922836	0	0.00E+00	3.65E-02	3.00E-03	0.105869784	0.12481273	0.257041578	6.49E-02	0.00E+00	0.017048226	9.51E-03	0	4.27E-03	G2
TCGA-BA-A6D8-01	0.00E+00	2.61E-03	0.021912858	0.021005998	0	4.86E-02	0.00E+00	0.120214162	0.026133286	0.012148274	0.00E+00	1.78E-02	2.58E-01	0.23352894	0	0.148616553	0.00E+00	3.13E-02	0	5.80E-02	0	0.00E+00	G2
TCGA-UF-A7JS-01	0.00E+00	8.64E-02	0	0.026053068	0	0.00E+00	2.30E-02	0.065807852	0.039269047	0.071097532	0.00E+00	1.25E-01	0.00E+00	0.259248157	0.020566674	0.243891769	1.12E-02	8.61E-03	0.019599977	4.44E-04	0	0.00E+00	G2
TCGA-MT-A67A-01	0.00E+00	0.00E+00	0.13859995	0.23563826	0	0.00E+00	0.00E+00	0.143644917	0	0	0.00E+00	1.09E-01	0.00E+00	0.071880532	0.103305388	0.131814346	3.04E-03	0.00E+00	0.018453127	4.31E-02	0	1.51E-03	G2
TCGA-CV-A6JE-01	0.00E+00	5.12E-02	0	0.271232023	0	0.00E+00	0.00E+00	0.063071328	0.048236653	0	0.00E+00	1.74E-01	7.85E-03	0.076960677	0.046432247	0.173180993	9.45E-03	1.78E-02	0.056024386	0.00E+00	0	4.45E-03	G2
TCGA-D6-A6ES-01	0.00E+00	3.16E-02	0	0.050422839	0	1.87E-02	0.00E+00	0.046909821	0.052907923	0	1.79E-02	0.00E+00	1.17E-02	0.290895032	0	0.186096128	4.06E-02	8.84E-02	0	1.51E-01	0	1.27E-02	G2
TCGA-CV-5973-01	3.41E-03	1.65E-03	0	0.017982248	0	0.00E+00	0.00E+00	0.050477158	0.13945757	0	7.80E-02	0.00E+00	0.00E+00	0.302056743	0.013344606	0.135224827	1.38E-02	0.00E+00	0	2.29E-01	0.005374162	9.87E-03	G2
TCGA-BA-A6DA-01	0.00E+00	1.45E-02	0.036838087	0.15941462	0	0.00E+00	0.00E+00	0.135459042	0	0	0.00E+00	4.81E-02	0.00E+00	0.290270654	0.05901309	0.182635143	0.00E+00	0.00E+00	0.000742756	3.19E-02	0	4.11E-02	G2
TCGA-IQ-7631-01	4.83E-02	0.00E+00	0.041281705	0.014090206	0	3.58E-02	0.00E+00	0.001904638	0.01901229	0	1.11E-02	0.00E+00	0.00E+00	0.669438392	0.013024677	0.112161795	0.00E+00	0.00E+00	0.020616637	1.33E-02	0	0.00E+00	G2
TCGA-QK-A6IH-01	0.00E+00	0.00E+00	0.003640331	0.079034589	0	0.00E+00	0.00E+00	0.068738106	0.014186276	0	0.00E+00	5.14E-02	0.00E+00	0.372094061	0.009691043	0.297395977	7.23E-03	1.45E-02	0	8.20E-02	0	0.00E+00	G2
TCGA-T2-A6WZ-01	0.00E+00	2.59E-02	0.263713076	0.147209204	0	6.03E-02	0.00E+00	0.1184657	0.003052216	0	0.00E+00	6.23E-02	0.00E+00	0.103351255	0.033855489	0.147897914	0.00E+00	0.00E+00	0	3.39E-02	0	0.00E+00	G2
TCGA-QK-A6II-01	1.39E-02	0.00E+00	0	0.051826464	0	6.97E-02	1.58E-02	0.064242106	0.019432917	0	8.23E-02	0.00E+00	7.35E-03	0.183608343	0.04124017	0.160778492	4.09E-02	2.03E-02	0	2.18E-01	0.006379837	3.80E-03	G2
TCGA-F7-A624-01	0.00E+00	0.00E+00	0.043090803	0.270495895	0	0.00E+00	1.31E-01	0.031628962	0.000123742	0	0.00E+00	1.72E-01	2.21E-02	0	0.112033654	0.212118879	1.98E-03	0.00E+00	0	4.24E-03	0	0.00E+00	G2
TCGA-QK-A6IJ-01	0.00E+00	1.86E-02	0	0.035629894	0	1.62E-01	0.00E+00	0.063591824	0.11803087	0	3.02E-02	2.34E-02	1.49E-02	0.069109891	0.093448494	0.21825914	1.67E-02	0.00E+00	0	1.11E-01	0	2.54E-02	G2
TCGA-CV-A45Q-01	0.00E+00	1.70E-01	0	0.113053315	0	0.00E+00	1.99E-02	0.073729078	0.003315502	0	3.11E-02	5.95E-02	5.13E-03	0.267383812	0.07072643	0.125546301	1.34E-02	0.00E+00	0.047232426	0.00E+00	0	0.00E+00	G2
TCGA-CV-A6JT-01	0.00E+00	8.14E-02	0.001939235	0.121277739	0	0.00E+00	0.00E+00	0.088969783	0.025378926	0	0.00E+00	8.00E-02	0.00E+00	0.101000542	0.065091943	0.242695743	1.36E-01	2.82E-02	0.026739052	0.00E+00	0	1.24E-03	G2
TCGA-D6-A6EK-01	0.00E+00	1.55E-01	0.028949782	0.134531163	0	2.87E-02	0.00E+00	0.130518976	0.09750109	0.028785278	0.00E+00	5.31E-02	0.00E+00	0.051040563	0.058139259	0.145883469	4.04E-02	2.84E-02	0.00083301	1.06E-02	0	7.09E-03	G2
pvalue	2.04E-03	8.63E-06	0.114516526	0.018588719	0.763051821	9.20E-10	8.14E-01	0.00218098	0.261162747	0.00119535	1.69E-02	9.19E-04	2.62E-01	0.587017581	0.005186846	0.06890105	5.72E-01	6.43E-02	0.522623461	2.42E-01	0.622561208	6.39E-01	NA
