# Supplementary material for: Ferroptosis-related gene ATG5 is a novel prognostic biomarker in nasopharyngeal carcinoma and head and neck squamous cell carcinoma
Source: Front Bioeng Biotechnol. 2022 Sep 15;10:1006535. doi: 10.3389/fbioe.2022.1006535 (PMC9520473; doi:10.3389/fbioe.2022.1006535)
Supplement: Supplementary file 3 [file DataSheet1.ZIP › Source data Fig.3 and Fig.4/Fig.3/Correlation of PD-L1 and ferroptosis-related genes in HNSCC samples.csv]

Genes	Gene1	Gene2	cor	p.value	pstar
cor.result.rho	CD274	FLT3	0.352803764	3.22E-16	**
cor.result.rho1	CD274	SCP2	0.030013273	0.501408806
cor.result.rho2	CD274	TP53	0.156380579	0.000425533	**
cor.result.rho3	CD274	TF	-0.131050393	0.003203649	**
cor.result.rho4	CD274	TFRC	0.005049477	0.90996735
cor.result.rho5	CD274	TFR2	-0.231871036	1.41E-07	**
cor.result.rho6	CD274	SLC38A1	0.042014627	0.346551297
cor.result.rho7	CD274	SLC1A5	-0.006003067	0.893058525
cor.result.rho8	CD274	GLS2	-0.115986693	0.009154476	**
cor.result.rho9	CD274	GOT1	0.094882899	0.033201897	*
cor.result.rho10	CD274	CARS1	0.207584442	2.60E-06	**
cor.result.rho11	CD274	ALOX5	0.37653575	2.01E-18	**
cor.result.rho12	CD274	KEAP1	0.003794021	0.932289721
cor.result.rho13	CD274	HMOX1	0.315367679	4.22E-13	**
cor.result.rho14	CD274	ATG5	0.11330729	0.010908106	*
cor.result.rho15	CD274	ATG7	0.327824386	4.32E-14	**
cor.result.rho16	CD274	NCOA4	0.188728599	2.00E-05	**
cor.result.rho17	CD274	ALOX12	-0.125898783	0.004645007	**
cor.result.rho18	CD274	ALOX12B	-0.116379525	0.00891966	**
cor.result.rho19	CD274	ALOX15	-0.128028119	0.003990096	**
cor.result.rho20	CD274	ALOX15B	-0.068229195	0.12608572
cor.result.rho21	CD274	ALOXE3	-0.132121656	0.002960626	**
cor.result.rho22	CD274	PHKG2	-0.151596932	0.000638647	**
cor.result.rho23	CD274	ULK1	0.01986061	0.656459681
cor.result.rho24	CD274	ATG3	0.026092104	0.558943601
cor.result.rho25	CD274	ATG13	0.097870301	0.028020167	*
cor.result.rho26	CD274	ULK2	0.153702404	0.000534905	**
cor.result.rho27	CD274	SAT1	0.176562365	6.74E-05	**
cor.result.rho28	CD274	EGFR	-0.031391004	0.481962424
cor.result.rho29	CD274	MAPK3	-0.185586064	2.76E-05	**
cor.result.rho30	CD274	MAPK1	0.002261303	0.959612285
cor.result.rho31	CD274	BID	-0.156618332	0.000416905	**
cor.result.rho32	CD274	ZEB1	0.212321185	1.51E-06	**
cor.result.rho33	CD274	DPP4	0.112874105	0.01121799	*
cor.result.rho34	CD274	CDKN2A	0.083969453	0.059597885
cor.result.rho35	CD274	PEBP1	-0.130962413	0.003224392	**
cor.result.rho36	CD274	SOCS1	0.205988126	3.12E-06	**
cor.result.rho37	CD274	CDO1	-0.016395712	0.713474641
cor.result.rho38	CD274	MYB	0.027736882	0.53442537
cor.result.rho39	CD274	MAPK8	0.112657915	0.011375541	*
cor.result.rho40	CD274	MAPK9	0.224773102	3.41E-07	**
cor.result.rho41	CD274	CHAC1	-0.035939339	0.420766072
cor.result.rho42	CD274	MAPK14	0.063138614	0.156965525
cor.result.rho43	CD274	LINC00472	0.009172369	0.837250092
cor.result.rho44	CD274	PRKAA2	-0.000164407	0.997062378
cor.result.rho45	CD274	PRKAA1	0.00041922	0.992509497
cor.result.rho46	CD274	ELAVL1	-0.004383459	0.921801646
cor.result.rho47	CD274	BAP1	0.037430955	0.401732983
cor.result.rho48	CD274	ABCC1	-0.048419339	0.277944306
cor.result.rho49	CD274	ACVR1B	0.067433683	0.130573362
cor.result.rho	CD274	TGFBR1	0.198176996	7.38E-06	**
cor.result.rho1	CD274	EPAS1	0.104504611	0.018939169	*
cor.result.rho2	CD274	HILPDA	-0.158958417	0.000340256	**
cor.result.rho3	CD274	HIF1A	0.072254359	0.105189994
cor.result.rho4	CD274	IFNG	0.630569773	3.15E-57	**
cor.result.rho5	CD274	ANO6	0.244016295	2.88E-08	**
cor.result.rho6	CD274	LPIN1	0.200988473	5.43E-06	**
cor.result.rho7	CD274	HMGB1	0.17636248	6.87E-05	**
cor.result.rho8	CD274	TNFAIP3	0.284488268	7.73E-11	**
cor.result.rho9	CD274	TLR4	0.427002476	9.42E-24	**
cor.result.rho10	CD274	ATF3	0.155439877	0.000461327	**
cor.result.rho11	CD274	ATM	0.145959101	0.001015298	**
cor.result.rho12	CD274	YY1AP1	0.074398027	0.095236909
cor.result.rho13	CD274	EGLN2	0.11496579	0.009790643	**
cor.result.rho14	CD274	MIOX	-0.172949649	9.52E-05	**
cor.result.rho15	CD274	TAZ	-0.163340845	0.000230823	**
cor.result.rho16	CD274	MTDH	0.147611693	0.000887771	**
cor.result.rho17	CD274	IDH1	0.097752432	0.028210601	*
cor.result.rho18	CD274	PANX1	0.149583877	0.000755007	**
cor.result.rho19	CD274	BACH1	0.238794396	5.75E-08	**
cor.result.rho20	CD274	LONP1	-0.017082841	0.702027868
cor.result.rho21	CD274	SLC7A11	-0.150941318	0.000674579	**
cor.result.rho22	CD274	GPX4	-0.054670235	0.220495093
cor.result.rho23	CD274	AKR1C1	-0.264172023	1.71E-09	**
cor.result.rho24	CD274	AKR1C2	-0.299231398	6.94E-12	**
cor.result.rho25	CD274	AKR1C3	-0.244459416	2.71E-08	**
cor.result.rho26	CD274	RB1	0.157101431	0.000399873	**
cor.result.rho27	CD274	HSPB1	-0.117839922	0.008093044	**
cor.result.rho28	CD274	HSF1	0.006670725	0.881248087
cor.result.rho29	CD274	GCLC	-0.104250972	0.019232206	*
cor.result.rho30	CD274	NFE2L2	-0.09417006	0.034552695	*
cor.result.rho31	CD274	SQSTM1	0.133894749	0.00259499	**
cor.result.rho32	CD274	NQO1	-0.19978456	6.19E-06	**
cor.result.rho33	CD274	FTH1	0.054100903	0.225346071
cor.result.rho34	CD274	MUC1	0.079948177	0.072933457
cor.result.rho35	CD274	SLC3A2	-0.098301893	0.027332268	*
cor.result.rho36	CD274	MT1G	-0.038982419	0.382492973
cor.result.rho37	CD274	SLC40A1	0.330868779	2.43E-14	**
cor.result.rho38	CD274	CISD1	0.071926013	0.106784701
cor.result.rho39	CD274	FANCD2	0.157276809	0.000393852	**
cor.result.rho40	CD274	HSPA5	0.100604297	0.023902926	*
cor.result.rho41	CD274	ATF4	0.107407045	0.015853237	*
cor.result.rho42	CD274	NFS1	-0.177829968	5.96E-05	**
cor.result.rho43	CD274	TP63	0.014679814	0.742336779
cor.result.rho44	CD274	CISD2	-0.025785786	0.563569238
cor.result.rho45	CD274	CBS	-0.020692039	0.643055239
cor.result.rho46	CD274	ISCU	0.124227247	0.005225471	**
cor.result.rho47	CD274	ACSL3	0.171341966	0.000110775	**
cor.result.rho48	CD274	OTUB1	-0.066516133	0.135901768
cor.result.rho49	CD274	CD44	0.131981242	0.002991495	**
cor.result.rho	CD274	CA9	0.067063298	0.132704483
cor.result.rho1	CD274	CHMP5	0.423183024	2.57E-23	**
cor.result.rho2	CD274	CHMP6	0.065878423	0.139702612
cor.result.rho3	CD274	CAV1	0.137122483	0.002033235	**
cor.result.rho4	CD274	GCH1	0.33289036	1.66E-14	**
cor.result.rho5	CD274	LPCAT3	0.015057229	0.735955787
