# Supplementary material for: Ferroptosis-related gene ATG5 is a novel prognostic biomarker in nasopharyngeal carcinoma and head and neck squamous cell carcinoma
Source: Front Bioeng Biotechnol. 2022 Sep 15;10:1006535. doi: 10.3389/fbioe.2022.1006535 (PMC9520473; doi:10.3389/fbioe.2022.1006535)
Supplement: Supplementary file 3 [file DataSheet1.ZIP › Source data Fig.3 and Fig.4/Fig.3/Differential genes in GSE12452.csv]

Genes	GSM312906	GSM312907	GSM312908	GSM312909	GSM312910	GSM312911	GSM312912	GSM312913	GSM312914	GSM312915	GSM312916	GSM312917	GSM312918	GSM312919	GSM312920	GSM312921	GSM312922	GSM312923	GSM312924	GSM312925	GSM312926	GSM312927	GSM312928	GSM312929	GSM312930	GSM312931	GSM312932	GSM312933	GSM312934	GSM312935	GSM312936	GSM312896	GSM312897	GSM312898	GSM312899	GSM312900	GSM312901	GSM312902	GSM312903	GSM312904	GSM312905
A1BG	4.6409756477379	5.64387415632339	4.63488559006989	4.77902407454462	4.44149738009677	4.77105534821544	4.52759352686183	5.07544301741452	4.61897284750806	5.06367162169432	4.90562636751935	5.47353051460484	4.66397865761613	4.88781140578495	4.99881776305991	4.7358337795563	4.90456614728579	4.91553419315806	4.78984850837634	5.28818277218495	4.98466250459785	5.19735113680645	4.84060474128763	4.65667349858871	4.85763011393011	4.6220643426129	4.70534036767742	4.66746072128495	4.79851690707742	4.97321954154301	4.51304091636559	4.9029399616	4.92777207563333	5.39204619271667	5.10886129833333	4.66987787594	5.25343887373333	5.50361247973	5.50516464613333	5.11476411518333	4.705111944475
A1BG-AS1	5.66541649378065	5.76269125571317	5.47985355512366	5.36902707816935	5.64123209372769	5.67644188500914	5.81910444389873	5.72721673493387	5.43460458415261	5.68214615553387	5.63183090383064	5.79599150581989	5.71031534395323	5.7658591081874	5.81980277998172	5.47768506297473	5.53703010106452	5.78239952224078	5.18244542975622	5.68969666307527	5.94263771025108	6.09477595190699	5.20020791354516	5.56440302076344	5.74487272699731	5.57560581201452	5.77888157534409	5.83815276584078	5.53776873393402	6.08863176975108	5.50848355632742	5.56448559445833	5.39642782976667	5.65464865320833	6.136876967035	5.71352075192	5.82178339272833	5.88217616484167	5.92973707395	5.99669787376667	5.67231256888
A1CF	5.66066664806344	5.65629864515668	5.53776873393402	5.7740067978702	5.46874697921774	5.68689058698602	6.0833241080879	5.48965915209524	6.00835113726989	5.42025379808602	5.56789699515568	6.00712344489839	5.68504214848871	5.49103414347661	5.59545971263925	5.7658591081874	5.56479871609439	5.65533888843602	5.59895388264032	5.55572865600806	6.01925002830914	5.6064674809086	5.59972681780564	5.70373921207312	5.5144985379255	5.70926208524462	5.74845994252719	5.47282830580538	5.57233215664785	5.74890181639539	5.68271313922043	5.95637463414333	6.10000909468071	5.526505025	5.58694080127	6.02347346252976	5.50240996315	6.29837470990833	5.5773623674	5.4496733606	5.65905655820833
A2M	7.66696203118979	8.28591144733065	8.13054084323656	7.57751979467151	7.2998191040798	7.60322311288871	8.11275421795484	8.05084501259409	7.46247825252581	8.32803150996398	8.02503770990314	7.67752277249155	7.86244940215323	7.35729339253925	7.66299380719892	8.1095018132043	7.60147410625161	8.13871600782865	7.52828666596183	7.33757438606505	7.83439563779839	7.95832341055046	7.73193645954032	6.80187178382573	8.54152317535023	7.31352692754946	7.85769101672312	7.35321770358226	7.59496447954032	7.54553009953065	7.66150211088556	6.96345975349333	7.30772276765833	7.48222041588857	7.78409060165	7.5750936183	7.69912342913167	7.0940613034631	6.851333175275	8.0553478103	7.65867411965
A2M-AS1	6.31484278977243	5.72740184493441	5.84614728976742	5.28405951402688	5.66988153320511	5.83897393390714	5.85487173271774	5.35764039592865	5.41656673847581	6.42930159593769	5.85649446214247	5.30024121588172	5.45490789955914	5.23175404664401	5.37510074938018	5.88046485110699	5.33638506444739	5.41019188551075	5.39090372391283	5.18443697328763	5.4281405369629	5.47472527263856	5.62607834128548	5.58797137752527	6.06624654496452	5.56848339911121	5.50788887506416	5.76890882781759	5.58220525884355	5.91244776080376	5.4863126450086	5.43191652314167	5.217634720605	5.77289613725833	5.72513414120417	5.8280928951	5.696487648815	5.86841800596667	5.42991456571667	5.98776699254167	5.9847758195
A2ML1	5.79231166483402	6.34905014812366	6.08565993984731	7.19054359162025	6.30962013140054	5.90932834243011	6.44225111057366	6.40464387809739	6.35790455218172	6.01194162715323	5.78239952224078	5.99451085475031	6.7943617106672	6.66582633944731	6.99924032367473	7.24321830277957	7.12896784727473	6.24354668742204	7.32242918062742	5.81675654476882	6.54538970140108	6.22183347063979	5.96409873984094	7.00011520276398	6.02073127655	6.89537862836774	5.89767454728149	6.88250997523011	7.16281644453379	6.3139029943639	7.54070863036659	8.9805630252	7.891414073525	6.061217578475	6.01813696718167	6.66732363130833	6.63219325857	7.68726250256	6.31898933588333	6.34565320768333	7.00722960820833
A2MP1	6.37154013671452	6.94931603738756	6.87514025352035	6.56578380730376	6.38599301689892	6.59484335607212	6.79561075410457	6.40551558670299	6.66467766041021	6.60120334843679	6.79978592880108	7.04380221684193	6.61344660423502	6.53720850910645	6.50798626413871	6.48820229092354	6.43285103888011	6.66617288055645	6.81158915948802	6.44166040624731	6.7872123612275	6.54117356280261	6.7772135997957	6.66889112263477	6.93635036107993	6.26369561977688	6.60738768291165	6.33001210968871	6.69113061018925	6.13861038725323	6.56513882770699	6.79390324507333	6.90334796070833	6.403058380075	6.2142657946	6.930257303125	6.565327544625	6.8276952745	6.7281594662375	6.60301238913333	6.586997257515
A4GALT	5.07491712240323	5.3732920491871	4.96495162602043	5.27814966702957	4.79088700102688	4.83377097853118	5.30511808039624	5.71283722011129	4.93902287255403	5.20417200114247	4.92691212246006	5.53197265848034	5.51246494986559	5.45394963416398	5.13094280990511	4.80811236771398	5.59805671246237	5.21604079223656	4.71147424070968	5.13044634568548	5.62787698893495	5.27791282352634	4.79061000740699	5.21409617265484	5.13787250403172	5.34821418122143	5.06273718393467	5.11163870875469	5.2501314416543	5.57536488685925	4.90898089013495	5.6835426558	5.87702962264	5.33022247072667	5.97285974784167	5.610299995625	5.53965633411667	6.08060905385	5.757931329755	5.43234475359167	5.319325134325
A4GNT	5.57741184124539	6.04968956554946	5.97045132777903	5.84939795397634	5.71349988459447	6.18901519578034	5.58582533577842	6.17913431355	5.87298376776613	5.69666866928925	5.81491335715161	5.69228648435054	5.60331513012581	5.64614831893011	5.77117219029516	5.73442292823441	5.69356209243978	5.69228648435054	5.90853297159516	5.94668912047419	5.65976604719301	5.79347629786398	5.90547579837097	5.7003306998457	5.81212365076613	5.53214981157204	5.85700492719124	5.64433188326651	5.79231166483402	5.57191414863825	5.78012038060572	6.08202046364	5.71554782466667	5.92329063931845	5.48983267025	5.6174364989	5.81123947164333	5.96777438203333	5.68741208736667	5.81419062076	5.7363513075
AA06	6.13611329004178	6.18325783402043	5.63223872254032	6.15078601725576	5.74522787821452	5.94907179842204	6.23714207688172	5.97200432398118	6.17989086839793	5.93461517605323	5.91509008005564	6.52118573914803	6.09164255088879	5.96542769471237	5.99037714528315	5.87484200633871	6.010149863599	6.16120570623656	5.84168374637168	5.78334659087258	6.35523637424462	5.63611066868978	5.98265209659677	5.84178879348584	6.00957917541974	6.08582362183817	5.87401511313472	5.89066589568548	5.99650292424624	6.04138227231667	5.92858683139516	6.26415764473667	5.97561576655	6.059173612925	5.735488888	6.0009873294119	5.95123162269167	6.60898127612	6.33204500569405	5.89453340882333	5.92244913009167
AAAS	7.85167788283978	7.99220988774839	7.77786646564516	7.44517774490215	7.31762850719624	7.4916562263225	7.63830424270699	7.97776997312419	7.67600289186559	7.61586140239416	7.64495346509946	7.92370918819778	7.63279093805568	7.42659750180591	7.80051235493679	7.52016410873011	7.57676734332742	7.46391182653683	7.6570758681828	7.6232332236202	7.66014678121326	7.57198595836751	7.77441138265323	7.43434127231413	7.64249225889316	7.45602150319316	7.36425955760215	7.60179799158314	7.68244862400269	7.8074127435914	7.64358589153379	7.69099687628	7.38061606595	7.55874815450667	7.58317170759167	7.48777284481667	7.69877297791	8.10227370395833	7.772653665175	7.55612129408167	7.70269189198833
AACS	9.33928582704839	8.60789594344086	8.68609384836866	8.74973401706452	8.16455728971505	8.24537677695806	7.20138191577872	8.91785498037312	8.65579821453118	8.83950142391936	8.7991882846414	8.6774882335543	9.04841657953978	9.31078550820376	8.83316643098925	8.10789676833257	10.4431524174849	10.2220353962151	8.57086201394624	8.46931109325538	8.77075984961398	8.84020407164977	6.83745677514977	8.92175723728763	8.2313024994828	10.0599890724516	10.1487787290349	10.3015396317833	8.50846181412619	9.70829505288172	8.03523398496505	8.8647645155	8.9864196287	8.58293866052667	8.22950188265	8.74688897426667	8.5887543746	8.50635347403833	8.309305170825	8.7914194313	8.75433636265
AACSP1	4.9412911882414	4.63707893469893	5.30796074475284	4.79851690707742	6.83203733606723	5.21005339224643	5.26666558741075	6.00181060622849	4.89267446032258	6.22602789412903	9.95288446344355	5.7749091403	6.63974182888786	5.04698736635699	6.12489400445215	5.00808343548387	5.93519614528065	5.52996346792704	6.11030812373145	5.4097272986629	5.78762696153118	7.90653211545269	5.19422198139247	4.77588512180108	5.86222510152473	7.40636647988011	5.02962299590269	4.99183179913978	4.90277131428879	6.49684312933041	6.94537604770899	4.80913326933333	4.85683932781667	4.49217691319	4.84530177414	5.14275263375417	5.10906347230429	4.99895909875	4.70094045391667	4.88846722828333	4.90863582373333
AADAC	6.18768850114462	8.3707693788172	7.32290975447366	6.21482345521908	6.53571982515323	5.82460860393779	9.266503475	10.2537218036613	6.8903876914129	6.94521517530108	7.00617270533118	6.37751180710484	6.80844765179624	6.58809937731705	6.30159913999409	9.75659400876536	9.20874919597312	6.53903300582581	6.74426375679462	7.89639999938199	6.50998013549247	7.48709957177366	8.71057308371828	6.50370037894758	6.48112412864624	6.88162096228011	6.57108648139552	7.22340463333978	6.96952729281344	7.94412255640323	6.97324412441667	10.06059947845	8.07692303993667	7.36942409163333	7.14073825428214	9.8160854236	7.4392405563	9.37926263423333	7.40379655235	7.6621956609	7.7110700103875
AADACL2	4.06237219266513	3.94759463723656	4.14015230821935	4.04137276144086	4.30252997972043	4.02435443113441	4.58029462361935	4.14050579976882	4.08935805980376	4.36608681561613	4.04633202835484	4.1186869313672	3.95484266376344	4.16788503394892	4.21390987934516	6.18308645590768	4.18952216603226	4.05149679156989	4.00180153544516	3.89634107364516	3.99053914547849	4.01012255400538	4.34047872827151	4.01221330537634	4.12557631745269	4.30671246229194	4.04633202835484	4.12489561868011	4.35057180174624	3.91851330915591	4.29511556425269	5.16231955779333	4.4724553621	4.39945567126667	4.56956211083333	4.19435198418333	4.04338985406	4.97037873915	4.1456987858	4.22008353558333	4.28050849224167
AADACP1	5.39917127477016	5.66458340717147	6.3930476656048	4.92919864624194	5.19712926631667	5.26666558741075	6.74646806828187	5.61192799406505	5.28111304940845	5.35934971561828	5.28246243660138	4.7585674658457	4.88357298510054	5.46600504138172	4.9183160457586	5.95455286518065	5.46905478661452	4.47237477034409	5.95078195100753	6.66329327397043	4.9453830764086	5.86386311860215	5.45689788036993	5.36717609785215	5.16381889097312	5.24885746647043	5.27023355318118	5.67032225877535	5.44736922655289	5.58380121905161	4.65978935926882	5.85603404749167	6.92622273607667	6.28286251203667	6.82849564584667	6.16687423408	6.52752126421667	5.56872648902143	5.71158013818333	6.20585980298917	6.51536000204
AADAT	6.62420793952888	6.90857822884409	6.77896876463871	7.04126153088763	6.87422033610699	7.04643738652957	7.1982126530086	7.06536018405376	6.74404577871936	6.86365359311344	6.79757087620538	7.26031342116559	6.77374734560733	7.15215806866398	6.78850880473441	7.30590769951344	6.93792913174032	6.90390095759194	6.86054155638318	6.77445752124194	6.96301770121621	7.18895242706129	7.47939930934201	6.62464553771498	6.85041748321605	6.67598756457957	6.7131919771078	6.6364702892477	6.8460270808629	6.94114257231398	6.88562453688172	6.992659308475	7.17074243376667	7.01302282355833	7.81245652256667	7.08623805951333	7.63432358458889	7.258858852845	7.13853928858214	7.19051152406429	7.20584208203095
AAGAB	7.29451187424462	7.11655395245645	7.46120307995929	7.2657698412255	7.6129624626159	7.0998497187371	7.81272830207423	7.23802246188387	7.31830629277312	7.23948496072657	7.30636454942638	7.45710811398925	7.09068777315968	7.16652548628226	7.24174830459355	7.30301081448925	7.0726720632724	6.83435773980108	7.18224203375	6.93584912840015	6.37185758276452	7.11622844138978	7.03728060455914	7.35363820961505	7.18070270851129	7.00243201015346	7.58368357476344	7.57917739267604	7.30227120909301	6.77755030005576	7.38757874041667	6.83308071053333	6.90647004520833	7.01363561431667	7.41651793557917	6.98583150307857	6.81402138211667	7.02859529881667	7.31954857581667	6.98466011051667	7.14873600176667
AAK1	6.60583421172143	6.96045830077197	6.86862298164439	6.83449787762089	6.89302147932465	7.03126794323477	6.73864024897158	6.87858212500353	6.86898706372496	6.96170397531068	7.2334603082659	6.49684312933041	7.02067232939547	6.97788142625356	7.0201347213937	7.04780688857604	6.70219835483579	7.15306012432757	6.78274492537623	6.79462571481659	6.97903091166966	7.02893136209524	6.79571847937135	7.01108766236098	7.142930626148	6.75708341370572	6.44788503574954	6.97043739208932	6.82253699262266	7.12232407410599	6.66963675653011	6.93367408975476	6.83947548452619	6.9182241291431	6.63359659810238	7.00704567294762	6.80717797404524	6.83453035407738	6.77828145761667	6.8029311551381	6.90239361391429
AAMDC	6.70677153121352	6.40220958970699	6.24313604174194	6.82420640632796	6.09077221607419	6.13742735434263	6.00380231347455	6.12808556189939	6.08085155911505	5.98836994501344	5.83552271293817	6.42514720972135	6.17659021524516	6.07853284148495	6.52149928784444	6.29895126079355	5.99057447006129	5.91999571082527	6.33341376089862	6.4257280475692	6.10767307509301	6.38664975473387	6.24956082805	6.25441495766344	5.95033998201613	6.00876664666882	6.46751371161521	6.13240551899731	6.42090084125591	6.14518298856393	6.06451959435914	6.20846812437333	6.25414186628333	6.30842270377667	7.02444842365	6.21787026514583	6.427432565925	6.24674021146667	6.43017697104	6.08864932579	6.304259998675
AAMP	7.88628971360054	8.73460016958817	8.54152317535023	7.91452592928226	7.317352722452	7.97613909400269	7.98163018235369	8.62033371305376	7.42638470208656	8.10979904078065	7.95525149941129	8.4151312306586	8.19258080021843	8.20810331592243	8.70027020457581	8.36630243069032	8.50743114279724	8.02917656635215	8.52703878680876	8.40349243648387	8.396232557673	7.97685669062258	8.30856195384946	8.17365693864785	8.15412022193468	7.9194290670043	8.16997819189247	7.93994588913871	8.25616024149194	8.34738182145699	8.19464826256667	8.19168720211	8.32748505225	8.08000379139333	8.6699269018	8.21566596103333	8.34762971105	8.13790809626667	8.40754393345	8.28144964496667	8.06244178075
AANAT	5.68307015212442	5.71255458796327	5.47172895054785	5.60685462618548	5.51341213538925	5.47191757274893	5.71539825968618	5.95357271237074	5.44971648216808	5.47521571384301	5.6463389098871	5.66018539735653	5.56011914860323	5.65289956858925	5.780383522452	5.61514353794893	5.53927307552204	5.75349690916129	5.61192799406505	5.75202259297934	5.48352362744032	5.48146555472312	5.67718812715968	5.62593176668172	5.79519353469101	5.81415720959677	5.5898629397904	5.48744123108531	5.61529763197796	5.8369193717285	5.66937776996774	6.11892879133333	6.12341818151667	5.65417022999167	5.47602280883333	5.57763767379792	5.68913900784744	6.1145910772919	5.94937897348333	5.71903343864	5.60722189784333
AAR2	8.59578974269624	8.82564087511505	8.58844900151613	8.68541576764785	8.64812632122581	8.62033371305376	8.58236577521236	8.36543883353571	8.62552864152796	8.60189283811021	8.63435019008387	8.57138489942473	8.56071704088172	8.45515764862903	8.74206808399193	8.39347407131183	8.70375290775054	8.56836453795968	8.75836939983602	8.97458736584624	8.52653533701559	8.59253823576075	8.71659409928763	8.51936528278226	8.72217379910417	8.24878574077419	8.9815686178	8.32803150996398	8.69192192236237	8.59090519866183	8.48957420492742	8.41001948546667	8.50135006291667	8.45145904332333	8.21710487931667	8.423985860775	8.3721245658	8.62025014744	8.57808034300833	8.51620807185417	8.49601342107
AARS	9.17543085532527	9.21501862697312	9.91411121255376	9.70350626698925	9.57686318437634	9.56255674943011	9.68446592042627	9.79129755334624	8.93562589485806	9.27588596595699	9.48373806338441	9.78461264848656	9.19732523851398	9.7193721174285	9.35772153517204	9.67280870766935	9.7495497674672	9.20517148127773	9.32971028308871	9.52570344855161	9.60589147280806	9.38193782983602	8.84074726426075	9.09015983447312	9.85728928372043	9.62474316034877	9.14473837399866	8.67939394352688	9.1910211234543	8.84149624774328	9.30889180491398	8.60612770858788	8.60997265710667	8.942817603775	8.93102518848333	9.14697761615	9.1215910735	9.20543170329167	9.29685306085	9.0633256061	9.12404959855
AARS2	7.62519900251452	7.74357389400384	7.51464019706129	7.32744443571022	7.87113410443387	8.23802490150323	7.34686216955108	7.78807070499892	7.64714748798763	7.81609864718817	7.19840358750161	7.73102151138495	7.9238610284891	8.44976502790323	7.78780917086439	7.90516144251306	7.66071228781398	8.48132201662097	7.41988035080376	7.84257316807742	7.80650974943118	7.67093703939785	7.51322493673118	7.91711102530269	7.60051367983925	7.45074394098763	7.70987708087803	7.51412206413387	7.46485497998656	8.48570958881021	7.67504302523333	7.83513518891667	7.63687020714048	7.633953300615	7.33746011718	7.424627400665	7.66447148678833	7.67356975112333	7.67797930535	7.60845892468333	7.59856741335
AARSD1	7.82957643747312	7.50041152832719	7.65335294921436	7.7376379291957	7.23126867701536	7.44000469171559	7.33918318362849	7.56209579079301	7.15306012432757	6.93778368370464	7.17336129202407	8.17481838130699	8.01316898492581	7.58700922116578	7.91102447425054	7.55222882395591	7.55875214772581	7.48846603763441	7.60351387605591	7.39772825145054	7.85138690481567	7.53958923071237	7.51825184884516	7.41090940296667	7.04101825926613	7.51528936179393	7.5557908072086	7.07077538852151	7.57309439845591	7.60322311288871	7.42397899464355	7.3762493476	7.49302838108333	7.62774814753333	7.99204776038667	7.25914224300167	7.54937180983333	7.35079278131762	7.756986234225	7.48557377076	7.13379950340167
AASDH	7.58293422346613	8.10870963608011	7.63398439264247	7.61228425067542	7.71010619779186	7.57079508855837	8.02917656635215	7.37005860641774	7.54382313129301	7.42290466613226	8.23558598629032	7.22619725322581	7.29626072488364	7.43173174282366	7.44993187536935	7.47689745563495	7.46739537309459	7.21287951613495	7.98527583372097	7.87691078049747	7.40510265630522	8.31355230013172	7.54311672632312	7.51614087039516	8.16149488135215	7.45118927590054	8.06145581783817	8.35369305322312	7.78807070499892	7.54254731683871	7.56987725960591	7.29814446398333	7.64820916102	7.23333097161667	7.96228470253333	7.56759758698333	7.03786786452	7.17974000311667	7.74477317294095	7.73508387985	7.48271708181429
AASDHPPT	7.63457601358671	7.09027526979057	7.54982915267204	8.17292414198656	8.44839133484409	7.46006410333548	8.09213667785538	7.4008389639457	7.84257316807742	7.48077028713495	7.76929458151805	7.69732662074086	7.37118776178118	7.04035828367665	7.34746167203523	7.98761366151613	7.30319989615591	7.20019526581326	8.34063724805	8.14806725300968	6.82798872024923	7.68026667463548	8.01643152027573	7.44498447230015	7.4935354120914	7.13402892742634	7.82989032721344	7.91877301293817	7.65228834673065	6.58027040561505	7.49249416822903	7.11280520466	7.46705156226667	7.54429466358333	7.73344768438571	7.51727008541667	7.36044557151667	6.97461797453333	7.36587012628333	7.605571632325	7.59914100370667
AASS	5.55436256165323	4.58986819994893	6.51608611892742	4.98740010465968	6.31671756764839	5.23314492446467	5.04551473218548	5.94854396398356	4.64769715429839	5.56556232624194	5.53097792733548	4.84681128146774	4.91871394075806	5.17956745999009	4.7399808048414	5.65356027323871	4.95547198737903	4.77519204448925	4.89355336372043	5.04626252098387	4.82166171221667	5.35248218107527	4.85385525156989	5.16020143925242	5.27162834138172	4.83781159704516	5.90232038313871	5.21604079223656	6.22620289640476	4.51679695642742	4.92210626484086	4.8456987356	5.0474489480381	5.08235631985833	5.960303022055	5.29058360526667	5.20927965315	5.34472472924167	5.00613916879167	5.12051102021667	5.1613756155
AATBC	6.48224747401075	7.62068325405914	6.91769960013817	6.6364702892477	7.81729214428306	6.85671018837957	6.11489241555914	7.59550125794032	6.98035343565661	7.14606322702204	7.70206119317358	5.99195225944462	7.73246188381774	8.24817444175645	7.78439616590323	6.57663079036559	6.89616973109946	7.39868837179731	8.25956538902151	8.19548512089301	8.78422295447466	7.67390433131805	7.91022528456936	7.60382052321989	7.36960823871075	7.83705205872742	7.27799240839409	7.3714975192664	7.1265092405172	8.38019489716129	8.72887879821183	6.533839873935	6.493397915475	6.16595039414333	6.5739622293	6.84420932785	6.74721732684167	6.56516991690667	6.32358869745	6.40267363735	7.04818796627024
AATF	8.74032855829429	8.77075984961398	9.64649335051075	9.04221352950269	9.17619183684677	8.5328066679659	9.00750448138564	8.69498162847957	9.0036754575914	8.68712781612849	9.07406530147849	9.1606626634086	9.29465389281398	9.23804838236022	9.20738802291882	9.1406642436129	9.13300507422043	8.58085947641129	9.68869768333064	9.08146147183871	9.01454083344086	8.97772611938441	9.4044558011629	9.12502571080108	8.88803699122796	8.60439524905031	9.2913979662957	8.91461671162365	9.61567090486882	8.71433676358199	9.24002922056183	7.9969357114	8.48554464375833	8.93906852213333	8.27807593926667	8.03622770061667	8.79189534185	8.61048836215333	8.9557463645	8.62376969015	7.55154969845
AATK	7.56184474109324	7.99622052584839	7.60818922055699	7.97224292878064	7.30570076248272	7.72088521027688	7.68770427533602	7.95587847771129	7.82667095164363	7.82167481665845	7.9367908836874	7.85740693325376	7.5823503698999	7.10332276895553	7.34082104272312	7.6692089112043	7.65954028952742	7.93562885510891	7.65159478593441	7.8520372491129	7.66371967289355	7.70856003079328	7.59917387513057	7.44265711036805	7.75372147193441	7.4034247612457	7.65159478593441	7.31372908849032	7.75394801060323	8.00043022762312	8.15121801984409	8.10603948644167	7.7069967946131	7.78117918617714	6.94262981946	7.74324493041143	8.03245361160833	8.03681651424167	7.9534263616	7.753018526375	7.6614200664
ABAT	6.70885567567796	6.73688162296774	7.31215480963172	5.96016951166936	8.0840819323904	6.98223477074409	6.24644665112366	6.96453920395699	6.38272376923333	7.09085827624071	6.79321628307258	7.27683728793353	6.31268960162869	6.28557848163195	6.13566497622903	6.18819852968978	6.33099510662419	6.75513765596283	5.34254817916029	6.00157328800998	7.17078335096045	6.43649048001882	5.66790877320968	5.86836068743925	6.77016346496459	6.67763592212903	7.47797883939785	6.67357147462204	6.23308605742688	6.95785243986613	6.47165662898226	7.13817953797222	8.07461014676667	7.700887515	7.53627012893667	7.31071976983333	7.29752846546	7.67928377113333	7.58214042229167	7.294372902465	7.58476855545333
ABCA1	6.65582714811168	6.59879381267581	7.23272637760215	6.86380595862596	6.81992382292473	7.01877536041989	7.35089814351912	7.29182496874892	6.76395133584071	7.40178301373925	7.05493649332419	6.4480193367619	6.95089400773118	7.43818596445484	6.65718519448871	7.21965233622097	6.54202509446601	6.75571170648827	7.45074394098763	6.89877583670995	6.07005308224301	7.05728759983817	6.8230966724078	6.7999475512836	7.04665129859731	6.56080368843387	6.82674322173656	7.28191164843952	6.85910201130246	6.71622327421882	6.67111939991667	6.84610951882738	6.78465431154167	6.45301204830833	6.840433404975	6.72768720655	6.34118341916667	6.61997837853667	6.22459918531667	6.982559892675	6.943290938275
ABCA10	7.12496996596774	7.89608658022366	7.29246682083602	7.45252857953763	7.17318878731613	7.07757732161828	7.14711173942473	6.99979504744677	7.4803861769182	7.2966469168457	7.50939444393333	7.49782978060591	7.14901736474178	7.13420566452903	7.22201289319193	7.35270837310914	6.99575164605376	6.98090994883026	7.31805403446398	7.04674368381786	7.16347570443925	7.14055364724194	7.22184409716667	7.21322574609724	7.45376587292688	7.02132620979747	7.16591775366559	7.10048731826613	7.06730424555545	7.24476102240491	7.21034796993011	7.771375820055	7.27992059541667	7.2774025573	6.733230511555	7.41203340065	7.21346838	7.29814446398333	7.33019861850667	7.16567804034167	7.68833025548333
ABCA11P	7.34499587627796	6.08927261097811	6.85041748321605	6.42900038834785	6.98623085817366	6.37185758276452	5.890749477802	6.43791034075269	6.69942025056344	5.88244768137028	7.35583462853379	5.75148529184301	6.04608676621786	6.18228525548091	6.06789779640837	6.90697518814462	6.33133200236075	6.77528786654301	6.7156852978821	6.92653070816882	7.04499453042519	6.99397083513118	7.50788353260376	5.96754733514708	6.25460376365515	6.62453032145645	7.52043344448241	6.96196852626667	6.9432886855586	6.4680447269682	6.93707803897127	5.92013803751	6.45668972175833	6.27659605246667	5.91160034494167	6.22853126263	6.21161444860833	6.14597668643333	6.1621214598	6.53133633545	5.76507160364167
ABCA12	6.57960693180269	4.46068959126344	8.09824535858333	4.55523823371237	4.72576389860914	5.00960745240054	4.63102862913441	4.86325797300369	4.66018121159462	4.76671748563979	4.49116220284946	5.62287195996505	5.68991736558495	6.69680013396467	5.51689989495238	9.20324563589094	4.95481368838172	5.0515518975371	5.73096734315614	5.35267241043145	5.19610609006452	4.95311013358064	4.78548108473871	6.54916561457903	4.61354835262903	4.4306540020457	6.28003476154704	4.9937333258192	5.4370959298384	4.48793822038979	6.03622293876828	7.93889062676667	5.70512440055	5.2080473152	5.5278102534	5.19061743251389	4.98050732330714	5.1840094140631	4.95613931765	5.22298575251667	4.8446310969
ABCA13	5.96769807590418	3.98266036232796	6.59754221294124	4.1522015232043	3.83287079633871	4.35112512757796	3.47382002367473	5.36055169191667	7.60434218747419	5.78804570650538	5.54851854289055	3.42572865362903	5.34755208914919	7.13081853874892	5.34043035013656	6.5993110923147	6.21734486997151	3.69991788641667	6.49745590681667	5.91229203178996	5.5530182772957	4.03187089037634	3.87303113880108	7.40362124771726	4.19101930824194	5.0213812878414	6.07403280255108	7.44498447230015	7.39705518936144	6.02566283924117	5.9794973227957	5.57368901605	7.22231245423333	7.34212889842	9.24830974816667	7.51648308290667	7.35901549648333	5.91843526391667	6.53274908542857	7.48714243051333	7.7174070842
ABCA17P	5.01174200946201	5.22448349989677	5.21409617265484	4.50818768534274	5.82546277947873	4.804085012749	8.36777664440215	4.92900137059409	5.11849834768495	4.8578981320543	5.84700988927419	5.08510088174194	5.30849204923925	5.04760985292473	5.20936442348172	5.12951567443395	5.73096734315614	5.50848355632742	5.60206520632258	6.79713088921075	4.75275899172849	6.96358727619485	5.3120731292043	5.13824188702957	6.63594131924547	7.42963700187166	5.54600279477634	5.76745689841021	5.40837510997527	5.48965915209524	5.73136312564247	4.95168927955	4.72396891140667	5.197115431025	5.36841446861667	4.41373722919167	5.47833608281667	5.426910913575	5.29586961461667	5.13325170525	4.967817869825
ABCA2	5.76116731504194	6.05057344623521	5.81963122689785	5.83923206061882	5.6947813683702	5.88112528727419	5.87970258098253	5.99297131452849	5.65724201261425	5.96699053753341	5.8823126398629	5.99120912862527	5.83038213040108	6.08613731652419	5.82517534932104	5.81212365076613	5.94603949644547	5.92869080913154	5.94668912047419	5.8837156240573	5.93495647503333	5.95270466653902	5.90576818910108	5.82309613814247	5.8583043768957	5.89499392275668	5.90451531319892	6.00591524677498	5.90451531319892	5.79366415566613	5.85031713412151	5.99539562074	5.72912570949167	5.79530467469167	6.11137944751667	5.913380755845	5.98143387772	6.02347346252976	6.0784328042	5.95551805570833	5.91818514641667
ABCA3	6.48832142727158	8.64066473326774	5.96528861140315	6.68059755664386	8.15055990632527	7.44170009445806	7.352169678149	7.66150211088556	7.39054221686452	8.04009923772581	9.10721625148656	9.13502474409286	8.9129140935392	9.43128187624194	7.65824185341909	5.20124341315457	8.69799101122043	9.57397342856183	8.715979259161	8.55906507429731	8.82386379346774	8.2534639162039	6.9535849798207	8.9154372075905	8.2508013117043	9.47818122820591	7.00928687225023	8.12431120724194	8.32949191363257	10.8844594421548	8.90228729470968	7.936230891475	6.06981716899167	7.276395224025	7.33078040363333	6.79246966884	7.20884142948333	6.06819423568333	7.05859588825	7.67131308844167	5.76714129218
ABCA4	5.98200393656966	6.20345985813978	6.20901622836482	5.96956734376559	5.87190433502542	5.95403591576075	6.42277600950868	6.02300826531828	6.01829135763763	5.92392761162174	5.93037070672081	6.17235163226452	6.15874105724496	6.07282836445753	6.0007735689543	6.02551420379731	5.93753314565323	6.00941104440323	6.18835502517688	5.96272155391828	6.010149863599	6.07652488440279	6.04793652848172	5.9449613323328	6.00726752717742	6.01962976212796	6.01746794304928	5.96363809487558	6.01715533958602	5.85546259371935	5.89066589568548	6.10572338375	6.09729714812333	6.092006855825	6.19378805925833	6.27555256235833	5.98586952860119	6.50773930066191	5.960303022055	5.978112289575	6.17113157282
ABCA5	7.25657186534462	5.01725689052903	6.51186776058978	5.06515766086935	6.15943843462066	5.56614731974032	4.40297922153226	5.85923394184409	5.83448389929347	6.31759703632611	6.0316185745328	4.55416120981667	6.70536409148118	5.5255927168	5.52969042392742	8.16596070858333	5.04595699902983	7.18830515973056	6.69722722587043	5.19735113680645	5.79010295631667	5.84522581116183	4.7916236905457	7.15215806866398	5.8491943732937	6.27639892544585	5.2992338809328	6.13994092058763	6.05057344623521	6.35993829812285	6.03664384097849	5.57225493691667	5.99625646274583	6.81872040004667	7.98695559086667	7.16112488318333	6.92654545864714	5.40072022579167	5.59731814995833	6.48080970657024	7.09331472665
ABCA6	4.88963919852796	5.12183945062849	4.77105534821544	4.6305822368129	5.19321648009677	5.10227600370323	4.62505378324946	5.04668086174124	5.18907533624808	5.21935986200269	4.9183160457586	5.16347866819893	4.90933604066935	4.89639565568172	4.80260601001705	4.98882020423656	4.78278264266667	6.01081486434378	4.89465213151344	4.80296626103871	5.96087707471774	4.89305784993387	4.59085562899462	5.01642601454355	5.13634578801329	5.27537106401851	4.90865065876613	4.60648268727419	5.06094130478264	5.75979735908387	4.95684926540937	5.39581379793333	5.71626975503	5.08322420965	5.0619815219125	4.76630320155833	5.14061081685	5.17768549192619	5.0176073389	5.12688297593667	5.43359336252667
ABCA7	5.50593179527688	6.43719082956828	6.42751641932849	5.35415456022178	5.40160797943449	7.06675253852166	6.06553631757419	6.73046955456882	5.60943850573602	6.78996363345538	6.31268960162869	5.98057815962734	6.19888843968871	7.04743648022097	6.22317295865131	6.46906661654892	6.27508996795968	7.02067232939547	4.72128968090161	6.21096367102829	7.00895267138978	6.31635397411344	5.41725843988387	5.60547149902319	6.45070571561797	6.07083536962043	5.89749008281628	5.95455286518065	5.73117773907742	7.72302335302563	6.48303588789516	5.97067652373333	6.51514719554722	7.46414493057	8.03298838286	5.93893519660333	7.78530916233809	7.26016449102595	6.87468836364167	7.43910146292857	6.30587300988333
ABCA8	4.71572028489893	4.97476931649539	4.62829676782719	4.60867462660591	4.57653660701828	4.60606877798925	4.79890867275054	4.65229774800499	4.4922750789086	5.09178982645161	4.78657727096774	4.64323094139355	4.69165337542204	4.55164952186559	4.62088706986559	4.5304199565086	4.50531377314193	4.43624191084409	4.71262265307957	4.77774389487204	4.41462464351613	4.77980447175	4.7969238555586	4.67143575316129	4.87179500415161	4.74158484373011	4.60571942911828	4.76248222664117	4.49661214222312	4.6194881839086	4.76792760203172	4.80436570621667	4.99150750838333	4.76749021120833	5.1822059641	4.81912711965905	5.36020578877333	5.56485813951667	4.62693249963333	4.82100496746667	4.87725799588333
ABCA9	4.18952216603226	4.42954324538011	4.10794542690323	4.14153134097204	4.28999510257527	4.11352752846237	4.21754297177419	4.21113705026344	4.32065819156559	4.31141072974946	4.36289701449462	4.27054237784946	4.25356578446237	4.0500207727957	4.14268570177419	4.17763707731828	4.18650648124194	4.32485253611936	4.20376947745699	4.1823905825914	4.01476779321774	4.27591912039516	4.18952216603226	4.24075708065591	4.31281639518548	4.30548675189462	4.31215309797849	4.24006173043011	4.20109683421505	4.25833679057634	4.23281378916667	4.25288642944667	4.20136946393333	4.23529159585	4.48099212831667	4.36453390701667	4.20591020936667	4.38487824315	4.21687732237	4.30913515548333	4.24473339886667
ABCB1	4.90354376853172	5.35984545636828	5.07865390112688	4.99749647359355	5.33005398139662	5.44782867607742	5.02188715774962	5.98545850781851	5.17283930332258	6.32703686564731	5.80141178930426	5.09797196734946	5.10329254024596	5.3213689822543	5.2848294679957	5.4818329918076	5.2468879226906	5.38634507192527	5.01520088106183	5.15240450879677	5.83278798424731	5.33638506444739	4.88624030084839	4.92412138556398	5.21640847334355	5.54136406780795	5.29956779247419	5.38899844305	4.92514132479032	5.33352620857581	5.25328937939611	5.3155008172	5.69966888045	5.91456992984167	5.61689886595952	5.6664938292	5.97553671692333	5.49985698103333	6.24643120981667	5.80348838761333	5.23964327383333
ABCB10	8.28007198501236	6.92757075964132	8.4422805581	8.71788833799194	8.52354199129355	8.49381535546505	7.50041152832719	8.09991989695215	9.52704191026613	8.36867133484224	8.25230982364677	8.59476138546936	9.55336474758333	9.24752216492742	7.66331614475703	8.58936298848656	8.30552015155914	8.09088379647742	8.7071813821371	8.40000448456989	7.72088521027688	7.91711102530269	7.88950037593548	8.35075960865323	7.98013592016344	8.03643431688103	8.19848582551344	8.18969481650699	8.33685008447427	6.69224407231559	8.94254376561789	7.12923675256333	7.25541319390333	7.83113326318333	8.85157875775238	7.59278314396	7.74508324591667	6.34480234413333	7.20441284958333	7.775183885965	7.36706457557
ABCB11	4.23082182382312	4.37074091472043	4.31281639518548	4.25600600270914	4.37714352433011	4.51732061512903	4.39972079500484	4.46339863180376	4.39217628715591	4.27181434696774	4.09285568694892	4.46115968596559	4.39610801660215	4.3623255162414	4.27945707705054	4.30071508858064	4.3552100162957	4.2699411373414	4.22876992528387	4.19777759318817	4.68954679380645	4.18451342507634	4.30387735506989	4.27350239604032	4.22381249482796	4.31712130282043	4.2945234344328	4.30150220173656	4.26468480734409	4.65373372129032	4.57614252042688	4.35408418251667	4.69267907295	4.29808513893333	4.95168927955	4.52587307665	4.38868831806667	4.70718120925	4.419461272085	4.46232149884524	4.33645130015476
ABCB4	5.39340317951183	5.95546307496774	5.55991507758333	5.32906825130645	5.59685649108871	6.8478909140096	5.83115673514055	6.82833897666756	5.66563564761828	6.21747650902688	6.4114167221119	5.74337144879086	6.03992915431022	5.81695303112742	5.75077969929624	5.780383522452	5.45089560766398	6.12524478757373	5.53150387031989	5.69145513337312	7.28829250051828	5.8324492853543	5.52578083823925	5.51734302855023	5.81056467652289	5.62854551598441	5.69379860095323	5.54833849056444	5.55728001758871	5.86437265624785	5.37031558621882	6.20459893524	5.65445197807667	7.12848811106048	5.77787384375	6.19250844724167	6.2312332385	6.30086040168167	7.6495558041	6.47725139497429	5.40136363665
ABCB5	4.96632987495891	5.21910215828763	5.13416616949731	5.16467613223441	4.97443274473003	5.08464766502043	5.10637602664193	4.96366459436021	5.18392428692765	5.00697153560538	5.08922665316021	5.28194692985177	5.19519199348554	5.20386062644785	5.15132501329301	5.07544301741452	4.98489598342258	5.09230972614516	5.18033462804839	5.06515766086935	5.01413176778763	5.03303923229812	5.09579428563656	4.96140279985323	5.14582875395269	4.89847557472527	4.91798839308925	4.96632987495891	5.1252489339202	5.06344324313172	4.92919864624194	5.197115431025	5.06088202255833	5.029937430875	4.8446310969	5.040707180645	5.10318890205333	5.3525702752	5.094363154625	5.00992002896667	5.011014832675
ABCB6	6.45070571561797	6.16106081241935	6.18220180800968	6.07541691741022	6.22478991899731	6.07265311277419	5.99650292424624	6.05390379221559	6.08104480978925	6.09828812627189	5.7956078174927	6.53529830547066	6.38354240240161	6.8800359935071	6.23068973977527	6.06022881788925	6.18497863840591	6.22074206397097	6.13880023091398	6.44225111057366	6.55342268994651	6.21046344459068	6.45832539964624	6.13287243569462	5.91471030261252	6.33430644277097	6.2773530578129	5.82132352951882	6.50854932035341	6.38157672234697	6.53848416158187	6.304259998675	6.14173903821667	6.23488103185	6.52333079698333	6.18628393365	6.135035935675	6.366850518255	6.66443427173333	6.11569552165	6.25386808875
ABCB7	7.53063973877419	7.13102193439516	7.63678159550269	8.17365693864785	8.20060045155538	7.20219266929539	7.90558033408602	7.69824763165	7.91452592928226	7.70353156310484	7.49840963636882	8.4453188030086	7.64047639974462	7.48216042857437	7.46485497998656	7.44641165187097	7.20619851214462	7.03191255663694	7.82181922010215	7.4916562263225	7.41062964985215	7.50819855700054	7.18676043397151	7.07604754496129	7.09916264887658	7.78807070499892	7.88508414668817	7.19249091567097	7.90167209930197	7.06258706844988	7.6343025304371	7.059033833005	7.29419430843333	7.55802460826333	7.49420861708333	6.702348380975	7.29117332923333	7.3785022923	7.83437769808333	7.46036645473333	6.72998588545667
ABCB8	6.07385347596989	6.52612587257366	6.34874432028172	6.36713594269194	6.31154131177903	6.31759703632611	6.10196202218088	6.24093485726237	6.12071396126989	6.20717065497043	6.27102656611194	6.52426103979032	6.44196684646928	6.53144573087258	6.38680173605161	6.34079053513925	6.18344471801321	6.45901806684677	6.37251615877554	6.40923695874651	6.04412506074355	6.37074291189194	6.3339419322414	6.06244328490538	6.3393152301715	6.12680151867693	6.39789312756344	6.15180451031932	6.29665610888479	6.20883579173172	6.18917490893495	6.47879357054167	6.18050959434167	6.40322812915833	6.49827969197667	6.24373605513333	6.46690865046667	6.47192497948833	6.45360747980833	6.31657226939	6.0036890206
ABCB9	6.4257280475692	6.40496253093871	6.07685579557527	6.37824328764355	6.50206375130108	6.60905765795699	6.5667569147914	6.44851809485492	6.57983441425538	6.24682686673333	5.97410342896129	6.61838998303011	6.33609699291398	6.48478828289567	6.12918699778226	6.27668448503763	6.52567086394731	6.69362850961144	6.14011542289731	6.09846453818979	6.52480453196505	6.1632686218952	6.22814671314654	6.51818052701505	6.18497863840591	6.60934937717035	6.28821650068817	6.38127285730476	6.37295740486613	6.89350952446416	6.43791034075269	6.75874424738571	6.52141886990833	6.06029271896667	5.9233702673369	6.60792863883333	6.06043054323333	6.76378095893	6.39367111870833	6.13251474954333	6.56592108179
ABCC1	8.73574611784005	8.04644133045108	8.01643152027573	7.79971297411344	7.81129209994508	8.26148663564624	7.80683772363441	8.3274625556414	8.20268798255538	8.52703878680876	8.8374095588341	7.1751552415638	8.4881224000672	9.50422610488441	8.50884049915591	8.15205421030753	8.21910706557957	8.33545164646451	8.7991882846414	8.12929616280108	8.35122347514167	8.27914901579032	8.22626109695269	9.21135465892473	8.74913888537419	8.00624779903817	7.86781439173495	8.37571825541705	8.87415752849731	9.37764431481989	8.3604343194914	8.60703498916667	7.43880921775	7.8364656643	7.98334868276667	8.25280155065	7.91568884181667	8.10410691801667	7.79272450504167	7.87143296388333	8.07909161906667
ABCC10	7.56987725960591	9.21244428175806	7.39597124811348	7.9899376200914	7.75040739172473	8.5066600098414	7.87308372315591	8.30082138984677	7.74686389877419	8.72627690562903	8.07842491994201	8.12035105665968	8.27427562358602	8.75695458430645	8.81772986281989	8.29245521205645	7.98527583372097	8.71953461059785	8.10171409749409	8.18230213226075	9.04979291139516	8.51317776730899	7.67443975265591	8.06494334405384	8.28457871239462	8.37402276430545	7.51080601868118	8.28845131306828	8.39119145157124	9.90678729157097	7.63959272297957	8.05079743539333	8.08950414533667	8.63200396942	8.21179716198333	8.32748505225	8.728995681525	8.42174674608333	8.10227370395833	8.49021327339	8.23378878325
ABCC11	6.3268751143457	6.5993110923147	6.46837467836452	6.56224787623011	6.27771388308118	6.43746513637558	6.71671284529409	6.43222016010822	6.57430863407312	6.45728368043414	6.47643026539677	6.55116106112942	6.41167596915591	6.40019045012097	6.4152351497	6.43917973508633	6.30350953880269	6.58935995035323	6.47384454723595	6.40630329049055	6.6704454407215	6.50441691700929	6.38058518103303	6.66691196968253	6.41186603459992	6.40944946183387	6.31087258057796	6.39517742197634	6.41680553373064	6.681240035	6.47794632946021	6.73295528528333	6.767752984	6.3556294298	6.22400639821667	6.58912118333333	6.38518426945	7.06788072129333	6.36813945798095	6.37698526787167	6.58222779339667
ABCC12	5.80242886697043	6.22385570462366	6.08475616464677	5.98575069303871	5.97664850246183	5.8067676352871	6.01338987875376	6.04374943626882	5.96600171726989	5.95388849012665	5.90547579837097	6.05012631075161	5.87602839758172	6.05465591524536	5.97060734676354	5.86778319106766	5.86116172220561	6.03973147507896	5.87365845933871	5.90594896325	5.99037714528315	5.97410342896129	5.99427618564785	5.91365296076674	6.05110374182258	5.92208606146989	5.89557665417204	5.8532016616129	5.98939107233871	6.01682036216774	5.92154195273981	6.0992916899975	6.09781114547333	5.96741524215	6.09670189096667	5.9678951997	6.10522394036333	6.4631837397	6.01034487130833	5.99625646274583	5.95540619594714
ABCC13	5.15240450879677	5.25533343066667	5.33920571127849	5.2974184077379	5.3554954892043	5.34147802229516	5.6540329379308	5.25725478183602	5.39062260318633	5.1588222957715	5.31916980188925	5.40261760001966	5.26204524728226	5.36385418535484	5.3621950229543	5.35471934638575	5.31361773222312	5.47215855197742	5.43290651897312	5.27764035593103	5.38613291354908	5.28219154676237	5.31566350506164	5.46241852855323	5.30540673098387	5.31025021566129	5.28567217285791	5.27249927918118	5.34231897996912	5.42696726623886	5.30159216830564	5.46174383416429	5.48350297747143	5.28670383696667	5.03084625837738	5.48402452222917	5.27909426230833	6.21812336596833	5.30463334543333	5.2031165353	5.5075800401
ABCC2	5.21935986200269	5.76568991020054	5.68597418748656	5.55866364695714	5.34626869871882	5.55398973934409	5.76859271325	5.57536488685925	5.2787115449828	5.35915741488441	5.29674553587706	5.77870976373548	5.67098651010645	5.66018539735653	5.5255927168	5.46481478751909	5.41275176869247	5.62127619285591	5.32238557488118	5.42126673996813	5.62398977510215	5.49563602969301	5.33791826639785	5.33920571127849	5.54278921143656	5.25389679117204	5.38947159515745	5.43500075203441	5.33816189122581	5.31168185237097	5.42282404421878	5.74592865025	5.50170982044167	5.6436726587	6.23856496903333	5.7349580009	5.582748787725	6.516366414225	5.83127105106667	5.48857358105	5.80257005875
ABCC3	6.44029888481935	6.97584018290806	6.29843816007742	7.40761371201398	6.18645372081022	6.83726545263579	6.75805177103011	6.73264538138423	6.39789312756344	6.84702171192089	6.55085659619662	6.5410043121371	6.62615501766048	6.56499196115407	6.51023521644839	6.40860698706866	6.53793407711129	6.95639730094409	6.52567086394731	6.44851809485492	6.74912634044716	6.58801419715591	6.40990534040097	6.39629208171214	6.73994224477473	6.4368457126927	6.43858572449785	6.39706263837204	6.40417008349892	6.75429293146897	6.71141487690991	6.65750582225071	6.57606432232619	6.65981369136667	6.60890472850357	6.92636848291833	6.66608411747333	7.24580866823	6.67616740291667	6.66493810678167	6.88251728091667
ABCC4	5.73053149878817	5.95894490822581	5.94627158420108	5.70630093533548	6.62615501766048	5.66988153320511	6.3255496103518	6.39706263837204	6.48132857257151	6.33430644277097	6.16284889091751	5.97145912063925	6.15891888075376	6.06861324506943	6.16516392582527	6.41264463898441	6.42666028958548	6.21901453699839	6.1708649605983	6.05390379221559	5.82741056172742	6.21434231477903	6.36169241115323	6.14198192076882	6.01829135763763	6.29712429114946	5.97013837298694	6.89791609771505	6.14177218357957	5.91999571082527	6.6274411772328	5.99865343333333	5.71075689551667	5.99286173204167	5.94231120328333	5.63881809866	6.11286319315	5.30415806425833	5.78284538586667	6.21903374435	6.06172520187857
ABCC5	6.94465397113272	6.96061370026882	7.28156695309355	6.38963127598579	6.98259724076882	6.88859723977796	6.52138143234839	7.27244586039624	6.99430717985269	6.93761597757446	7.91394690328387	6.34905014812366	7.28860427349278	7.86337702387834	7.72271357411613	8.80067344475591	7.22958840053262	7.55281451692919	7.51133460513694	7.08208272807724	7.27590995323118	6.71420376033118	7.09964223448172	8.22377016507734	6.87368278857796	7.62298708898226	7.45473034274731	8.7414984431638	7.53432692848656	8.00798974198794	7.11597666284247	6.61218397828333	7.42653717390833	7.17876383028	7.41379128075	7.18973722586667	7.44180397423333	7.01563726383333	6.75360551788333	7.074438182325	7.24974885065667
ABCC6P1	4.74044034495008	4.87826114868011	5.07719783769491	4.95916389599839	4.92741138628111	5.03495100918925	4.84426371395484	5.12314479123314	5.0390884452828	4.93849579849382	4.81625542331989	4.90807456175269	5.00559372117473	4.90594567878539	4.88138195429731	5.08301742779492	4.9659705365457	4.90898089013495	5.05944331888495	5.02516798033952	5.10111796163029	5.00009890718195	4.8464830239629	4.89878265617335	4.97067221563333	4.85188646948387	4.87421519996674	4.84717626004839	5.10496621326882	5.09579428563656	5.29199515128763	5.04260384016667	5.13757984908333	4.95838367676	5.0893603855675	5.301222393125	4.97827024140333	4.66761457253333	5.003923132115	5.14988527273333	4.96314710695
ABCC8	5.90594896325	6.23828345726828	5.95252672394624	6.09243277340799	5.69064260955968	5.78427380215476	6.55233173501505	5.87422467042007	5.97846790111014	6.02500942285215	5.92255053825	6.23697155434048	6.06376823798387	5.83923206061882	5.99510913563172	5.79868555685591	5.98906748467473	5.85487173271774	6.05322202945223	6.03992915431022	6.28496036844032	5.8617137631922	6.03242183301478	5.86495335862538	5.94442256902688	5.87501470629059	5.8150772890328	6.05794748988287	5.95109950227957	6.06036997596505	6.08768390551183	6.17026285896214	6.07077404011833	6.03215876350893	6.195450380975	5.98663908028929	6.06337389303333	6.63245966195	6.40452797310833	5.98996055112	5.90681342934
ABCC9	4.87523513183518	5.14196630957151	5.08328623992957	5.05900164117366	4.99814170716936	4.86152160093387	5.04158229171344	4.81430179751828	5.01112299528333	4.90705959455806	5.21800174125968	5.01243993180215	5.07935555290684	5.01361354090968	4.77305823253495	4.97911152043871	5.04195435606237	4.94014516378333	5.04551473218548	4.92811450491989	4.89739106253925	4.95045416490315	5.1196719790525	4.95212409177366	5.06344324313172	4.99305105786882	4.96299928627903	5.26834279000999	5.19548991387043	5.25940756945161	4.99305105786882	4.939868889735	4.96314710695	4.957627804475	4.65428600516	4.87578740760833	4.91414490581	4.99863832865	4.84825713635286	4.88321076323	5.15253600396
ABCD1	6.35823308540284	7.19945810759553	6.60787602288548	6.97139029685484	6.58227021611828	6.9524896112043	7.43238814054032	6.70272203074155	7.13267057683145	6.76800721247097	6.38111658667604	7.04899596131478	6.86639028672151	6.70989090336129	6.54453244094086	6.93340504177957	6.68922330535465	6.79418191158548	6.66349425555143	6.61574313770968	6.80434295862097	6.85412583069086	6.50762522673871	6.47263028942657	6.95038680679017	6.48617351077028	6.6267765822106	6.61705313471021	6.69928933676075	6.73062123386559	6.85687266004839	7.094468103435	6.72730541486667	6.64834453419143	6.35708030094238	6.60176516835	6.39585440628	7.06351711956667	6.90907091581667	6.4159760428	6.63064632442143
ABCD2	3.69049739401882	4.15327447144624	4.19101930824194	3.9618532563172	4.13738755287366	3.96000019449194	3.9930123227828	3.95164042481989	4.12685837618817	4.4327234073414	4.03703068436559	3.72943998687097	4.0480110620129	4.05778380566129	3.95877337819946	4.19217785631183	3.93329775451344	4.21265549428441	4.1367892871371	4.06237219266513	3.91662204947984	4.07351985617204	4.01221330537634	3.95602145669355	4.41184713191936	4.1708476127043	3.86996840722151	4.01476779321774	3.91375516235753	3.85096259006237	4.10513807550538	3.9630563327	3.73775242226667	3.9932191782	4.2375862872	4.225383570625	4.18736866621	3.91233153980833	3.99021084106667	4.05646232069333	4.2375862872
ABCD3	6.93602145761989	6.64858093171048	7.5803169276371	7.14174025923656	7.38447639024731	7.19379150752688	8.31216666904301	7.33034243159677	7.28898266727842	7.42638470208656	6.72102708704624	8.48470310200699	7.24649404956505	7.1448131277586	7.0454120004159	7.09645473543495	7.38087077321237	7.66014678121326	7.08783169486022	7.08189339024462	7.16251362399624	7.00163598254032	7.58836579153011	7.5490381516328	6.74246021392204	7.78654482393917	7.23413795359017	7.53564543543231	7.14661978889785	6.91064443862796	7.1622661834543	7.9242141624	7.85052482240833	7.78774812277738	8.18500654066667	7.835679582975	7.62461771041905	7.72704533491667	7.149739070725	7.74076317028452	7.83483049141667
ABCD4	7.18948669856897	7.15109444871022	6.79777998593525	6.97445430547742	7.15430879936452	7.33918318362849	6.77706197116613	7.5660000387621	6.96884618591884	7.36784653346613	7.20219266929539	7.16054293837796	7.16533357406229	7.66071228781398	7.12496996596774	7.06675253852166	7.38757874041667	7.45172183679624	7.05422857821505	7.16298147467634	7.49589610353495	7.4572831056371	6.99997119667204	7.08225083022634	7.27321463030054	7.27901137251237	7.2660258802023	7.47797883939785	7.03557351792473	7.57309439845591	6.97235558993656	7.23033216321667	7.78151810851667	7.56384063326667	7.088771619645	7.38410133687333	7.525765152325	7.31954857581667	7.20748736720833	7.51289786049167	7.38190136039667
ABCE1	9.44285217462204	8.0682802352785	9.29030011901398	9.55904871598656	10.1528381078048	9.01009441840937	9.68309099940234	8.83906152493817	10.2266690205952	8.715979259161	9.60534852262151	9.26218860087312	8.97845150599624	8.84630293910092	9.16955436461022	8.89167906454839	9.04745443447957	8.89458734522043	9.43772005023387	9.53369242498387	8.70852346697527	8.9851999050129	9.74638772050806	9.12600555997312	8.84762267450883	9.34620224104946	9.99183979859678	9.44418243586237	9.41309961673118	8.01353528380822	9.48609701591398	8.1777896965	8.511494809875	8.51569773494167	8.091055012	8.31393850848333	8.09820992648	7.46962353958333	8.208180067	8.28848450741667	8.8231551
ABCF1	9.7193721174285	10.0778582685097	11.0690997158409	9.91813311502258	8.94971497821255	9.65902046195161	9.38285236042473	9.6692279705	9.71844897663011	9.67512676266667	9.83386530795054	9.56610104865376	9.39059018739178	9.79455083846237	10.0257681106855	10.0550028717258	9.72805905688172	9.98646401065592	9.64497068415753	9.53791235347581	9.93834948185269	9.22589385961075	10.1815332322312	9.99862452361989	9.94020664068548	9.20517148127773	9.70013589999808	9.35229572619247	9.88269898698656	10.50460924533	9.69115327769516	9.4247796715	9.58876128585	9.5556110447	9.35737667811667	9.45563518788333	9.681797244925	9.74617951815	9.89755608181667	9.54718743354167	9.4654713077
ABCF2	6.60198620601363	6.59692952084839	6.94465397113272	6.69254971712742	6.64511865662688	6.52199942161137	6.81107322609286	6.81272659636398	6.55763327735484	6.60074486946505	6.6817254613871	7.02364574440842	6.76985248981237	6.84936360539624	6.92142923073556	6.84897358217058	6.80399718451267	6.55669969687089	7.30424304812043	7.13300320737473	6.6861313343328	6.63728881999516	7.47662478403925	6.70155679181075	6.67030078521636	6.49449626666021	6.80630357143226	6.71420376033118	7.07775552943199	6.77352234259946	6.68456941588011	6.45839184704333	6.248157451945	6.685275631955	7.02207753468833	6.53016624152167	6.61195258176282	6.66266572317167	6.8428377966381	6.67728065235	6.26858930009833
ABCF3	6.96848313229839	7.2913936727285	7.07562917127558	6.95629389680672	6.73606722193856	6.89791609771505	7.35603932612634	7.07775552943199	6.90697518814462	6.89316992323978	7.07188163611559	7.49249416822903	7.09373258032834	7.06058915667204	7.04275045241743	7.29561369875645	7.09604844527968	7.09703219707634	7.13443475603387	6.95500589204516	7.37786327359537	7.08811612788764	6.98004023824716	7.1291745562129	7.06335456044851	6.95955556217634	7.0107060883629	7.12856103686237	6.96736491079032	7.1679161745457	7.09770497003568	7.07727021865	7.10999036113333	7.10146749393333	7.25908148208694	7.16289953707	7.08423778318333	7.60155779141667	7.17764749636607	7.09822157436667	6.94433255669667
ABCG1	6.32899963863925	7.26330985766667	6.83484310875914	5.90145971511033	6.7270643675712	7.06655313355753	6.4654191108828	7.54982915267204	6.81661230684301	7.59604464634539	7.40058755167688	6.49121471709462	7.47361293710538	7.66644944630576	7.14090811861075	7.00811716611989	6.79299481474194	7.13138297717957	8.01391696453418	7.20535741342339	6.90938033312366	7.8178009360871	6.98667492349382	7.4383792126957	7.71426854495054	6.74491835701201	7.01976451767796	8.04911087751882	7.26369980528802	7.9595043172267	6.62971471838333	7.12990467369833	7.637904203875	6.930820030425	7.26525993989167	7.39104370268333	6.45198456244643	6.58428458223167	7.21642099054167	7.26443328365	7.21257208871
ABCG2	5.65347060610161	7.9845319598871	6.26164577272166	6.03138532195376	6.08963309171452	6.28251520582934	6.30631032901237	6.68045363264032	6.35203846277158	6.7283821331043	6.76676538370776	9.50876252636559	6.0401482627849	6.09647803406613	5.9639590194328	6.22643983484032	6.23487055567665	6.28821650068817	6.15792339125538	6.19924052255069	7.91892514610726	6.71553113672043	6.51886540184247	5.89193870380712	6.96603357102204	6.52635645675806	6.88070489958575	6.5963994261828	6.09429939516298	6.02898769026098	6.64895473623495	6.95267695122667	5.97751119300524	6.80353135716333	6.40465071088833	7.13453982184667	6.86676421207381	7.6290340083	6.311381101325	7.53958380143571	6.215863950475
ABCG4	5.87620022499247	5.67744328726747	5.41603525924355	5.76934048437399	5.43339146992934	6.02660092115018	6.02744057918889	5.52996346792704	5.88341093479462	5.82893453568817	5.68689058698602	5.87118894060484	5.58609926785476	5.77757952271505	5.76728907527081	5.55279946007903	5.43165846884032	5.8324492853543	5.63562811233871	5.63884434063817	5.9569039790871	5.66202397534032	5.5938695006043	5.87785200968011	5.82517534932104	5.82556585150154	5.62309857819032	5.83682838371805	5.7242622894328	6.11997817098871	6.00425355321613	6.30505095559667	6.30113830000833	5.6227864189	5.61158036535833	5.96213642814952	6.04040556268571	6.24822813512012	6.15650728266667	5.98554158415833	6.186657136175
ABCG5	4.89847557472527	5.32709362786327	5.31542599678418	5.1707080601753	5.24927632492849	5.06273718393467	5.43931919117204	5.09135169848226	4.96394669850591	4.99474520540054	4.91871394075806	5.30377964248925	4.90438164575392	5.06211521164785	5.06273718393467	5.14954962147849	4.98151908499731	4.61811503500887	5.14838666241398	4.88924369140649	5.01203199938441	4.89234080615038	5.25533343066667	5.13134420402366	5.0213812878414	4.7399808048414	4.97674736122043	4.85601023433172	5.1981215761121	5.15219464064677	4.9906852170871	5.4118575276875	5.12051102021667	4.888004135755	4.4203823637	5.13084912334444	5.19130235054167	5.71744292671167	5.16840836113333	4.9206348891	5.13887610947667
ABCG8	5.32659525114731	5.80141178930426	5.38406952636075	5.24813489005968	5.23201860725	5.21300757653218	5.01042390400806	5.28705077269501	5.31499428615538	5.40160797943449	5.2004764817371	5.20885051671237	5.43725820049132	5.41240781838495	5.29251910080469	5.31254373082796	5.35150198755975	5.36004978409516	5.37239336225207	5.31499428615538	5.2853915798371	5.14719911166052	5.24177619847719	5.34856690026075	5.31254373082796	4.9656499601586	5.49363422869086	5.22901113327757	5.65494842493556	5.40379067252903	5.21935986200269	5.39424778399167	5.18173039531	5.43158376324167	5.142857098425	5.32580116538333	5.307297357875	5.29032455592167	5.45398620666667	5.53926306005833	5.26460101518333
ABHD1	6.33341376089862	6.89519434848118	6.43250626393226	6.6807170403172	6.40595263752742	6.68059755664386	6.91337584990054	6.41868328267035	6.92508066965376	6.3383451379	6.37167841887366	6.85594716704301	6.67967344442151	6.61168066915806	6.70048476791237	6.59900948665298	6.48923271275806	6.82030598950806	6.46945275573118	6.49312195791129	7.05168058358118	6.51186776058978	6.58906781140968	6.58578390508871	6.51967220083932	6.47462311739194	6.56421340456382	6.44304470663495	6.47105477034274	6.85219722746063	6.76871734631398	7.10684669431667	7.06073553065167	6.42555254801667	5.86664983838833	6.91684641754333	6.48136417043333	7.26141914833833	6.67798772001667	6.42378883793333	6.66133685828667
ABHD10	8.34738182145699	7.60166138090323	7.8668594501659	7.54288184422734	8.00176048384839	7.79493152991237	9.04979291139516	7.55824024388333	8.27427562358602	7.72928673015591	7.86885410896129	8.77488114905107	7.62211835431935	7.92511469825699	7.25871709174516	8.24053391666398	7.79120469897366	7.63331183875269	8.27871825256129	7.87113410443387	7.50988002096121	7.3000760628586	8.83238388439785	8.04565941083602	7.76811856659677	8.30978284729301	8.43321173824731	8.31955526579408	8.34977823918172	7.05439868273172	7.88810422684025	7.23212994742619	7.641240751125	7.86053893272	7.9657635957	7.60364366225667	7.903386599375	7.77575864903333	8.03681651424167	7.76784134511667	7.809548045955
ABHD11	6.79122565847419	7.29080687096275	7.17704187011828	7.16494914067227	6.8762759157	7.08238466308187	7.1293840411043	7.63830424270699	6.8485568762215	6.83329733190699	7.10738205605807	7.42901971609086	7.30886918498064	7.2114527493553	7.0224608695467	7.37197538609048	7.36329323358111	7.13443475603387	7.17232142673575	7.32761531629109	7.06570397581989	7.21409494377312	7.05651181873214	7.18895242706129	7.25520104933971	7.05830942832634	6.97105793151152	6.88772938995937	6.9831188283374	7.29793588318011	7.13200424215054	7.48005971064444	7.58670140821667	7.29704234186667	7.38190136039667	7.33654520725833	7.466323114545	7.67279536353333	7.46211765777917	7.26834201847	7.33958433298
ABHD12	7.0842329516672	7.37395806870776	7.2597927638914	7.35039115462688	7.28880029034962	6.78432248501129	7.70609099192204	7.04891908475108	6.77968210887419	7.20426106637335	6.45547685931075	8.20702873057348	8.00798974198794	7.50440146835753	7.88908815360399	7.34901435566244	8.36364021914516	7.74069214078571	7.62819873793548	8.33440573786183	7.39399418836401	7.48897491008026	7.49013472912258	7.11262573868602	6.85704322839804	7.497543906152	7.31215480963172	7.15004688444086	7.34569520924731	6.99382257815269	9.10295031763979	8.42762499511667	7.30256439091667	6.9224270231525	7.10237493400833	6.90585164380833	7.05764490948833	7.07982758741667	7.102995916125	7.345459366785	7.02363981528667
ABHD12B	4.03187089037634	4.24271441686559	4.04573035587097	4.35962941697527	4.04250295510591	4.16788503394892	4.09847867293817	4.26339662324731	4.40618780168817	4.21113705026344	4.02132792473656	4.2167705701828	3.98732133856452	3.95164042481989	4.10384252105914	4.04000023984409	4.26044606725806	4.04716665232796	3.96523900645914	3.94827065694731	4.14753500926613	4.07141398543548	4.09696012388172	4.30071508858064	4.01344529481317	4.14399201535484	3.90253878535484	4.03525262521774	4.1708476127043	4.26280730674194	4.03335604060753	4.1671299391	4.40911821838583	5.18173039531	6.22121941663333	4.34195622046667	5.59176063076309	4.34556766948333	4.49653764998333	5.1210903775	6.20954733265
ABHD13	5.05305321346344	4.94275876333763	5.13609521255914	5.40286005471935	6.36061739577097	5.07427887509355	4.5340004188957	5.43751497242258	5.67767560293683	6.21482345521908	5.53150387031989	4.8229127613414	4.68235257962634	4.84578967690323	5.3331649336586	4.87142433750565	5.4680570118778	5.15988747296828	4.92514132479032	5.09880936360645	4.89962151865995	5.63932532201935	6.14011542289731	5.33638506444739	5.48744123108531	5.09601262599462	5.56873560169578	5.76236433604677	5.34667588825806	4.71391922404892	5.12351632313925	5.00670138095	5.27502320361	5.56485813951667	5.67231256888	4.97579126150833	5.35712196414167	4.65776990758333	5.68895719365833	5.80328121151667	4.97313241728667
ABHD14A	7.15775749107903	7.85167788283978	8.07893233353333	7.64099744034677	7.33086663593763	7.25772591291183	7.71861889462688	7.28495901200376	7.16436837657527	7.6172570093129	7.01622294236217	8.47462981010215	7.28031437859101	7.35890306065914	7.25240949809516	7.06058915667204	7.36403816674247	7.18472344229032	7.27321463030054	7.82125891055215	7.52895292023395	7.27321463030054	7.07490434158999	6.89519434848118	7.2282330456414	6.69315613450134	6.97846660243011	6.84748891891559	7.17531323608387	7.45920886212339	7.41154325016544	7.476107673845	7.33454909985833	7.56819131644167	7.081444232525	7.31161503540167	7.83960648121667	7.97484101820833	7.9978799045369	7.38076473485417	7.56609535354524
ABHD14B	6.3753911333172	7.42859513246974	6.81174973297197	6.98159235185538	6.85657506421079	7.05867058849117	7.0468360690384	7.04592324008548	6.47980395647527	6.89599937915323	6.96719861541344	8.06795741580054	6.66706992411113	6.61838998303011	6.66857198775691	6.67511540424731	6.83236767263226	6.84288870463853	6.78979834095753	6.62628635337419	7.30825550190968	7.14676240211721	6.80616337082058	6.00006550559616	7.02598724256114	6.27339446050806	6.65617802530192	6.54223281124462	6.44779065786294	6.96098517828477	6.83509034654355	7.04464211103833	7.1771020375	8.07051233228333	7.208341558175	7.57443546811167	7.45538944255	8.026782026795	7.75447308063333	7.38295446816333	7.197897398985
ABHD15	5.47928875656111	6.04223631702496	5.46055549929301	5.90585857617554	5.70167055190591	6.08782262719032	5.10199324418111	6.35336203082043	5.23550448564785	6.08447457361111	6.04392090042154	5.62339778063871	5.44247067642896	6.113113965548	5.56257125645722	5.70012965436828	5.97518655375914	5.59347551918656	5.80792260963495	5.3276931552086	5.82822049269194	5.9270147710318	5.45640657943817	5.43440309973495	5.77365487208141	5.84993313514393	5.43867748640323	5.5786977411275	5.15017761136613	5.83907347556505	5.84814368074462	5.89048074047	6.065754195875	6.51119213519583	7.01956298292095	5.93872517593333	6.31098200512667	5.75506146663333	5.99878458706667	6.29721635277667	5.90393687245833
ABHD16A	7.09504200133218	6.83958912726139	7.51791525103871	7.00072957328592	6.56821550697838	6.84873006325538	6.51154261610865	7.10651153546183	6.76294498068203	7.05240808200645	6.78611334613879	6.98223477074409	7.08952242989117	7.31925828137104	7.0040500795447	6.85822260312419	7.23305460256452	7.01125389969582	6.71902194311467	6.90363156134754	7.12710796361951	6.97548174553011	6.97215779917312	6.97324412441667	6.72275792053925	6.86317622816219	7.02186628077688	6.93687753650968	6.94601443100161	7.14223263778979	6.7696306007283	6.93151535648333	7.13399749947	6.72218521625	7.05421345035	6.70495563598333	6.9421173177	7.04619562781667	7.158366552245	6.99088151329167	6.81927218513095
ABHD16B	4.46174675007796	4.47960679317473	4.57150666570833	4.66746072128495	4.20003510560968	4.41399788126882	4.10913934019086	4.38301283082527	4.10823110125134	4.65417507077419	4.26533975764785	4.78201840258226	4.56877829525269	4.29563194604839	4.72935071867258	4.28820316337634	4.38541242933602	4.66911739817473	4.47354754231183	4.47022496658587	4.57949401875806	4.49879570714462	4.42520029079455	4.20975864302151	4.26533975764785	4.04137276144086	4.28156513211828	4.53102469810753	4.40058313263441	3.95602145669355	4.44149738009677	4.49503358325	4.36611791845	4.45277727650833	4.1316675942	4.313650466	4.46926857285	4.61054419104667	4.80291487195	4.332602162475	4.16565429136667
ABHD17A	5.83644183813629	6.45181104388387	6.08665808893145	6.14378431539685	6.25336923092312	6.21649154720484	5.99317437383118	6.20660192807796	5.62074283404839	6.52093022116359	6.29165760641628	6.35258398144194	6.0574624381586	6.20690966781336	6.24283325615707	6.31007305834462	6.32756533693441	6.23975408665806	6.03083560630108	6.34564632565914	6.25053230617258	6.56486651013103	6.18645372081022	5.68848330663953	6.23262840559059	5.75557006108468	6.31838891913441	6.04447264519355	6.03448506588594	6.37859434388468	6.16269505579493	5.86256112512667	5.8444767808119	6.57832990973333	6.143079172405	5.95565882633333	6.47891387035833	5.99339774961667	6.86192347464667	6.42722324	6.02429091261333
ABHD17B	6.74792942088922	6.98429595953495	6.93035918647957	6.55955234368495	6.81620903492473	6.87920064315108	6.93340504177957	6.61561305598817	6.62317964935753	6.73453732227366	6.88837653623763	6.70944007956075	6.55379682202688	6.76605520269677	6.43858572449785	7.14901736474178	6.85875584106344	6.99871297484677	6.74122270849677	6.6830137649586	6.58059055718011	6.58353485228226	6.58692399352419	6.75382902594409	6.72377567814785	6.55477250096882	6.78200032195591	7.02510818447849	6.75571170648827	6.82067877774409	6.65687330536505	7.48557377076	7.43845779569333	6.75841985901667	7.11842053203	7.15975705566667	7.03285583345	7.088771619645	6.89947401051667	7.06788072129333	7.31211464616667
ABHD17C	8.35843089379436	8.32083026738172	8.81025963100968	7.48398228932458	8.7408340852586	7.67549755245484	9.40243564029839	7.71155529278149	7.96642477595054	8.23933955191989	8.19755675430108	8.92362729462366	8.26040850972657	8.63583054576936	8.42079852062097	7.91394690328387	9.06606837446137	8.86472911817527	7.9136166146629	8.25904783272043	8.76721317316667	8.14406829773118	8.38693921354785	9.11464021853226	7.56381713453925	9.67512676266667	7.85231987598979	9.13982549665054	8.38645210705242	8.4478442024043	9.21840515493441	9.4811566686	8.99883986072667	8.24624299063333	8.3971738911	8.97007653265	8.55012011418333	8.78174856696667	7.68534328021	8.40873136813333	8.88677497816667
ABHD18	7.2114527493553	6.69152645633871	7.30498961641144	7.15611888004301	7.78081950989516	7.18242551256075	7.02383271308871	6.92625267208871	7.1702775407114	7.23741418547043	7.67908644580645	6.52794824524982	6.72766960926613	7.14431036244409	7.08438569693817	6.992473282703	6.82138880401836	6.97013250771237	7.0578357169129	7.35137046951075	6.93537240952957	7.42519420314485	6.93308693696613	7.13420566452903	7.33797951395853	6.72185956118065	7.34499587627796	7.64417691049194	7.06553199909247	7.23873043361505	7.37523075352419	6.88056807878333	6.97045419951667	6.9723050675	6.91511509708333	7.19656649276788	6.70730563478833	6.56375997301667	6.99170500675	7.22769003420833	7.03234540430333
ABHD2	6.73960530412665	6.94866251005484	7.5872944002573	6.59554664199516	6.81953382417911	6.87479348617151	7.28140858312043	6.78888348851489	6.64536993910446	7.28578197088656	6.93052244908602	6.66291433975887	7.13176634074704	6.68456941588011	6.63321354103257	6.77739168478656	7.76660691162222	7.15667997592796	6.48938447189747	6.53571982515323	6.45547685931075	6.83316002263978	6.4705844232351	6.56260639522788	6.84129248105538	6.49312195791129	7.52423119102719	7.68685749221897	6.53107072748602	6.28675777461214	8.44491702417204	7.62575495006667	7.66602810190667	6.95572696220786	8.18396503623333	7.7120687757	7.2440305174	7.098366627625	7.079600106725	7.35427714397333	7.163643515175
ABHD3	9.30783922714516	8.4238878506129	9.42909861207949	8.88803699122796	9.19967157238172	9.61157028326882	8.90973992658602	9.33056565747097	9.64312639102688	9.77970347967051	9.77856971666667	8.38607945959793	9.69115327769516	9.77100918152419	9.94705666038226	9.27896828053602	9.79455083846237	10.1070340103571	9.30571368547766	9.79455083846237	9.31730486072581	9.64497068415753	9.7878130351586	9.21840515493441	9.74638772050806	9.71045509044086	10.1440503831828	9.12328935582688	9.3597240228172	9.22480922974194	9.02632162319086	9.65333298846667	9.3021769263	8.66907652615	8.62265977840556	9.35870721181	8.9799097969	8.58293866052667	8.88377471564167	9.03343799408167	9.18827329591667
ABHD4	7.03327712148065	7.42227989044785	7.22279913086075	7.0476458986129	6.88473161523495	7.06521532235376	7.12134553600684	7.18849493793978	6.86997021089086	7.07221192258103	7.10008576008794	7.1297750263543	7.09861053301083	7.09392489729969	7.1024754642957	7.0975950398934	7.38343875963333	7.22602377080914	7.06417128780108	7.18814272940538	6.99037191242581	7.0460874831672	6.81607943800968	6.84917653628763	7.1982126530086	6.96848313229839	6.7862316104851	7.11579944107796	6.92625267208871	7.0830673855	7.27102608689885	7.548307335925	7.22304649625	7.25692792968333	7.010352029825	7.17272996352	7.12235612422	7.52599595912024	7.05276307778333	7.19923029496333	7.17669454544167
ABHD5	5.95627329778118	5.61989164530238	6.26397475205645	6.08274886521595	6.35170368172634	5.60278185548925	5.75651030412312	5.64372079491774	5.72178785824124	5.66663432405538	5.8367373957076	6.09492251958656	5.83644183813629	5.84993313514393	5.83219732569009	5.87227916927995	5.57890548825234	5.56422927346167	6.04102839601647	5.74362980069263	5.82842232470215	5.54021551772634	5.66222648829283	5.86778319106766	5.70834771822903	5.49480298597903	5.68811935314601	5.88490091138387	5.82974166663641	5.67921899860572	5.67782174002419	6.84819992173833	6.25354567902333	5.92013803751	6.49085435856667	6.39250681051167	5.71626975503	5.65445197807667	5.70016867822095	6.03880511137833	6.136876967035
ABHD6	5.35471934638575	5.77384020260753	5.5794485380414	5.24505211536586	5.17840115967151	5.68271313922043	5.62732839303936	5.95180171177581	5.28755827674032	5.84000316984155	5.39564760509148	5.33816189122581	5.49910650839785	5.56215031100672	5.33867120226828	5.48068647773034	5.34821418122143	5.52643395762673	5.21409617265484	5.50593179527688	5.58941008164677	5.42933062753208	5.16948103184462	5.25533343066667	5.48272825399355	5.54518090358387	5.41059434560369	5.11694281712634	5.27196480432742	5.73418075982558	5.08989241097849	5.889439763175	5.749732534175	6.28000370698286	7.19997955151333	5.966531853875	6.4127767387	6.2721391048	6.28980947135	6.33875836391167	6.14523818333333
ABHD8	5.11557137987151	5.76525652490215	4.95582225048925	5.22263507192634	5.16497349484946	6.12131210314278	5.58582533577842	5.60943850573602	5.14922976901075	5.3552277126129	5.12250902822581	5.82019139185591	5.61796080083871	5.5118171774328	5.49771104121774	5.4498337477085	5.62897843300538	5.45408733749059	5.23101659528978	5.53635214500983	5.78601628309677	5.44007154935661	5.42494829286828	5.56324321088763	5.43165846884032	5.24308583266667	5.61032205325349	5.25111719992473	5.34415712913226	5.8890072925636	5.27669003449443	5.44649915221667	5.86367250178	5.72135932893333	5.61158036535833	6.04318467044167	5.73842868913667	6.54373712148	5.50678150493095	5.49646800646667	5.47344193383333
ABI1	7.09547662730799	6.86421195040015	7.66315954049255	7.48922197845438	7.54876329611828	7.18814272940538	7.29205227394086	7.49968541793049	6.99774978788902	7.36167357453049	7.74159460764247	6.74426375679462	7.12079288070161	7.2142326826	7.44000469171559	7.7473758822043	7.13918880835085	7.42227989044785	7.95919696147258	7.19094110760645	7.21057348855645	7.47662478403925	7.37051410005161	7.34439732507366	7.32897780060814	7.59450304839946	7.26195670865591	7.79199844336828	7.6839419006543	7.24856871736828	7.14223263778979	7.54285266131333	7.71756192251667	7.50440851808333	7.88532207604167	7.47446633436667	7.54030031347333	7.27031779468	7.29657690737333	7.519671178275	7.53976420076667
ABI2	7.67635123348548	7.27683728793353	7.64572626540326	7.42271753284946	7.42206410706855	7.17232142673575	7.10272692483091	7.12245333373011	7.53157229234489	7.22295058275672	7.47797883939785	6.82399252311156	7.26821480268548	7.1963648291328	7.126317626375	7.24926146990134	7.07221192258103	7.167676838225	7.43954302224167	7.21082724608598	7.37228950119382	7.17747049306611	7.81909491354032	7.32089734232166	7.19858623967446	7.46936828115807	7.59404898916068	7.36738752583575	7.38257560064328	7.38569853921936	7.30636454942638	7.229311294895	7.23605103812	7.18329970207333	7.42676767989	7.24283575878333	7.4060003499875	6.9206479819875	7.0389219917625	7.15167155871917	7.65321025817417
ABI3	7.39469972961452	8.25721360790968	7.17551037888118	7.53360309571183	7.09895104157258	7.91641031265215	7.88613818742688	7.6557686929711	7.70609099192204	7.95315254138172	7.68657426032796	7.54336194730223	7.66230555384005	7.46317366858226	7.51719829513211	7.45861399770069	7.54360774207957	8.04237845155914	7.23774231255215	7.599293317	8.07045722260964	7.65738767035753	7.45920886212339	7.63760041959025	8.03458689937742	7.41539506782984	7.34439732507366	7.24909556973262	7.4757630449328	8.04756719048687	7.69929553040645	7.84019259989667	7.972181419825	7.81396312875	6.85441504606667	7.93498316185	7.53375684511167	7.813485694575	8.1087312206	7.61462628380278	7.62461771041905
ABI3BP	4.49879570714462	5.89499392275668	5.15017761136613	4.90971228901505	5.0321082030457	6.18236870295215	5.07194425292903	6.55039123245806	4.64323094139355	6.76445981877177	6.48923271275806	4.72676987027957	5.33352620857581	4.61860369439785	5.04227417521505	5.82216372204301	6.28655168226452	6.11811323381667	4.7350645123043	4.74250681459086	6.4633095220828	4.94275876333763	4.64899089974247	4.58986819994893	6.57935904566344	5.46835526602957	5.99317437383118	6.73046955456882	5.42790188566091	6.36153708407258	6.71600636039501	6.2119072428119	5.89699972011667	6.45013082843333	6.42538798152	6.49612989260333	6.50437704281667	5.82318077935	5.73515855520833	7.07898942595833	6.4382838962
ABITRAM	9.20065632831828	8.32464725381344	8.06304613482742	8.57289301718416	9.02455831098925	8.8166447895672	8.61585161631452	8.33248335093787	9.07406530147849	8.31355230013172	8.11741003975806	8.65189127214109	8.34203586125806	8.09932943606667	8.49222114125161	8.79227748917258	8.81387857839194	8.36777664440215	8.11212301897258	8.12728795074624	9.1615183103172	8.06494334405384	8.70079883233602	8.41408220978925	8.23241603962903	8.45701305372688	8.97217211798495	8.25510519557581	8.68918945769355	8.78125388762366	9.24087647799731	8.34298021186667	9.20233017118333	8.59386934729	8.98141629455	8.94479979265	8.942817603775	8.768336816825	8.7992473229	8.5118650899	9.72353091616667
ABL1	9.31730486072581	9.02455831098925	8.23724577128011	7.91125635713057	8.0041182393371	8.30257023315107	8.12338244755914	8.16260072897635	7.71799235188925	8.57138489942473	8.53501075741129	8.59090519866183	7.83705205872742	8.25007239588978	7.60738958673763	8.94971497821255	8.67079380756237	7.99989924487097	8.27251043776559	8.26350679250914	8.69611055593595	8.17672034951667	8.1215927136172	8.22968899258495	8.7576747044586	7.85530085722634	8.57205496846774	7.80025615449892	8.42979198515161	8.92362729462366	7.89523948150492	7.59394263444643	8.49676384961	8.48797422928	8.39157728075	8.35851942441667	8.22770310693333	8.0563801381	8.09159928263333	8.4035334139	8.12050226130238
ABL2	7.06972848238763	6.63480078406989	6.96603357102204	7.86528618166747	6.83813473806075	6.73229108758297	6.89693873102849	6.64716437877389	6.84716472334086	6.82874087973602	6.95937593158333	6.80938128107796	6.83203733606723	7.04126153088763	7.01229865803303	7.07604754496129	6.69072292321444	6.60650188604923	7.08105494509247	6.94146387801613	6.62029208473886	6.75429293146897	7.03984999070699	6.7056953715591	6.88504473594624	6.50370037894758	6.77616896651721	6.69886758245054	6.84098052680376	6.63835260363978	6.58993126127803	6.55603106977833	6.606381183985	6.812316491775	6.65886667661333	6.77146588695833	6.63479830065905	6.56076658565	6.79231207894167	6.74499789676667	6.74393206434333
ABLIM1	8.48132201662097	8.59412772557258	9.44285217462204	7.65913323792704	7.52726915427634	8.36274174226505	8.80350898120592	8.48322970635807	7.89571293511075	8.41408220978925	9.48502408496774	6.76414491280806	8.38887270771774	7.98653979544892	8.21910706557957	8.1763582902052	8.45563426421452	8.31105757149872	8.15994187856882	8.36140026981021	8.50614964595276	8.35011305329355	7.04521205240538	8.33132083756989	8.59894187518441	7.26885325966129	8.3733830715086	8.32898858495376	8.50042011902527	7.80438485676037	8.40152230193817	9.492822572	9.43639515666667	8.92568060631667	9.52042035215	9.2931408165	8.94103102610833	9.854678486	8.64220197088333	9.0109207515	8.87438459808333
ABLIM2	6.56956225212281	6.80529138575054	6.56453882947051	6.80471151546075	6.67030078521636	6.8390762457457	6.55669969687089	6.64811297902097	6.83664799156075	6.53305009074785	6.66654255623091	6.59619897913356	6.7517851878379	6.58001104244495	6.63614909610323	6.58013775212043	6.71735851164747	6.63427546764654	7.00524575478979	6.64160515972066	6.76226299384708	6.6781896549629	6.58611674031075	6.98689818030054	6.70904828862957	6.81556710808387	6.38753979575645	6.56759093323495	6.75480066912634	6.80084035531336	6.63321354103257	6.93350983484	6.777753117095	6.47394741061	6.32386711502667	6.64664728576333	6.58886315071667	6.82965118967667	6.7121570397	6.6313659412	6.65412088837
ABLIM3	6.96220172110968	7.33325439340645	6.90923886855054	6.79299481474194	6.84492892710538	7.20239485761021	7.47188440905968	7.12695717544677	6.81620903492473	7.06839856020195	6.73139209363552	7.43977537232527	7.08625254593226	7.02780833777849	6.97569899096467	7.00057939624539	6.88367228481037	7.20769460168817	6.80241557135367	7.03016697230138	7.53564543543231	6.92244438423817	6.71766139424885	6.82996585328441	6.94128055739336	6.91698513570469	7.09615547860131	6.97094172388648	6.91845382507903	6.77508699811509	6.86206666083172	8.642662645575	7.98471741878333	7.24326620740833	7.98665867551333	7.93077205755667	7.09612908553333	8.12907655998262	7.42710783236667	7.01402429450833	7.03506302167
ABO	5.18632897463633	5.32558955182527	4.99614568957427	5.23909285934793	4.91947999008011	5.21327017109301	5.46100645445161	5.29377564355376	5.33708867180107	5.33736944937634	4.98391186485914	5.4929236750219	5.13389755426882	4.9432001656371	5.20155310987634	5.29175879004447	5.29458109871774	5.08562206391206	5.14456182165054	5.13274470116052	5.84131791811828	5.11495123202957	5.15961538462826	5.32082315058564	4.96661216637796	5.38966286548925	5.11106821470031	5.24203180158752	5.21379385367742	5.69187192649516	5.15751715146774	5.46685744011667	5.74058587957167	5.05825022175	4.95024690801667	5.5053903447	5.31441439383333	5.71626975503	5.51127561828333	5.28368438215476	5.34743957815
ABR	7.27636741021505	7.51440054477319	6.97028013868656	7.28452626865215	7.35868709765108	7.53138690711774	7.28031437859101	7.73849515082043	7.10353800612366	7.64965984830645	7.54220525825833	7.83642944334946	6.92076921093974	7.46684746069731	7.16454817341613	7.13982860533587	7.33604961825806	7.42607877918195	6.81607943800968	7.00274484369785	7.68529527637796	6.96518363279301	7.2071050515371	6.78186644082645	7.23082840290978	7.84092385677755	7.30886918498064	7.35137046951075	7.42920891156021	7.96956839847419	7.61228425067542	7.52273745523333	7.80108427780667	7.440687272245	7.65162946	7.51490167236667	7.6250151885	7.884715210125	7.34104808156667	7.61737360686333	7.60013343495
ABRA	4.1315076879328	4.29563194604839	4.23281378916667	4.36739829536559	4.33040799451075	4.30741390280376	4.40026982802957	4.18318667770968	4.32852274462312	4.1315076879328	4.28867395865054	4.41228311831452	4.38172453571398	4.37399447993548	4.22688957878495	4.27406463197926	4.21898361773333	4.42450703358817	4.28999510257527	4.20916852727742	4.11992797562634	4.26744528030108	4.36041778677151	4.2348488786	4.20770477467742	4.25672738309247	4.19021190217204	4.34639737825161	4.29402313939247	4.2661746968629	4.16863131917339	4.16819110225	4.29736080983333	4.27819969805	4.20422546168333	4.26176732514167	4.13304162906667	4.47088423915	4.31731324343333	4.1155131753	4.13304162906667
ABRACL	9.7878130351586	10.5644538299597	9.01235059166129	10.5103832830632	9.70829505288172	10.1618494993898	10.2483665411997	10.050917835836	10.3665983402215	9.63444891951828	10.0566336877957	10.4983026234763	10.2483665411997	10.0121319793118	10.4359159329161	10.854251069629	9.99183979859678	10.2586847071532	10.202980982829	10.7177919785914	9.28442610787204	10.1359917757177	10.1993038234785	11.0014551615591	10.1679024167871	9.91411121255376	9.13584728719624	10.6986671369403	10.7384993615591	8.86771318179754	9.73224070730645	9.47988400621667	9.46862064659167	9.47988400621667	9.00243034665	9.29409929115	8.73876830265	8.87685579505	9.336407233	9.26411438168333	9.07863456139167
ABRAXAS1	5.06417229680684	4.93947258460753	5.28952356216936	5.1698165690414	5.66018539735653	5.05696248501613	5.42696726623886	4.8124810697414	5.47215855197742	5.03710852895107	5.17161367579211	4.82026999035115	4.77699462369946	4.64082187622849	6.02260178722688	5.04382797930556	5.2631817770914	4.9284869679785	5.75003344115599	5.67767560293683	4.38698678406774	5.90906980267742	5.94907179842204	4.60828503763172	5.20357618629608	4.87048372187366	5.14196630957151	5.65179653340607	5.63420655938898	4.10256485098118	4.87658496877957	4.82197224516111	4.863552133675	5.43587635025667	6.47520819938333	4.74109183737	5.64511520485	4.41373722919167	5.37127560901667	5.63606783131	5.014735968025
ABRAXAS2	8.00448267369624	8.34063724805	8.47390548205645	8.6814750386129	8.50743114279724	8.22074198605591	8.70900124453226	8.17405016907688	8.62439101601075	8.38839531960484	8.63996742715914	8.33759524873925	8.19548512089301	7.95028273384194	8.35011305329355	8.56963553331075	8.35122347514167	8.12624871187404	8.40469754255376	8.16036873129731	8.15412022193468	8.39307007924731	8.44628369085292	8.31105757149872	8.42520800193763	7.85428714722043	8.1437902080914	8.61827019343656	8.41704053616935	8.30053195605914	8.21553647889785	8.18744279584167	8.4991213373	8.26758307156667	8.30735692155	8.26119652395833	8.11021787404333	8.17206007578333	8.16543858391667	8.214452121	8.26994122217024
ABT1	7.9513693322914	9.04745443447957	7.83347943345046	8.37957600266667	6.98755493804731	7.94744890231674	7.97482610396075	8.5571254921828	7.24321830277957	8.08375457727957	8.21706493925307	7.99923216924194	7.89921166809048	8.19007060305645	8.00311134917742	8.3442418795647	8.29618030313978	8.11741003975806	8.25450620252527	8.05963076653925	8.39746809344086	7.92420553259785	7.93268156549893	8.1611111623491	8.11741003975806	7.46006410333548	8.20810331592243	7.94412255640323	8.33715603380376	7.7894805630629	8.17818129474785	8.07221235636667	8.055144312	8.33824534954167	8.21330701043333	7.98252945578571	8.010819259575	7.816873921525	8.56379735634	8.39763610118	8.04615888175667
ABTB1	5.8826256817672	6.259486681324	5.84993313514393	5.91654035667319	5.92255053825	5.98797528848817	5.91164468295376	5.97664850246183	5.7740067978702	5.88094809944708	5.82076906288548	6.02518709923145	5.93476566490807	5.94738968533495	5.97553832640807	5.93990136720645	5.83323275843065	5.97986012562627	5.83294495602581	5.8009199890086	6.08565993984731	5.94263771025108	5.81415720959677	5.89041859740269	5.85954226166313	5.85381256621129	5.63383835395315	5.83294495602581	5.82696225327846	5.95529698798602	5.76394096430269	6.10171671636762	5.89761079124333	5.903322766905	6.14523818333333	5.99261962057	6.020314579065	6.152756927095	6.11978918237	5.90270317375167	5.912956085615
ABTB2	6.09552089967823	6.39693729543011	6.09886611281989	6.18533687612846	6.45728368043414	6.22769427064516	5.9290771606968	6.29723963471636	6.44320968210914	6.08897037604301	6.28152095005323	6.51412985322366	6.53423197692366	6.49897762294793	6.41455749251926	6.29388312867634	6.60570314986421	6.15609285479927	6.61905859420154	6.61153717207634	5.88811186881183	6.06267043963817	6.42169993963495	6.58731117635484	6.48991657271579	6.36121243967957	6.16808526256129	6.39311458209908	6.98576935770323	6.46433079142688	6.21853297659716	6.59787899718	6.11940311872667	6.24321929564	5.86964400282667	5.8787391634	6.03832201476667	6.462752627875	6.14416095178667	6.305439668175	5.99905028003333
ACAA1	7.74585370764444	8.90623872494624	8.09932943606667	8.67186078386075	8.40000448456989	8.8528745567043	9.06783598977957	8.89531508808602	7.74585370764444	8.7071813821371	8.13931314266283	8.99329319166667	8.22530150535215	8.29083133735561	8.43517115396237	8.30708006266756	8.41986829894713	8.6164948174086	7.93901954926882	8.61023961580645	8.72308273401613	8.77696376187634	7.96517002281935	8.4685067805172	8.35502516644247	8.14880702034677	8.57138489942473	7.96780147837151	7.88644123977419	8.73640852675806	8.17672034951667	9.71700147154667	8.77552575086667	8.89248141121667	8.50777466146	8.145042692725	8.641796192425	9.0086709929	9.00243034665	8.85960705395	8.3500966652
ACAA2	6.79462571481659	7.22375740057312	6.57395007213208	7.22751539508226	6.76997195499301	7.10738205605807	6.92588798433306	7.1691435088871	6.89480579723817	7.14745695734785	6.97308665020914	7.09328199344624	6.92555457184355	6.55248778293656	6.81158915948802	6.9551684816371	6.76209056169194	7.16251362399624	6.65247053198065	6.71090328400369	6.69908556957581	6.8724074265414	7.0270437878957	6.55216385142151	7.14840746150618	6.8414724771793	6.81333817511667	6.77528786654301	6.72242387131201	6.95006587852204	6.66037543155242	7.01282949586667	6.86509293458452	7.03643887782	6.46916982680286	6.81442192369167	6.82692753669667	6.74094502938	7.22703697196667	7.0922908945	6.77569031080667
ACACA	7.49638817555507	7.38504244221659	8.27914901579032	7.82181922010215	8.05061600625929	7.7057871810119	7.94712081929301	7.45814090007204	8.0671775334836	7.5251583071586	7.71155529278149	7.92164150117688	8.31955526579408	8.12538569143065	7.60193460226306	8.02767139559247	7.95405613338641	7.79941864360637	8.34103251669516	7.74223706701928	7.97613909400269	7.4555017725977	7.68561544539301	8.11501896016129	7.4803861769182	8.32702913747135	7.88001333135269	7.81539516468195	8.21587905362688	8.04237845155914	8.50307868475	8.02479235601667	8.11271115973333	7.41157059441667	7.559363621975	7.63850204059762	7.625385898675	7.69216576965	7.19480780121667	7.45538944255	7.95108603339167
ACACB	7.51250160808602	7.05306555801921	6.55071847554893	6.46193328826267	6.39907359717043	6.86589034267243	6.73940022772832	7.03557351792473	6.46560305772462	6.62692389963172	6.76192932679946	6.77631109439516	7.06078225724785	6.6385965303371	6.51738407243886	6.59093751958387	6.74232611912527	7.15648919745027	6.65986798957097	6.40990534040097	7.15430879936452	6.74315540538871	6.44112658361997	6.83664799156075	6.71921769688065	6.80938128107796	6.5239457748732	6.63918602113602	6.3945134835457	7.18871995352419	6.91803062334677	6.7254852531	6.90563538790833	6.910372713075	7.47595383671667	7.02985062912167	6.84250802205833	7.32570671	6.93944211473333	6.93442118176667	7.0655102207
ACAD10	5.52462266008065	5.46644490454892	5.25309757924462	5.28952356216936	5.27429657054462	5.52489445692258	5.42639676925376	5.52969042392742	5.29674553587706	5.30324249026344	5.38828837398844	5.50710273986559	5.50567258852611	5.54293939820376	5.49334980175993	5.27001272106989	5.48427538700215	5.46001672217688	5.50512826417166	5.52147165352565	5.41424906183495	5.51734302855023	5.40553186022581	5.47790465475614	5.40666261426037	5.43664684011505	5.47104907829677	5.43521834234892	5.45367207824462	5.57041160725814	5.40357736585292	5.40846029964167	5.56352301416667	5.437363396925	5.87958710225	5.36311110099167	5.416009758145	5.66144208899667	5.52006425319833	5.4267182512781	5.472567590775
ACAD11	8.03309662596452	7.41951212523387	7.43377531199885	8.29571877598333	8.43907984373925	8.53393670747581	7.52090615139516	8.03929953330415	7.6494343994543	8.61195125432796	8.37711014664919	7.85530085722634	8.44048977038172	9.49651517434409	8.3459357559172	8.19049756267204	8.06980503873771	8.93837649836866	7.72238604991129	8.01951450727404	8.71953461059785	7.83059032797043	7.93433956124892	8.21134667183333	8.15957718593065	8.29804632609677	7.93076683953226	9.022858617	7.97152051403154	8.97662636243011	8.58393973943548	7.334654449225	7.34274097525	8.51451507470833	8.33785327673333	8.11700636756667	8.67180811433333	7.66693158323667	8.14733337073667	8.42762499511667	8.6229099626
ACAD8	7.18400502832366	6.67982416375753	6.64276676622657	7.69483896036626	7.53183365325699	6.89709069840591	7.32516696364624	7.37786327359537	6.54236071957043	7.14090811861075	7.11579944107796	6.6913516888672	7.0720394349828	6.96117215766022	7.47096388594117	7.63505340280591	6.89069747255315	6.11327180799301	6.86261174984908	7.67153910051575	6.26946025518118	6.48256714021421	7.81813101991649	6.6060175781828	6.98755493804731	6.72919484804301	7.88241269706912	7.33203570885806	6.95322593581144	7.10916779702634	7.52043344448241	6.87149156095833	6.83045241131	7.42096120504167	8.19258206566667	7.82096030393333	7.55536720811667	5.92161695765	6.66817800717167	6.91270126580667	7.1390175935
ACAD9	7.68114460734624	7.56209579079301	7.76550728363817	8.10262162478763	7.80962963735054	7.89523948150492	7.92821984160663	7.66482799819409	7.66135072113737	7.61847021464301	7.62241853162788	8.0701146756169	7.84664263237366	7.76899629352043	7.81019959402535	7.90903016182258	7.84460456410476	7.70888108312849	7.88508414668817	7.58150295930645	7.75007314888948	7.38883505267688	7.73591618877573	8.03128369293817	7.68334441687681	8.21134667183333	7.98339327858272	7.96390736271935	7.91789145732473	7.96722315038172	7.96216850807957	7.82174551405833	7.8131211305	7.54773851083333	7.24049742605	7.7908502354	7.75496793200833	7.97114654150833	7.71182006429333	7.85084380365	7.73364237784167
ACADL	5.18788185151882	5.42639676925376	5.35175808417312	5.55471258133702	5.31414041529339	5.27642990647197	5.18511527352035	5.34280653381762	5.42358050029462	5.34613855871505	5.39513455542204	5.41240781838495	5.51609048199892	5.24049733406496	5.27196480432742	5.31757306541006	5.31823890193487	5.41183678893764	5.44995101324893	5.34171141249002	5.81275036484462	5.41019188551075	5.38523830370699	5.24074215509489	5.55777032036505	5.37286099386694	5.30956719977849	5.32335625582742	5.3816328902222	5.20324998232243	5.79231166483402	5.5155349042	5.60669967963	5.47281638792083	6.00239441349167	5.336857181225	5.39275577420476	5.57032245536667	5.281181725425	5.16987794705	5.50901411431083
ACADM	9.66778852644194	8.99543700979839	9.42467047093011	9.92479739494624	9.83386530795054	9.68446592042627	9.65151835320968	9.8897049455828	10.2319717848301	9.68309099940234	9.27130715371505	10.0011975761102	9.36943839209677	9.13584728719624	9.50876252636559	9.4085551357672	9.70013589999808	8.27669057277419	9.51287172779839	9.06959894306555	9.39059018739178	9.81060568585807	9.58877117389355	9.04409073449193	9.18772519514301	9.67130323537097	10.0795955789667	9.56116805772312	9.31564465027849	7.90772483376398	9.31914245434086	8.71740169916667	9.50057735403333	9.67522948985	9.39607480549167	9.45793480028333	9.40153687075	9.29823362704167	9.61311724715	9.7960908005	9.2959067947
ACADS	6.89997367460645	7.29434100596882	6.38725274091129	7.11787537641183	6.62495351013734	7.02457104533172	6.77648720757258	7.24583114136559	6.98929795330922	7.11597666284247	6.61660240971551	6.85444650914946	7.04077357390726	6.92320184770457	6.97884346382097	7.1462391082172	7.02186628077688	7.2595135079871	6.86674418806989	6.59735996343602	7.41436290506743	6.8706697918341	6.66787711497151	6.95955556217634	6.76676538370776	7.11733494200891	6.71793096468295	7.10374732711667	6.9374466212086	7.70522939176075	6.96283510473548	7.01494876075667	7.09094602891167	6.98090368556667	6.99952742788333	7.04503545373333	7.02678314936667	7.31121400895	7.22304649625	7.04238121038333	7.17919414185
ACADSB	9.28244202128495	6.13323062949155	6.9320621828864	5.68617191567849	7.17760602764624	6.44788503574954	6.25780909737634	6.47918473796022	6.47745820424462	6.68157203878763	6.38680173605161	7.24755095505538	6.40006887184731	7.47142459060215	8.26550035670499	7.29303351715591	7.25741501865307	6.74943078469785	7.63362110318118	6.55778855720737	6.27988634665269	6.62495351013734	6.42795511116263	7.59788678427688	6.28335401718011	5.82411456494194	8.25820818328548	8.28174787011022	7.63478929504516	6.51754000695323	6.71735851164747	6.87468836364167	7.06148696556667	6.747858030475	6.84941987368667	6.60043012771667	6.59877084635	6.381457713815	6.315453343185	6.72900926338667	6.74649613605
ACADVL	9.54778817051075	9.31730486072581	9.06323072592635	10.0394061259247	8.71223810304946	9.45514206355376	9.21135465892473	9.71212597866935	8.71163302224821	9.36259781249731	8.77279220593011	9.64754095065591	9.34307868925806	10.1411254781774	9.89723438369624	8.78125388762366	9.88815083027151	10.0635550920457	8.9154372075905	9.01591509299785	9.52820152467742	8.58697097537151	9.51718935946774	9.03650118738441	9.3511255818871	9.83386530795054	8.75901805319086	9.47703897981183	9.67512676266667	11.0738025924462	10.214759364007	10.0634013881	9.57155167189	9.57155167189	9.79372069386667	9.6988128021	9.917719743125	10.10393984085	9.4998743686	9.6775699692	9.623942383975
ACAN	6.52020566899078	6.78171399793797	6.68955356101617	6.69959345165233	6.35840264206183	6.62971471838333	6.92638523711183	6.62785430411989	6.56322519486467	6.3234381474942	6.42465238247957	6.71178813849032	6.67901339167366	6.64160515972066	6.54949220744893	6.53589414781613	6.443815136298	6.8027700753086	6.56099891356546	6.48095004134893	6.63614909610323	6.64999414784731	6.50419900424462	6.57569100100215	6.53624977693333	6.47918473796022	6.3966255322404	6.38309252310125	6.55955234368495	6.69315613450134	6.43435866827151	6.86065776092988	6.577392605525	6.53343317033833	6.57260647795833	6.74807169844167	6.49809652769833	7.079433955925	6.66015150305167	6.540947759425	6.56358428379167
ACAP1	5.62460439594777	6.2457658031828	5.3700778327957	5.69830011590591	5.54584857382581	6.27537229282527	5.66873151520699	6.52635645675806	5.56389736645707	6.42995533166559	6.36153708407258	5.84590482298495	5.97076969857849	6.21719744440484	5.78640310285737	5.88787568169462	6.01700625967419	6.0837999423672	5.34512365166636	5.80829626004048	6.23137321899113	6.14484789638126	5.33920571127849	5.60967703454489	6.27888739590591	5.50992025635753	5.71774523108448	6.09973879685799	5.93535963003925	5.88709495662527	5.79283270971959	5.83213557344667	5.77869382335333	6.94433255669667	5.76666073203667	5.98822325837333	6.72123803899167	5.77795781979857	6.77358074755833	6.539167363605	5.84085394303167
ACAP2	6.29966094432715	6.40674217332296	6.70904828862957	6.35042581224328	6.76744680434839	6.49057398601962	6.21719744440484	6.55417699105346	7.20731805306298	6.81010996309516	7.22240635967742	5.69785765267312	6.68922330535465	6.88083360300714	6.79643687116075	7.84846712036828	6.23473665201098	6.14405310794378	7.46989514975806	6.89439931673925	6.15925531673441	6.69722722587043	6.74287348229086	7.17798791163817	6.69591019604793	6.6655153861819	6.64811297902097	7.5783419444159	6.99774978788902	6.56969619250023	6.50324533908978	6.71164266196667	6.23504641957333	6.820287851965	6.69845806265833	6.43146944729167	6.51551726355	5.91778219743333	6.32304118315119	6.63862096050833	6.54769095891865
ACAP3	6.38828095150753	7.06078225724785	6.60360653645484	6.77601346385591	6.47838076953109	6.31671756764839	6.69908556957581	6.79196495533817	6.53720850910645	6.7241004715043	6.57717608780914	6.87253162786021	6.58039993838656	6.7158602911957	6.82983603147133	6.60973110439642	6.79236720623057	6.62365808295108	6.71687678407189	6.63939141916221	6.89599937915323	6.80597939649355	6.66291433975887	6.4666793837934	6.66843453580584	6.51367626341482	6.79374511825906	6.47968391153226	6.67598756457957	6.94557569017473	6.92027469090323	6.85388291673333	6.71963297227	6.81765398844762	6.706514714415	6.64858626287857	6.86938620826667	7.11280520466	7.03803726697	6.79471436665	6.67283177585
ACAT1	6.02820982818656	5.79231166483402	6.00356803287058	6.23659944468011	6.02426862148157	5.94135889130054	6.25179404631935	5.9483245133798	6.05619336015323	5.96918713216667	5.96559045954624	6.65247053198065	6.05390379221559	5.8418938406	5.94738968533495	6.25291199038072	5.97126449906344	5.71577298984193	6.57518643781144	6.35203846277158	5.6130062305957	6.02179813868226	6.24507457244931	5.88406389225031	6.05076028691344	5.95806769880753	6.09002951352419	5.83059274578656	5.90719476461048	5.52083866279032	6.2333956399293	5.69516731528333	5.7419130095	6.09454671925	6.57711232325833	6.10886024315	6.04977372593	5.63325071205833	6.24709105141667	6.04848888275833	6.18168227575833
ACAT2	8.39598673866912	8.37614348081075	8.4217250150672	9.32877032972581	8.01094012255941	8.3733830715086	8.87830275901882	8.47390548205645	9.39734986726344	8.1215927136172	8.3424231442285	8.89015370224309	8.41350424447957	7.90681353259274	8.38645210705242	10.130201931457	9.22480922974194	7.82989032721344	9.21501862697312	8.82309393400806	8.13270424119329	8.10262162478763	8.77488114905107	8.37291036938979	8.01251542876183	9.02632162319086	8.99329319166667	7.65100849396989	8.99767030908602	7.3417020111768	9.03444891106989	8.38342551183714	7.748745967025	8.543589844675	8.204999825	7.977420939625	7.8617689145	8.6229099626	8.42587820784167	7.9534263616	7.75253592283333
ACBD3	8.48852047216935	8.41108270347151	9.15529289310591	8.93759534459462	8.19635660820968	8.53540071543871	8.46072566847066	8.43869137250269	8.04982598176075	8.5858830713914	8.64066473326774	7.93649631996091	8.47714294281021	8.1238181949	8.43470670943011	8.19217215734677	7.82271155058794	8.21785623753226	8.6060379845457	9.0770300032043	7.56184474109324	9.02724022120699	8.28591144733065	8.59137077344355	8.71953461059785	8.0202443558285	8.7431254845215	8.80633834423979	8.44006798912634	7.64047639974462	8.19437467873656	8.56308664126667	8.59784096210667	7.97555261805	8.77552575086667	8.66777397393333	8.323692099405	8.83446217475	8.20783265847	8.23990088586667	8.7181452639
ACBD4	7.00928687225023	7.23848384273979	7.35014222344409	7.40714689082446	6.99361491261828	7.40603983434462	7.33699298481237	7.12553342460033	7.06655313355753	7.26019768526237	7.05474809880645	7.25262250985484	7.26107258920968	7.2783782604871	7.25349625246129	7.08257107942235	7.21082724608598	7.29489948229624	7.07392334819086	7.21183292055699	7.96237068321855	7.27636741021505	6.97923296833871	7.24395591258333	7.36784653346613	7.23366204504973	7.20300758313978	7.22654739809409	6.83850518154762	7.74536325072258	7.25557960301782	7.41923952773333	7.38367182945	7.06172246843222	6.94923076953	7.42443427352333	7.30505849958333	7.97581507333333	7.41114690490714	7.23533843653333	7.23379722073333
ACBD5	7.04665129859731	6.41758659977527	7.15713956236398	7.03466155263979	6.86589034267243	6.85858863250269	6.98667492349382	6.8004158748785	6.42795511116263	6.90734266568683	7.08887246042473	7.0648798031586	6.4166636308702	6.6474496037414	6.53351367699981	7.49137357613833	6.88880429435138	7.13402892742634	6.7872123612275	6.67801981996022	5.98523347937957	7.08406126750906	6.35709729274462	6.38272376923333	6.71954261094171	6.76624077558029	6.90148526237043	6.94569124415972	6.86511632109005	6.1632686218952	6.64536993910446	7.35739366778333	7.26637831858333	6.88639400778333	7.96913037926667	7.20805320653429	6.78031612915	5.96447111366786	6.5924828202	7.1334214222	6.90334796070833
ACBD6	8.36777664440215	7.8058072846404	7.77173345177285	7.61615335777419	8.23838974524462	7.74712981514939	7.66252092221828	7.72061492788817	8.4336378944785	7.72154574093118	7.98832076466459	9.11539286433871	7.5823503698999	8.52456846975161	8.28409241751398	8.56571861231613	8.51498212502312	7.7174459032571	8.92866417658253	8.35462772718817	8.03458689937742	7.9367908836874	8.46019126783333	8.03643431688103	7.65824185341909	7.90134198003763	7.90736957718103	8.03490972822366	8.74973401706452	6.65718519448871	7.90653211545269	7.4502458357	7.54192411568889	7.95465580492667	7.66957044590833	7.4449565735	7.30840756682917	6.90684144871833	7.73766649108	7.58034980634667	7.54705040251667
ACCS	8.04275503326928	9.24087647799731	8.69799101122043	7.58930357564516	8.36736074856317	8.43652844477688	7.86089651518195	8.16312587746774	7.99923216924194	8.5978635237715	8.37170348996326	7.61459620060287	8.67817238473226	7.79120469897366	8.03888257830952	8.24913619595699	8.64752181764409	9.60924312219086	8.27752243964516	8.12694842864785	8.67640127311559	9.20772748120968	7.39752072392903	8.69135137808925	8.12588767142581	8.20226273711982	7.69525011976882	8.36736074856317	7.93591172415699	8.60236951634785	7.86495692422043	7.66336510459333	8.085721091975	8.88646861993333	8.83790396045	8.951286622	10.0007521743	8.77251213808333	8.65748903286	8.62337506175	9.0747090856
ACD	6.97584018290806	7.50737761309462	7.54165039632216	7.60193460226306	7.41510656503495	7.38975022934875	7.85260259599693	7.33957858885726	7.25851055209301	7.45199826685556	7.50764305833979	7.83705205872742	7.1768147567957	7.79427423637581	7.73795019262634	7.45674938036542	7.86981462343426	7.2896059076732	7.43377531199885	7.85450714828436	7.64417691049194	7.85167788283978	7.29080687096275	7.27501736077366	7.56546446213971	7.26531404028387	7.20259635522834	6.83086273827097	7.68685749221897	7.62068325405914	7.71401021660407	7.25356681259444	7.174296229575	7.637602976575	7.26370230233095	7.17940435633	7.58447381268333	8.840571121275	7.85326819105833	7.42797968771012	7.27857838263333
ACE	4.87104550888817	5.26863690983118	5.17540440881359	5.18093029783065	5.04227417521505	5.3978079540937	5.53611607845054	5.04727880629032	4.91798839308925	5.20020791354516	5.08650209824247	5.25309757924462	5.20020791354516	5.13722857132385	5.22659478012097	5.41901802579677	5.2050010876371	5.24801013732258	5.16529929467177	5.06236765584685	4.9508404753629	5.2543805408586	5.19548991387043	4.95547198737903	5.30047620286571	4.91347764199378	5.13938113365131	5.05981209228763	5.14922976901075	5.01112299528333	5.09549428854892	5.13959082646667	5.10046963361786	5.2509576239	5.3190500773	5.18028199495556	5.1806604443125	6.1107849385	5.23473216448333	5.2000839876	4.846173172775
ACE2	5.4011015599225	5.03681213485054	6.1886634278986	5.30465681852151	6.99939189378034	5.24329504662212	5.12470031003495	5.92041038450399	5.28194692985177	5.55491215681452	5.44358428980376	5.2974184077379	5.74801458851075	6.86331095023925	6.24718346100753	5.95529698798602	5.55114785389247	5.74316955963441	5.44269938832063	5.47560589396406	5.31808097325538	5.41456173929032	5.18632897463633	5.9081924374147	5.12778724454355	6.31352114213602	5.06549280696275	6.2612137404543	5.46055549929301	5.68811935314601	5.96124644902957	5.58712466476	6.60857667917667	5.618740506115	7.04363959272667	6.15210977928571	5.319325134325	5.80070212924167	5.340707780325	5.18775046319167	5.63223604985
ACER1	5.36033525834839	5.84558021366882	5.64705893067608	5.77888157534409	5.50567258852611	5.58561586208226	5.76217291892512	5.54926154993087	5.38123848865853	5.39062260318633	5.6760369697478	5.98853649568909	5.65268964603925	5.69666866928925	5.72658803882097	5.64845698608172	5.71227116314247	5.55258412989685	5.80005707879516	5.64022215044785	5.66937776996774	5.99276650674892	5.4337093394362	5.51246494986559	5.63383835395315	5.46306865397903	5.47172895054785	5.36192405125806	5.54293939820376	5.57741184124539	5.5499881484821	6.00937501731667	5.63450073995476	5.82703519283333	5.97093437036167	5.6339855599	5.9060072341	6.67133123821667	6.01294484503889	5.749559972875	5.61287717155
ACER3	6.79912988507419	6.47165662898226	7.17587632501237	6.70847232696459	6.94866251005484	6.76380845151667	7.02650591334677	6.58379793890296	6.75753989481452	7.16402971223733	6.81968737973817	6.34485514227112	7.34920687283118	6.90679785539677	6.60074486946505	6.82907665932458	6.52426103979032	7.00554523366383	6.75368922243656	6.9948725809414	6.52070820220645	6.99685871442542	6.84716472334086	7.47893486983387	6.72902956809982	7.85315368299747	6.60239248760645	7.19361889921021	7.12710796361951	6.46526999067358	7.83141113537177	6.873221223865	6.65702088376833	6.5171439109	6.53796152408667	6.39680438275667	6.27818685371786	6.26830779513119	6.01162224510833	6.63016382215833	6.63678197556389
ACHE	5.36385418535484	5.56873560169578	5.44667309445161	5.58779912881344	5.40904920573925	5.41240781838495	5.78762696153118	5.66110414729409	5.24281065449823	5.57611220992412	5.29590403815323	5.7462968186328	5.58119146241935	5.62535601619946	5.51584518943817	5.37031558621882	5.68214615553387	5.4959084986417	5.29479877808575	5.4863126450086	5.44711010486237	5.48813050268487	5.36759056093548	5.32745902350323	5.3621950229543	5.3818302100414	5.25533343066667	5.48325120806313	5.48813050268487	5.58821010047197	5.42237819746559	5.61689886595952	5.55850779467	5.58153809165	5.83127105106667	5.49305940229333	5.568392268325	6.08890189709762	5.51823916410143	5.47344193383333	5.43391781969667
ACIN1	7.13402892742634	6.46856351524017	7.04813523418925	6.78807990152258	6.68771946834839	6.89350952446416	6.95322593581144	7.17195447568779	5.8367373957076	6.88548002617688	6.91083050201935	6.77896876463871	6.74246021392204	7.63760041959025	7.03537136434193	7.35538137505622	7.07131292760753	6.57748007444585	6.60491553165054	6.83489946506774	7.16384790468932	6.56047357974893	7.07030170853279	6.30260873489516	6.79501766566935	6.99232065868656	7.43794070783925	7.26509892557742	6.85722506490054	7.31703665725653	6.50998013549247	6.51029673957143	6.51561601984167	7.03912621469286	7.37424995836667	6.66586020825583	7.06907179385833	7.18679128001667	6.833678290125	6.90585164380833	6.94538394496
ACKR1	5.74016788411559	7.00895267138978	5.97809478775134	5.81786113975776	6.15792339125538	6.01736663263617	6.03570307360968	6.16840827086022	5.84558021366882	6.41127596646505	6.18290859221237	5.97484835961006	5.99395337040899	6.10756637188364	6.24175499481042	6.08104480978925	6.14942872880054	6.40019045012097	5.79712055644086	5.93079073154359	6.58113375331452	6.32229475670376	5.89970037364631	5.88958400753656	6.09002951352419	5.86703826834194	6.03083560630108	5.94815150922688	5.77928131536129	6.2158465131586	5.8205575058336	6.10935647081667	6.073755734445	6.209062741625	7.24439201649167	6.12080699021143	6.24829881829524	6.86796614016	6.23036165879	6.19693739210561	6.066614144775
ACKR2	6.1159865291957	6.58394550077035	6.47918473796022	6.31635397411344	6.34359922192204	6.49449626666021	6.47090265770545	6.37084124375753	6.51515902335853	6.3072720554267	6.44446266218748	6.58749702760899	6.34840041491398	6.40382434323011	6.4162068296851	6.39706263837204	6.31889100287957	6.66349425555143	6.52118573914803	6.28123237666667	6.40827655498149	6.36206601471007	6.36791265588103	6.45196159279759	6.40140216766774	6.4922057692828	6.25084525215376	6.24874926915822	6.36826878136958	6.50489825819355	6.38507997086962	6.58337853367833	6.46410873406667	6.24991701768333	6.21862623855	6.611469078935	6.38506909324333	6.68346485805833	6.31793946382667	6.36194371276667	6.47267370057
ACKR3	6.16421557636999	5.69830011590591	5.83733917921774	5.66372599187212	5.96292134193495	5.82038883660995	6.21269937990806	5.77792567485161	6.74246021392204	6.09846453818979	6.3505400837861	5.33532216355046	7.91005205409839	6.94128055739336	6.47384454723595	7.02946850971129	5.55135969453233	5.60563420887581	7.62143376668679	7.26161252549032	5.77080319543925	6.39346701886943	8.08491689837339	7.87369161131452	6.59535131081603	6.63918602113602	5.86631940258264	6.81881406016974	7.9555534661629	6.85547248524839	5.51646337793548	6.18268109858333	6.58566742157	5.97839916989667	6.70119702919167	6.3085899974	6.15052885556667	6.76164906217333	5.97320973073667	5.5594508495	6.67082642092833
ACKR4	4.84426371395484	4.64082187622849	4.71186360015054	4.40408294696882	5.37904008593683	4.08359425022312	4.20916852727742	4.80260601001705	4.75663878512581	4.58842309384946	4.49606535773502	4.31636512635484	4.66712143633441	6.60671098517133	4.71298061851936	4.53587326582258	4.48471737435868	4.09430222537204	4.62338487896774	4.24423131281935	4.57121061254032	4.24949677479785	4.65588939599462	4.7663984720043	4.3186602025672	5.05118329996936	5.89585713052258	4.44265350585215	4.51631115916129	4.20376947745699	4.47908350536935	4.50299525011667	4.4510716821475	5.80596593519667	6.76164906217333	4.38149306925	5.49390035528333	4.07960893608333	4.62336537863167	4.80291487195	5.37372594755778
ACLY	8.32546038793011	7.69732662074086	8.55484117062043	8.85229329129032	8.02447083708602	8.07284263143763	8.41108270347151	8.14612555541475	7.8745847824232	8.0682802352785	8.08491689837339	8.67441563521774	8.12929616280108	7.99775968635637	7.98527583372097	8.53802141338441	8.11003788950169	7.65081924673387	8.39797071460484	8.1656480279785	7.67068888124086	7.57145424330269	9.21576709601075	8.24312036027888	7.9367908836874	8.22195267168441	8.69257939791398	7.99491246442796	8.28552328309247	7.66014678121326	8.16526479396544	7.5656567841	7.767645981925	8.03564010621667	8.02187310945714	7.82790971431	8.19885129886667	7.41885770190833	8.00352391714	7.78348716341667	7.8492171644
ACMSD	5.03345435068836	5.3496060706847	5.15044751166129	5.25309757924462	5.02335499331344	5.10437108930591	5.01077688095269	5.18223057344409	5.37510074938018	5.03075452710753	5.01413176778763	5.05052669948387	5.06485604941667	4.84359850906344	5.33681674548136	5.1550617425002	5.15784988479785	5.16948103184462	5.21800174125968	5.21005339224643	5.50640683664892	5.0213812878414	5.01413176778763	5.24801013732258	5.25111719992473	5.17622752720979	4.92741138628111	5.12039555888978	5.1689652639	5.61966100278602	5.15158373804651	5.20709813886389	5.1126156961	5.08911150016667	5.20178394553333	5.574995613595	5.104240601125	4.833837991925	5.1531609851875	5.09635130053333	5.15792856391667
ACO1	7.82545108915806	6.98223477074409	6.83509034654355	6.96869091476935	6.5457422051275	6.67653838735177	6.85024258663787	6.63541935117607	6.70462127218978	6.98562617096421	6.83030725698925	8.07467248568011	6.84465387618656	6.76325603542504	6.53779699970376	7.10185177017581	6.41571686379011	6.973493511799	6.80817260838065	6.54895411779831	6.63939141916221	6.68546852339839	6.94194504036398	6.68744746572634	7.04484127176452	6.57535977323387	6.85579490807573	6.5038653416195	6.47710035812404	6.82399252311156	6.57072169720108	7.18167604615	6.90373473889	6.87133041185	6.83701900008333	7.17074243376667	6.99952742788333	7.46211765777917	7.0469393039	6.98375869194	7.08711688883333
ACO2	7.70987708087803	8.05549822785484	8.05751125593817	7.77693370234985	7.89369450509946	8.00552659012688	8.11932752923925	8.19049756267204	7.94530774832043	8.1057866133629	7.94113081653333	8.27000090164247	8.36968558187796	8.25870032580645	8.26740821303226	8.18509117532097	8.27871825256129	7.95377124306505	8.34693161614731	8.33685008447427	8.19896310245929	7.99656126184946	8.04054984834194	7.93101489805108	8.05375746402535	8.00798974198794	8.15537545629446	7.80935277953548	8.14406829773118	8.09132140682258	8.56412952459946	7.97990536296667	7.97879082701667	8.02787124533333	8.04934591669667	8.06622296438056	8.03513499013333	8.66740128398333	8.25441107215	8.07751077936762	7.61882961628333
ACOD1	5.27219190138495	5.4103912427871	5.30213610832849	5.47838925206129	5.46055549929301	5.56389736645707	5.80719369949155	5.29066895980376	5.57015795643702	5.6493767642341	5.53834335336022	5.54559949682984	5.37510074938018	5.46874697921774	5.54040843155054	5.4357611814543	5.31303432385806	5.51076278614624	5.12626584729086	5.49460209423226	5.80453323653065	5.42311378606582	5.51928997588011	5.53938868527823	5.09579428563656	5.69576452693118	5.23726047849578	5.35863280719032	5.45891136659839	6.00712344489839	5.33439969616237	5.737500589225	5.68235727015	5.22161080526375	5.02014958324167	5.708178419425	5.04944650693333	5.93771844761667	5.42812603275	5.1850979858	5.681296153475
ACOT11	5.56537239804301	5.68366237218172	5.58119146241935	5.63629485708871	5.56324321088763	5.63354051322988	5.88958400753656	5.57434486270591	5.68482589708057	5.62575354741129	5.71283722011129	5.89083305991851	5.6353091640288	5.62854551598441	5.70451744324516	5.5681569375	5.74943726371183	5.91766815323548	5.67663826266882	5.56058689203441	5.56748231088694	5.51928997588011	5.62250267245591	5.62287195996505	5.57404643118387	5.72157109276694	5.52860973365945	5.77834894796559	5.65708630633441	6.01962976212796	5.55777032036505	6.11603999702333	5.93994787791429	5.70840946423833	5.96637029273833	5.69048091615	5.70615864229333	6.23154683624167	5.8218976138719	5.63523678370833	5.64386318095167
ACOT12	3.34333520377419	3.25292811203226	3.41877687916129	3.39577680236559	3.39466299789247	3.5924053274086	3.35553397923656	3.24455669419355	3.37054958458602	3.36688879587097	3.36342265443548	3.48690526331183	3.18480868451613	3.56222101703226	3.36342265443548	3.45393999400538	3.47382002367473	3.55286261222043	3.30243981724194	3.23297047906452	3.61355995579301	3.32253724819355	3.51018759025806	3.47740096402688	3.26118998777419	3.41746315543011	3.30885259619355	3.44200243458065	3.34847267314516	3.427581753	3.33869057748387	3.34373879	3.5236781898	3.34373879	3.33518761255	3.3089444711	3.3089444711	3.5285969071	3.2494329037	3.44267924615	3.40297309793333
ACOT13	7.35295068935753	7.18752717559547	7.04126153088763	7.46203555156636	7.25715061840968	6.96003441678763	7.11183123505662	6.82183094549597	7.73795019262634	7.14883602524193	7.70473654494355	7.39799313906048	7.15067832845914	7.2517171776957	7.10272692483091	7.51636087328387	7.08066378778441	7.27560592468172	7.42173654638333	7.3900612909552	6.67337875808979	7.35843271142473	7.53794584517742	7.15907552694516	7.23696515316398	7.29395111315323	7.7932450060215	7.32559585475108	7.46096572201667	6.78761008180108	7.25642452860484	6.72170315425952	6.87830837194333	7.11063076160905	7.30549483848	7.525765152325	7.23916115505	6.62758277700833	7.22481370245	7.01682093637885	6.977051089
ACOT2	7.58344442741398	6.94194504036398	7.15648919745027	6.27339446050806	6.84181415788495	6.35409145478952	7.52363604136125	7.02840763701632	5.49910650839785	6.76727926677235	6.39984193746912	8.58236577521236	6.57154390910699	6.85320451475215	7.01806265008441	5.89499392275668	7.25042200209301	7.19759179651774	6.94557569017473	6.82589121673118	6.28969957832911	6.72723785627771	5.87868862758095	6.55669969687089	6.49684312933041	6.80084035531336	6.13493317646774	7.23966466139025	6.85547248524839	7.06536018405376	6.36625338372151	6.16090707011667	6.682879061325	6.88778844019167	7.78530916233809	6.92997401870667	6.90611777328333	6.44019029398333	6.87994553420167	6.63548899719833	6.6753203125
ACOT4	6.31007305834462	6.02073127655	5.96672983444386	6.34619021227688	6.99749787685484	6.69532581902204	6.8270691542927	6.3706170794126	6.27602617287634	6.31856052363858	5.89434540834339	7.95893618119946	6.04392090042154	6.0904072052957	6.37464879316452	6.15316057868978	7.00736642851505	6.07334417669624	6.13183727687691	6.01155321208065	6.29291902305376	6.29673856473836	6.33199646275538	6.12952230521505	5.95252672394624	6.57116062326523	6.1750584591672	6.27470972424516	6.15971276214925	6.49079401918088	6.55763327735484	6.7198525042	7.090533859215	6.49896831873333	6.146120228975	6.71923678268333	6.59697477114667	7.23244452846696	6.46360258118333	6.33599806138	6.61790389718333
ACOT6	4.47796824724731	4.79565524396586	4.57949401875806	4.67709385508638	4.62505378324946	4.43116525442742	4.89710605013717	4.49982715433871	4.43806528701882	4.38992121405914	4.21047596679839	4.84426371395484	4.41681673749193	4.32016479627849	4.47403987945161	4.49335608808088	4.70117857159908	4.61603912162097	4.52759352686183	4.40257542266344	4.6389364119543	4.4922750789086	4.35449398785484	4.32604605651613	4.33725931425269	4.33404089807312	4.43935599619677	4.48125429065	4.64285329600376	4.410884939803	4.50036633789624	4.61703389578333	4.84422841708333	4.48674426076667	4.721767516625	4.42751352065	4.4724553621	5.033777054175	4.45063054755	4.41233084925	4.528729171
ACOT7	6.59754221294124	7.18438049575538	7.3417020111768	6.72290291467419	6.85671018837957	6.86674418806989	7.0476458986129	7.16454817341613	6.83256762809562	7.09288751074355	6.82235214882043	7.08208272807724	7.72928673015591	6.5960329926086	7.78526047825	6.99467282054757	7.88132696721167	7.25600693775833	7.45141237412688	7.13217465306498	7.18337023184677	6.75054487434935	6.88880429435138	7.38757874041667	6.92625267208871	7.58271371151344	6.67296584623656	6.86477108431936	7.30086288050564	6.90520158014962	7.32913429355108	7.24837240069167	6.86593727962167	6.567480130425	6.940384951575	6.67333259581905	6.75526304315	7.115732185955	7.01391342566	6.969886336995	6.56048507035
ACOT8	6.6000787386	6.86639028672151	6.87253162786021	6.86967201616398	6.83449787762089	6.46225886555645	6.40860698706866	6.65662544746935	6.54130996854301	6.51503818498495	6.5360650991586	6.92508066965376	6.72308055019624	6.22945140106989	6.48567039664086	6.67653838735177	6.66535003096631	6.54552912921667	6.45294694598441	7.14132865845256	6.26164577272166	6.72377567814785	6.85875584106344	6.43981186037688	6.68252210721146	6.57717608780914	6.88880429435138	6.53642003727366	6.53689532719201	6.3072720554267	6.77119703725269	7.14602438223333	6.92107053160833	6.99601105410476	7.24756676944333	6.65668523307333	7.19761856445	7.46463353566333	7.30660726376667	6.91418731113333	6.92956278249667
ACOT9	7.62792811832688	7.71346665817957	7.70522939176075	8.06145581783817	7.75229303867581	7.91163438637204	7.75347897354677	7.30679968427673	7.20335471908149	7.73044350962366	7.33879414176344	8.15412022193468	7.56060055967312	7.75372147193441	7.82871389832834	7.47960384310376	7.70743497653763	7.87396487362727	7.5024604277278	7.70038425441874	7.45074394098763	7.87149400917581	7.33485575498656	7.49968541793049	7.66050237723042	7.75122597283145	7.45218364505161	7.10461290608763	7.66102937079409	7.89706703780269	7.12553342460033	7.23254753985	7.9528278071	7.74238192021667	8.06114187847667	7.529822699375	7.70114225105	6.930257303125	7.49672220073167	7.88532207604167	7.60865653045
ACOX1	6.31168575439916	6.27683406296833	6.5967906100086	6.75147557248856	6.63594131924547	6.25352297578387	6.66174280535215	6.42589978602558	6.6721021231192	6.84632491415545	6.65940620046371	6.55445510669032	6.51099914263018	6.43900156624516	6.6400741161914	7.01862572396329	6.47384454723595	6.45294694598441	6.5967906100086	6.51250140879877	6.32206647382473	6.41926617760484	6.9545815554447	6.49284308695538	6.47918473796022	6.85219722746063	6.8095504909	6.47462311739194	6.59272961149601	6.39551677910054	6.65599222552742	7.33529766726	6.48956331497	6.39949940003667	6.64319761516071	6.79897070987	6.38342047371333	6.41266515762667	6.30293083915667	6.428821505295	6.58586334563
ACOX2	5.66049615887527	6.16903589613978	6.96411796152957	5.95324092538606	5.50294464250111	5.65684154725	6.29040524002903	5.87463824063172	5.60016051403629	5.90363903304301	5.9062726742477	5.89749008281628	6.17194893079581	5.86819898380914	5.89083305991851	6.14614280494593	5.88635186455161	5.85700492719124	6.03039158844086	5.8418938406	5.81152135415887	5.91509008005564	5.68462135427366	5.94089590288979	6.16622570533011	5.78066657691997	5.93449476597957	5.56848339911121	5.68462135427366	5.66873151520699	5.65708630633441	6.0965879271	6.35347718120667	6.01343789333667	5.998445608375	5.87845061910167	6.022921775075	6.64289152716667	6.02912907988333	5.93439870755	5.77493195784167
ACOX3	7.55195859995914	7.03112045207258	7.15813183826075	7.3540759048129	6.88897325544355	7.33581760096021	7.00477056713441	7.60243915309032	6.54592163828065	7.02364574440842	7.1257199931371	6.7713596920681	7.01024438111505	7.0998497187371	6.85594716704301	8.1339241639215	6.99979504744677	7.55136602145161	6.76178882120269	7.10374732711667	7.35977522656362	6.63520437146605	6.71687678407189	7.31830629277312	7.20555254506075	7.16323045165806	6.94931603738756	7.49378147767796	6.53176641327581	8.44976502790323	7.41609938324355	8.25717775805	7.60632605943333	7.28746589358333	7.46261143433333	7.81433307595	7.1982504951	7.15117690762	7.16078439803333	6.9708137401	7.42782541390714
ACOXL	4.26044606725806	4.33103496025269	4.27350239604032	4.46339863180376	4.26227635043548	4.21196939482527	4.47169058909677	4.52900753083065	4.09285568694892	4.62295327532527	4.22754945838441	4.29193174123656	4.37714352433011	4.44600369970699	4.7645812555086	4.48793822038979	4.36805354184516	4.25532340482258	4.31964166615806	4.41039673201935	4.28867395865054	5.13105070450538	4.32852274462312	4.18709006760538	4.38831949764247	4.47169058909677	4.39117138428495	4.3635306808172	4.23611753867742	4.23082182382312	4.15509587438172	4.338489966105	4.32190544355	4.32190544355	4.262761143475	4.27887130358333	4.27765954651667	4.42751352065	4.5318120268	4.29362086263333	4.31071304226667
ACP1	8.19121295776882	7.87965687356183	8.27669057277419	8.32546038793011	8.22761862207312	7.55304589339516	8.3645594224172	7.98598034883871	8.37614348081075	7.4801811239566	7.73370877538548	8.44426961681586	7.7664045947381	7.71861889462688	8.20371547041398	8.26505230411974	8.00351568511774	7.62576702021183	8.25616024149194	7.91514382722104	7.56661981460591	7.59677904935054	8.55200665501344	8.09932943606667	7.52016410873011	8.18856159101505	8.67640127311559	8.05882823842043	7.49013472912258	7.33983484312442	8.08759857122043	7.64927301396667	7.63227223860833	7.75860851620833	7.93831106764167	7.78992753470833	7.7895858712	7.5446132452	7.81937340909	7.7139284434	7.58357070396667
ACP2	8.2912952902672	9.6273969095958	8.6294427549043	7.98832076466459	8.27752243964516	9.27222208766667	9.037527947	8.78483424174731	8.03229902998038	9.39059018739178	8.35799836541183	8.71271452133441	8.56907320166237	8.86325383988602	8.75901805319086	8.8025097571996	8.76951576549309	9.27130715371505	8.23004873467688	8.67555793204839	9.12261089672849	8.52653533701559	8.6060379845457	8.55658100385269	9.04140205704032	8.88803699122796	8.48654579493226	8.58287458022688	8.57259028258929	10.0877266749005	8.63003377581605	8.57246316135	8.51876597854167	8.54923186975	8.576828952	9.17948806303333	8.63903947695	9.42141322961667	8.87731657126667	8.4720126490375	8.73586252576667
ACP4	7.46485497998656	8.06980503873771	7.92456717002473	7.55065056799462	7.35191844304032	7.97280605611667	8.13183264949677	7.57811971068464	7.46391182653683	7.56546446213971	7.60243915309032	7.67309445933557	7.47188440905968	7.5156500445086	7.62164898620699	7.5353330291	7.53877689109147	7.93101489805108	8.08491689837339	7.71915440223656	7.50126807966375	7.58054311098648	7.57391074308295	7.44074045261828	7.64521253279677	7.32200561452742	7.39681434185054	7.27343593058387	7.33918318362849	7.6398946232957	7.31003832495637	7.70551736009119	7.67776391906667	7.70064702935	7.136450021325	7.66130333453333	7.61372243901667	8.401933112925	7.6048796152	7.57999597420476	7.49169461765333
ACP5	6.96993933914731	8.4742887215914	6.9547480258672	6.89186142405878	7.43518440160484	8.35843089379436	8.5358867034328	8.84677143589516	8.0119014226457	9.21929768367204	8.1367665320086	8.46350269966398	7.69580907923065	8.36692211754992	8.01914393131667	8.12267834980376	7.91789145732473	8.82386379346774	8.16455728971505	7.85167788283978	8.38230556029409	8.38193866509946	7.81098885222527	7.57286351951075	8.8224838668414	8.20610597850403	8.73404763531183	7.92693784117742	7.72430533969086	9.08852645583656	7.3185251198457	8.31163890246667	7.56741989448333	8.2444640716	6.95291522178643	7.93541244673461	8.03497790271667	7.16900225660667	8.6245134071	8.18203710651667	7.38572498173333
ACP6	8.30767050958602	7.11427581248414	7.19783479073364	7.04967101758978	7.66819839429916	7.01090728519839	7.09547662730799	6.99871297484677	7.41824096273333	6.90442709646275	7.19539240412419	7.96080697002908	7.27102608689885	7.4207220729212	7.31871909564762	7.35363820961505	7.29246682083602	6.96848313229839	6.81443158917366	6.85547248524839	7.20119719348326	7.17091721906828	7.58426211724893	7.04981971747373	6.8770367644629	7.23288634258387	7.35160695062312	7.35774430558064	7.03392350199946	7.70793527911559	7.31890613260645	7.351415771505	7.40855809365	7.20530548827	7.074438182325	7.5446132452	7.5274300416	7.271889464	7.08322147445	7.4223118499	7.28988072913667
ACPP	5.07279594521237	5.405998092869	5.54946124934892	5.06188904770699	5.14781272962151	5.38899844305	5.17622752720979	5.1713501511629	5.1689652639	5.2107027743894	5.12209867969892	5.25354920091344	5.08409393284946	5.33056981480215	5.25783389462097	5.61141027021129	5.10529489888172	5.05220645037366	5.26526045893011	5.27023355318118	5.34613855871505	5.00896612705799	5.11275430817097	5.53703010106452	5.06446619973925	5.44170089189593	5.18788185151882	5.21168452495967	5.3617080568	5.04595699902983	5.08631248871774	6.27302348276667	5.93787954455	5.2775753936	5.03245493223095	5.47602280883333	5.31998859895	5.17397970188333	5.18375502191143	5.1637023895	5.41775650131667
ACR	6.16500316817066	6.51738407243886	5.9873374363828	6.3544345633129	6.07853284148495	6.1135655788697	6.09647803406613	6.21550241932884	6.12056908131882	6.10868520620753	5.86153899758134	6.29407655592035	6.23197631175224	6.14472988670968	6.22620289640476	6.07805760062473	5.93079073154359	6.25308166478172	6.0839918156828	6.22845537835161	6.54823480782258	6.23376449631989	6.10240177675963	6.23535628637151	6.24644665112366	6.06022881788925	5.95364822613134	6.00893497697581	6.18585164570699	6.05429260310753	6.09582127399355	6.30505095559667	6.12246510543333	5.96637029273833	6.47548786255833	6.08763102708143	6.1144622158	6.53653019338333	6.51588246235	5.90293346352333	6.2119072428119
ACRBP	5.60278185548925	5.76859271325	5.64165481822312	5.6112364589828	5.27842756505261	5.45311049421713	5.6873596669422	5.63955512154913	5.2019248744086	5.38569508725124	5.49254080876452	5.4586073218543	5.66811560494758	5.62339778063871	5.61618930399462	5.57354833979854	5.5800034548414	5.28755827674032	5.49130708110753	5.42985961706144	5.43165846884032	5.49910650839785	5.40795388442473	5.34124655986505	5.47598787783602	5.4765220192457	5.50593179527688	5.45689788036993	5.40237416592204	5.53569978505307	5.25940756945161	5.65445197807667	5.43234475359167	5.60539989361667	6.11338387975	5.38463561965	5.69323323029583	6.27160148814571	5.91323500963	5.62455844646429	5.55594032890833
ACRV1	6.53305009074785	6.96564419560949	6.74699968216398	6.69152645633871	6.51786236438064	6.85609457522867	6.76656909583548	6.55362567189355	7.02629484030269	6.6865485459318	6.66981732732312	6.80134158198149	6.80209436472849	6.50233420879063	6.58677428593433	6.78366025876434	6.64191689117258	6.67829537150645	6.72308055019624	6.58298614304647	6.9676910175169	6.49265265444301	6.67315994566075	6.90857822884409	6.79643687116075	6.61103483564624	6.5046943477836	6.73488660953956	6.73688162296774	6.83152525928986	6.85671018837957	6.91364610205	6.95665673015833	6.40769640123833	6.27943303003333	6.92557994713333	6.51741209346667	6.96547293992333	6.65120274575	6.47869204018333	6.95291522178643
ACSBG1	4.9008135406828	5.04158229171344	4.97067221563333	4.97587464167358	4.82482313801075	5.19633442593602	4.83628668883871	5.13162949783333	5.00466588233333	4.83076230940054	4.95425535460207	5.07644198011329	4.86040138581935	4.94999370591936	4.81205805374409	4.84681128146774	4.72368850997957	5.00466588233333	4.93722471514478	4.81625542331989	5.09022484546828	4.86687106678333	4.71769411571828	4.84717626004839	4.92657510745315	4.97555298586237	4.88523877239862	4.73841343755914	4.90898089013495	5.05767718629884	4.79965202087634	5.0047599848	5.03676815971833	5.91141817992143	6.42839555819	5.02572829940833	6.155922122775	5.26985220036667	5.86782594301429	5.37814402954167	6.1145910772919
ACSBG2	6.66455132687642	6.70066727254391	6.8390762457457	6.8327860354914	6.6721021231192	7.18710653210753	7.20037571980108	6.57376208107581	7.25412147834194	6.72951667070699	7.02721617347742	7.1183749793543	6.82080902940041	6.73139209363552	6.82943833844337	6.6763730086153	7.12042164135753	7.03953985086751	6.76069752225054	6.59452403308641	7.37972366270376	6.63162771742204	6.97055234721909	6.77085117194109	6.64536993910446	6.84333719946505	6.86090887246874	6.9306844560672	6.96204364455591	6.9488232303871	7.00856789705614	7.107447490065	6.8662748409	6.51052549418333	5.82357334742	7.26392283334524	6.54071468601786	7.625385898675	6.79390324507333	6.434872285475	6.92342632189429
ACSF2	6.54081379481444	7.45074394098763	7.31236755651882	6.83014087421129	7.01108766236098	6.89337331466943	6.60457500508925	7.0107060883629	6.46655367564647	7.44363647277419	6.77857603368602	7.14644958515699	6.61755263821559	6.82201675627688	6.96321666099685	7.17640195099854	7.15704151375134	6.96869091476935	5.85649446214247	6.31792380131989	6.90679785539677	6.8511614453172	6.66617288055645	6.66037543155242	7.07298794789535	6.52187818778495	7.21123510420054	7.03902245581452	6.835555397375	7.23802246188387	6.60533910809892	7.18937488154643	6.70007062236667	6.92300414675833	7.3270263039875	6.75648866347333	7.30210647327083	6.99138490657	7.357215115325	7.31978023548333	6.6224700251
ACSF3	6.30134268251613	6.33573841934409	6.23954410722312	6.2900526274154	6.36016724140054	6.48667472154194	6.6258430588414	6.49696984289839	6.35907911756667	6.12680151867693	6.2713256288414	6.4436838061328	6.21672016637788	6.51458653426022	6.40157089997043	6.30770739661909	6.38680173605161	6.42324499780376	6.17845024941398	6.30710228332921	6.54976163336774	6.44243028372427	6.08432200951183	6.16385668758303	6.27803921456505	6.36133059056183	6.39805609949347	6.25797069945538	6.27639892544585	6.51349739624812	6.27771388308118	6.55701327505278	6.33608415543667	6.579193964375	6.5679603378875	6.43995061445	6.563206925245	6.87046985365833	6.56565466421629	6.59084333316333	6.4395711642675
ACSL1	7.76837887832339	7.97247384900054	7.47161956155914	8.71433676358199	9.14524951514516	8.38513039636237	9.10807656367204	8.35075960865323	8.26631947283141	8.44657329822619	7.7814246580626	7.04833973149086	7.88644123977419	8.24878574077419	9.03572819831336	8.62357649947312	8.18195829543244	8.34373474535753	8.45368355513172	7.25126000238064	7.96332477738602	7.87746177656667	7.80822467918441	8.79051953316021	7.91481982344355	8.86060355923602	8.51356714759409	8.48014085682634	8.06942989768264	8.58636373920545	8.77423473185591	8.78976315673333	8.53089223725833	8.13707803968333	8.01469646245833	8.3721245658	8.09933516603	7.77447569175833	7.63898566401667	8.48186068588333	8.3885162266
ACSL3	7.80616055167151	6.52794824524982	8.26110860180376	7.46461154001075	7.46293755240027	7.62368276218925	7.04191216952473	7.10694628842957	7.53114073815046	7.73442522135484	7.23634593701882	7.14727952661298	7.31478352965292	7.72651204964946	7.03303483399409	7.42920891156021	7.32200561452742	7.1395978032172	7.67775968236014	7.2517171776957	6.93008910003095	7.09453559848495	7.22424997280676	7.51994682418925	7.50126807966375	7.95282638702258	7.55903881571329	7.4973055479672	7.29472234109516	7.62955807303656	7.53633166341344	6.429060798265	7.64875634683595	7.30330503457667	8.09218012733	7.84627343601	7.20121027221857	6.87065230865333	6.91806349613667	7.11280520466	7.5916948942
ACSL4	6.39721132589068	5.23726047849578	6.98722254761628	5.30213610832849	6.29259817507097	6.21046344459068	5.98639381076613	5.64525004032258	5.7372681013967	6.19839378351022	6.20220116958118	5.44247067642896	5.88341093479462	5.47329556363575	5.61466131782465	5.77015143817358	5.61748419593817	5.71483644311482	5.29406182027312	5.66698704777028	5.34396328898118	5.88757114029409	5.70092072540726	6.0755699714086	6.06498499715054	5.65684154725	5.92294728199785	6.10178610963602	5.9163447638192	5.82842232470215	5.50622825848656	5.10259311203333	5.68525019621167	5.70676882416667	5.42923989973333	5.57568151127333	5.301222393125	4.93407155126667	5.33353378135476	5.82584783484	5.55253429959167
ACSL5	8.46771017335753	8.19086931511452	8.41558849875134	7.38857668952366	7.43794070783925	8.64577412314516	8.66075967765591	8.57138489942473	8.16830651548495	8.99170417727043	8.50357511843656	9.15021042269355	8.25996735763641	7.96780147837151	8.2948821490457	7.50318678330108	7.47361293710538	8.12035105665968	7.64226781088064	7.88676246321644	8.43605945783925	8.15261788444059	6.89261489459409	7.9136166146629	8.34103251669516	7.66252092221828	8.17569346338172	7.65913323792704	7.63959272297957	7.9544423361523	7.24873402529677	7.627021736325	8.36457545645	8.52925795208333	8.6484287736	8.82765877628333	8.11186261301667	8.2032833283	8.81569129790833	8.48975075971667	7.98838646923333
ACSL6	4.51413574393595	4.73545188103978	4.60928131372527	4.60015945401022	4.58709042375054	4.68497651663817	4.47847278493065	4.49827829771452	4.60447003325699	4.9725508943086	4.82026999035115	4.48231679882204	4.5256532966543	4.49561502492903	4.51103854302435	4.6344688713957	4.58307090842258	4.63141601717634	4.5683273485914	4.60257842844409	4.56906645913333	4.60980120168978	5.77080319543925	4.48915012211505	4.80446156611137	4.90562636751935	4.56770236349677	4.48406700249677	4.66522589790806	4.79274808773518	4.5469940425	4.72558894167167	4.70311947732667	4.911708974045	4.79227490460167	4.87504622248667	4.75225492512	4.53794340638738	4.86202720174	4.77800751702	4.64515550949333
ACSM1	6.55824549013433	6.34147149378333	6.11926126252473	6.27459285215	6.10767307509301	6.34535445145814	6.45212532160036	6.42737325032124	6.24700948331352	6.08464189150184	6.12379873169086	6.44788503574954	6.20865514269251	6.1426775075649	6.27118759206298	6.37103942962634	6.259486681324	6.1478560794328	6.18850202700269	6.22017936325883	6.27972596031813	6.20570603185215	6.23376449631989	6.10240177675963	6.25270626783548	6.21556051785108	6.1886634278986	6.16717589082872	6.15097535059677	6.41982271873495	6.44851809485492	6.50911046815833	6.48317644886667	6.26041925344286	6.160167556125	6.59214812195833	6.23381298865833	6.82245053413333	6.32950563650238	6.20145430980833	6.573434054895
ACSM2A	4.19021190217204	4.30603140491667	4.20975864302151	4.32336462340323	4.09285568694892	4.13205461925806	4.68908771455645	4.20615291702957	4.16126337713441	4.28999510257527	4.09090986353763	4.29340105246505	4.19101930824194	4.2042455831043	4.28706875529032	4.30252997972043	4.21265549428441	4.13738755287366	4.18162480025807	4.22090950161029	4.48072908325054	4.3020959506129	4.23611753867742	4.19708276805161	4.09847867293817	4.21607579214516	4.09696012388172	4.04000023984409	4.23144557963441	4.37399447993548	4.21113705026344	4.49599287464524	4.29637588413333	4.30913515548333	4.1806441071	4.17695899913333	4.31117977214167	4.84395820286667	4.3506595666	4.21975312103333	4.12384643738333
ACSM2B	4.79236955184762	5.09022484546828	4.87762990552066	4.86592863840507	4.75086112667312	4.72445670502419	5.09880936360645	4.87007722051398	4.77980447175	4.78807548575	4.84981087289247	5.04668086174124	4.84359850906344	4.83927331215484	4.7298167513414	4.86902710151536	4.93487119086344	4.73026801768925	4.97347730652849	4.93849579849382	4.76424752991897	4.70942789980906	4.91911422633064	4.84889684751344	5.01203199938441	4.77222034869624	4.75049214852688	4.77483201968817	4.89500938376236	4.67527138029355	4.77186535811505	4.98096521901667	4.96435849755	4.722678175025	4.89615145495	4.93111139401333	4.80064519886667	5.720909158	5.09321361105	4.89986103412857	4.82336774628333
ACSM3	9.59919725407527	5.80770174730376	6.83860878315	5.61707967723817	6.29803945042473	5.70701684116586	6.08549808724032	5.71735890354071	5.84690127106796	5.78895369920392	5.83608971476935	6.8485568762215	5.6112364589828	6.02377841235753	5.97283088565	6.18270792181236	5.61261943292412	5.63955512154913	5.91978561969516	5.7956078174927	6.14530769444086	5.90509276148172	6.07541691741022	5.75077969929624	5.91205036093011	5.38078843901532	6.5652523234129	5.90997950930983	5.9479583339207	5.84590482298495	5.93062385256452	5.91989083349167	6.0784328042	5.61603340239167	5.5801751276	5.694134832125	6.01034487130833	6.51270553776369	5.91799578962333	5.90393687245833	6.14499781075
ACSM5	6.29226585109247	6.32802747975868	6.3841327091043	6.31868823956935	6.16141252419194	6.20059395770484	6.34738389976759	6.19585692779946	6.45742554137742	6.39564843235161	6.31704147721129	6.48290501595699	6.16339360031667	6.16221625881221	6.35008566373925	6.30119829940323	6.21434231477903	6.35870668283786	6.33114964128118	6.22166319267473	6.31838891913441	6.32401030179247	6.36826878136958	6.19449343525108	6.50556604068064	6.18533687612846	6.35203846277158	6.2830381353957	6.43981186037688	6.33636431034086	6.39403248539285	6.52141886990833	6.32457244222976	6.28966629935	6.33440991723333	6.28877979035833	6.4159760428	6.38518426945	6.36248722874286	6.23973956015	6.32248244193333
ACSS1	6.45425475648833	6.2695259524871	6.2240313844629	6.24890722543076	6.27717130141022	6.37619592236774	6.38337754053441	6.42138620256344	6.20128651294355	6.24718346100753	6.33070495328925	6.46856351524017	6.43900156624516	6.67528164579624	6.4767675982215	6.23576057303441	6.21886981614785	6.3661027749828	6.43668139534086	6.58765414992473	6.53056657829147	6.53558912809874	6.48132857257151	6.42970539629724	6.32357403835914	6.32177697498548	6.38540408637796	6.38337754053441	6.34139028097212	6.60988857619363	6.42250237215876	6.51695635436	6.40952267978333	6.38205054698833	6.52187618261667	6.33024153721	6.50887983593667	6.62168941352667	6.39614997701667	6.43080520406095	6.34755785661238
ACSS2	7.94623593232796	8.20610597850403	8.14128621828917	7.87369161131452	7.66014678121326	7.84754131369278	8.05458282257903	8.08792412519086	7.84784953746505	8.02541791129785	7.78196436349247	8.27079151196237	7.91423780470645	8.21275781880054	8.13054084323656	8.48322970635807	7.82871389832834	7.89296183644432	8.15862061024032	7.67600289186559	8.32623283215215	7.77306199432312	7.69185742626505	7.67254913352204	7.87052768351613	8.07284263143763	8.29685416870853	8.05458282257903	7.83084159186021	7.88265164103157	8.36095051848602	8.18853839394167	8.28607746845	7.9635503866	8.1963453974625	8.23947735226667	8.02926665990333	8.54656758576667	7.98838646923333	7.88743383955833	8.33824534954167
ACSS3	7.32242918062742	6.6465444859465	5.59063070155107	6.13062524308333	5.27076514870722	5.63932532201935	5.51716850024193	6.03992915431022	7.29322675392012	5.9006112336629	7.47960384310376	5.66722290693817	8.16746584824194	5.50040604351129	5.88828138973256	6.34619021227688	6.53333843310376	6.12441097028065	5.49503744763341	5.62250267245591	5.78984256301882	6.89599937915323	6.40514884111505	7.43541529895891	5.78257902732028	6.2900526274154	5.24158532984516	5.42863177377957	7.04035828367665	5.58941008164677	5.35885974583602	6.11423062808333	6.282671586375	6.531733840175	6.360928951325	6.24243804363333	6.359314148	6.09914379891333	6.01959852126667	6.77569031080667	6.7070401654
ACTA1	5.33017731997922	5.08439328464516	5.05079108035637	5.57434486270591	5.12999328799516	5.44946437289739	5.66679066623495	5.22703129441398	5.24228759548699	5.35248218107527	5.00102371081774	5.44155346510215	5.40697023710791	5.30489697513679	5.29715666051935	5.33708867180107	5.3657183905086	5.56167590189677	5.26038781647312	5.32335625582742	5.56346240085983	4.88924369140649	5.2019248744086	5.52296692251398	5.20644500514808	5.55878420828441	5.46327446307719	5.10355648257527	5.35599917622312	5.13634578801329	5.23278213871505	5.25990691583667	5.36700403848	5.248799564675	5.7397975778	5.57032245536667	5.2701499070625	5.15063305300667	5.26906625943333	4.90863582373333	5.13122977013333
ACTA2	6.82173076616052	6.59398713687688	7.30282626919382	7.31003832495637	6.97469855645699	6.65091844715476	6.87721811070891	6.54236071957043	6.88504473594624	6.47657733984785	6.42930159593769	7.0408798161129	6.51079131592581	6.7565297248924	6.75448682681183	6.61644504406932	6.79746966599516	6.74193040635453	7.34569520924731	6.76635545262634	6.33522697559391	6.31771621150645	7.00524575478979	6.4152351497	6.19314227152204	6.65130219363364	6.47263028942657	6.37419642500269	6.89021003245637	5.74696384486989	6.62692389963172	5.727200124175	6.34358715413333	6.47115046835936	6.15897008175833	6.04956787656333	6.34737238674524	5.84794466275	5.99562927523333	6.242281593925	6.85388291673333
ACTA2-AS1	5.79267061164355	6.15700923556362	6.01498245456237	6.04991949660573	6.00201177466183	6.13303577724386	6.15265511590745	5.89024268225538	6.09957082267742	5.78004363104194	5.70814864254032	6.23101161633871	6.15388572109201	5.96785845080806	5.70716257560553	5.8941540250957	5.81212365076613	6.17943317096774	6.00521866016532	5.75979735908387	6.10178610963602	5.74146777815538	5.89526430714608	5.9435128409332	5.81195549697312	5.72675425948714	5.74827037216129	5.76934048437399	5.9108899224086	5.78804570650538	5.89914401890753	6.15869183807083	5.98698913664167	5.91323500963	6.25630532075	5.99552463108333	5.981925435375	6.35469183066667	5.90379035656667	5.56720946765833	5.93345958073
ACTB	11.062928572672	11.6364686187151	11.2358205075027	11.6145057921344	10.7177919785914	11.6518537260323	11.5346044118387	11.4745951312366	10.6591929479489	11.5518626414516	11.8970194383011	11.2292023050645	11.0493091098129	11.1495321283634	11.0432689734758	11.5935926664409	11.3936361577473	11.6518537260323	11.0541540149226	11.3387923207903	11.4891058449323	11.1237234060161	11.6073441326774	11.3121112632554	11.7809297931183	11.287093785268	11.4665726203629	11.5044287106786	11.5276560461952	12.0431701710618	11.0599931773817	10.8676970257667	11.6757638042333	11.9121034225667	11.4169975149667	11.6049117889083	11.5762157940833	11.5154097216667	11.6157677813833	11.59816567485	11.3015237229917
ACTC1	8.19007060305645	8.61306959336236	8.13270424119329	8.12663732657097	7.80910343457742	8.12242623097849	8.31761377260645	7.96885049597281	8.0660422465172	8.08197868393414	7.99959398830054	8.41844340346144	8.13777267943495	7.82628119347957	8.05611022214301	8.19848582551344	7.89296183644432	8.09053948228333	8.03357803221022	7.86483232543234	8.15915016315376	7.72718691214731	8.02615477306989	7.97802611673763	8.14880702034677	7.94325119973656	7.81451178285914	7.80715594663571	7.79915669083364	7.95982068313978	7.92482871854785	8.2279758272	8.23378878325	7.81720620822	7.51465414595667	7.95368603098	7.90601090983333	9.05282296060833	7.989837274025	7.82174551405833	8.08493427725
ACTG1	13.3761887625806	13.3453751287366	13.5676324141774	13.5676324141774	13.0901622210484	13.4701396228226	13.0230338685484	13.3761887625806	12.7911717484409	13.4407252533871	13.4701396228226	13.1732005296774	13.4033878645968	13.289097623871	13.4033878645968	13.7025793211828	13.2047670980645	13.4701396228226	13.0230338685484	12.9758398014516	13.2047670980645	13.2047670980645	13.3155143823387	13.4701396228226	13.5000213106935	13.5000213106935	13.1441344516935	12.6743363276882	13.2554300564516	13.594520811129	13.0901622210484	13.2073248795	13.8001327085	13.588214805	13.588214805	13.588214805	13.4361064926667	13.4030299721	13.241346043	13.588214805	13.588214805
ACTG1P17	4.61117876647043	4.72004367523065	4.74447687218817	4.77305823253495	4.60079506277151	4.56395834440092	4.65168238066413	4.74292430293011	4.65229774800499	4.65878361288172	4.68633059021953	4.70243936797903	4.6869205711828	4.58842309384946	4.67233081459677	4.81843909804247	4.59288845066129	4.65703320618065	4.69616352317419	4.76248222664117	4.6305822368129	4.5683273485914	4.63532323189516	4.65833340073548	4.66105860326021	4.75750554599032	4.67656289501989	4.68362615429677	4.65112839362366	4.65833340073548	4.65632583981989	4.6583710855	4.74458814735	4.77097551673333	4.54700247661667	4.64337525626667	4.6566449312	4.84959755403333	4.859603191025	4.74424075274167	4.62430544571667
ACTG2	6.39014670119777	5.9996765000606	6.27459285215	6.5758719893871	5.50910564081982	5.72555623037634	6.07872842512634	5.91471030261252	5.85626321068548	5.67141347649355	5.94645248676075	6.68810002298387	5.98265209659677	6.28025121948387	5.9876693721583	5.91914509821882	5.7840563892778	5.80929450345637	6.10414256943525	5.81230661478387	5.99173987582124	5.80160829985806	6.02142458350968	5.77757952271505	6.04510335896559	5.86611853521352	5.73671434563441	5.57211392016398	6.09477595190699	6.08014551072473	5.70887083881551	6.10184131243333	5.94403283383333	6.02684542981667	5.86367250178	5.68687541118333	5.89377810865	5.94536396363333	6.14377144495	5.98151891424167	6.00429427578333
ACTL10	6.00591524677498	6.11889345438065	6.20332465223629	5.87383721560538	5.86836068743925	6.02986714758925	6.10767307509301	6.28790520209839	5.76157441913548	5.90760984674194	5.6689357525328	6.37084124375753	6.09164255088879	6.31514242679339	6.13783865980108	6.03646897219747	6.03937742113441	5.88046485110699	5.95438319351866	6.20570603185215	5.95489894416398	6.12680151867693	6.10833255045538	5.83397689694516	6.01736663263617	5.85282494988817	6.15671605538441	5.67940769717527	5.8067676352871	5.9768613001086	6.3065079175745	6.20669800325	6.29503027885833	6.20759777454167	6.49741224119667	6.05848628614619	6.16673288058333	6.57928947883333	6.21528715195	6.19507081285	6.07539705131333
ACTL6A	9.12811791426198	8.39896019353584	8.9524285588957	9.85045742796505	9.17543085532527	8.3464858391586	8.6770280483715	8.58697097537151	9.2854933145576	8.7414984431638	8.09957514333602	9.09792805478764	8.47129377722742	8.91209311594893	8.85016905656989	10.2433100438548	8.94254376561789	8.29685416870853	9.26942295363441	8.91387395728763	8.51802220530645	8.81951267576613	8.85357487666936	9.43584218162016	8.57753547193683	9.22967415401751	9.42578141221237	9.15792826446344	8.88897385290323	7.81729214428306	9.44285217462204	8.43658648818333	9.13391366069167	8.09973719579167	8.21330701043333	8.55111643569167	8.24319015718333	7.148299103175	8.4720126490375	8.543589844675	8.4306640601
ACTL6B	5.39453736094731	5.64659362124409	5.22956521486021	5.44219280216936	4.93648945212596	5.17840115967151	5.53499246900538	5.44946437289739	5.39217458137097	5.34147802229516	5.10227600370323	5.5681569375	5.47191757274893	5.24621231302742	5.40697023710791	5.41297349968433	5.30004712730538	5.21300757653218	5.40184807499163	5.38005684442396	5.45126215248656	5.36149526879117	5.23773063356183	5.18583749858064	5.24927632492849	5.20469963720833	5.23087574327835	5.23611546807366	5.42025379808602	5.45891136659839	5.41275176869247	5.6757614876	5.485754329155	5.20709813886389	5.3408987091	5.307297357875	5.34036775363333	5.63919346839167	5.78623644316667	5.38060546540833	5.28277978773571
ACTL7A	6.49005791545591	6.71863247927097	6.7614287451785	6.59586033517742	6.16453342794862	6.51738407243886	6.88488604726237	6.38648913901959	6.39774147833387	6.38188103076505	6.32853004738441	6.85134096419409	6.49091342898721	6.4515344764701	6.42882068815887	6.54356855058978	6.47418601076621	6.45439904100515	6.89791609771505	6.61310639720806	6.24250444758487	6.50171271028898	6.46696526353172	6.46256801966782	6.61325741323294	6.33283029784186	6.40514884111505	6.16556782189342	6.62522896250622	6.53689532719201	6.15004811465108	6.545694216125	6.54086262319107	6.40043606083333	6.54338793994191	6.3816974161	6.51762519349	7.24102903193333	6.61040847079	6.52637492338333	6.4947911013
ACTL7B	5.55645601698387	5.56440302076344	5.58572059893034	5.75913793219892	5.38406952636075	5.45230736840054	5.70654951639209	5.74982801984677	5.42425945371398	5.64466048900714	5.51560212075511	5.55777032036505	5.47329556363575	5.61370003560269	5.75635123381774	5.48380730268548	5.51909441292273	5.51669176682581	5.57919683144301	5.65426331300887	5.77455652351613	5.6382921111649	5.47258032516129	5.29828108419063	5.46921346388548	5.6035084344977	5.37904008593683	5.59121694647101	5.5938695006043	5.33972678636559	5.39617450821805	5.89628016655	5.621049328875	5.62647227581667	5.82632140358631	5.749559972875	5.69354789225	6.20278909935	6.19805923309	5.673365967025	5.56938275478
ACTL8	7.19722230477706	7.57676734332742	7.1238694975722	9.44838842624301	7.31171328661075	7.82989032721344	7.60051367983925	7.30611294832304	7.56782016778495	7.30843376050269	7.32290975447366	7.64358589153379	7.55847878866129	7.47994226756156	7.38975022934875	7.20669904970722	7.17779425460323	7.46764509287258	7.38200964741559	7.31460463017742	7.41951212523387	7.42227989044785	7.15694346513871	7.32732677910376	7.38817006502819	6.94965273136667	7.36099675852742	7.25674548764724	7.33824565364677	7.46071611236344	7.37214101261824	7.71146694725	7.25214923027333	7.25541319390333	6.99494848435833	7.61431366866333	7.28857024119333	7.457080639225	7.40921803678571	7.30461554137	7.481769697925
ACTL9	4.94242775696398	5.26550305395215	5.33816189122581	5.20936442348172	4.60399898800538	4.75705116637903	6.16956682306344	4.76792760203172	5.10725484185215	4.58709042375054	4.48977758721936	4.72445670502419	4.81500825453495	4.71608783096697	4.87523513183518	5.13851946479301	5.00497979566667	4.86760442902051	4.87216580219962	5.04876510032757	5.10083247759274	4.93981049357527	5.08238974632796	4.7691137561172	4.65790480384839	4.5787127810914	4.804085012749	4.73624975366559	4.79851690707742	5.05634148212903	4.63285318493656	5.06736778738333	4.815434310025	4.80485328095833	5.51727999215	4.90863582373333	4.80794446046667	6.53042249164	5.16987794705	4.7127040553	4.6613192998
ACTN1	7.08903298391452	6.86404300184946	6.98866828353979	8.30510499870968	6.73151710864355	7.32037236694462	7.13810424288257	6.78611334613879	6.66734842195856	7.24926146990134	6.705254799448	7.60637620116774	6.75429293146897	7.0898617816586	6.87772490701989	6.61015861818656	7.27409649862366	6.93396771707392	6.98529431076521	6.62029208473886	6.75892245263153	6.09222378090376	7.19165519841528	6.75126998998664	6.89829706711575	6.90857822884409	7.07055237808656	6.36544293778602	7.05690613949812	7.10534605238978	6.54117356280261	6.7193413707	6.87077449411667	7.00781696472333	7.10146749393333	6.87174868646667	7.202086723125	6.77791631917976	6.95388341851667	7.033007800285	6.90022043070833
ACTN2	5.45581850669873	5.51013949959531	5.53281964560806	5.58797137752527	5.68271313922043	5.80581574135753	5.39917127477016	5.44337970464247	5.7118136286871	5.49191918499731	5.57061490347043	5.71413053737819	5.51392336582124	5.60743722863441	5.5889501825414	5.58272758491075	5.47560589396406	5.48562031923172	5.45017258940726	5.50788887506416	5.5097481532043	5.56578089016744	5.49414955946502	5.50317856615484	5.56167590189677	5.44493842698602	5.50154723676344	5.52513139061344	5.54091605213898	5.70716257560553	5.57475794387796	5.68876868389156	5.644630076075	5.38060546540833	5.383175475175	5.59507865993333	5.469702636655	5.45185340022	5.61179763682024	5.49511630671333	5.543651782645
ACTN3	5.81601332622473	6.22151953083739	6.06608163200269	6.24313604174194	5.56913481608333	5.83552271293817	6.20883579173172	6.09329419091782	5.86941822569946	5.99150595489704	6.01099030241774	6.33099510662419	5.88860830180645	5.64329644660968	5.91729977746667	5.76394096430269	6.11336378268011	6.02610356987634	6.06825428194893	6.12056908131882	6.06608163200269	5.80070159269409	5.94668912047419	5.90264974777527	6.00223273295998	5.64868415087366	5.89468176646421	5.76684809497581	6.01612848592204	5.7581120606371	5.9768613001086	6.44890322485	6.09914379891333	6.01850527785	6.11940311872667	5.97881516343333	6.15131111482143	6.10008019785631	6.30344202458333	6.1012400352	5.79371843061667
ACTN4	8.12764556568548	8.83622974496617	8.62600292677151	9.48169953019382	8.29685416870853	7.95525149941129	8.31489142815484	8.18419515587688	8.13270424119329	8.51886634132796	8.45701305372688	8.61306959336236	8.5952645651129	9.10441122529731	8.54756021469892	8.28994493659946	8.57319575177903	8.16036873129731	8.63749353520469	8.70136297473387	8.17524159528495	8.41160088220968	8.66265029975538	8.19966378439689	8.54863632375914	7.9154344162043	8.3164846739543	8.22419783831075	8.9596407124172	8.70375290775054	8.44188315766183	8.32889047665	8.40309611394667	8.65372289311667	8.6394567604	8.06954402615	8.31733854045667	8.98546917221667	8.245588229525	8.3826708345	7.930221658925
ACTR10	9.35772153517204	10.0471781555081	9.83759065821237	9.8427544661371	9.8427544661371	9.67792690752151	9.78461264848656	9.89263128831882	9.58295834204839	9.98646401065592	9.67923412082258	10.214759364007	9.24252850850538	9.71212597866935	9.40243564029839	9.29681596356452	10.0310396892742	9.90844876866667	9.26284569686021	9.3511255818871	9.70644755122796	9.66778852644194	9.73224070730645	9.24857007975538	9.56879697850538	9.52937438718172	9.63014786763978	10.1700638190016	9.40358057952419	9.17232269393548	9.37323012928495	9.97497356908333	9.82174459965	10.1652564154333	10.2643234272	10.2058287118417	10.01237882285	9.78764312193333	9.64222837574667	10.0079898085667	10.2078141016
ACTR1A	7.4916562263225	7.91789145732473	7.74506705845699	8.06980503873771	7.34006484019086	7.6570758681828	7.99724183415108	7.73682256291828	7.55088214252957	7.73985505445215	7.54336194730223	8.25782425708011	7.92275493315591	7.53794584517742	7.81098885222527	7.92456717002473	7.89818616849839	7.74839882901436	7.6809287608629	7.46965107559785	7.73795019262634	7.68448155802634	7.70933070182401	7.73023541254409	7.76352885995269	7.41291324854409	7.28664270304301	7.70743497653763	7.76376627757366	7.44498447230015	7.89442857647634	8.171611468	7.79337523365833	7.66240481264	7.377821086075	7.7736917989	7.59425523430833	8.07116628596667	7.88700868365	7.75999807273333	7.72411513540667
ACTR1B	7.85505246526075	8.31998627956452	7.91514382722104	7.95966250018324	7.65335294921436	7.83084159186021	7.73068347277043	8.00732879366951	7.49840963636882	7.9618871171192	8.19943983055376	8.0119014226457	8.00208443121813	7.94412255640323	8.14657543746909	7.68793214386559	8.17129678188978	8.23241603962903	7.96332477738602	8.09053948228333	8.43021223353802	7.93531854948387	7.79058961922581	7.9194290670043	8.05031576724731	7.93164656251774	7.79668609562151	7.9535625425629	8.10171409749409	8.37650571258602	8.26400129948226	8.20175334467667	7.78980212423889	8.41095487883333	8.34610975293667	7.86970112945	8.64220197088333	8.43522210223333	8.31393850848333	8.21290118163333	8.02390264795
ACTR2	7.23068166213683	7.16591775366559	7.64601933255672	7.49657455434562	7.49199778667661	7.42006621408763	7.95587847771129	7.47309097705081	7.18796139313172	7.497543906152	7.9555534661629	6.94636923991667	6.78075845089697	6.8691858947707	7.14055364724194	7.06202385089651	6.98939885025726	6.74348780665618	7.43748105379677	7.45505014181413	6.52327427060618	7.63009902320564	7.91297949901532	7.12588874849785	7.66230555384005	6.91237574693091	7.75917200814785	7.56832134889409	7.40201991394014	6.62615501766048	7.13176634074704	7.1912109639125	6.81952433182	7.40677750830417	7.4486420260325	7.37520089737667	7.18434580412917	6.920299343275	7.123315241055	7.51859327272083	6.9224270231525
ACTR3	8.90469345267661	9.43411955917688	9.32238912988602	9.32238912988602	9.30150497145914	9.42467047093011	9.59390053357527	9.21840515493441	9.40934398383817	9.73755581046613	9.70477195365538	8.94902014897043	9.01009441840937	8.79051953316021	9.07644585399301	9.47818122820591	9.13724814817903	9.43200112428226	9.31796938071613	9.22407775836667	9.31078550820376	9.38596049885484	9.34843504983011	9.12033475210914	9.75793131475753	9.18356016641183	9.14947869144355	9.5200925546629	9.28442610787204	9.27428445781344	9.32620803576989	9.44216549652333	9.36604938796	9.5911085617	8.84846338558333	9.32182006665	9.03386565744	8.55874804457	9.44216549652333	9.50568488283	9.15975439728333
ACTR3-AS1	4.64474951698387	4.75467085175806	4.6787577279422	4.65270001429032	4.40488590721237	4.76300519201882	4.59699867498387	4.65464567394086	4.39922053573387	4.75049214852688	4.43935599619677	4.55638991207258	4.60257842844409	4.4675433016129	4.38831949764247	4.51679695642742	4.59186600572366	4.82790771894409	4.55472048793548	4.35962941697527	5.15044751166129	4.80260601001705	4.41462464351613	4.86760442902051	4.36855615660538	4.40297922153226	4.5157803446	4.47169058909677	4.40807230012742	4.90261518819892	4.41039673201935	4.91414490581	4.552870789475	4.47318272998333	4.5835591718	4.68042142233333	4.67554416883333	5.59447698377	5.10823280795	4.40973499362333	4.56857621486667
ACTR3B	7.1742007002672	6.27803921456505	7.05306555801921	6.74699968216398	7.04743648022097	6.62244854063172	6.57376208107581	6.40371320225	7.14068578390223	6.43167334467112	6.86206666083172	7.21985370978364	6.61721612393656	6.93808112635054	6.85657506421079	7.14465663688978	6.37378206594324	6.43776734976398	7.39291817286263	7.1702775407114	6.31339034640914	6.58450108385484	7.42271753284946	6.88233032225484	6.67511540424731	6.23848303538356	7.45261079898118	7.01108766236098	7.0379142811563	6.65687330536505	6.65986798957097	6.15449787459167	6.64556218027667	6.65972139425417	7.21838791701667	6.43892918738333	6.74866835620476	6.44909952539167	6.54769095891865	6.72768720655	6.58317064576167
ACTR3BP2	6.52293918229839	6.43900156624516	6.49763973040084	6.48077048655179	6.46856351524017	6.68286990036989	7.11846526202366	6.13287243569462	6.55884758389839	6.48581367000161	6.43649048001882	6.8006528439957	6.30512798116882	6.21046344459068	6.3953277564983	6.58093818404211	6.69168056894032	6.60973110439642	6.7028856085457	6.28396913192473	6.40674217332296	6.13611329004178	6.31450750304355	6.6345569218249	6.4922057692828	6.43900156624516	6.21326040311022	6.30328745292777	6.364685476	6.63903778171429	6.28435273194731	6.67381232305	6.66007047149583	6.40642268886667	6.05146945815833	6.52514728110833	6.39026782248667	6.69636075471667	6.76472008829167	6.40213238899167	6.5673869714
ACTR3BP5	4.30502352519892	4.41228311831452	4.35709323681183	4.72368850997957	4.34762078009677	4.28093100769624	4.97944972295806	4.10913934019086	4.52702899405645	4.3430859492328	4.31338085536828	4.5787127810914	4.39554134035161	4.55339168531528	4.20916852727742	4.43529665923656	4.43377521547081	4.65112839362366	4.41375420908199	4.20257083407796	4.4675433016129	4.42236232332419	4.65506995906505	4.50281274137097	4.44726140420806	4.42907228939839	4.4675433016129	4.54652818001613	4.44655263197389	4.42193311440661	4.46638362405108	4.61381203223333	4.67390065735	4.454357547	3.99585367470833	4.48674426076667	4.47183249566667	5.03245493223095	4.440110318825	4.2634358511	4.5865250034
ACTR3C	6.50896150535126	6.38932583660146	6.55005353016421	6.68955356101617	7.25696335797581	6.18519967966574	6.68269324096467	6.88685142707796	7.4531264598053	6.80886362864247	6.13303577724386	7.50571759963575	6.51223851633237	7.07188163611559	6.33152816342742	6.17003975679862	7.21600779374654	6.21764884475841	6.50206375130108	7.59176551724839	6.71705520740891	6.74646806828187	6.02853815763978	6.41455749251926	5.97776599476667	7.30611294832304	6.66706992411113	6.56018718478848	6.31053139693656	6.26759574001398	6.72321265132366	6.71828647866667	6.47584154783583	6.608101829575	6.25727760945357	6.52084760559143	6.92217730345667	6.7575436803375	6.757771063175	6.89748396363333	6.52637492338333
ACTR5	7.53794584517742	7.01509902812366	6.8903876914129	7.00856789705614	6.65748847349078	6.94465397113272	7.00895267138978	6.95880501398771	6.68109631917128	7.21204380407419	7.10481406939194	7.01757446757849	7.04309796889032	6.89829706711575	7.16957028864193	7.08920736791962	7.16839195495776	7.0388711089977	7.12325479113925	7.34099948685029	6.947656291668	7.20259635522834	7.13138297717957	6.70885567567796	6.8498732966543	6.99152772342742	7.13267057683145	6.91038001843011	6.9150426521828	6.66116221828817	6.72083748277312	6.82675623565	7.28157223953333	7.33454909985833	6.9675282123	6.96547293992333	7.23605103812	7.1467745282	7.5656567841	7.17543085501667	7.13556518715167
ACTR6	7.29655559477581	6.11289943252688	7.17262126097235	6.53305009074785	7.17367704853134	6.39984193746912	6.44851809485492	6.83622139559247	7.60973346320108	6.83759738399194	7.28259793565054	6.56204533017366	6.64999414784731	7.33649354390538	6.94636923991667	7.03141987433026	6.93278803807581	6.86838633528656	7.37079149865269	6.93008910003095	6.65971709545269	6.74772675672097	7.1595601516922	7.08903298391452	6.67481941198387	7.42782444837204	7.22260007238679	7.50126807966375	7.23192620996805	6.03198167639785	6.98722254761628	6.391660635855	6.64518764794444	6.68191037082381	7.14451597439167	6.42923756993571	6.92492687884643	5.547569893575	6.72768720655	6.73723905082976	6.83187986929
ACTR8	6.62365808295108	6.70798159116075	6.67337875808979	6.62377938482849	6.97445430547742	6.68526240546156	6.55955234368495	6.7517851878379	6.57019920289651	6.8006528439957	6.66390525247849	6.87589421123656	6.4162068296851	6.54949220744893	6.41127596646505	6.61433626044946	6.4207732853871	6.64474567906659	6.47794632946021	6.87479348617151	6.32413552714631	6.54895411779831	6.75737993643226	6.65909053605806	6.67727793893111	6.68706511446636	6.5502201988457	6.55445510669032	6.55279806358602	6.38599301689892	6.38906500754785	6.841005177675	6.65898271888476	6.75465637685667	6.80758758137619	6.91722624838095	6.629463504405	6.58912118333333	6.83436718053333	7.00891097677381	6.4910264593497
ACTRT2	6.16221625881221	6.65406377425887	6.33873870696728	6.89099922515169	6.31352114213602	6.87084899182849	7.20239485761021	6.62135998807949	6.5843048389086	6.55310800688817	6.35790455218172	6.65556452550793	6.65986798957097	6.55564119528034	6.48290501595699	6.3753911333172	6.32802747975868	6.5758719893871	6.26592417659178	6.4166636308702	6.68706511446636	6.35409145478952	6.19941944665699	6.30031948600791	6.47196475767619	7.126317626375	6.35661209305376	6.16534858273349	6.50836170794954	6.62711189020107	6.31868823956935	6.92796513196667	6.82104370999381	6.49127316597667	6.62914817573833	6.68195654038274	6.55989124939167	8.24481881406	6.74701654004778	6.4092905573	6.59503048676667
ACTRT3	5.00833105905837	5.65024753618226	5.98575069303871	5.5561852475043	5.9407898342457	5.7372681013967	5.74556109917473	5.92377701652258	6.27639892544585	5.36264006375914	5.5786977411275	6.44294176340269	5.7003306998457	5.47860431030645	5.49363422869086	5.63508330216329	6.80268498213683	5.41390937165972	5.92455673758441	5.78676604660269	5.74781829710699	5.73357422846398	5.61786096919624	6.05169472539516	5.53310805587661	6.47225168935376	5.29130477009754	6.67078231465307	6.35456478764435	6.42769780720069	6.0525095101371	5.61544506740667	5.423253925	5.55989523466667	5.27850710933333	5.55005196571667	5.6436726587	5.07920923045	5.70304500869048	5.908247359225	5.33463988749697
ACVR1	9.266503475	7.46027804038049	9.18218803007527	9.46325916200806	9.05195832611828	8.69553608545538	8.10124932765323	8.5199039611629	8.8707218279328	9.32549473659946	8.85016905656989	7.23634593701882	9.266503475	8.93975068647043	8.83112528439541	8.83238388439785	9.17543085532527	7.57017652592876	9.1406642436129	9.43411955917688	8.76721317316667	8.4238878506129	8.82309393400806	9.31914245434086	9.35772153517204	8.92362729462366	9.70829505288172	8.87146931737903	9.21576709601075	8.92706231887097	8.40808059131183	6.9224270231525	8.55724022491667	8.7952130383	9.35929387408333	8.81663009643333	8.68116272868333	8.27228559593333	8.16002834397167	8.4281989150875	9.28982509908333
ACVR1B	6.90719335853779	6.74530220603953	6.75280647813103	6.53953576565507	6.79053198162089	6.5324441154086	6.78432248501129	6.61015861818656	6.51213676698833	6.56558405132482	6.84043210614731	6.5060324229255	6.88233032225484	6.82138880401836	7.00678062966667	6.45374575592857	6.58093818404211	6.64716437877389	6.80399718451267	6.71636812408986	6.57806139118134	6.67998325779785	6.66771708186183	6.85802867815027	6.56322519486467	6.66349425555143	6.74426375679462	6.92736011202074	6.69722722587043	6.68591789144716	6.49233950102151	6.79024118575833	6.79914417185	6.48009137405	6.86246623881667	6.79024118575833	6.7327851792	7.15932373340357	6.616111421465	6.72023690140667	6.81686648869048
ACVR1C	6.43881403870699	5.30189884601229	5.75458307402488	6.59804594382419	7.55824024388333	6.83316002263978	5.26503229900538	6.04338788012611	7.04999325385591	6.16236577224839	6.38068612087581	5.23392137257949	6.74805187640591	5.86556030333871	5.84522581116183	5.39090372391283	6.49852386555108	5.24986732920968	5.65724201261425	7.88062110347043	5.55328239294547	5.70451744324516	5.29611733933065	6.43087690868011	5.94996248590645	8.31181943263095	5.89535063039565	5.68761875999032	5.54767582957642	5.84791888750215	5.85700492719124	5.54854483645833	5.32829248315	5.42122855805	5.32464815831833	5.4791058688	5.70759524175	5.25503242763333	5.36368785011667	5.347977930825	5.68913900784744
ACVR2A	7.90653211545269	7.13244047856613	7.60738958673763	7.23082840290978	7.73525821838011	7.40178301373925	6.86661056754409	6.43382754682373	7.50013915620363	7.71346665817957	7.21521163781989	6.76445981877177	6.86967201616398	7.80877763832258	7.05957581653495	7.77669667338556	6.9405691654255	7.40731076360292	7.65335294921436	6.58731117635484	7.56987725960591	6.47807344190484	8.07218362968011	7.76073870243548	7.17503887732097	7.46862492255876	8.19755675430108	7.3873457912957	7.26671281218971	7.6048705764821	7.00832860608817	7.6606454636	8.66571057545833	7.49020614785	8.18853839394167	8.05053280538333	7.409739622945	7.1982504951	6.91722624838095	7.51727008541667	7.97316922805
ACVR2B	6.92283229181912	6.5149024178543	6.91064443862796	6.9545815554447	6.66147639530376	6.52973358343656	6.56956225212281	6.34437407827043	6.65909053605806	6.3788991942629	6.62820303035484	6.54503823835296	6.74929416675968	6.89286577153871	6.91301622478817	6.35026965955323	6.33233967276857	6.69473504660791	7.15450502297051	6.96220172110968	6.40661820103091	6.54916561457903	7.47260742375253	7.00757452139916	6.65768027545	6.42882068815887	7.41120229876982	6.88329302387634	6.88367228481037	6.34422606024063	6.49564833037058	6.48009137405	6.43111885985238	6.47340712062333	6.39326265463333	6.41251007875667	6.74222672046667	6.3570107209581	6.513385985505	6.65613097125	6.66221027105
ACVR2B-AS1	6.78186644082645	6.87751004613575	6.57905004654462	6.98481077259173	6.6626881852477	6.84702171192089	7.36644797510561	6.70924386660269	6.91658810792473	6.79919686233998	6.81045707754247	7.17551037888118	6.86279136926344	6.80134158198149	6.64474567906659	6.60259812725269	6.58801419715591	6.89186142405878	6.81535140833333	6.67653838735177	6.97324412441667	6.72951667070699	6.80505539509839	6.9831188283374	6.91983686342811	6.58280379157488	6.83256762809562	6.63148773018856	6.8111624054096	6.9524896112043	6.91418663145791	7.15351769035	6.985032524275	6.586997257515	6.93039904449167	6.8088580154	6.48483569905	7.78327732618333	6.82260460979333	6.434872285475	7.16580937273333
ACVRL1	6.01715533958602	6.66582633944731	6.3261612603629	6.20883579173172	6.19014494795054	6.64327889395054	7.01248283529301	6.18563594701935	6.24682686673333	6.41282810291505	6.34709816288763	7.59950729027704	6.57041587051421	5.92318093462903	6.49251425746505	6.24354668742204	6.18290859221237	6.52849239956344	6.26369561977688	6.0526902905052	6.7696306007283	6.1773835727328	6.25838154809892	6.14422107452903	6.42016390541613	6.39645844483602	6.43530668252111	5.84953772926075	6.0574624381586	6.26139627053441	6.05390379221559	6.284053207105	6.230149933835	6.36369410649238	6.47059201677333	6.18384910539167	6.37186354885	6.61432689785238	6.38713154204143	6.24520863055	6.19779371966667
ACY1	5.92746534833226	5.86778319106766	5.27219190138495	5.90177896400806	5.65010559584747	5.79749319965092	6.43966319237312	5.68553080408844	5.76418242670699	5.59668976313065	5.29046702153871	5.88972960400323	5.80719369949155	5.71814925635492	5.62995296284516	5.68709608346298	5.88768041092258	5.95698249447596	5.71683017661444	5.50500721308045	6.12883478540376	5.85977305860188	5.37377321272581	5.63755810543779	5.57823249630376	6.00657982197043	5.75165051352957	5.87844479359032	5.60723052364516	6.27201694002285	5.62854551598441	5.88239578443143	6.24142644523667	5.48857358105	5.84876961856667	5.78201852110357	5.70948019118333	6.74880982035	6.20030491115	5.55504355954167	5.7256929561119
ACY3	5.54368633341129	5.87206079219893	5.69420687776882	5.88046485110699	5.48587941938763	5.57717936721774	5.71633854905108	6.04241044763925	5.80974404370108	5.72287682943333	5.47130289111425	5.7242622894328	5.76684809497581	5.67801577157204	5.8291748421682	5.61261943292412	5.79210544547742	5.56595848228226	5.82002248329762	5.57041160725814	5.38852411560599	5.81359093149247	5.61096454999866	5.57653756050699	5.63675088973925	5.63692092994086	5.43931919117204	5.49069980442258	5.63022537061283	5.4853621810871	5.55533828480768	5.72113035353333	5.71372267405	5.94369857201667	5.47377851908333	5.71785696883	5.71138109195	6.48857895899333	5.90188131277976	5.953709151275	5.55356527001667
ACYP1	8.24211861464409	7.786178514	7.55973398224194	8.10085293019086	9.22407775836667	8.04662478947446	8.02447083708602	7.78257817961828	7.89781846567796	8.00480983083011	8.50087336449462	7.79609987079724	8.02214017942043	8.41303829659677	7.58013967297716	7.84811580494032	8.47826168991936	8.80633834423979	7.09944982660714	7.66230555384005	7.94325119973656	8.61259203407911	8.5328066679659	7.02097947331774	7.54179077963548	8.5874730364586	8.52292543562468	8.03811241236828	7.57171834932527	7.9737833314575	8.91461671162365	7.48996543854167	8.153452872725	8.65026705035	9.66490047573333	7.92454554765	8.92635395055	6.94782182121	8.04674824761667	8.5654496947	8.40660009115556
ADA	7.34963260704032	7.57171834932527	7.95405613338641	6.62651884261129	8.61523555070707	7.55503226954624	8.08626881449232	7.56355589496574	9.09632127575154	7.78196436349247	7.77338870268879	7.50440146835753	8.38472532876882	8.41558849875134	9.46226895041398	9.34722582336129	7.93268156549893	6.62628635337419	10.4887687371859	9.2854933145576	6.80155677051344	8.45368355513172	8.4622281729616	10.7046911170129	7.6700285791232	7.23433574171429	8.70375290775054	8.06225479243656	9.06696765814516	7.3709954543457	6.75603746360269	6.46217623104167	6.35625307705	7.23663642945	5.879858253	6.59944879338333	7.12098300193	6.33129383574	7.24669770988333	7.57443546811167	6.71777335105
ADA2	8.48470310200699	10.5303897672715	7.93649631996091	8.12728795074624	8.84074726426075	9.75396286214355	9.5852799470914	10.5130037467366	9.78319983924194	11.5276560461952	10.3807140874839	8.58802632458871	9.85226155451075	9.77364233773118	9.0770300032043	9.57397342856183	9.09365255393548	9.77970347967051	8.34784826238656	8.86472911817527	10.2433100438548	9.99629467878226	8.85495519891935	8.93148853922849	10.9605801813633	8.71383255298986	9.70350626698925	9.73565702578495	8.91847470412903	10.5430812177796	8.83405495342204	9.02900822426428	9.2886617382	10.054392316825	9.1091768447	9.7981841901	9.96038030536667	9.7912734851	10.1547345337733	9.75419719435	10.1173805966
ADAD1	5.49191918499731	5.89250327800223	5.98005456965376	5.75959058124462	5.87316306331905	5.72995220277688	5.92511885899373	5.76001666773925	5.84465285194498	5.67701447140273	5.9179708029664	5.98871645536674	5.65249560714071	5.77718908753495	5.74781829710699	5.76325695373118	5.6635768154222	5.65828845580376	5.78076675769316	5.8335671442816	5.78123530836528	5.74969308370161	5.86516188457438	5.78984256301882	5.92843252742872	5.86631940258264	5.93062385256452	5.56078076894892	5.7105099350914	5.98888567835215	5.93119267495238	5.91106508380833	5.8646074313	5.69131389866667	5.52576905697333	5.98924753733333	5.89353509800667	6.02912907988333	5.90941497355833	5.7808880412119	5.83294986803333
ADAD2	5.84904393756452	6.40051205240484	6.00024604619086	6.11119582791505	5.83115673514055	5.79939205228234	5.55135969453233	6.26776413768065	5.94871142343802	5.76525652490215	5.73442292823441	6.21871736279654	6.09164255088879	6.05448510736326	6.21411559150653	5.74608394395952	6.06587170683464	6.03448506588594	5.94370550644956	5.96600171726989	5.92041038450399	5.99004043023871	5.86796228014086	5.95403591576075	5.81723851817204	5.95287465228817	5.82974166663641	5.98509913915246	5.81035086822043	5.72008231227204	6.12237142461021	5.98320288535	5.86563410501333	5.64731864113333	5.63873527085	5.91537373786667	5.95711098763333	6.59942221676167	6.23407478836667	6.05138860259583	5.76315924903095
ADAL	6.33214932877419	6.31498935228226	6.4027336176149	6.17612273330684	6.59571145282381	6.32507940829785	6.32413552714631	6.19905818577285	6.49832464426613	6.47774260031229	6.45945404830707	6.36878443332742	6.29803945042473	6.10563694997888	6.22530442929693	6.64293647729539	6.26539738588925	6.26649415613172	6.44989100984839	6.29426679512545	6.44243028372427	6.55564119528034	6.32523492140707	6.62651884261129	6.36658989690699	6.5060324229255	6.42124749039078	6.46104025227995	6.39497602588172	6.1730155174371	6.37565459818952	6.50650276251667	6.42023383922869	6.65750582225071	6.065923816725	6.37938154072667	6.37303476118833	6.48339755779167	6.52451371038333	6.43028974604444	6.66156416635833
ADAM10	6.94986258828226	6.43266876417565	7.66896175949247	7.38229274650538	7.81874979657849	7.05936455126416	7.69402487208026	7.29793588318011	6.97028013868656	7.38799833930714	7.24174830459355	6.44029888481935	7.03282054122312	7.36616767821075	6.91357350683333	7.72302335302563	7.15322948438157	6.86639028672151	7.1024754642957	6.66163114645914	6.60517331034973	6.89497596132258	6.85155253190215	7.26488256288441	7.01757446757849	7.50215047434462	7.95405613338641	7.5251583071586	7.08517736497043	6.60877002196344	6.55972547574163	7.59278314396	7.21371875811333	7.12277492655	7.34350290635	7.33769108168167	7.149739070725	6.36369410649238	6.94023217443889	7.437983212675	6.973549432365
ADAM11	6.61310639720806	6.73629616587097	6.67481941198387	6.75862590436021	6.56409331553925	6.76918229901448	6.4831797543457	6.7156852978821	6.63480078406989	6.51387853949455	6.65833917742995	6.83715036127366	6.70847232696459	6.32089133428226	6.6830137649586	6.59352080940277	6.59988243251828	6.62317964935753	6.56224787623011	6.43840989258602	6.66822598677688	6.77462260180833	6.51834380233925	6.64698636609612	6.53660732179892	6.69823181588226	6.64791920686452	6.61325741323294	6.58818455747819	7.01877536041989	6.49516625556344	6.93054449343333	6.53468699075	6.5491384618375	6.49718885519524	6.66970908773333	6.59084333316333	6.58411785225	6.69057334500667	6.58190893185	6.73963083768571
ADAM12	6.61103483564624	6.15775394905161	6.41095865480161	7.47342380578925	6.15265511590745	6.39255832302995	6.42970539629724	6.15891888075376	6.19792357349363	6.58863395447527	6.40661820103091	6.37904237012903	6.26695290829651	5.92412771979915	6.2120299137328	6.39233738308533	6.37311081926536	6.67078231465307	6.77462260180833	6.04305783217473	6.21570179855806	5.93279758547688	6.75588925097715	6.81107322609286	6.39201633797366	6.27470972424516	6.11828681931897	6.1632686218952	6.63918602113602	6.41239906727361	5.9074097464371	6.01751922799333	5.87064463059333	6.0864762525	6.34420129830667	6.07077404011833	6.04929115529667	6.02934393998167	5.95911553049167	6.22412110017	5.89667729437833
ADAM15	7.08746245837852	7.75040739172473	7.23036125317473	7.4124498768914	6.98562617096421	7.43692542619892	7.37228950119382	7.30086288050564	7.32685035294839	7.11579944107796	7.19111068828318	7.71064647352366	7.42454537208602	7.25819624413763	7.34993142976275	7.25126000238064	7.32468113269677	7.38150802906774	7.29655559477581	7.32577524334639	7.44827622451859	7.14923832770714	7.19446085671237	7.16749357602419	7.36934779473011	7.00035099804293	7.09027526979057	7.00057939624539	7.27881690136183	7.67691015365269	7.22113763360806	7.841259473625	7.765083966175	7.26846155790833	7.192813087725	7.49580433423333	7.50779493033167	8.09784846242	7.55895982224	7.35958968212	7.38118804625667
ADAM17	7.88035341427097	7.15156159872957	7.90080682949731	8.43605945783925	7.71978937313844	7.94412255640323	7.83761702135699	7.75327888684247	7.53585665851989	7.95493560270161	7.95893618119946	6.97526446905776	8.06528459838979	8.01067553150323	7.51936768909731	7.95315254138172	7.34920687283118	7.48147921758441	7.93268156549893	7.49893594284355	7.59706505183011	7.38175426154086	8.28457871239462	8.20199878544086	7.95315254138172	7.74661739015215	7.59450304839946	7.98302317244086	7.47621469455323	7.97179818260591	7.78749832594032	7.634862014	7.60177723458333	7.5037702134	6.98805941227857	7.79054956335	7.3457547326	7.11385202099167	7.3985782139	7.652367783625	7.51987393828333
ADAM18	4.84717626004839	5.09178982645161	5.19610609006452	5.01642601454355	5.1161289727215	5.06007465269355	5.08141059449534	5.00808343548387	5.09178982645161	5.02590108193172	5.20865473173548	5.03650364379785	4.98853523130914	5.17211835497957	5.05944331888495	5.0213812878414	5.12747953590342	5.0730897792828	5.02236885902688	5.12999328799516	4.83468793644624	5.08081215636613	5.14166779107151	4.99332064705753	5.06320073987957	5.22539033922258	5.03045673811137	5.03710852895107	5.14196630957151	4.91661861316936	5.07684120515323	5.10847827576667	5.101294178175	5.13685358098667	4.87335648061667	5.06417739501667	5.14391838624167	5.03923033975	4.841863360425	5.00596303766667	5.26678391203333
ADAM19	7.07920189398387	7.52291855559224	7.24856871736828	7.40636647988011	7.51658421158118	8.30594866360054	7.67600289186559	8.04126854745591	7.49089235604677	8.12300423187903	7.64685832690507	7.49814779850726	7.86055296314299	7.43409986601498	7.21308533907588	7.33435280481966	7.47893486983387	7.81419367671667	7.30751489868817	7.53958923071237	7.91822390567097	7.4841371488871	6.94258809503226	7.48829256799892	7.71950167313961	7.75751041978477	7.09630452246398	7.54619745197258	7.40947566677258	8.41558849875134	7.16749357602419	7.61253389188333	7.26494911648333	7.60959180535	7.16196136831786	7.90823365223	7.49302838108333	7.66409049841333	8.01151028375	7.72134617095	7.45828747931167
ADAM1A	7.97802611673763	4.42395403062097	5.93323928631609	4.68096455033898	6.82924961249462	5.54335797063172	4.30833502102151	6.16956682306344	8.05228791497734	5.56422927346167	7.79721112143387	5.14670720608717	5.47215855197742	7.64495346509946	6.86880355213817	6.60050005641774	5.7152116183586	6.27237353311882	7.31398265248994	6.60178540531667	6.50926967446329	6.13783865980108	6.81589467192389	6.1739368003285	6.34293330356425	7.45244636009409	7.58150295930645	7.17138871335676	6.20406701851717	6.15004811465108	5.8826256817672	4.41883570551	4.62891776918333	5.73436534415952	5.50380632988333	5.57935127508333	5.5013944951	4.4775537092	5.20571240040667	5.46399034816667	4.79999965091667
ADAM2	3.70149705867581	3.61091335063441	3.52134375837634	3.72033192664516	3.76946029389785	3.89022697331183	3.68627063423118	3.7588944691871	3.67881790954032	3.49168861485484	3.65526994374194	3.56652926548387	3.657050459	3.7588944691871	3.80167309200806	3.49819601930645	3.81805870286667	3.63049800501613	3.74215400475269	3.67533586104839	3.75651808916129	3.64784458649731	3.5924053274086	3.67881790954032	3.72943998687097	3.62423396119892	3.61659888098387	3.74871687075269	3.6949466690457	3.65624579972581	3.71284785075	3.627009322025	3.70428668115	3.6555212539	3.51871236265	3.8267588907	3.62762933005	3.7307558743	3.6190327772	3.6939203123	3.6352101133
ADAM20	6.18533687612846	6.23848303538356	6.09722561304462	6.3918569823881	6.19156484545161	6.24665885176496	6.29665610888479	6.14405310794378	6.51531460969892	6.17752725569432	6.14107362889946	6.45668621940054	6.09265058868978	6.0799899490427	6.16622570533011	6.38397257797527	6.25053230617258	6.2558196896586	6.25308166478172	6.04901478160215	6.56284158904918	6.05716214582312	6.18850202700269	6.24644665112366	6.28640025928441	6.25270626783548	6.1079976098328	6.11701989169946	6.22336206788088	6.37496228248871	6.29447378398737	6.49404811635	6.301491843605	6.07311702172333	6.01424869868238	6.28991935926667	6.14107839010667	6.22429799746	6.20317707015	6.07399564925	6.29685208052
ADAM21	5.96424662963441	6.53478990696882	6.45374575592857	6.28623299322849	6.08490598155699	6.19672717357204	6.23292823159731	5.94919039849462	6.45357618806586	6.09722561304462	6.42324499780376	6.06644129242903	6.2029971469086	6.03745617194624	6.27788261317419	6.05841873691317	6.13323062949155	6.1439446055871	6.38540408637796	6.07299513310054	6.1646906765914	6.18363354486936	6.32883428541336	6.2695259524871	6.24626755237312	6.15301225445323	6.35488112901962	6.33719246330108	6.2954809740828	5.83941259527811	6.18835502517688	6.47012659081667	6.33255814100095	5.994298893765	5.76587758315833	6.08117216595	6.17294681745833	6.05655801012222	5.82654565314167	5.96777438203333	6.49612989260333
ADAM22	5.86516188457438	5.67184685514758	5.96379698865726	5.54620639737446	5.92412771979915	5.62549402772285	5.87260585432439	5.80141178930426	5.87738523845914	5.72506826892366	5.99691452654866	6.04918842662231	5.9809583576336	6.04060349039301	5.74163343075845	5.90997950930983	5.92568010904194	6.10868520620753	5.94100197153387	6.14456089994973	5.82696225327846	5.64123209372769	5.97501947544301	6.02673581619255	5.80047724722285	6.24283325615707	5.8395827678293	6.06171470485968	5.84628745631183	5.75044339452769	6.43840989258602	5.79781254921667	5.75024007169333	5.5726148823625	5.5444518953575	5.68561091614917	5.48402452222917	5.67170087618333	5.39225749935417	5.452365591385	5.65740484821667
ADAM23	6.01449653575968	6.78448980235538	6.2737687924672	5.75557006108468	7.02721617347742	5.80792260963495	7.76579351159639	8.03688251050115	7.96757151062097	7.14448786723249	7.50819855700054	5.81161360998441	7.31422623584946	7.71584030907823	6.93483978262796	8.27000090164247	8.17569346338172	7.78465370234094	8.40723652824462	8.00208443121813	8.18509117532097	7.7065617410414	6.17167684243548	8.77567063210215	7.04432887247896	8.80680296614516	5.81943347014516	8.26148663564624	8.93148853922849	9.30783922714516	9.15455015525	6.101097105325	5.85094090944643	6.189342993975	5.45955327913333	6.28145550473333	6.20179778804667	5.63450073995476	5.68720872263691	6.48194968647833	6.07077404011833
ADAM28	6.29831423408979	6.40108984563548	6.90056441292473	5.20885051671237	6.27697996471505	6.77431161377204	6.68591789144716	7.03264806250806	6.14756824173925	7.0145779196828	7.33133572332796	5.6689357525328	6.74302677657366	6.05148540567043	6.44320968210914	5.76056138469355	6.08216731818548	6.09132669938172	6.38397257797527	6.49137999569048	6.66019702489785	7.5674410977129	5.5889501825414	6.65406377425887	6.41822486198925	5.90331772339426	6.37000584896229	7.38639864604147	6.2121713286828	6.25270626783548	6.88837653623763	6.31410343230857	6.525316175975	6.87856899673333	7.17559811036167	6.72037530454167	6.98823976527917	6.65338794808333	7.6301243594	7.18988128359167	6.716577279925
ADAM29	6.25237270814355	6.36756783145591	6.3255496103518	6.3344752146107	6.24191438894539	6.46177356928333	6.6438975964788	6.43826726112527	6.5185193660119	6.08235543627458	6.37362319943702	6.35870668283786	6.31450750304355	6.46787641845914	6.20406701851717	6.32413552714631	6.12792413779869	6.44112658361997	6.20232000303279	6.14802745481272	6.33070495328925	6.32241098334292	6.21603757405853	6.37531996370905	6.31450750304355	6.39036916226696	6.26905858985269	6.15526214310376	6.30797812434068	6.24457515753264	6.3065079175745	6.42896682530667	5.96425729464167	6.33670174459167	5.74091398473167	6.42364063154405	6.05522274433333	6.70914616711667	6.18015077141333	6.079585910025	6.32206578903333
ADAM30	4.79061000740699	4.89305784993387	4.84454053961889	5.03782493243495	4.99503111548763	4.98330491838979	5.15479289239816	4.81667972116398	4.9358584427414	4.74568362860941	4.76981725278333	4.76488481372581	4.87685834956452	4.69656254551613	4.96811979686828	4.85637035039409	4.97370400332258	4.93416835292957	4.82416517395538	4.92247607029048	4.89036408367957	4.91105461560215	4.97555298586237	4.77774389487204	4.6869205711828	4.92919864624194	4.77980447175	4.93947258460753	4.92368064074973	4.93749574623656	4.80868785493602	4.91918744376667	4.922917199875	4.841863360425	4.86685441936667	4.772598674425	4.92397268690952	5.128853633	5.03302480476667	4.92856514119167	4.83527473422333
ADAM32	4.51457559909946	4.5046138659172	4.64769715429839	4.65067107180108	4.44007526468333	5.05340060002573	4.49827829771452	4.62964241572204	4.99332064705753	4.53587326582258	4.45776848188441	4.59699867498387	4.2945234344328	4.50890559175269	4.6814677158457	4.48716844934946	4.43038332910349	4.89184025218082	4.5340004188957	4.94959093856275	5.08054659926613	4.50589482017742	4.62924478239516	4.44953525598602	4.60606877798925	4.57213759229839	4.49879570714462	4.61603912162097	4.43011265616129	4.83927331215484	4.63141601717634	4.7156318893	4.75096991038333	4.72480680071667	5.62808393105833	4.81434686675833	5.17713309119667	4.878143616175	4.6683143034	4.70205187925	4.84877315015
ADAM33	7.19840358750161	7.14860109806237	7.30379426908387	7.07692024434324	7.5159239934328	7.7155538686086	7.25999344528418	7.4141732885712	7.10119736519808	7.26933068199693	7.30728232518779	6.72723785627771	7.42146771398879	7.29282597522005	7.11716166009186	7.05493649332419	7.00477056713441	7.74661739015215	7.14567780216935	7.31003832495637	7.21624309350538	7.5516669230156	7.16853691389785	7.28559556493548	7.33055810424992	7.12325479113925	7.05345677541183	7.52851884910914	7.01939011629194	7.59128786374624	7.31153779223932	7.13835594483167	6.92271753395667	7.07327252235	7.6495558041	7.53556202207333	7.21211492093333	7.01750197990833	7.11425940956583	7.52136473351667	7.344460174025
ADAM3A	3.81147306479032	4.02250126919892	3.99053914547849	3.90331174668817	3.98621910038172	4.12211736487366	4.30548675189462	4.05095466149866	3.80954210413978	4.01273939044624	3.91662204947984	3.94039736164516	3.8225064501371	4.01851553750538	3.96000019449194	3.84998901462903	3.87606521890323	4.1167425215	3.94827065694731	3.95769713512903	3.8123525501828	4.00047344447151	4.04250295510591	3.86853265899597	3.93587635227957	3.8123525501828	3.93067270787097	3.96523900645914	3.90082783206989	4.11149614817204	3.94911571477419	4.10193220408333	3.924538834075	4.00548707001667	3.8970610727	3.95579102143333	3.95191297545	4.4426453874	3.9265512256	3.95407959995	3.83119591051
ADAM5	5.27353323189909	5.47191757274893	5.42143211884908	5.56614731974032	5.5555174987788	5.76077783667849	5.85936360190645	5.48230267274892	5.87158531717392	5.5118171774328	5.42092656947634	5.49718930461962	5.44088549925107	5.4671563758629	5.51734302855023	5.61192799406505	5.62398977510215	5.63203942962711	5.57354833979854	5.59745945057112	5.6456957920672	5.45558556158602	5.53281964560806	5.5920171843043	5.56890207719862	5.52996346792704	5.47491922996774	5.4696502681414	5.60585374076421	5.57560581201452	5.65494842493556	5.83078065713333	5.9471612277	5.46205595761667	5.11168739075	5.78106027625833	5.38940661772778	6.10572338375	5.39532758325	5.44070305235833	5.7736700051
ADAM6	5.84324125640607	6.53984451501774	6.29259817507097	6.14143756498176	6.3472179833629	6.38111658667604	6.42650245183698	6.00437405650134	6.35805273513172	5.98674780435914	6.38029668407903	6.45181104388387	6.21532753178172	5.99037714528315	6.46463400857903	6.26011798706989	6.07504691710194	6.36625338372151	6.39821319155538	5.98209899049754	6.07718935137527	6.29723963471636	6.28416807172473	6.08503755026505	6.37636191265088	6.16622570533011	6.05210743378306	6.14346680615269	6.21291420463306	6.35882266104973	5.97631443707074	6.57358059110333	6.199409147625	6.20225092957	6.157623831875	6.34862489881071	6.41923994779167	6.6767664021	6.2872854825	6.31374471092619	6.24138316037667
ADAM7	5.00009890718195	5.19580536042128	5.08959138576774	5.0004012519672	5.13044634568548	5.07491712240323	5.21490457128871	4.95268726907473	5.31089485679201	5.00295056000968	5.12436241788727	5.20075525160862	5.05340060002573	4.99970028380107	5.06034595461022	5.03782493243495	5.12209867969892	5.29590403815323	5.16814868163979	5.05599873585645	5.04051520708333	5.01306145820699	5.08409393284946	5.20674713630054	5.04760985292473	5.16560310234301	5.09022484546828	5.25606368690188	5.15784988479785	5.06320073987957	5.13274470116052	5.15840485233333	5.03302480476667	5.078523102575	5.09850194915	5.14061081685	5.07291344478333	5.44824710520833	5.04616561778333	5.02790584306667	5.14102479680833
ADAM8	6.62184167077455	7.25772591291183	6.90532724414086	6.9668874346427	7.1835237227715	7.56094180590753	7.26885325966129	7.5904676286371	6.74897474328208	7.26732015989647	6.73978721435853	7.74974722319992	7.21322574609724	7.27901137251237	7.24395591258333	6.56759093323495	7.4916562263225	7.64714748798763	6.62350184484489	7.03032260168218	7.58547542566828	7.29419164792849	6.85722506490054	6.82473901948026	7.02510818447849	7.50041152832719	6.72631540879708	6.69556382507419	6.96625088025699	7.89639999938199	7.28766861719651	6.92602511301667	6.79883506802583	7.19328899483333	7.40619932438333	6.76968039215	7.46993982710833	6.87077449411667	7.22626645275	7.19176831627083	6.74600443611667
ADAM9	6.94585241632427	6.26197626932527	8.02767139559247	8.62091631271398	7.03152635414068	7.09801731308925	7.67204937429439	6.51967220083932	7.37926140833111	6.97429316437903	6.64874308327043	6.49778552641774	7.43238814054032	7.13013111068971	7.142930626148	6.86492401970699	7.64844839945538	7.09328199344624	7.4099960570914	7.54845279232097	6.17465562009332	6.86934845403548	7.33228231505538	7.38929509765108	7.11882121716828	6.71473242333736	7.21903314297903	7.47939930934201	7.25193932997043	6.99536920516344	6.76160212311022	7.42602907072286	7.1485250644	6.52382370374167	7.06804785365385	7.0510557398	6.53591916768333	6.39794445097857	6.31266715617167	6.91482089341667	6.90893258279167
ADAMDEC1	7.68334441687681	9.65151835320968	6.61066196356935	7.38929509765108	10.3607599408618	10.5282260050978	10.2405288800912	9.7395117939785	9.94911630941398	11.5346044118387	9.92661583409409	7.60738958673763	9.14947869144355	8.42582571726747	9.50762825771909	9.54979775072581	8.97772611938441	9.99183979859678	8.74828345830914	9.22883474951801	9.49272242009946	10.1573012123011	9.06783598977957	8.47668003739113	10.2387588766812	9.99017009046505	9.79673269198979	9.71389710873387	7.63212028791935	10.4266378858656	10.1201101944301	9.15109626898333	7.971758974355	8.49832588368333	7.73637159480357	8.5118650899	7.9932704326	6.359314148	8.52925795208333	8.98213123456667	8.748084447325
ADAMTS1	5.9845554094129	5.47694944446644	6.22677046567834	5.97261595403853	5.96647775506452	5.72209219147634	5.74362980069263	5.37851708977273	5.72740184493441	5.81943347014516	5.65517736155108	5.38613291354908	6.16824673158817	5.54062368267258	5.76745689841021	6.09349982008602	5.83278798424731	5.49883013634869	5.87058765346774	5.50255782336882	5.68689058698602	5.90436896245699	9.58405645153065	5.99057447006129	5.52737144409677	5.82216372204301	5.9333282744328	5.4337093394362	5.57168735656882	5.75391019627957	5.76622116847419	5.36134789521667	6.29411704497714	5.59153322474833	5.26952774396333	5.45279179652333	5.34619485811667	5.889439763175	5.223226255	5.42122855805	6.19025008472
ADAMTS10	5.83115673514055	5.95270466653902	5.34907210338783	6.01995511589301	5.96918713216667	6.14364695570699	5.6754674471129	6.11289943252688	6.05148540567043	5.63307620621582	5.51500046384036	6.00957917541974	5.95706100986482	5.97295821172903	5.77510453779877	5.84690127106796	5.98575069303871	6.11960045564247	5.52462266008065	5.53328660206989	6.16500316817066	5.76640163256505	5.57611220992412	5.79972545502939	5.37791137192312	5.94005368547811	5.83758142833065	5.72781222125538	5.66541649378065	6.26905858985269	5.82638660125591	6.082812389765	6.00049235328	5.71524137435	5.37889021759667	5.9779544904631	5.88657967735	6.13484243063571	5.9219764653	5.769760593615	5.93439870755
ADAMTS12	6.91679518561667	7.31703665725653	7.31099207921935	7.14448786723249	6.77932076699821	7.05474809880645	7.24064777459032	7.0510800639427	6.93668222942634	6.91658810792473	6.87461051819194	7.1980514361414	6.98347522470645	6.85337058237903	6.98667492349382	6.94749278141782	7.26949781157581	7.10534605238978	7.4008389639457	6.78347820980968	7.01197077306183	6.87527776739823	6.96083682363441	6.92192278608088	7.16206807628064	6.9602293354129	6.78996363345538	6.973493511799	7.00524575478979	6.85444650914946	6.80886362864247	7.19111186122	6.67542722211667	6.78953998735	6.779030274125	6.90893258279167	6.97552580743333	7.63206505461667	6.9287370507	6.75590987216667	7.055798790575
ADAMTS13	6.83850518154762	6.73587808605806	6.55085659619662	6.65320143375	6.4347928451679	6.55170845730161	6.43250626393226	6.62118919610871	6.1706947833371	6.38507997086962	6.70636497213118	6.44851809485492	6.55326946927527	6.77323692989839	6.63414146296943	6.54319614744868	6.5149024178543	6.65017310957312	6.55811185889068	6.42372886984713	6.65199916803979	6.49986101531505	6.41399974356183	6.46376652187124	6.49173104099086	6.72358403360108	6.49348040101183	6.32068339894562	6.52725026477258	6.70503346571352	6.32089133428226	6.87777991620333	6.59534838075	6.52494788555	6.63933418170833	6.52610349378214	6.64339088704881	6.7836322958	6.64319761516071	6.67883966939	6.65157536585
ADAMTS14	6.24559076141559	6.7260331726414	6.33901894078387	6.31792380131989	6.3966255322404	6.3966255322404	6.87266381086252	6.79355016307849	6.23390000696344	6.57202935216398	6.26695290829651	6.64373619716398	6.73926496809931	6.84429676529754	6.71355906891398	6.27166846626344	6.48786224788978	6.59335125063902	6.63162771742204	6.3123447593828	6.47143392833391	6.5967906100086	6.11856973041989	6.32965712867097	6.50171271028898	6.54764352596582	6.11011496449328	6.02836823694835	6.7158602911957	6.70867047693495	6.38142296689086	6.81077431492	6.38779947355	6.49685399535833	6.24373605513333	6.59059257636667	6.80466363431	7.35296637735833	6.92093792508333	6.41755972005	6.506928439565
ADAMTS15	6.00605058329247	7.23999869477151	6.10975675188172	6.30090548635388	6.02260178722688	6.33795389560161	6.42309598490691	6.13000994100672	6.09310004781935	5.99851432960044	6.0841516604414	6.2886197545	6.26369561977688	6.21690838033441	6.19996112442857	6.25113608666989	6.25291199038072	6.20641983637419	6.08121736239862	6.22561396129785	6.62170308675107	6.15805937398172	6.20420632735215	6.17520422765269	6.23292823159731	6.24231883517097	6.01925002830914	6.05985406406559	6.14543760794462	6.18482114430576	6.12302315739201	6.47326026827	6.60414873359167	6.05890584358	6.32617894311667	6.4993802517	6.36863583402333	6.94057089075	6.24803331293667	6.35953488938333	6.33895162845
ADAMTS16	6.0833241080879	6.50969549947366	6.34770296574831	6.58879097057634	6.41282810291505	6.19280697883468	6.36895503316068	6.34387797966237	6.2191737039129	6.18835502517688	6.14405310794378	6.62337116873794	6.3253520299293	6.35296190339747	6.25128957941755	6.22492194732373	6.18972242621782	6.38043764271237	6.27364642004286	6.04356290972258	5.84044861846774	6.46560305772462	6.18325783402043	6.10414256943525	6.17752725569432	6.12071396126989	6.16735539500115	5.85649446214247	6.24682686673333	5.84168374637168	6.11665870366344	6.33947533785	6.19337623293333	6.20007902836	5.92537351560952	6.07779427494849	6.25593085679333	6.3550492678	6.3142556899	6.17649685600833	6.10184131243333
ADAMTS17	5.22119611019409	6.06300318920027	5.47910679004209	5.50848355632742	6.41940269903387	5.3173573855457	5.46518221838011	5.44379839448306	5.7531112171914	5.81786113975776	5.56748231088694	5.36514758248925	5.79455803742419	6.38430057044044	6.12019374048226	5.57091386806452	6.1284867194	5.87316306331905	5.81910444389873	6.33765369697527	5.43621917528387	6.18805826281459	5.6205064178086	6.52410494488748	5.48997056405645	6.24834494109247	5.48230267274892	5.83415094775538	5.85342970131613	6.81739168088602	5.43479284758786	5.64656686541667	5.46261304833667	5.6698338496119	5.32855777775667	5.68603397278333	5.47430010590667	5.881877230295	5.51243806901167	5.8383734138	5.4496733606
ADAMTS18	6.61344660423502	6.94803309408602	6.72674126862043	6.69168056894032	6.3788991942629	7.0460874831672	6.95114768195853	6.46639037466244	6.73324971650883	6.65853112857392	6.79660896472581	6.81333817511667	6.66349425555143	6.84465387618656	6.54182588110376	6.67374974645108	6.67727793893111	6.89455944869708	6.66098830695161	6.80344008110323	6.82603288346832	6.63178490570323	6.73025461494893	6.85184828118683	6.8740769122828	6.48775034185269	6.97075459868978	6.64536993910446	6.88070489958575	6.74772675672097	6.67241899331667	6.96305836175	6.65302764411	6.5138040532	6.33608415543667	6.81843584807143	6.77067016878667	7.47155482838167	6.62636154763333	6.61776464291667	6.93310041302
ADAMTS19	4.2016778505914	4.33601013733065	4.42571957223118	4.28999510257527	4.30502352519892	4.54973079813333	4.38585607621613	4.29563194604839	4.25532340482258	4.30888150062312	4.41883707641129	4.47354754231183	4.33519074352258	4.3552100162957	4.36805354184516	4.32791459968064	4.33252871031559	4.38301283082527	4.37979448846559	4.4555790669328	4.39746958569355	4.38541242933602	4.5256532966543	4.23343461780645	4.40196338554347	4.46237045612903	4.32791459968064	4.27591912039516	4.44149738009677	4.25480850702312	4.25099230541797	4.304100938	4.344596175575	4.359219916325	4.61592234487333	4.58316199925833	4.453764918225	4.50028652606667	4.39573176415	4.379963650795	4.29505224315
ADAMTS2	7.15238437224597	7.19658805155054	7.28013930916075	7.5765412033371	7.1585024422043	7.42557018837177	7.92482871854785	6.81305454998571	7.05093583760591	7.2998191040798	6.94785370490742	7.32516696364624	7.30282626919382	6.90283358937273	7.1702775407114	7.30360201764785	7.29227587808159	7.56094180590753	7.58597482962903	7.06610071092488	7.08105494509247	6.96869091476935	7.34499587627796	7.58930357564516	7.66696203118979	7.16608121831567	7.1622661834543	6.64062176554893	7.24202893451674	7.67390433131805	6.82442274063011	7.31161503540167	7.37967564911667	6.5673869714	6.67407041493333	6.99212125045833	6.57202411703333	7.71828327733333	6.70193833311333	6.57641435551167	6.86378424780833
ADAMTS20	4.27724358825806	4.32485253611936	4.60497146186444	4.37399447993548	4.33933704303971	4.36550103873387	4.40133889975269	4.2202606275215	4.27054237784946	4.48171676596882	4.48660143096505	4.28455893355645	4.40133889975269	4.40913812255914	4.31834724504032	4.43377521547081	4.42285805152419	4.40196338554347	4.46279769973925	4.48850139343817	4.23397984851452	4.30502352519892	4.3635306808172	4.50791750909409	4.43168424282258	4.24759318676344	4.38962420317204	4.410884939803	4.31897316009409	4.1598426519543	4.35003504563978	4.31731324343333	4.3427743748	4.3441447477	4.5107391884	4.23529159585	4.47916810906667	4.40301823661667	4.24860568906667	4.43507294555	4.26176732514167
ADAMTS3	4.28820316337634	4.30946164300538	4.28537896218817	4.94959093856275	4.77258591749777	4.3623255162414	3.90331174668817	4.6194881839086	5.14522213038575	4.03703068436559	4.26044606725806	4.37714352433011	4.33848984789113	4.3336553306828	4.39266476881183	4.11222454234677	4.20257083407796	4.07791571697312	4.29402313939247	4.09371326882258	4.24501332584892	3.87511451483333	5.19712926631667	4.27626981612366	4.22819318383333	4.37276420322043	4.04317282265591	4.15265606631989	4.39217628715591	4.15734810024462	4.09567893248387	4.334071677825	4.36453390701667	4.29736080983333	4.742628392645	4.37536827866667	4.43170915855	3.8694415142	4.12188193618333	4.21610847205	4.5670793927
ADAMTS4	6.68495596829723	7.31422623584946	7.06536018405376	7.04419147465054	6.62184167077455	6.93008910003095	7.13154864377957	6.89286577153871	6.94952307480914	6.79691815712581	7.00718839150914	7.10223636652581	7.32489987151935	7.03337739380609	6.88052680543118	6.90185718665108	6.72800434525806	7.15450502297051	7.1361542637172	6.83860878315	6.90990020667473	6.87392670512975	6.89997367460645	6.93785640772248	7.00856789705614	6.71705520740891	6.74232611912527	6.6964337354362	6.71390460049086	6.71178813849032	6.68440100911344	7.24477856860667	6.92636848291833	6.89166294494667	6.36813945798095	7.02859529881667	6.8466391324	7.174296229575	7.05930216053333	6.779030274125	6.73597278071667
ADAMTS5	5.16814868163979	5.04967586614785	5.5066384695121	5.52365464817634	5.22209885650223	5.12436241788727	5.54455582758948	4.83160449477796	5.54893307485215	5.13912344013979	5.20439884795673	5.13274470116052	4.96333032514785	5.00265863906452	4.96529516494624	5.31007219754624	5.31777755174194	5.00531779780645	5.55471258133702	5.0730897792828	5.24854864976452	5.2280949436639	8.41611314723333	5.08726084752231	5.3795770607043	5.2369531690523	5.15219464064677	5.00164693316667	5.26014916322889	4.94242775696398	5.0321082030457	5.072355297375	5.13084912334444	4.92161068215833	4.788537744375	4.88557776705667	4.8314687155	4.926380541525	4.72647250490833	4.927212597525	4.98771978985833
ADAMTS6	5.6456957920672	5.63692092994086	5.81076173613921	5.66722290693817	5.68288138173548	5.37164724087097	5.49629365051828	5.52696674066129	5.56653371231183	5.49956623652016	5.65268964603925	5.59745945057112	5.41777179513495	5.41822601263817	5.4331562256192	5.53255861910015	5.42446064216667	5.67086955890553	5.57121287700806	5.48167590324731	5.41240781838495	5.49540453199086	5.65602734515215	5.53458533361882	5.63067581790323	5.3331649336586	5.62460439594777	5.3899075426129	5.43053827159531	5.46327446307719	5.4765220192457	5.648448774575	5.383175475175	5.59917299817	5.53497844533333	5.44011558192333	5.53399963336667	5.52313201556667	5.567034381375	5.50298504353833	5.49965202901833
ADAMTS7	5.2188153371043	5.3173573855457	5.26695570429624	5.37108498393979	5.10258627932527	5.29130477009754	5.26896953857419	5.47860431030645	5.16928156373118	5.41183678893764	5.18392428692765	5.47191757274893	5.3688217033414	5.44572884584101	5.42763047643633	5.3795770607043	5.2697797880639	5.38828837398844	5.28981550848349	5.34512365166636	5.4486658105179	5.49254080876452	5.23087574327835	5.20075525160862	5.22119611019409	5.16733313498978	5.37851708977273	5.18632897463633	5.39453736094731	5.35415456022178	5.17432574946022	5.527597757225	5.26550742959571	5.4206302478	5.276848331855	5.21896232588333	5.56391485394333	5.49390035528333	5.68525019621167	5.36723163733333	5.33928034704
ADAMTS8	4.93919875037903	4.96995101201237	4.7399808048414	5.06889802233871	4.66911739817473	4.78415657598387	5.05266473270108	4.86230126766713	4.73721948148065	4.85268873385806	4.76300519201882	5.13722857132385	4.89928861423041	4.91347764199378	4.96177115461828	4.78358050174301	4.8124810697414	4.94821208738095	4.81776111559946	4.7659450195957	4.9460966392629	4.89184025218082	4.89847557472527	4.81814705442151	4.84930221879462	4.75086112667312	4.77024302340092	4.75503807166505	4.93416835292957	4.91173285655753	4.78239661397957	5.11614138715833	5.31138219053333	4.9300848307	5.57318150101667	5.0552823931	5.07493434163095	4.8198125846	5.118664820475	4.93482297795	4.92161068215833
ADAMTS9	6.4737188282629	6.58765414992473	6.78577797145914	6.40482159959685	6.2705829850326	6.60934937717035	6.62059960804716	6.33249949840054	6.47347507760161	6.31154131177903	6.3268751143457	6.49470444869785	6.19872491019893	6.38558888619782	6.28525754101048	6.51950831770269	6.24526001039839	6.46560305772462	6.47332804068364	6.38583128167312	6.42514720972135	6.38397257797527	7.54982915267204	6.24559076141559	6.38127285730476	6.19996112442857	6.63666423747581	6.07190930403518	6.29966094432715	6.21801900198387	6.29682102059194	6.61877226575833	6.42923756993571	6.24520863055	6.25061053565905	6.43630360973595	6.37962578448571	6.66941207507	6.23579416808333	6.37047433881667	6.352911431855
ADAMTS9-AS1	5.46988704504086	5.67818326966694	5.61572366598763	5.5776243823328	5.53834335336022	5.57091386806452	5.52969042392742	5.38317262125822	5.73162034425591	5.3458021115	5.63675088973925	5.52319768053226	5.59150699744785	5.59487097078556	5.43219838132442	5.51246494986559	5.38710995540269	5.65073027660215	5.62691097365307	5.56011914860323	5.45367207824462	5.40529949336598	6.02280447511636	5.3739988046586	5.53474367525753	5.45170529261022	5.36320991640242	5.42722124752151	5.61096454999866	5.47928875656111	5.55398973934409	5.58656832915	5.59872280797	5.39755986473333	5.1475420047	5.54682981478333	5.56369362123	5.4805803725	5.45254004384833	5.51243806901167	5.663929591275
ADAMTS9-AS2	5.17432574946022	5.18002506778172	5.28111304940845	5.27791282352634	5.21086308801442	5.21086308801442	5.35297654264731	5.16086340924647	5.2543805408586	5.21514400652898	5.34147802229516	5.15158373804651	5.1713501511629	5.13567091684462	5.24476885006667	5.19119281645031	5.21573692981075	5.23041574763087	5.26896953857419	5.24329504662212	5.16020143925242	5.19686314272903	5.30232863346183	5.27076514870722	5.2974184077379	5.14582875395269	5.17211835497957	5.25844248800883	5.22539033922258	5.24505211536586	5.41552799389543	5.332308006815	5.4244559603175	5.12302192960667	5.40197311267167	5.36020578877333	5.2426329808	5.18375502191143	5.128853633	5.19636261115667	5.17713309119667
ADAMTSL1	5.16228275891828	5.28755827674032	5.2059010535545	5.21467942225269	5.14312424566398	5.21168452495967	5.17540440881359	5.2107027743894	5.06154658231667	5.15132501329301	5.22901113327757	5.21988565004915	5.30465681852151	5.3331649336586	5.23041574763087	5.23669464022581	5.17764001414946	5.24854864976452	5.29002627599785	5.19580536042128	5.2341796968129	5.22956521486021	5.18907533624808	5.1335780283904	5.23392137257949	5.14808170594892	5.21640847334355	5.1321509339534	5.15625340561882	5.19932464535975	5.13609521255914	5.32323565835	5.18934596530333	5.29586961461667	5.53278610159167	5.249674621525	5.2342177467	5.30812473681	5.31238744027667	5.21193721625	5.29081219477857
ADAMTSL2	4.93217092695161	4.89639565568172	4.60748013923011	4.95770783185253	4.9415891162864	4.94099610772581	5.08821944559946	5.04195435606237	4.90933604066935	4.85637035039409	4.74495931246344	4.98702528266882	5.07998805614516	5.21086308801442	4.93574608725175	4.70847081153441	4.9659705365457	4.91520092818226	4.91778265018091	5.02432878426075	4.68462381105699	4.96394669850591	4.85110613647419	5.04300520841398	4.81386345159409	4.87722428169409	4.80595780242204	4.79565524396586	5.13416616949731	5.14582875395269	4.87864966848925	4.99678027963333	5.07291344478333	5.0939214036	5.00029647174167	4.942133200525	4.85108697101667	5.89576735586667	4.97313241728667	4.95733078905	4.81783000865833
ADAMTSL3	5.72721673493387	5.97501947544301	5.84059871660161	5.76309429645968	5.60849429165	5.69624520657634	5.46241852855323	5.72973256460184	5.66222648829283	5.84791888750215	5.9340996461129	5.52737144409677	5.87118894060484	5.78369610287657	5.69970337492312	5.7183911647043	5.59785896510914	5.88354367554355	5.75187133942942	5.61514353794893	5.58542485757419	5.69379860095323	5.49956623652016	5.50078784629113	5.75331316507143	5.63399979955914	5.88508102531882	6.70172822699194	5.6493767642341	5.62232244615806	5.77455652351613	5.85143027334667	6.16522579899333	5.86038372441	6.307388361	5.929454545945	5.90884398176667	6.08171825449167	5.95007683619333	5.81123947164333	5.9886381335
ADAMTSL4	6.45502364175	6.93930604938089	6.74718398521685	7.05901170744892	6.73439717514608	6.87825190490154	6.59771970110492	6.61838998303011	6.91214532649839	6.55379682202688	6.79418191158548	6.9318465612457	6.69852011698118	6.74607853478134	6.60347076591628	6.60347076591628	6.63750594453333	6.97260267777604	6.57822349091935	6.59186008023925	6.76361660901559	6.62337116873794	6.69703277636129	6.69573516091264	6.72532090072849	6.78055975017258	6.58920551722619	6.68955356101617	6.54168103422554	6.83449787762089	6.68938241147481	7.21029224328	6.90546188982	6.43764172244024	6.50486833141667	6.72554561028333	6.54373712148	6.73993977491429	6.39292442392476	6.51695635436	6.89947401051667
ADAMTSL5	5.89948462633264	6.57503237855495	6.25324663619032	6.42544859800914	6.20059395770484	6.24073304370618	6.25400087920161	6.21147003877884	6.0039652351043	6.05497157787366	6.28752604531797	6.43746513637558	6.32445169815879	6.19571835737942	6.24056017207258	5.98871645536674	6.12918699778226	6.45393977824032	6.27307381857392	6.04991949660573	6.27857278728064	6.22547418331989	5.9702866536328	6.13728020242742	6.05899911904274	6.19175595346575	6.14295515859624	5.93847204557581	6.26559007055107	6.25162392466774	5.90560819939624	6.47311863786667	6.250456292835	6.480509230385	6.01504223360667	6.44420408895	6.49987356459167	6.54373712148	6.516366414225	6.30842270377667	6.189342993975
ADAP1	7.48175351159478	7.93309796376828	7.66071228781398	7.85530085722634	6.94894666088314	7.61992998873979	7.65281438899677	7.51133460513694	7.68334441687681	7.7426528739543	7.52461300811559	7.89080582937984	7.47994226756156	7.64992972061559	7.61783526092634	7.71010619779186	7.58426211724893	7.39799313906048	7.97882575020392	7.45054406550215	7.60001763459516	7.39799313906048	7.32577524334639	7.33252447638011	7.82898791623925	7.26645134759946	7.47142459060215	7.36934779473011	7.63564614302097	7.63362110318118	7.80290029973011	7.98031595765	7.67032171176667	7.70506718448333	7.22156883276667	7.731720521575	7.796763235625	7.95108603339167	7.75530895734667	7.55975174121667	7.74801726555667
ADAP2	6.97105793151152	7.82125891055215	7.0470720948172	7.2897717315828	7.20515718701075	7.6740548914457	7.5557908072086	7.53208431228548	7.17006281908548	7.54009579772005	7.39521649532527	7.53820484697373	7.07715495128011	7.54097863160161	7.05919241978456	7.4803861769182	7.3611864556457	7.73290872939677	6.93895190210484	7.22220666851075	7.2809732646788	7.48398228932458	7.00912305689839	6.86705211737366	7.45449078058602	7.22563538313986	7.05221526921429	7.02629484030269	6.87751004613575	7.88283729034409	7.1691435088871	6.92761444415333	7.18074270567333	7.237063041145	7.00253404505833	7.04545193815	7.25277468343333	7.32654850145795	7.289076584175	7.15253194423476	7.28926898395
ADAR	11.6294001734516	11.2802324062392	10.9425431640833	10.6664264853817	11.6518537260323	11.7809297931183	11.0541540149226	11.3601567472258	11.433832690957	11.2608964277849	11.7809297931183	11.0295459553333	11.1693654165376	11.292199082798	11.4269525045484	11.1237234060161	11.0387686613247	11.1970464797527	11.2486684756344	10.5623273669438	11.1904087603871	11.5760808299677	10.9235256883333	10.9029046839677	11.8149615909731	11.1169365064516	11.2802324062392	11.1970464797527	11.3178549683495	11.5346044118387	10.9565785979462	10.157008624	10.767221241575	11.1516239081333	11.1765808894167	10.7319129518933	10.727471306675	10.7342017019667	10.832137923	11.002266679	10.8245487461467
ADARB1	6.62014317820107	6.74246021392204	6.52680481904032	6.70034505046129	6.49173104099086	6.66734842195856	6.17704953288548	6.74426375679462	6.48256714021421	6.86054155638318	6.86770431308011	6.62836419356866	6.81841786823656	6.69240358600609	6.59554664199516	6.57221069552097	6.3918569823881	6.66174280535215	6.55653000125975	6.63882078631774	6.85780751693886	6.68625367776832	6.81881406016974	6.6719676860043	6.79374511825906	6.59571145282381	6.57430863407312	6.62763110702957	6.52070820220645	6.75724313826237	6.52866496716859	6.72466455621	6.50555215034333	6.95620758070833	6.33875836391167	6.48410258781167	6.83155879242286	6.41431590557667	7.01964987432667	6.81952433182	6.7254852531
ADARB2	5.21141658860215	5.14559956698065	5.3193931078	5.39740711068356	5.2369531690523	5.3554954892043	5.5745619515457	5.26503229900538	5.55347126238387	5.26174779414086	5.13824188702957	5.47560589396406	5.28755827674032	5.32745902350323	5.3899075426129	5.2344684787477	5.16258251770968	5.36149526879117	5.18223057344409	5.32846796356644	5.26695570429624	5.29956779247419	5.35046323113226	5.53020543914516	5.18511527352035	5.58318354471398	5.23041574763087	5.16497349484946	5.29479877808575	5.69084694436559	5.24256634130161	5.59294545231833	5.7731330047	5.42790384708333	5.74318236360833	5.41978327455	5.21367742094167	6.63416558605	5.41427302284167	5.23714872513333	5.40072022579167
ADARB2-AS1	7.87867444348771	8.27555952966452	8.0671775334836	8.00043022762312	7.69705908750115	7.9945599701129	8.04054984834194	7.80534936455457	8.25040191341091	8.03781472232258	7.92860408851075	7.97843219328978	8.04342704580107	7.97755898239247	7.94959716164946	8.01316898492581	7.79523883772581	7.94191725445914	7.94647756056586	7.82153041321475	8.66438595250161	7.81539516468195	7.90712647623925	7.93867048105134	8.09330697636559	7.98832076466459	7.7376379291957	7.77416868110242	7.94744890231674	8.15412022193468	8.03781472232258	8.36457545645	8.01469646245833	7.94207275998333	7.24086864264167	8.07282694282167	8.06736820402	8.080360635125	8.014419376375	7.96384952721667	8.1544311853
ADAT1	7.68472997715054	7.16964536448898	7.50788353260376	7.32055416340054	7.93591172415699	7.34297735470806	7.18710653210753	7.33851133433295	6.65149198268395	7.05363579662742	7.65604927251882	7.13267057683145	6.89997367460645	7.4954720820381	7.11376962437903	8.01914393131667	7.72847363200914	7.05919241978456	7.07445002295161	7.41951212523387	6.69098846760914	7.50491409661102	7.18316706281452	7.11865849896774	7.50660937001152	6.95166468807903	6.7158602911957	7.32853902879508	6.90226441740707	7.62115180684462	8.04087518786037	6.44786311863333	6.8466391324	7.08454915278333	7.51889401538	7.394174632375	7.12644705465	5.79926558208667	7.36403020373	7.75496793200833	7.32759029085
ADAT2	7.5106330113914	6.30388443781021	6.52055642156874	6.27820403036859	6.65053835571649	6.41095865480161	6.36544293778602	6.50441691700929	6.57319013487097	6.59221037073502	7.00368783482366	6.35542369248441	6.59754221294124	6.92849430248725	7.28600714444247	6.92386555515061	6.20717065497043	6.49380715645292	6.71437378959355	6.94803309408602	6.3049711283086	6.5227374101672	7.26195670865591	6.51515902335853	6.6009143390828	5.83529476628118	8.17405016907688	6.84666578262366	6.60407704236505	5.80380625009159	5.98170625029489	6.106494180935	6.23856496903333	6.802150593275	6.16461319163	6.43220899212833	6.48471634508333	5.77577960707667	6.6476652257	6.30785934658333	6.1687707308125
ADAT3	7.14883602524193	7.68705320514263	7.36530409440131	7.46046119377366	7.01806265008441	7.54455900008929	8.05519240945269	7.41174478341528	7.2809732646788	7.26719329348441	7.20002349505914	7.76929458151805	7.46791075782043	7.48993748043011	7.5625824156692	7.43669785893433	7.39772825145054	7.61005944487296	7.57391074308295	7.49089235604677	7.53063973877419	7.37395806870776	7.38710751578764	7.30167504483604	7.36473428277742	7.19981162972527	7.24498130284939	7.06191188497043	7.36358698113118	7.36738752583575	7.24583114136559	7.62285219288333	7.453703093	7.49502049512	7.18865553715595	7.5715612348	7.399638444475	8.19977215835	7.71784010138333	7.32721112754667	7.3753739986
ADCK1	7.44937492803226	7.88283729034409	7.40589227331559	7.58426211724893	7.96546103518602	8.48570958881021	7.47096388594117	7.81729214428306	7.92693784117742	7.92662319549086	7.64657244124785	7.99491246442796	7.98761366151613	8.05676290873817	7.65046144964068	7.6740548914457	7.83084159186021	8.27871825256129	7.73897767686828	7.5660000387621	8.20564889741052	7.64495346509946	7.7888302947	7.36080622232581	7.68529527637796	7.70321271116782	7.75658112842742	7.67937866159677	7.61005944487296	8.22470283060979	7.92610078915054	8.24757116391667	8.146392425625	7.8137378628	7.18583256755833	8.2628684174	7.88621385103333	7.69873538947	7.90069327280833	7.66837268725	8.04041058023333
ADCK2	7.17623518434624	7.43151953264831	6.95388962688656	7.37197538609048	6.77338001305108	7.07462260974301	7.28408071389301	7.25674548764724	7.0145779196828	7.15554221970107	7.03861127683103	7.46006410333548	7.18969842670492	7.47460348979647	7.07757732161828	7.34082104272312	7.09964223448172	6.74564793366452	7.63457601358671	7.45098776227312	7.35937805171129	6.89155991324059	7.02650591334677	7.2893984818871	7.12325479113925	7.02269984772581	6.8048954261371	6.86803792426114	7.19293795998459	7.19858623967446	7.14923832770714	7.34635596848095	7.22703697196667	7.3022090623	7.05089442494167	7.185094971725	7.40809128660833	7.55830375893333	7.5715612348	7.32769291561667	7.06628471268833
ADCK5	5.51646337793548	5.95821570800538	5.64536609755107	5.72192317647573	5.60099888813118	5.68891040677527	5.94247336422174	5.86556030333871	5.69904172158065	5.56125632243848	5.76001666773925	5.88848872751336	5.79621498517128	5.92591510798441	5.77434272672849	6.12489400445215	5.95303179832957	5.46905478661452	5.63692092994086	5.7749091403	5.6707676062619	5.93847204557581	5.68288138173548	5.59618478743333	5.24019538779731	5.31746522547788	5.86437265624785	5.77365487208141	5.95645416879839	5.93519614528065	5.69513054936613	5.722984552325	5.768220374545	5.958146555565	5.45423397726667	5.590494168475	6.19236501255833	6.479819308715	5.797191068275	5.720909158	5.53007745532083
ADCY1	6.69168056894032	6.67955723700507	6.52567086394731	6.85739731522611	6.46393573639462	6.49897762294793	6.68625367776832	6.59221037073502	6.38919370559418	6.40464387809739	6.59205737276452	6.64679891657043	6.75737993643226	6.46419681960714	6.36575923416237	6.46347766227819	6.45084246043817	6.42154720512581	6.45311350879677	6.5322584101086	6.67688459944793	6.40551558670299	6.63520437146605	6.46463400857903	6.47105477034274	6.35859362692742	6.64083096371237	6.35426424234367	6.4922057692828	6.37433428533548	6.58829104061219	6.59488158269667	6.49663415278833	6.34927156362333	6.52788882377333	6.54516641334556	6.36182464376333	6.90224314276333	6.53016624152167	6.43220899212833	6.56254774426167
ADCY10	4.77666496888978	5.05266473270108	5.05052669948387	4.98882020423656	4.94099610772581	5.06580042524194	4.96299928627903	4.87368449332796	6.04867654160645	5.25783389462097	5.23314492446467	4.84543020120745	5.16683454609928	6.07226701827796	5.0213812878414	4.82863299511598	7.00108961788064	5.1615357113233	5.76157441913548	4.95511094740054	5.49540453199086	4.86977607107097	5.02747897890215	5.17795718171505	5.01582695261022	5.65708630633441	4.98740010465968	5.2787115449828	8.0298123176871	4.98186220533333	9.19967157238172	4.98319826811667	5.276848331855	4.86749177946667	5.09935686171667	5.23579771626667	4.87629611785	4.96864994430333	4.96466112658333	5.03727280015	4.85456149569833
ADCY10P1	5.9249448619639	6.32241098334292	6.13566497622903	6.71259815622473	5.81544337498548	6.16055926695161	5.69286548314785	6.12224427323541	6.20627326507527	6.31771621150645	6.50324533908978	5.93300109140799	6.43167334467112	6.12161281293925	6.4141506117914	6.57447335808064	5.98005456965376	6.06244328490538	5.98871645536674	6.36505940108978	5.54518090358387	6.6721021231192	6.25476392322634	5.84716617854731	6.44571783317151	6.18550754881413	6.47710035812404	6.1478560794328	5.9779179952457	6.3788991942629	6.45374575592857	6.12803271293572	5.86687281744167	6.55973611632222	5.54591515375	5.94005526747333	6.84636714011667	5.71697512600833	6.01912634590238	6.5503552667	6.06442299995833
ADCY2	6.22166319267473	6.05828269080108	5.88490091138387	5.98337552819355	5.92843252742872	6.27953864364946	5.9702866536328	5.91365296076674	5.99755339295914	6.03178476200484	5.88112528727419	5.9249448619639	5.94871142343802	5.91066287994946	5.92475560746354	5.91384557117796	5.9108899224086	6.14707307221774	5.93847204557581	5.75026243905899	6.25683986810737	5.76657987608218	6.06875617201989	5.97571006924892	5.88046485110699	5.98523347937957	5.77215359210269	6.10541631744785	5.92208606146989	5.86836068743925	6.2205634299566	6.0857036005	6.36998835731071	6.07455602025	6.24782705826667	6.22952518254	6.11479826715833	6.13802371025	6.0364754399	6.11383574195833	6.20641460381667
ADCY3	6.06204627924462	6.52070820220645	5.59805671246237	6.55085659619662	5.57300693040299	5.95164357600599	6.05920881447043	6.31154131177903	6.23454080518725	6.17824365118763	6.01464229171905	6.42559708410269	6.45982045831075	6.73674284909328	6.48991657271579	5.82321006007419	6.32952401795146	6.00957917541974	6.39756442538871	6.01245633576263	6.85300419836482	5.87178191971198	6.74847312183333	6.80259988896505	6.03290119939247	6.2120299137328	6.24108391404839	5.62355835839946	6.10354785476075	7.13738617902634	6.54987385988449	6.04727602147179	6.419145182695	6.18132939131333	6.08763102708143	5.701838023775	5.85143027334667	6.12029935104167	5.96552164495	6.25608600455	5.89864729887083
ADCY4	7.24560590506628	7.55875214772581	7.35494586430937	7.60266683611613	7.21183292055699	7.81706104376805	7.96583489524032	7.52674284145591	7.4801811239566	7.4764254527043	7.36065788757527	7.56060055967312	7.43496457885645	7.45098776227312	7.35295068935753	7.35603932612634	7.35955144707366	7.99104083998625	7.16692807502016	7.23634593701882	7.80318903167335	7.51182230378495	7.21232699551068	7.30886918498064	7.44314226517975	7.48398228932458	7.38660117958756	7.35063065594624	7.27385665723944	7.74223706701928	7.34840304721183	7.570813303645	7.45538944255	7.4294526329	7.45491495615	7.94607914629167	7.36521269985	8.3016011328	7.28370814505357	7.28406778371667	7.7165329202
ADCY5	6.71090328400369	7.04999325385591	6.6951255139712	6.66133411348817	6.5643761527043	6.77540922497634	6.60347076591628	6.83052858600753	6.89860476770538	6.70944007956075	6.79355016307849	6.88456746757896	6.6192407086586	6.9443042564828	6.74977367624094	6.72902956809982	6.60877002196344	6.81683693703387	6.64457045934946	6.66291433975887	6.98939885025726	6.71331688354193	6.64934783033725	6.84200075078963	6.76744680434839	6.73476852665323	6.51658497827413	6.60671098517133	6.7725877678086	7.03090650744624	6.54538970140108	6.99469958922	6.85369381974167	6.80706375218333	6.26727841325714	6.93576483579365	6.84574208920513	7.00443178409167	6.80814237386667	6.82804615938	6.88276848960833
ADCY6	6.86404300184946	6.97294438964355	7.33824565364677	7.04833973149086	6.8511614453172	7.16876977135484	7.05093583760591	7.2268312808629	6.8147801250871	7.02186628077688	7.39837936539785	7.16477563118226	6.90751620858602	7.27881690136183	7.03826078451613	6.97706176275776	7.13524590263011	7.04101825926613	6.68059755664386	7.12816957762581	7.43238814054032	6.94397850162972	6.9429213217265	6.81739168088602	7.04448254511649	6.93792913174032	7.06695993599677	6.76800721247097	6.87266381086252	7.38551766164032	6.9443042564828	7.42810811043333	7.31978023548333	7.02580064250417	7.03730017279	7.333824146325	7.24539746825	7.720806367375	6.860209140055	7.17593556906	7.27163468278214
ADCY7	7.23433574171429	8.41558849875134	6.94866251005484	8.10403000244892	8.23558598629032	8.70775189644086	7.96823832677634	8.4622281729616	7.75093806318318	8.86987666349462	8.4427217322957	7.05771352370968	8.0840819323904	8.02214017942043	7.70206119317358	7.8819815009	7.48175351159478	8.4685067805172	7.19496486291129	7.86981462343426	8.21877887780376	8.17818129474785	7.41120229876982	7.46606322950192	8.55200665501344	8.02447083708602	7.63805125332043	7.66616780720891	7.47868114430069	8.10979904078065	7.46663153520584	8.33487089520833	7.95678589826667	8.25103061115833	7.64927301396667	8.01849729075	8.30322916222444	7.32073942786667	8.37713192636667	8.18568325153333	7.86810448333333
ADCY8	5.2543805408586	5.11275430817097	5.08891081715707	5.43265881663602	5.00896612705799	5.30213610832849	5.57121287700806	4.87104550888817	5.33972678636559	5.04626252098387	4.94847730316836	5.18604076758018	5.22365529842043	4.91871394075806	5.05657210674839	5.28423562635968	5.07194425292903	5.24203180158752	5.06446619973925	5.07604795665591	5.18443697328763	5.27429657054462	4.94345820656344	5.16381889097312	5.00335664109846	5.3458021115	5.09471994211989	4.95582225048925	5.36926513828145	5.08989241097849	5.45760008179347	5.43367530963333	5.10259311203333	4.73078495145	4.70094045391667	5.08926545928333	4.8156308316125	5.681980131375	5.1714006858	4.80117159645	5.0293840446
ADCY9	6.40610173915822	5.99004043023871	6.15858323155	6.47196475767619	6.18074448487573	6.19905818577285	5.67581061692258	6.08839690153065	6.16588561523065	6.22660901685681	6.20717065497043	6.27888739590591	6.45357618806586	6.20445736380054	6.44752388287796	5.95324092538606	6.41728843418172	6.32287954422849	6.25053230617258	5.84791888750215	6.34437407827043	6.24765291985645	5.88445516754086	6.21532753178172	6.17959572873379	6.46770244538226	6.29025909603495	6.39255832302995	6.04746322577934	6.49233950102151	6.27697996471505	6.42386628411667	6.40058223843167	6.36306071080833	6.56627215853571	6.49305037620833	6.70561349481833	6.09994891769167	6.21479037535	6.640421296245	6.50423440330357
ADCYAP1	5.7506434056328	5.92843252742872	5.95968070876559	6.00560525365215	5.84772778046613	5.71031534395323	5.93554552683387	6.13580565774211	5.78527952795968	5.98989687356102	6.03646897219747	5.77455652351613	5.89487250792657	5.81230661478387	5.80719369949155	5.91348529398656	5.64040701534274	6.28416807172473	5.96310511411183	5.86348860121019	5.76549074815161	5.95033998201613	5.90363903304301	6.26521960469301	5.96379698865726	5.75026243905899	5.69513054936613	5.69084694436559	5.87868862758095	6.16669153255572	5.7049027665	6.04640566658333	5.93673398755	5.84067772675357	5.87242729647619	5.70676882416667	5.71289704003	6.226697983	5.76461440256667	5.70759524175	5.99211121065278
ADCYAP1R1	6.01302882704224	6.51136976028917	6.30562154399178	6.16556782189342	6.11403899393533	6.12398614772581	6.19792357349363	6.06539080173041	6.25460376365515	6.35336203082043	6.20406701851717	6.41443678777112	6.16772017627611	5.88066712731882	6.06286068159086	6.24814574320753	6.2205634299566	6.25021931527378	6.37734307759316	6.11960045564247	6.15119050952097	6.13434079053909	6.30992099969593	6.08515708911475	6.40322671922336	6.27555536205323	5.98384668964516	6.26299486002921	6.13095251640369	6.3505400837861	6.17035964081621	6.36139860480333	6.47725139497429	6.148151654035	5.96741524215	6.3798003981319	6.495561370325	6.75531852206667	6.37500973871667	6.26528086008333	6.31567079258333
ADD1	7.39521649532527	7.4186348571914	7.33347920552384	7.55253295822688	7.18012399215161	7.44875526068656	7.47850071310968	7.43474638900522	7.09801731308925	7.49033622183495	7.56308975561129	7.22136684243971	7.18575887158844	7.20845549495806	7.20972226243049	7.47720288511674	7.41311262404677	7.5674410977129	7.28829250051828	7.41585192479355	7.50887985528518	7.62368276218925	6.9526844164	7.28235309153495	7.67854423238594	7.51080601868118	7.29026064158118	7.36080622232581	7.49089235604677	7.58968664705108	7.40264837174624	7.34927122343333	7.61305536820643	7.57673653752167	7.70372528479167	7.49872482244167	7.61454212185	7.968959425425	7.49726399405	7.67195860707	7.26846155790833
ADD2	6.37786565148679	6.65074226882688	6.45039121370707	6.61383131313817	6.34213518527258	6.53984451501774	6.36047936895914	6.52725026477258	6.60311002340261	6.36756783145591	6.42983478383568	6.67015071842593	6.48581367000161	6.40258073061828	6.4207732853871	6.44872699658717	6.36625338372151	6.6430867076957	6.4633095220828	6.32599141516467	6.54453244094086	6.46141124813817	6.40827655498149	6.47643026539677	6.4971287736828	6.44571783317151	6.42679254106939	6.44090454740645	6.50040591961559	6.60787602288548	6.49763973040084	6.54348708881667	6.67844819048667	6.43678685513333	6.08890189709762	6.5777465345	6.53843108142619	6.45028912343	6.640562623825	6.38518426945	6.65485220595
ADD3	9.46226895041398	9.45407392419086	9.79673269198979	8.17214404151237	9.99629467878226	10.339868792621	10.483298911121	10.1700638190016	9.96358430702742	10.4771106423149	10.8078110392442	9.75396286214355	10.2174627802849	10.0290609361909	10.3475921308514	9.99017009046505	9.71389710873387	9.86898941811022	9.85045742796505	10.0635550920457	10.0471781555081	10.2925146182043	9.37460708295968	9.82830960794893	10.3475921308514	9.7878130351586	9.31642614453495	10.9864245103823	10.5987775631371	9.77970347967051	9.61157028326882	9.899351154225	10.1515923315	10.3170089326	10.309242513575	9.9671074916	10.384137310925	10.1547345337733	9.956958484225	10.4676084192083	10.185793949475
ADD3-AS1	5.1663241765325	5.49910650839785	5.44170089189593	5.41212908318011	5.25111719992473	5.65091633440054	5.66330459827634	5.3120731292043	5.52198783465995	5.38104885617826	5.34491294655107	5.45581850669873	5.33762649249247	5.1335780283904	5.41424906183495	5.47952954748176	5.54658430614301	5.53834335336022	5.53393991460945	5.31517480791167	5.83339307524224	5.29251910080469	5.40082961889723	5.47215855197742	5.39365243667903	5.50863673015269	5.34877345844393	5.5118171774328	5.40131844740699	5.67840500644086	5.49153678520703	5.879858253	5.56589373764833	5.56047346625333	5.19460446944167	5.56352301416667	5.592195429775	5.62001985337	5.62631773402333	5.6383326733	5.67863112935
ADGB	4.96717539245238	3.47964487890591	3.48436888529032	3.58236561619355	3.62575398589247	3.84356505615699	3.71751017603226	3.93670065543656	3.8604255263871	3.82612264528226	3.57163828320161	3.50604461472581	3.71073644644892	3.62176424829032	3.53774144000538	3.47252688815323	3.80120840377419	3.21452333048387	3.63770921369624	3.66098063354839	3.6095733005914	3.58821874874194	3.49704378495161	3.49278405254032	3.56515892808602	3.24712609046774	3.51162492056452	3.43519933625806	3.43454183460215	3.43142187559677	3.37457802583871	3.5881863515	3.517273065	6.28661092259167	8.2838679984	5.09114795811667	7.32721112754667	4.18826865645	5.24174772468667	6.79390324507333	7.03285583345
ADGRA1	6.01228908781183	6.20901622836482	6.1198037103116	6.37154013671452	5.78709835298963	6.11545777962698	6.13200845589158	6.00201177466183	6.01449653575968	6.05148540567043	5.90906980267742	6.39273221153763	6.32738069248548	5.84590482298495	6.14572118720399	6.14070905909967	6.09672556663833	6.16221625881221	6.26559007055107	5.97915373941398	6.22882620270983	5.91164468295376	6.09600484905914	6.00024604619086	6.05586903582258	5.96647775506452	6.01099030241774	5.7355059604725	6.00463830769409	6.25053230617258	6.05702701165645	6.41698245931857	6.30124937091905	6.23551185934015	6.08217282821667	5.92801516371667	6.38779947355	6.83144725204	6.16687423408	5.9836263951	5.90379035656667
ADGRA2	6.37700596703495	6.87789993419485	6.45742554137742	6.52093022116359	6.34991468171198	6.54847743226075	6.52199942161137	6.41024928519885	6.21901453699839	6.47995246729677	6.39246090290591	6.5496224724935	6.22336206788088	6.07005308224301	6.30366533723656	6.32460945969624	6.45052479584301	6.77616896651721	6.34770296574831	6.2429851559914	7.10088694788226	6.34345645596505	6.39706263837204	6.38258928464247	6.54833449352957	6.37619592236774	6.44872699658717	6.0576512975543	6.22961271062097	6.50854932035341	6.46256801966782	6.285298688925	6.74351096508333	6.43656533058333	6.260758358075	6.36414647477167	6.45562912661667	6.95872462423833	6.17590046635333	6.304052026625	6.35197144088333
ADGRA3	6.11403899393533	4.92880409494624	5.82719511888262	5.7242622894328	5.56578089016744	4.82109840802258	4.98992712743145	5.01330252455415	5.98219404442542	4.91296167461774	5.67308244998495	5.27299359934328	5.69187192649516	6.04465244799731	5.7049027665	6.03138532195376	5.34171141249002	5.35961942047312	6.27439173344754	6.00521866016532	5.73811442233295	5.28082281876075	5.62593176668172	5.99022268718091	5.33135582536559	5.9179708029664	6.18154959936559	5.5800034548414	6.15165524007097	5.70963939219032	5.43003397082335	5.15885202117917	5.23353487112452	5.19061743251389	5.70502480005	5.44649915221667	5.40515791079333	5.24311077385	4.91049118430833	5.36238971011389	5.35160056477333
ADGRB1	5.26915568905538	5.25627230580914	5.34299348861694	5.41456173929032	5.00579429832581	5.29590403815323	5.48167590324731	5.42494829286828	5.08793298742151	5.3236253951914	5.32632920084677	5.21640847334355	5.57516339183226	5.36950181689247	5.34331893283387	5.30248347575234	5.25725478183602	5.50464683173157	5.21441266381158	5.4357611814543	5.50058825478863	5.03075452710753	5.06954843369892	5.11522119312258	5.00960745240054	5.28868384920253	4.96717539245238	5.1707080601753	5.26261932384301	5.62010973825745	5.03145260291505	5.45635687181667	5.40615592450667	5.32221670675	5.49413571893333	5.60669967963	5.231858896895	5.713934317	5.63795763716167	5.43039132363333	5.51823916410143
ADGRB2	5.26744482850768	5.49718930461962	5.23369275940269	5.01306145820699	5.08650209824247	5.2935220188871	5.15594485021774	5.42168190375269	4.91173285655753	4.89036408367957	5.20386062644785	5.05729003848011	5.28023557919892	5.71633854905108	5.31089485679201	5.20269991753441	4.95849075058172	5.04727880629032	5.36291271014247	5.22563944874946	5.32396548416559	5.25036303067066	5.14086197174462	5.21514400652898	5.08650209824247	4.91105461560215	5.07604795665591	4.96717539245238	5.31757306541006	5.55258412989685	5.30489697513679	5.25694597943333	4.93530032101667	5.149539093575	5.37698098942833	5.05842890838333	5.24376654796667	5.5155349042	5.20778127705	5.24495908731806	5.13402809275833
ADGRB3	3.84356505615699	3.87303113880108	3.75152407974731	3.73069600601613	3.69283234285484	3.83079638838925	3.81443325145161	3.59715768446237	3.68485142242204	3.66718125358871	3.80658640030968	3.73715363346774	3.73929548388065	3.87945184272849	3.80562318545161	3.65883900051075	3.73377409893548	3.61294115266667	3.7934382713871	3.75982847703763	3.79737720786882	3.75799696516398	3.70631327037097	3.67277464433871	3.7963131203871	3.78741008717742	3.67727237509677	3.67277464433871	3.60636888427957	3.81350252402688	3.84583773773656	3.718174433	3.6826256855	3.73775242226667	3.73775242226667	3.74878205936667	3.93428107858333	3.95407959995	3.7283954606	3.6627624236	4.01272643202333
ADGRD1	5.72076724903495	5.26666558741075	4.93384457809301	4.93981049357527	5.0227571184808	5.17764001414946	4.74447687218817	5.06664110713172	4.84100656382527	5.35628772038979	5.08495215422581	6.75921259661667	5.21032443208871	5.05579909261828	4.99536403597151	5.01910794011559	4.79472714033333	4.68954679380645	4.77774389487204	4.91074149262581	5.15594485021774	5.23470676752527	4.70078743061137	4.5433525336129	5.34667588825806	5.07719783769491	4.92710338998172	4.72128968090161	5.04902165986398	4.53243106160753	4.67335354848817	5.35282063333333	5.08012711911667	5.15590439837667	5.150364141475	5.00831924503333	5.97839916989667	4.99972946843333	4.6965708149	5.78292481309881	5.53829368027
ADGRD2	5.81866499146667	5.54005128168187	5.62032408939785	6.05731790496887	6.12379873169086	5.47884901479355	5.38053159298253	5.63755810543779	6.32089133428226	5.75369590053226	5.47307518704624	5.91814633891559	5.83887439224923	5.33289172807473	5.71683017661444	5.42470505296398	6.01643653194355	5.40237416592204	5.40301805193871	5.68271313922043	5.76177631603802	5.83589010097634	5.60723052364516	5.81910444389873	5.3617080568	5.92891713657258	6.09615595350691	5.95529698798602	6.29321544963633	6.31268960162869	6.15943843462066	5.89843826691667	5.67231256888	5.6702508261	5.48015828745	5.32377967550667	5.63943460428333	5.05825022175	6.0506313261	5.62976720366	5.5420311105
ADGRE1	6.5239457748732	7.26933068199693	6.96374874858763	6.63903778171429	7.18070270851129	7.1921135305414	7.5799086660043	7.84002957866828	7.12667930077312	7.66536136524516	6.82749103913172	7.29489948229624	6.85622350412276	6.82330067775968	6.86531078879032	6.95566743205484	6.96625088025699	7.2268312808629	6.96264140285645	6.78055975017258	7.15156159872957	6.92427240353986	6.94446112854301	7.04521205240538	7.16323045165806	8.90228729470968	6.66907678375161	6.72451628794624	6.66715257921847	7.22495649939091	6.76897717833172	7.283283297025	7.28690447023333	7.11994603256667	6.44777870932778	7.04432319089	6.71164266196667	7.27992059541667	6.88276848960833	6.86149036173333	7.0389219917625
ADGRE2	5.89599699125707	6.26576452765906	6.05201955763011	5.93714209538441	6.28003476154704	6.12415799930108	6.36087947383763	5.96223654191091	6.0839918156828	6.19571835737942	6.17564733337527	6.24266375479493	6.11775742338011	5.98219404442542	5.95757833644346	6.09708762316667	5.9923595061457	6.05390379221559	6.05937437957143	6.09186526843133	6.0201431208328	6.28893950034946	6.23308605742688	6.15891888075376	6.31168575439916	6.16236577224839	6.30178980427404	5.87519048943683	6.09900828427473	6.1818659113672	5.68668983979946	6.1012400352	6.01018899195833	5.72398466281667	5.66838174595	5.81619252730833	5.780292038975	5.72219846214583	5.92478786657667	5.82855246095	6.02170734985
ADGRE3	5.97646890521022	6.49792447677097	6.21931613374785	6.02280447511636	6.20220116958118	6.62955142694892	6.61777340520637	6.59078557002535	6.1708649605983	6.44057317390054	6.38246474566344	6.34372611605107	6.14281355340568	6.28207088231336	6.1776452642129	6.24039580269516	5.91031275411021	6.64207460223018	5.91668656728548	6.04060349039301	7.09623000053264	6.38771998417473	6.02898769026098	6.33233967276857	6.20514094878548	6.85320451475215	6.31468362400914	6.06006148515269	6.35979032916398	6.22814671314654	6.31372402566667	7.41032975372381	6.47082919176667	6.5415942248	6.69921471488333	6.53522501067095	7.08211279343095	6.11576917624417	6.64152765646	6.80075607707167	6.69178984589167
ADGRE5	7.21965233622097	8.32702913747135	6.86721255735899	6.77445752124194	7.30121477786613	8.60789594344086	7.4954720820381	8.27406641185699	6.61546703764094	9.09713672946237	7.98689840398925	8.17858621785753	7.57676734332742	8.1215927136172	7.75287701656989	7.2896059076732	7.93901954926882	8.46708504307258	6.39050391157258	7.31121263415806	8.22761862207312	7.94447774349462	7.15634015593303	7.03337739380609	8.27385720012796	7.84257316807742	7.35946474939247	7.04170124576613	7.47045283176613	9.00305077640322	6.76624077558029	7.3423336523	7.91556283221667	8.569371466125	8.9805630252	7.651169549475	8.85527131926667	7.45954217769286	8.66740128398333	8.66571057545833	8.261912697575
ADGRF1	5.25198774220349	4.98853523130914	7.33879414176344	4.84228727967473	4.7916236905457	5.54315267719532	4.7663984720043	5.33992266937596	4.83952173119854	5.42667513754309	4.81883260604585	5.00808343548387	5.05052669948387	4.86554052396129	4.94882986980108	4.63241444143763	4.82605199144785	4.84543020120745	4.76424752991897	4.79349285013029	5.07604795665591	4.86722622060253	4.70986782044355	4.90594567878539	4.89609761436828	4.81430179751828	4.88392229965376	4.87762990552066	4.81386345159409	5.15594485021774	4.87792145488817	7.3440931008	7.276395224025	6.52831484254333	7.98722942585	7.59092165966667	7.02105763840833	6.24782705826667	6.23787729000833	6.809573181645	6.53075848353333
ADGRF2	4.53753931411021	4.91418130425968	5.04815184673064	4.62924478239516	4.3366689399328	4.67472721577258	4.34193707287581	4.51631115916129	4.10384252105914	4.7240694472523	4.98882020423656	4.43687910491129	4.40357081335269	4.56677253637097	4.57121061254032	4.77793623353683	4.27724358825806	4.53802670177688	4.90152876731425	4.98015602560807	4.72368850997957	4.93363324736828	4.79603414632151	4.67442107461935	4.91911422633064	4.35422034311694	4.4747048081828	4.5304199565086	4.68267574701536	4.67897203000806	4.80650835036935	4.88971116929167	4.65115184435	4.76229939828	5.05714144085	4.42469918002	4.71908765936667	4.99591888018333	4.64565946028167	4.75822893074167	4.47481299765
ADGRF3	5.22862805840108	5.39936837815215	5.38899844305	5.25245717580645	5.19178268979032	5.21514400652898	5.14312424566398	5.19932464535975	5.28952356216936	5.24742978849654	5.3193931078	5.23930555776843	5.26230251196344	5.1713501511629	5.25844248800883	5.22315213690323	5.22448349989677	5.34124655986505	5.33762649249247	5.23584129670999	5.06417229680684	5.07544301741452	5.23101659528978	5.10437108930591	5.36363862572911	5.13416616949731	5.18060527762231	5.12007205899731	5.28381986674032	5.22315213690323	5.14582875395269	5.38494680118333	5.21605948172857	5.10823280795	4.86202720174	5.22671489181667	5.29477117963333	5.20756288011667	5.36134789521667	5.26154433788333	5.42966779938333
ADGRF4	4.93620837082258	4.77347124334793	5.61032205325349	4.71186360015054	4.95268726907473	5.28272789515161	4.46279769973925	4.73721948148065	5.2773364199086	4.80650835036935	4.91947999008011	4.82327742899731	6.1767404230563	4.78120330132258	4.88036081323387	4.7488791989914	5.69848438908833	6.01661914873764	4.75131446182903	4.9356337317621	4.91757690727258	4.7399808048414	4.67017501745161	5.1707080601753	4.85908124011336	4.91296167461774	4.65417507077419	5.1965595075336	6.28378825002742	5.08562206391206	6.47030341168091	6.71758504257452	5.07067459416667	4.72431369854167	4.869017420675	5.110083846275	4.74802182675	5.2452672826	4.82469379938333	4.81083283163333	5.190766325175
ADGRF5	6.52896324686237	6.27439173344754	7.37228950119382	6.78138298028172	6.42930159593769	6.40944946183387	7.72651204964946	6.10767307509301	7.03861127683103	6.28805506554194	6.34306801925353	6.24682686673333	6.42423362005376	6.04428463709086	6.24067350868226	6.40774328161536	6.49647131134946	6.61118704092366	6.24718346100753	6.76275347121444	6.25877078074286	6.89411685517473	6.69556382507419	6.26397475205645	6.20245774964785	6.33001210968871	6.48724014604821	6.38630111403011	6.58801419715591	6.28451841101505	6.56543687223325	6.205559804525	6.21734229885	6.184117769375	6.55225247435	6.17331831189167	5.798257862025	6.01463490283333	5.98495623295	6.17528642813333	6.42042206814548
ADGRG1	7.06820841266017	7.12517639161398	7.7932450060215	7.9059163180235	7.25126000238064	7.05073590758064	7.21839542044032	7.60051367983925	6.68359931775146	7.24395591258333	6.69458145677957	7.09227601780484	7.38710751578764	7.6398946232957	7.10088694788226	7.53909610095707	7.76316067718871	6.83873990637545	7.04402695526129	7.21409494377312	7.63362110318118	7.31121263415806	6.17943317096774	7.25871709174516	6.84200075078963	7.38590289366167	7.29246682083602	6.75280647813103	7.09944982660714	7.2976986387129	7.60689633913057	7.95699302331667	7.79761598232833	7.60600194041667	7.748745967025	7.53496711248333	7.453703093	8.28422416829167	7.403349232925	7.58934644727381	7.66837268725
ADGRG2	5.2209279243405	5.97272341984427	5.38078843901532	5.75830370528226	5.18033462804839	6.0210630923299	8.64752181764409	8.61761338281452	5.50058825478863	6.90958719752473	5.7578209698836	10.7763589046237	5.16869513956165	5.37774711524839	5.5930179729914	5.47215855197742	5.60764151323656	7.01282285397527	5.38233228508118	5.29025460020161	7.10305156452688	6.21482345521908	5.60764151323656	5.21117302955376	5.96762270552563	7.65478684485891	5.67233862674086	5.19519199348554	5.42425945371398	5.27377012763326	11.5935926664409	6.571604859875	6.61961642908833	8.1647860263	6.52652758433333	6.92389763694333	7.23033216321667	5.63248315159167	6.8088580154	8.48898138385	6.35986578603333
ADGRG3	5.9333282744328	6.30443156632527	6.11245276102796	6.07504691710194	5.94005368547811	5.97244738387704	6.14942872880054	6.10212836832488	5.97212187108871	5.89818755011398	6.11649917313318	6.19858661406183	6.0359219025215	6.2563964726447	6.06903614747385	6.07685579557527	5.85885848787231	6.24956082805	6.22183347063979	6.0938755773594	6.01643653194355	5.96475696326659	5.99195225944462	5.87298376776613	6.01081486434378	5.83589010097634	6.07541691741022	5.8237647331	6.03406156534032	6.11030812373145	5.88300093592012	6.18847916556667	5.99286173204167	6.0789826184	6.03844458213167	6.209743601625	6.00494939587667	6.79529291091111	6.19826665561667	6.00855395625	6.11797296550833
ADGRG4	5.272740015447	5.67308244998495	5.66790877320968	5.24403271185215	5.23930555776843	5.42790188566091	4.89355336372043	5.2693167245914	5.28910603123145	5.32335625582742	5.58522579311156	5.3496060706847	5.24137035318011	5.27764035593103	5.23930555776843	5.42962346851452	5.18122593236559	5.58821010047197	5.35764039592865	5.14338747898049	5.32954142078264	5.39012598563149	5.40506074381475	5.59823381835499	5.69702820019247	4.90705959455806	5.09412247872849	5.46435964342204	5.16317908883871	5.39090372391283	5.3331649336586	5.44469267038333	5.35438464016667	5.45618800705	4.92571840456667	5.29388207771333	5.37654975885	4.9162672271	5.34245654904167	5.1714006858	5.58209022514
ADGRG5	6.3180908920063	6.97954185670622	6.26559007055107	6.24608932995806	7.26220926301989	7.18557436491828	6.40417008349892	7.04051452154677	6.43668139534086	7.13738617902634	6.59352080940277	6.3953277564983	6.54522264032043	6.37464879316452	6.39875534809785	6.66654255623091	6.58190666121705	6.73688162296774	6.19905818577285	6.42169993963495	7.32368780242688	6.62078915056836	6.24853370570484	6.15388572109201	6.78235569121774	6.43559116839032	6.44057317390054	6.46575353979892	6.22120212674462	6.96719861541344	6.4644693050841	7.29138507982333	6.5566577654	7.24865519721143	6.3927902166	7.02702455961667	7.01130661791976	6.75433757555667	7.3449353441	7.12235612422	6.60270747869167
ADGRG6	5.28297845934247	6.04305783217473	6.12104800692796	6.03973147507896	6.6920768708129	6.85184828118683	6.59836729642384	5.58739671781909	6.17137843562957	5.93535963003925	5.70654951639209	5.99510913563172	6.03005700305607	6.38680173605161	7.00603795202312	6.06267043963817	6.08647375595968	6.45832539964624	6.3559485824278	6.30544501505108	5.84428946941989	5.81195549697312	5.98337552819355	5.92041038450399	5.61707967723817	6.04169228944167	5.49789974773602	5.97631443707074	5.93865221967235	6.19672717357204	5.87242949768441	7.02040874190833	6.46526017936667	5.95309992345	6.18276724086667	6.155922122775	6.11797296550833	5.80415986311905	5.35807935467619	6.16657932369	6.0955416458
ADGRG7	5.1118454066371	4.63285318493656	4.63847457395699	4.72493439182312	6.09503340683821	5.25279653863333	8.84469247896774	6.41940269903387	4.72284643254731	4.72071438436613	4.79312380470046	7.38685451067089	4.67143575316129	4.68825175493817	4.36041778677151	4.62056780660753	5.07577793258065	5.32427414307554	4.83272843464785	4.97617619656452	4.16723776547419	4.44100610726882	4.61748156047957	4.7399808048414	4.74734406579659	5.03742760225	4.90781035858656	4.80376046070968	4.73291977886021	5.62339778063871	4.81947997083256	4.81874493956667	4.77800751702	4.57575843125	3.8825415692	4.73377191219048	4.38692398736667	5.08743544833333	4.455370998515	4.4287835885	4.88461344
ADGRL1	6.72377567814785	6.53624977693333	6.9551684816371	6.34755254756098	6.84025055771993	6.82014744159716	6.41926617760484	6.66654255623091	6.63032786674086	6.55920411427872	6.4644693050841	6.71938678711344	6.8485568762215	6.95388962688656	6.92769852068172	6.99316113513871	6.6856521625255	6.89170685834427	6.77687920436278	6.75382902594409	6.69240358600609	6.77445752124194	7.06448560569624	6.85198093297204	6.65940620046371	6.61660240971551	6.81367430245269	6.76710170097419	7.10088694788226	6.63728881999516	6.73388077236075	6.66591076935333	6.46772346191667	6.59667775996667	6.919147828825	6.59388196279167	6.56076658565	6.95835938275333	6.37930262118333	6.67859684669167	6.54679917301667
ADGRL2	5.64165481822312	4.92210626484086	6.54552912921667	5.6754674471129	5.24666870143011	4.64664122824086	5.58398893777419	4.60980120168978	6.61936780128994	5.47790465475614	5.45311049421713	4.48528007458065	5.55825995710807	5.35200495617796	5.04902165986398	5.00009890718195	5.25606368690188	5.2557374586318	5.68038464668737	4.71717886883602	5.5066384695121	4.99440996391129	6.61216768622158	5.12778724454355	5.46600504138172	5.56106228615922	5.55908885120161	4.59555710838226	5.37935240470161	4.48660143096505	5.40082961889723	6.34640561625	5.51727999215	5.27094291807879	5.67991809621667	5.189792745175	5.547872703075	5.37573943161667	4.73506595325	5.35656586947778	5.65531208331667
ADGRL3	5.00102371081774	5.00960745240054	4.76553810061828	6.11635908172258	4.69437722020929	4.6438584919914	4.63629913230806	4.99614568957427	5.65551630871237	4.7015980698328	4.69402580691129	4.74125861522366	4.71847141533064	4.84543020120745	4.65022372192074	4.74044034495008	4.60015945401022	4.84853853292527	4.83679388130223	4.69567143536559	4.64429328243011	5.15044751166129	5.75669893206936	4.7652035883	4.74985939812366	6.38630111403011	5.00497979566667	4.67017501745161	4.81205805374409	4.69697918985538	5.47744480238817	4.71422647880833	4.721767516625	4.73559362804167	4.790661391	4.5905133658	4.735309141325	4.69592031235	4.563684965075	4.61999777173333	4.714869028725
ADGRL4	6.14889701087921	6.00123280749032	8.00176048384839	5.67564233174693	6.8903876914129	5.64466048900714	8.73640852675806	5.72675425948714	6.26139627053441	6.66174280535215	5.96542769471237	5.4573783169328	5.81212365076613	5.09971438028763	6.23506631698548	6.81858753161079	6.83574805909186	7.07392334819086	5.99427618564785	6.04931921489578	5.8817957533682	5.46853000652151	7.20155517551452	5.53547952931375	6.43233196675689	6.19808224856129	6.53129153635645	6.42372886984713	6.37667719454893	5.76549074815161	5.99379019893011	5.1540592380375	5.4805803725	5.44649915221667	6.60001723368333	5.87064463059333	4.9374942068	5.60539989361667	5.08911150016667	5.60432897976667	5.8175988691
ADGRV1	4.55271096381828	4.78807548575	4.65790480384839	4.64195421517688	4.5880204377129	4.77061463757097	4.56727886760054	4.81025868667097	4.82790771894409	4.44953525598602	4.68742265772796	4.66712143633441	4.86187723970207	4.73155829322742	5.2056448929414	4.94275876333763	4.58757764170538	4.82996616263011	4.67821753289032	4.56969117092796	4.61748156047957	4.9786320078457	4.75503807166505	4.94959093856275	4.68096455033898	5.2557374586318	4.54192872787097	4.58757764170538	4.59891517517419	4.91480124337826	4.67442107461935	4.80533706843833	4.91870553823	4.65470792111	4.96598175637667	4.8580367151	4.98388508901	4.86010914948333	4.65990929526024	4.862441529675	4.89172817536833
ADH1A	4.51968414357527	4.43935599619677	4.3336553306828	4.24345999893011	4.45824652235484	4.56514027784677	4.66712143633441	4.48716844934946	4.79472714033333	4.60571942911828	4.05372740225806	4.44655263197389	4.30792256166398	4.0886771042957	4.68825175493817	4.35709323681183	4.66057527685484	4.40973063264839	3.94518428247312	4.415157144	4.88421892321851	4.47354754231183	4.50078843705484	4.54973079813333	4.30451424412634	4.9073780961467	4.59891517517419	4.66951607569355	4.44726140420806	4.50036633789624	4.6030525466914	4.4848206019	5.36020578877333	4.59020521744167	4.6204464809	4.81142272581667	4.64482247365	5.3158834257	4.94153778631667	4.68042142233333	5.029937430875
ADH1B	4.36550103873387	5.68327698643817	4.68004089721505	4.60533300372312	4.63629913230806	4.60015945401022	4.36111287875538	4.58842309384946	4.70337568639032	4.9008135406828	4.78500097110484	4.66874470453172	4.61748156047957	4.54652818001613	4.55416120981667	4.58502594650269	4.60447003325699	5.2174836968348	4.60891501701237	4.62088706986559	5.00786212602823	4.61603912162097	4.55692263776075	4.6246457010457	4.65022372192074	4.61860369439785	4.85022483429355	4.77061463757097	4.55939572348118	4.64664122824086	4.61831953986828	4.64911006	5.36753525525	6.02170734985	5.25358176626667	4.6970950957	5.95510194434167	4.61545333591667	4.616267646625	5.113689755425	6.44127360012222
ADH1C	5.3683193741543	5.35679213068717	4.63321963428495	4.49706735358495	4.4085762809543	4.88020243199405	4.66951607569355	5.34429209681022	4.50174295871129	5.76841186800806	4.57460829595161	4.83160449477796	5.2631817770914	4.88963919852796	4.73878257558817	4.81741204945914	5.32211715074489	4.53643315039086	4.72540508090054	4.67233081459677	6.3505400837861	6.47822739367715	4.94502657079731	4.41746249041935	4.91105461560215	4.39266476881183	4.74250681459086	8.26860432649462	5.34254817916029	4.66796711696774	4.92179534833625	4.93212662305	7.428687365325	8.58510813666667	8.27538830126167	7.80306827190952	7.26846155790833	7.50812596726667	7.56462574225833	7.1718223528	7.736271230975
ADH4	4.47290863449462	4.40026982802957	4.50036633789624	4.43687910491129	4.52702899405645	4.43475291208065	4.48471737435868	4.40196338554347	4.37787593018817	4.58401318812366	4.58502594650269	4.47403987945161	4.50036633789624	4.60867462660591	4.43687910491129	4.44265350585215	4.51103854302435	4.35582829470538	4.53179122156183	4.62730552230376	4.36550103873387	4.67656289501989	4.52940673363441	4.47908350536935	4.44953525598602	4.46115968596559	4.49982715433871	4.74194901772312	4.47847278493065	4.50174295871129	4.46279769973925	4.29879156773333	4.41660596985	4.51832895918333	4.649497930345	4.46890775825	4.439406147525	4.4423546376	4.33514360156667	4.53423237175833	4.50990527649167
ADH5	9.83236825713978	10.1462113337581	10.4204442180516	8.66438595250161	10.2710932815591	9.09045000478495	9.79225216777419	9.90844876866667	10.050917835836	9.51454725394355	9.82948310934677	8.82138145408065	8.79556561453495	9.41776855090054	9.80471304666398	10.3524363137774	10.2843358148629	9.88489287758602	9.89387491571505	10.3132009275495	10.0031689380699	10.1411254781774	9.7866720438172	9.84585456516452	9.38949429559946	10.2319717848301	9.60924312219086	10.7046911170129	10.1260152827527	8.94591624573541	9.59919725407527	8.6269626141	8.83171785848333	9.00490760234167	8.75387996551667	9.058836970075	9.28260707678333	8.6465913274	9.204322698375	9.226230205	9.14853535295
ADH6	5.6900771671672	5.46874697921774	5.46622344353602	5.55777032036505	5.51013949959531	5.42619344490323	5.2693167245914	5.47130289111425	5.68969666307527	5.44888105156183	5.46622344353602	5.6754674471129	5.5530182772957	5.61748419593817	5.58739671781909	5.52534881110676	5.55398973934409	5.71266234881256	5.61529763197796	5.61653869674071	5.34907210338783	5.61748419593817	5.61428537388656	5.56499163027097	5.52397711421538	5.64525004032258	5.52147165352565	5.60667572439731	5.56983797243871	5.81076173613921	5.49670331953548	5.5942865541	5.636754365125	6.34539484254667	6.62559233240714	5.87242729647619	6.42217496855333	5.75749000725833	5.78410740395	6.15238061344167	6.59412301106667
ADH7	6.57822349091935	6.38337754053441	8.30257023315107	5.93952498392811	6.02534697252688	5.91205036093011	5.00960745240054	8.16746584824194	5.9845554094129	6.80817260838065	5.60924433692896	6.22977501805914	6.07121592922957	6.07574246682706	5.58542485757419	7.06258706844988	6.02610356987634	5.96444560243656	5.83189587648233	5.50415685010737	6.10708002791022	5.82360543745645	5.86631940258264	5.80770174730376	5.59017044881425	6.1924438523871	7.34082104272312	6.5906188805914	5.57259712658848	6.8346897637543	5.64745332949409	9.24005976221667	8.74448891274333	9.19005431235	9.50568488283	9.27473635281667	7.56690550964	10.0362317058	7.35800082674167	8.85726962782	8.5380474653
ADHFE1	7.63331183875269	8.0202443558285	7.52746053009265	8.21507479933548	7.53091029040027	8.23052411204731	7.79004303901843	7.73102151138495	7.81677250925522	8.23761180394624	8.39380104520376	7.82545108915806	7.73849515082043	7.85710508961129	7.89442857647634	7.71689660025054	7.82957643747312	8.37170348996326	7.53764185645576	8.23933955191989	8.35553670184301	7.92330240590161	7.72061492788817	7.6849808245172	8.25510519557581	7.41702635315061	7.61140537619547	7.66102937079409	7.67884378981452	7.76150599622386	7.9517604035957	8.2261647955	8.26758307156667	8.40507916175	8.3452289208	8.45854387235	8.5363470431	8.24022595097667	8.15229858017	8.14286916968333	8.4489808862
ADI1	8.00732879366951	8.57947713832248	8.73404763531183	8.29245521205645	8.33173471649946	8.3170888124192	8.5126747021573	8.4957937497361	8.91316617292302	8.25820818328548	8.53393670747581	9.3145022647914	8.37020807589247	7.97685669062258	8.59949032345376	8.93562589485806	8.35843089379436	8.16223101704247	8.84762267450883	8.57753547193683	8.42895297795627	8.14451180655645	8.57438713316398	9.28629437205108	8.19007060305645	8.58451942902688	8.68340452626344	8.86414691785914	8.22761862207312	8.78422295447466	8.46019126783333	8.24624299063333	8.21990459673167	7.91543682261667	8.36950027520333	8.17206007578333	8.11480174280833	8.60898209686667	8.1777896965	8.486701243055	8.311315175125
ADIG	7.1238694975722	7.56308975561129	7.16454817341613	7.14606322702204	6.98529431076521	7.22340463333978	7.05797387911935	7.22340463333978	7.48379725731605	7.10088694788226	7.18337023184677	7.20062985765591	7.44641165187097	7.08664516972235	7.1982126530086	7.16323045165806	7.02567645488064	7.32785661451244	7.1469048499715	7.05093583760591	7.47797883939785	7.23366204504973	7.04891908475108	7.36934779473011	7.16281644453379	7.13544303328387	7.23552955277796	6.97830232364465	7.08032000813011	7.69639007147581	7.47920663953925	7.55659033213333	7.42710783236667	7.23390247369	7.17308500034	7.289076584175	7.15760858763	7.9528278071	7.32681266400833	7.01909019905833	7.41591145378333
ADIPOQ	4.13469159982688	4.2294564561914	4.31453721309677	4.29511556425269	4.15327447144624	4.1186869313672	4.13469159982688	4.11481637809677	4.30991080951452	4.11481637809677	4.31391514947419	4.31758084999677	4.66251026657849	4.17282195079032	4.1666086323871	4.42046968223253	4.15376890221505	3.98827528339785	4.24345999893011	4.21047596679839	4.20833490587365	4.15443412250591	4.55226761540323	4.25221604360269	4.29828418090323	4.04633202835484	4.38345116060753	4.33252871031559	4.46279769973925	4.12614588299731	4.25600600270914	4.29808513893333	4.19931587625833	4.21875988528333	4.8534666741	4.12850877595	3.984105575	4.2418478104	4.153295435125	4.0576926046	4.22986307466667
ADIPOR1	8.73349431599194	8.67186078386075	9.66237354190054	9.03572819831336	8.92362729462366	8.77075984961398	8.69369961924516	8.4453188030086	9.32700632567742	8.86629959272957	8.58085947641129	8.7976977965	9.57107581717419	9.17298900655003	8.51674206508172	9.27130715371505	9.13502474409286	7.94530774832043	8.96827274936362	9.22589385961075	8.57138489942473	8.43814098532796	8.8374095588341	8.46399869407258	8.9072377106129	8.62091631271398	9.14692727169677	9.10295031763979	9.14151103326344	8.27514640844301	9.52570344855161	9.21958809101667	9.3187678379	8.63483395591667	8.5887543746	8.73144205418333	8.910182677225	8.70230517145	8.7277349352	8.5108474615	9.090435322625
ADIPOR2	10.3082160402446	8.94740580599624	10.7384993615591	9.79673269198979	9.40638732800269	9.63147198544585	9.66533262420968	9.28801436647849	9.79822492400806	9.6872706166828	9.99629467878226	9.34968321701344	10.2194165270656	10.261272270425	9.91225199776237	10.2925146182043	9.43200112428226	9.48040029852957	11.1807486175215	9.5782628095328	9.20402789618817	9.2807028584086	10.623514022879	10.0566336877957	9.79455083846237	9.75084991446505	9.98085233555914	10.3695585632624	10.6072578100269	9.68309099940234	9.92994533114286	9.46361494126667	9.4494667174	9.18375337785	8.48348141605	9.42593299045	9.12729479014	9.34317822185	9.13391366069167	9.2190656386	9.13967835888333
ADIRF	5.75886009362993	6.89302147932465	5.552328598	6.35790455218172	5.28414757019328	5.76132700204785	6.20690966781336	6.99924032367473	5.93932200159613	6.3752487941009	5.48603528322035	6.07403280255108	5.83430319601275	5.78469702447473	5.84852720051559	5.71906895808602	8.22927039836559	6.1426775075649	5.38947159515745	5.43102024871237	6.86981236198602	6.52921756552419	5.21327017109301	5.20269991753441	5.3899075426129	7.40921792915169	5.41631360352527	6.00024604619086	5.64466048900714	6.10225917232048	8.88715991492043	9.48262237636667	7.63163440671952	6.85754638449167	6.73557718967167	7.98695559086667	6.4091194297	7.50766376023333	7.39578313403333	8.00245180657143	6.85302504772333
ADIRF-AS1	6.77268110953737	7.42290466613226	6.73159523309197	7.27343593058387	6.83526548977957	6.9602293354129	7.38525607192769	6.7872123612275	7.61670830258548	6.94493605762634	7.07562917127558	7.46391182653683	6.92244438423817	6.76036429930707	7.03112045207258	7.06354030658495	7.08727190295914	7.18676043397151	6.82798872024923	7.06283266396075	7.62555847268372	6.95225505890922	6.87100723357715	7.31703665725653	7.13597077435	6.96488267542849	6.75497633022573	6.88548002617688	7.0454120004159	7.4165437365768	7.31259718521505	7.40883380008333	7.27686890916056	6.93784453914667	5.76150135105667	7.02094794078	6.98924935888667	7.98311010745	7.23997946032262	6.925061284625	7.34520810945
ADK	7.91394690328387	7.93500184719113	7.94769838986774	8.41558849875134	8.34472821355807	7.90930630899086	8.60394969746774	8.0357536885914	8.7733960127957	8.11045668368279	7.78048557401613	8.90046307003763	8.13139271768656	7.53360309571183	8.70900124453226	8.04342704580107	8.50794782680018	8.06757251838656	8.25230982364677	8.19049756267204	8.4565408621371	8.4540913761828	7.68864799221882	8.28089307731022	7.35513468003871	7.81166621673387	7.57102190512688	8.49636437731183	8.11275421795484	7.2893984818871	8.96827274936362	8.48494370633333	8.22118981686667	7.6560103583	7.04889564551667	7.76319400428333	7.30014966415833	7.75371163025167	8.04541438028333	7.72437878835	7.89359429768333
ADM	8.86771318179754	6.59971074244247	7.85769101672312	11.9739052069758	8.75302787057849	8.70852346697527	9.6872706166828	7.41291324854409	8.78009290056452	8.76231622127079	7.04419147465054	8.43251013307796	8.85163195294624	8.61523555070707	9.72072767175807	7.78107728247849	8.18690898230323	7.13852191308347	7.40362124771726	8.82923322976667	8.01690081863441	10.041176141333	8.21620403311505	9.71045509044086	7.22538609375	9.29240007417742	7.96583489524032	9.20517148127773	8.27555952966452	9.21345420692258	11.6703676160349	8.2579469231	10.02232573235	7.44735703518667	7.6867062897	9.48262237636667	7.35028779735	8.35820122128333	7.78510011463	7.08793163789167	8.15632748123333
ADM2	7.37723298077688	7.96332477738602	7.10008576008794	7.39637689710806	7.07508342235108	7.54382313129301	7.68114460734624	7.44907533878495	7.32089734232166	7.33749112052899	7.35914200247742	7.57114492707097	7.60923287020369	7.26293204812312	7.30541549992473	7.37764047133556	7.3945181225275	7.5353330291	7.13852191308347	7.30142292446362	7.54553009953065	7.41489816065223	7.25926459615899	7.09563431818011	7.5251583071586	7.3804612737394	7.31236755651882	7.2268312808629	7.36934779473011	7.47161956155914	7.36905540335753	7.7580431503	7.41906145503333	7.344460174025	7.14414421684167	7.45103583684667	7.45760966436	8.13142417521667	7.61189002915	7.3475123736	7.46611288237595
ADM5	5.86191113051075	5.75635123381774	5.40082961889723	5.53310805587661	5.61589086977911	5.84324125640607	6.2475059488457	5.94226549927696	5.79868555685591	5.49069980442258	5.59951040222742	6.3233332521635	6.23025259742473	7.2583370703672	5.82500436295161	5.71774523108448	6.07370753503871	5.70946236255215	5.5898629397904	5.78123530836528	6.01481249007819	5.82426936770699	6.17824365118763	5.92746534833226	5.62765140334962	5.60924433692896	5.71031534395323	5.54174203179247	5.5776243823328	6.17129089744005	5.52927898190361	6.2367072193	5.84898080459	5.59850601965	5.36841446861667	5.91000497459889	5.39810018186667	6.25283439893333	6.22987928228333	5.51691065276667	5.33994825658333
ADNP	10.4327482826801	8.9154372075905	9.82679766580377	9.72919970507796	9.41848938905376	9.70013589999808	9.25200357457634	9.92103548023656	9.95817312220699	9.80596339958602	10.2220353962151	8.82923322976667	9.9032281129129	10.1222307796694	9.6273969095958	9.47703897981183	9.72672697040054	10.0652395972097	10.0048389006935	10.202980982829	9.9032281129129	9.89387491571505	10.1246752366532	10.1939322042634	10.083584713586	9.86741651917849	10.0895344784108	10.2466867811774	9.74273662824194	9.8077726788871	10.0065439900538	9.19314553656667	9.403276233375	9.426989430225	9.19005431235	9.489164208165	9.3187678379	8.7603136548	9.41367217215	9.52872146235	9.65920139188333
ADNP2	9.14327689203257	8.12242623097849	9.48040029852957	8.19086931511452	9.07644585399301	8.56180624212097	8.18098728215484	8.40853899161505	9.3511255818871	8.72493590377097	8.81885431074731	7.7419281601755	8.93222113107312	9.32971028308871	8.903905931375	8.60236951634785	9.02902800411828	8.38230556029409	9.28158704633333	9.31796938071613	8.10124932765323	8.58885723529839	9.37099648074624	9.28888736407419	8.83459791469355	9.41922589548387	8.97458736584624	9.09419079802688	9.10538947538172	9.2346611053172	8.66499592086129	8.06954402615	8.323692099405	8.19689042452857	8.32889047665	8.09077191615	8.0951392224	7.78887862991333	8.14106524543572	8.11979450973333	8.3497587515
ADO	8.81831233709409	7.87113410443387	8.7414984431638	8.41160088220968	8.17569346338172	8.0701146756169	7.83084159186021	8.10085293019086	8.558047634	8.27752243964516	8.48910709500269	8.43021223353802	8.28591144733065	8.0202443558285	8.20740577655269	8.27952799452957	8.55955902083871	8.56116230772849	8.19590263819355	8.19943983055376	7.65198599200591	7.99622052584839	8.86987666349462	8.7861686870457	8.24053391666398	8.55019758108103	8.15456119512151	8.10171409749409	8.30552015155914	7.13456969421121	9.61007362618387	7.73916974214444	7.72257824347667	8.19937747335	7.30461554137	8.06975563223333	7.59658851819167	7.02646017189167	7.92599587438738	8.12876083376167	7.887280059445
ADORA1	6.14631390416144	6.09800980661667	6.17612273330684	6.24415365895376	6.01260881664892	6.15591298858525	6.04257386107258	6.31554535330161	6.01943383463979	6.20494992173342	5.91229203178996	6.16840827086022	6.33901894078387	6.26238893523886	6.18645372081022	6.16808526256129	6.22845537835161	6.39645844483602	6.02055937652043	6.17485948841384	6.2029971469086	6.01629274387473	6.00688119561444	6.22660901685681	6.06467999465161	6.14707307221774	5.89989375352688	6.21114357643621	6.13045708998656	6.19480835605242	6.16920956780737	6.35689631780714	6.27441927629167	6.06077357415	6.5010829222419	6.12065518709444	6.1660881653	6.79323278938	6.41114102385	6.19912832245	6.42538798152
ADORA2A	6.5906188805914	7.43794070783925	6.05629454071237	6.34468058997957	7.15156159872957	7.32290975447366	6.35312321591467	7.21464594190161	6.29338852870215	7.16839195495776	7.03126794323477	6.70989090336129	6.653378929602	6.56146102927596	6.89208670799113	6.73629616587097	6.62932813202174	6.86778447827056	6.35472162089624	6.81739168088602	6.6364702892477	7.04419147465054	6.53968150322043	6.27668448503763	6.92386555515061	7.63331183875269	6.46770244538226	6.45728368043414	7.10332276895553	7.56715059569624	6.13129361421613	6.67299592008333	6.28937501074643	7.23899206486833	7.128058308735	6.71190380314	7.033973242625	6.51179724958095	7.34616712135	7.01964987432667	5.92478786657667
ADORA2A-AS1	6.32195063980622	6.84775695867151	6.67241899331667	6.5028652495672	6.4868404757626	6.94238167431237	6.6983531400328	6.417873227599	6.72585431704985	6.45019763437231	6.5193283574086	6.68987136210895	6.58001104244495	6.51770952974808	6.47090265770545	6.44769627997634	6.41971424813748	6.76656909583548	6.72919484804301	6.45118547974731	6.83860878315	6.4091222403172	6.55116106112942	6.59619897913356	6.48759691501813	6.39875534809785	6.48617351077028	6.3861631999	6.51268779398925	6.63414146296943	6.56008170844723	6.91987524456667	6.75433757555667	6.40116738645	6.44890322485	6.55440659629167	6.53977317206833	7.04842064353	6.62303572781667	6.40952267978333	6.74049777813333
ADORA2B	6.75997689149017	7.2507603580491	7.94835779755599	8.57438713316398	6.34044407800753	6.67130553765538	6.76380845151667	7.07757732161828	7.55222882395591	7.15594119693817	6.37653422141421	6.62955142694892	7.04907283787849	7.24649404956505	7.60166138090323	7.80290029973011	8.07178772391344	6.94749278141782	7.48455011680161	6.22929095152285	6.97869244297181	6.18585164570699	9.2913979662957	7.37980933809812	6.68317157156129	7.84873994785054	6.29494321128226	7.19094110760645	7.94889545676478	6.71119511263441	7.08549272514462	7.40207266528524	8.24594441626583	7.141443020575	7.97879082701667	7.49746510005	7.4859149736	8.02926665990333	7.16773200851	7.21455969745667	7.54556938045833
ADORA3	6.50619225260899	6.48224747401075	6.50096344645349	6.91173737786694	6.80259988896505	6.6004053845172	7.31978197998925	6.54253551611398	7.38685451067089	6.78255489758656	6.68625367776832	7.11882121716828	7.02780833777849	6.73587808605806	6.43298446261213	7.10317794508333	6.89082968218011	6.54813512211559	7.000912369251	6.77179635859508	6.52896324686237	6.80023905141667	6.57503237855495	6.76744680434839	7.01318171641843	6.49431992990914	6.81086751370269	6.52635645675806	6.44029888481935	7.00524575478979	6.52343918184393	6.640421296245	6.35395243967333	6.09692768521667	6.0449410208	6.48691483725833	6.57300556094833	6.11841192391667	6.35537700231667	6.27725981219333	6.62928064260667
ADPGK	8.50565873214785	8.4565408621371	8.54080549364516	8.57947713832248	8.48755432462043	8.82138145408065	9.1107383353172	8.97918732157258	8.48711722835484	8.98306741826613	8.82767456573656	8.83950142391936	8.79704306640591	9.32549473659946	8.46931109325538	8.73978658157957	9.00013069797581	8.84952978515968	8.47024566757112	8.40048880838979	8.83530008477957	8.43321173824731	8.2313024994828	8.74973401706452	8.6814750386129	8.40955057989086	8.43763323628648	8.77775789632258	8.70375290775054	8.86060355923602	9.27896828053602	8.29461722300667	8.63200396942	8.55840210298333	8.08493427725	8.49481915605	8.59386934729	8.56730555089083	8.71334494483333	8.61311412378	8.5732102514
ADPRH	6.26521960469301	6.54592163828065	6.28640025928441	6.46479644672043	6.45052479584301	6.72032387643548	6.81934108525645	6.68092095086997	6.95050527876559	7.00035099804293	6.86090887246874	6.44397497280376	6.64698636609612	6.38873945661935	6.46066549861313	6.55039123245806	6.6148152749543	6.52827642274193	6.37605073584229	6.43382754682373	6.89099922515169	6.68398161183141	6.42609768459939	7.03207382896152	6.79746966599516	6.75892245263153	6.61587549389654	6.4401502262679	6.47497862535023	6.4091222403172	6.39721132589068	6.77482046975	6.89131281439048	6.89393636475833	5.87340484289333	6.83025051136333	6.79858729588333	6.3816974161	6.79431592810333	6.85329231375667	6.73867440189
ADPRHL1	6.77755030005576	7.07562917127558	6.83921571233065	6.96151039533333	6.74287348229086	6.82962824848387	7.03303483399409	6.64276676622657	6.9581783367553	6.65940620046371	6.78807990152258	7.08887246042473	6.7915974599884	6.78075845089697	6.88928275100131	6.80362904549516	6.78684540844516	6.75533314391129	6.79813962157688	6.73151710864355	6.89633430716344	6.64845206076237	6.77277445126613	6.77839770618495	6.87589421123656	6.84748891891559	6.66404046455215	6.69629364933218	6.83860878315	7.11949158648495	6.88802921217435	7.16337503793333	6.9723050675	6.73684039945048	6.682136785665	6.99837993481667	6.76140021018667	7.03991626445	6.79876988266667	6.76149902897667	6.8846346604
ADPRHL2	9.1925601344043	9.52937438718172	8.97662636243011	9.66080222698925	8.87264628913548	9.27504302940538	8.97217211798495	9.25316823733871	8.93708154434754	9.34620224104946	9.08146147183871	9.2854933145576	8.98244387177588	9.15993107355853	9.57397342856183	8.66718966586129	10.0230800885699	9.21345420692258	9.01517375166609	9.23220296913441	9.57107581717419	9.27130715371505	8.66438595250161	9.15021042269355	9.16725325944086	9.21416716124462	8.86629959272957	8.98453631597542	9.50876252636559	10.3418021998575	9.34002771219662	9.10528738498333	9.13967835888333	10.0345965324167	10.4676084192083	9.12571236841667	10.0634013881	9.46228555856667	9.5948608732	9.63297008945	9.63297008945
ADPRM	7.07508342235108	7.49782978060591	6.80630357143226	7.19149232382796	7.29080687096275	6.96301770121621	7.04592324008548	7.6343025304371	7.06912219434032	7.07715495128011	7.19073841954973	6.97235558993656	6.80726011399409	7.07358111350215	7.38087077321237	6.6430867076957	6.99109089578556	7.352169678149	6.71973559201398	6.71844182262765	7.09801731308925	7.52291855559224	7.5904676286371	6.83992082911526	7.09373258032834	6.76656909583548	6.78171399793797	7.06655313355753	7.27427471669624	7.02745230371828	7.46096572201667	6.98924935888667	7.238137796275	7.04592087373333	7.0274154728	7.11403005982333	6.87419824015	7.18225947126667	7.65141556533333	6.99820211375	6.93251973089405
ADRA1A	4.2831529077371	4.54500031463979	4.33300554595161	4.40618780168817	4.19101930824194	4.1887436416828	4.51903146955108	4.35057180174624	4.40026982802957	4.25532340482258	4.28455893355645	4.4829004956371	4.42907228939839	4.2831529077371	4.34193707287581	4.3635306808172	4.32973819689578	4.2822438894086	4.37399447993548	4.31141072974946	4.26160094906452	4.39922053573387	4.37135753307527	4.23397984851452	4.26683093511613	4.42851424755108	4.28651994973925	4.33103496025269	4.33461074858118	4.32016479627849	4.43011265616129	4.30596230799	4.38960943075	4.2278610222	4.411799131075	4.4314315065	4.28050849224167	4.64753266819167	4.44693604390833	4.285231075875	4.21875988528333
ADRA1B	4.68742265772796	4.87762990552066	4.61169350027688	4.6398541994149	4.29563194604839	4.65544774339086	4.58452339409462	4.96529516494624	4.52588011044812	4.71847141533064	4.64023718943065	4.62924478239516	5.08081215636613	4.9284869679785	4.7585674658457	4.87523513183518	4.81543367235561	5.21117302955376	4.74125861522366	5.02715572265591	4.87142433750565	4.7272466033328	4.62056780660753	4.68497651663817	4.88652244029762	4.91074149262581	4.31758084999677	4.45083617259677	4.82416517395538	5.15907894687276	4.78915467596237	4.8808420008	4.603686738525	5.12181956886667	5.67434919045	4.64143489795	5.11427818695	5.323940134675	5.196501959225	4.84082474200667	4.62479104665
ADRA1D	4.81741204945914	4.96851112861344	4.87104550888817	5.08409393284946	4.73393294298817	5.0991860903414	5.6205064178086	5.27137906372097	4.87826114868011	4.98771775908333	4.71391922404892	5.35915741488441	5.10822794393405	5.06446619973925	4.96756864917097	4.98391186485914	4.9453830764086	4.98466250459785	5.02571965503495	4.87826114868011	5.13416616949731	4.92919864624194	4.86402983837849	4.93783547362865	5.00497979566667	4.86325797300369	4.92514132479032	4.81430179751828	5.08821944559946	5.24532645630242	4.89145823213575	5.28883178956833	5.18091910192	4.97719029965	5.19854845581667	5.08856031974	5.10578699177381	5.90854347946667	5.11537651643333	4.98096521901667	4.96435849755
ADRA2A	5.30511808039624	7.53958923071237	5.46306865397903	5.47231382144355	5.86796228014086	5.91958851560538	5.68504214848871	5.9064133548126	5.71683017661444	6.60377731038441	6.80915977370699	5.73096734315614	5.98749926888978	5.41297349968433	5.70012965436828	5.85564878643226	5.56614731974032	6.24325227758809	5.67900993037404	5.57434486270591	7.09623000053264	5.62593176668172	5.59618478743333	5.51630459069393	6.59913542080591	5.37935240470161	5.91217119636004	5.42470505296398	5.4921181266629	5.29299226699067	5.70736410105376	6.19606039565417	6.64329425110476	6.87777991620333	6.84250802205833	5.95955523831667	7.23333097161667	6.81442192369167	5.98663908028929	6.851333175275	6.726304392925
ADRA2B	6.28320550985054	6.74193040635453	6.11997817098871	6.50455275405123	6.22576918319382	6.21886981614785	6.24874926915822	6.57447335808064	6.27166846626344	6.25425128526943	6.22336206788088	6.51834380233925	6.4190809494649	6.26272412965778	6.29051017364785	6.25206257964059	6.21801900198387	6.2695259524871	6.31484278977243	6.02588832491436	6.57569100100215	6.20181876704247	5.96528861140315	6.16936200484803	6.07180431049167	6.21832927200591	6.20109442786694	6.08665808893145	6.3227884522437	6.21114357643621	6.28945506752366	6.56106441362667	6.17853871223333	6.2320981865875	6.36112899472	6.08611934860071	6.39671769975333	6.66461507098333	6.37411043965	6.32162211019	6.200155765
ADRA2C	5.82393279832796	5.74316955963441	5.25606368690188	5.49525780377688	5.32646222599704	5.60044359493333	5.8640629020957	5.59992955869516	5.62897843300538	5.59934639563579	5.33030065856183	5.79914069047035	5.78743964764194	5.32584477014417	5.62815446298978	5.43440309973495	5.49234767338779	5.59785896510914	5.19699620452285	5.30611419085376	5.64955995952124	5.37774711524839	5.37570448634393	5.85121592249516	4.99228390363387	5.61748419593817	5.60607146641237	5.60163970531183	5.45408733749059	5.83016193623925	5.47089672668548	5.55742749218333	5.7944902546	5.31138219053333	5.49975450502583	5.71276098905	5.55568239476	6.12065518709444	6.0506313261	5.412436381325	5.5444518953575
ADRB1	4.85719416673871	4.95268726907473	5.21467942225269	4.90056228942384	4.70713414049194	5.0515518975371	5.09516721457661	4.93107388776306	4.89355336372043	4.95547198737903	4.87368449332796	4.867956710702	4.87179500415161	4.78415657598387	4.75399040619316	5.58455596727995	4.78358050174301	4.99575168108925	4.88281383528495	4.78415657598387	4.96017979508064	4.71147424070968	4.68633059021953	4.64023718943065	4.91981191934516	4.86902710151536	5.00662138468602	4.69165337542204	4.57738816232581	5.03145260291505	5.06034595461022	4.99921336965	5.289528634935	5.70038090174333	5.99509059485833	5.329688288885	5.17502797495	5.39275577420476	4.93900582237667	5.2531771445	5.34179999982667
ADRB2	7.87691078049747	8.00896683437366	6.14132712562519	6.71788024707454	6.96301770121621	7.52336423895941	7.56687433347073	7.90014067138894	7.69370444194624	8.6073838786371	6.98347522470645	7.00736642851505	8.56677508410753	6.97469855645699	7.50417349951598	6.87114757097581	8.97521039911828	7.9555534661629	6.50869827841747	7.45199826685556	7.30777872583065	7.76982479370376	6.95388962688656	8.74727566522581	7.89608658022366	8.21441843521551	6.84519002643518	9.08305941336183	7.43859606540591	8.7431254845215	6.79643687116075	7.67776391906667	8.92703496496667	7.74693184666667	8.23049961501333	7.85615025231	8.45576030723333	7.543832230875	8.19207147277333	7.54416953958125	8.147974209375
ADRB3	6.33656626549708	6.61015861818656	6.31405141378103	6.43576880301613	6.30909345141129	6.39050391157258	6.6465444859465	6.36449948149462	6.66807694654409	6.31024290226882	6.2554413873328	6.57518643781144	6.26809712620161	6.2205634299566	6.39957175602419	6.37941842891398	6.30813501512473	6.38233906774002	6.33814141904301	6.28790520209839	6.45685056953118	6.37448222152043	6.3752487941009	6.37277504866452	6.38246474566344	6.48038623851306	6.32012743935645	6.35506455414992	6.3344752146107	6.90479443854839	6.43033255771559	6.65595856303333	6.9287370507	6.22840910484476	5.69676909276667	6.70775354770167	6.36475038165	7.17396109883333	6.50153978665	6.31098200512667	6.72797633754333
ADRM1	8.17080956993218	8.69135137808925	8.38287994406452	8.36322292054301	7.68420303761613	7.99089832973372	7.97224292878064	8.47826168991936	8.00230784597195	8.15770798715476	8.01914393131667	8.44657329822619	8.64711693382258	8.17895642946452	8.54031161225538	8.42979198515161	8.76815255908333	7.89405875980376	8.76535106994839	8.82986750615161	8.15261788444059	8.85567763325726	8.47331748722312	8.15121801984409	8.46438223039409	7.74623417354535	8.21055121627688	7.78920539121045	8.90469345267661	8.35586199157581	8.53327205291344	8.352556666955	7.32462097426667	8.19758050776071	8.3530792209	7.94227348106	8.04433666315	8.7853771062	8.5654496947	8.216097972875	7.47499777795
ADSL	10.1993038234785	9.82316848680645	9.98646401065592	10.0635550920457	10.4566084786527	9.76226946383602	10.3316166647097	9.91604126954839	10.9825056055349	9.86741651917849	9.84388793972581	10.5577776413086	10.3779867485516	9.8897049455828	10.2843358148629	9.61007362618387	10.0550028717258	9.67792690752151	10.1815332322312	10.2072508000914	9.88664296199731	10.2174627802849	10.5956811367608	9.88664296199731	9.65259257727957	9.92836018792473	10.4084015788903	9.65902046195161	10.4887687371859	9.55904871598656	10.0162293088612	9.2074898152	9.03924697338333	9.9237273803381	8.910182677225	8.756219336635	9.54852090575833	8.85439503061667	9.8248763048	9.72353091616667	9.0968848243
ADSS	7.11361448929113	6.85522765318049	7.43238814054032	7.20619851214462	7.22358243525922	6.99670157959355	6.91357350683333	6.94312981236237	7.25299352160323	7.01846866222204	7.00274484369785	7.09085827624071	7.29489948229624	7.11493311997517	7.25220520948548	7.17262126097235	7.02586938482796	6.58559158474785	7.33410118272849	7.07861794251613	6.40551558670299	7.1850597183871	7.15195192011774	7.03657515109462	7.08793824357273	6.73229108758297	7.01404529112325	7.10632230313226	7.18849493793978	6.92625267208871	6.74665483384355	6.65071340646833	7.29961134631667	6.90995555766667	7.30200388424167	7.326054014	7.07679999656167	7.09072993915	6.88381647505	7.15494451049833	7.22204624032833
ADSSL1	6.27803921456505	6.26331494815484	6.01779017862545	6.42324499780376	5.97355753862903	6.14472988670968	6.22882620270983	6.2969810394543	6.22105592610745	6.20345985813978	6.1074310763828	6.36392878701578	6.20387627464616	6.10521569579355	5.8941540250957	6.32718846166935	6.30458378469355	6.0210630923299	6.00425355321613	6.0904072052957	5.93785393240699	6.06587170683464	5.99037714528315	6.01481249007819	5.98115983723387	6.24907403482373	5.96769807590418	6.52239722747043	6.13062524308333	6.14162212939677	6.35008566373925	6.50887983593667	6.203314791825	7.27894763659762	7.50119049266	6.94833722000833	7.43206392001667	6.76618261697167	7.39053961985	7.07500309981583	7.01769117766667
ADTRP	7.10549219882581	7.13869189337634	6.37715622315558	6.93707803897127	7.4935354120914	7.1693260092914	7.17063817502688	7.89326537881237	7.73959010169624	7.33898372200215	8.26184986679839	6.53404316826344	7.06038397016129	8.69426512583387	7.64965984830645	6.17643072534194	7.81098885222527	8.14764123668817	6.8523867362129	8.68866026163441	7.15238437224597	7.4447981769755	6.78888348851489	7.13639892969409	6.8882131220649	7.79563903375	7.26042915706882	7.91071705121029	7.52746053009265	8.33291640503226	9.81599672241935	7.705302372195	6.79116045436262	6.92389763694333	6.56991211770833	7.05859588825	6.496411962075	6.26185048500556	6.73055720703	6.94296365084167	6.593463723935
AEBP1	8.15364817075565	8.09957514333602	7.82769125987079	7.66071228781398	7.51994682418925	8.18195829543244	8.2495744213371	8.14016132543341	6.54117356280261	8.85739115074132	7.91611489610591	8.33291640503226	8.16429844169194	6.86737177398979	8.08165930045108	7.32468113269677	7.85167788283978	8.31437600591989	7.94959716164946	7.94999918385484	8.49717727686928	8.75614959417742	7.74921679201037	8.13054084323656	8.99543700979839	7.32559585475108	7.92728998945763	6.6385965303371	7.77338870268879	8.92950494922043	7.22424997280676	7.00793897282167	7.58476855545333	7.67032171176667	7.42066467789643	7.6011486335	7.74425539765	8.036446609675	7.31139147100667	7.67395773550833	7.2664477427625
AEBP2	7.25372276952043	6.08065505063441	7.64303030119409	6.64062176554893	7.33410118272849	6.33985180397849	6.91301622478817	6.97429316437903	7.55621313832473	6.96358727619485	7.28539305456774	6.78611334613879	7.1111536274937	7.36080622232581	7.16853691389785	6.9443042564828	7.24896616290538	7.17839700070511	7.62164898620699	7.22042918454301	6.74772675672097	6.74885321033602	7.26801602843625	7.73682256291828	6.78014209742688	7.50440146835753	7.1462391082172	7.99293719018683	8.03153587286667	5.89833206852419	7.4119940201308	6.96530013370833	7.30505849958333	6.465722057715	6.74499789676667	6.96586062339167	6.48098705105	6.46497705670476	6.36958560396667	6.4468260989	6.74063528665
AEN	7.94285622246774	7.26821480268548	7.51825184884516	7.76201402501774	8.03888257830952	7.38799833930714	7.69046358848118	7.49497552902826	7.61586140239416	7.52485487140791	7.53432692848656	7.91394690328387	7.89199466804032	8.23455769789785	7.83847056036828	7.82739862430645	7.67884378981452	7.54382313129301	7.82241070455457	7.57513350540323	7.72626987951989	7.51464019706129	7.53004760184762	7.94490110573548	7.32933138312742	7.64844839945538	7.84416430308992	7.56687433347073	7.95893618119946	7.33495644461828	7.20829522629516	7.25721392931667	7.19955454711667	7.394474897225	6.97461797453333	7.60600194041667	7.2238152773625	6.23839183751167	7.50812596726667	7.06105645026333	7.59709428239167
AFAP1	6.31792380131989	4.51413574393595	4.26106133049194	5.76997068982104	5.27583783053584	4.47587941260753	4.38478400227688	4.51457559909946	4.73677670211021	4.63241444143763	4.96529516494624	3.842087925475	4.70117857159908	4.74044034495008	4.93384457809301	5.14059964529409	5.29322344905054	4.62587667060753	5.24451193223809	5.1924225722043	4.59891517517419	4.65925959562366	5.21988565004915	6.12441097028065	4.97789418514624	5.00531779780645	4.72191058101505	6.38233906774002	5.96600171726989	4.65464567394086	4.75993411783065	4.00608446875833	4.56666123131667	4.26224555831667	4.85549262298333	4.42336318885	4.04269710443333	3.838617334725	3.7642233256	4.5107391884	4.4071664015
AFAP1-AS1	6.01995511589301	6.99416912781613	6.07574246682706	5.74715586006183	7.08920736791962	6.29209047962204	6.73324971650883	7.58271371151344	7.22184409716667	7.03351534927842	6.72976628867688	8.45469379632258	6.00006550559616	6.2443323781621	6.79122565847419	7.30142292446362	8.09584266093064	6.13000994100672	6.84447167443441	6.00808771295323	5.85954226166313	7.58344442741398	7.57309439845591	6.45470242291344	6.41443678777112	7.79971297411344	6.75768303217419	6.95837776850753	6.6385965303371	7.45074394098763	8.28220635843149	6.29685208052	6.131525875445	6.28991935926667	6.26399813320833	5.92906572341	6.31509480760167	6.94433255669667	6.1660881653	6.37876773571667	6.138561652
AFAP1L1	6.11489241555914	5.86796228014086	6.31920964052151	6.0837999423672	5.86268834674462	6.07104789722258	6.59619897913356	5.95874061245833	5.90509276148172	6.06968185685184	5.82719511888262	5.99566828436329	6.06006148515269	5.94056878464194	6.0819672869856	6.13372475000269	6.04780951836237	5.97970667603979	6.00463830769409	5.88094809944708	5.9407898342457	6.04202121549892	6.28640025928441	6.07169931694816	5.92996636184868	6.25910240099462	6.00759789126813	6.84008814483333	6.10399189019278	6.16055926695161	5.93020005531855	6.04402419388333	6.17400028231667	6.19144437485	6.52985296689333	6.13738646395	6.21383992980417	6.78454004205417	6.21076273241667	6.18525049725536	5.82462652609167
AFAP1L2	5.56422927346167	6.61808694508065	5.8486857803884	5.82460860393779	6.20660192807796	6.13880023091398	6.04542207305922	6.73871360533257	6.78761008180108	6.6667364228957	5.7183911647043	6.42465238247957	5.84512849512316	5.77562062637903	6.09811334149946	6.05373636804416	7.83505620107419	6.9291179497491	5.69187192649516	5.84465285194498	6.91137083941866	6.04428463709086	6.36713594269194	6.34422606024063	5.96805092713262	7.01229865803303	5.82517534932104	6.34422606024063	6.45884922368414	7.0858872736371	6.49197703099773	7.190906471945	7.13882306514	6.1968013425	6.35708030094238	6.17113157282	6.604638282275	6.18346062462	6.11625925108333	6.19236501255833	6.19265894954762
AFDN	5.80380625009159	5.36409679488103	5.46190351579898	5.80477685276951	5.24228759548699	5.37305764135791	5.79251918310968	5.47884901479355	5.57594084472389	5.42375086673963	5.54946124934892	5.64483594202995	5.46100645445161	5.74283716634409	5.52836911115783	5.70610860599562	5.45151034619797	5.6211060978881	5.43242162179749	5.5375489389778	5.35764039592865	5.22393688797677	5.89767454728149	5.92436894857335	5.49883013634869	5.79576922316582	5.78354540472389	5.6932640695798	5.59874959007043	5.77738995927258	5.39857380698688	6.23084014937024	5.83721560878333	5.59176063076309	6.36078616978333	5.76750659796071	5.84067772675357	5.98586952860119	5.45210592201429	5.74879511811959	5.85094090944643
AFDN-DT	5.98888567835215	5.95561962290745	6.13994092058763	6.4715058642957	5.77852969356344	6.09186526843133	6.40464387809739	5.81561664982204	5.63183090383064	5.61419540005538	6.06318257146467	6.20823620445968	5.90547579837097	6.21124848216896	5.58522579311156	5.95109950227957	5.71413053737819	6.23848303538356	6.10371704696974	5.93734438108533	5.88244768137028	5.69990382818925	6.67688459944793	5.70610860599562	6.05755686785645	5.49438686455376	6.39027649668764	5.86362603357296	5.9412031273414	6.18102428009601	5.79904708604178	6.89337579585	5.7534785703	6.0221031552869	5.70888655414952	6.1891773275	5.89735618100667	6.34103427156667	6.19529154868333	6.13053367234167	6.3751724823
AFF1	7.46915619653226	7.77530726014823	7.70111498232742	7.36167357453049	7.68334441687681	7.71093869587204	7.64226781088064	7.64685832690507	7.57060810662312	7.64194090806705	7.69824763165	7.64630523696621	7.49782978060591	7.73221289741721	7.59149149883925	7.59149149883925	7.43599456094048	7.74796978019624	7.43899691809121	7.67093703939785	7.64387979585914	7.89496294289355	7.2514889199871	7.46989514975806	7.68984433608065	7.55847878866129	7.79915669083364	7.55417093416667	7.41843284561425	7.69824763165	7.50013915620363	7.69881056635	7.93747493765667	7.53580269784286	7.82174551405833	7.91884176016667	7.63712848734167	7.82675274258333	7.59199675771333	7.46510732483333	7.70650229987667
AFF2	6.33795389560161	6.96234308099063	6.64049147195027	6.63807490065054	6.46837467836452	6.6762620772927	6.74287348229086	6.67241899331667	6.67241899331667	6.4190809494649	6.67783902035699	6.75826459146432	6.74170638789839	6.57486345518118	6.50648934013011	6.64373619716398	6.59259127218477	6.64123428685054	6.58027040561505	6.52921756552419	6.6744125132404	6.73606722193856	6.47263028942657	6.6258430588414	6.66920444804739	6.91255754714424	6.41744556545968	6.6160754999215	6.64123428685054	6.43401493644032	6.78888348851489	6.84522669140381	6.89474514025	6.64807405158333	6.329842476605	6.64011313018238	6.46217623104167	6.37709289936667	6.45888921115	6.637232914625	6.66791793728333
AFF3	5.23149042635914	5.35046323113226	5.06549280696275	5.14486493371398	5.20961838599593	5.59571071722312	5.33414408237366	5.7248742871116	5.13534996416398	5.46266870911613	5.46481478751909	5.16846054316935	5.41297349968433	5.14838666241398	5.15625340561882	5.31686559525538	5.10167260136866	5.28898670078817	5.20386062644785	5.20324998232243	5.41183678893764	5.38078843901532	5.63651958526075	5.16258251770968	5.26446149423548	5.31060186348387	5.34613855871505	5.23470676752527	5.18788185151882	5.2557374586318	5.17814720010484	5.65864113886667	5.471648522025	5.78623644316667	5.22809199901667	5.62001985337	5.58153809165	5.23788297691667	5.92662246000833	5.73607289006857	5.40563195907833
AFF4	5.84093375136997	5.19712926631667	5.81910444389873	5.62434022454892	5.82216372204301	5.46578513391667	5.49414955946502	5.46481478751909	5.50078784629113	5.62921956622577	5.68438422964113	5.16529929467177	5.49771104121774	5.49087425078145	5.54600279477634	5.64955995952124	5.52124987973838	5.55645601698387	5.47329556363575	5.58398893777419	5.69888465484194	5.61032205325349	5.72889501693306	5.69830011590591	5.47258032516129	5.62212062461129	5.62212062461129	6.04593804415	5.43644022979041	5.5317622578121	5.83644183813629	5.68720872263691	5.89864729887083	5.5979713997125	5.75873191192167	5.5586128287125	5.44781068748333	5.5660866652375	5.4118575276875	5.60213213522	5.6155352151875
AFG1L	4.44655263197389	4.66316482408064	4.74250681459086	4.7441632766828	4.72797250772903	4.69336531931505	4.67472721577258	4.22621025803763	4.65022372192074	4.48072908325054	4.70337568639032	4.71924937976882	4.57949401875806	4.71769411571828	4.66660247217204	4.73966719371237	4.73064642513441	4.60980120168978	4.67197134992634	4.56211798559677	4.50036633789624	4.39266476881183	4.67472721577258	4.60079506277151	4.59925196991667	4.94057395867473	4.58502594650269	4.70380539915054	4.56770236349677	4.77483201968817	4.49982715433871	4.67720423687667	4.84668569739667	4.79334317038333	4.50241914375	4.65428600516	4.72992409039667	5.00264186340238	4.52137202285	4.70849943886667	4.8401754935
AFG3L1P	6.93895190210484	6.55398566514904	7.44096807815699	7.11828469668495	7.21839542044032	7.13892223067396	6.94845498138978	6.97706176275776	6.85547248524839	7.1751552415638	7.14606322702204	6.56871252435968	6.94965273136667	7.42758128863495	6.84917653628763	7.24537191991559	7.02840763701632	7.1622661834543	6.84162265679946	7.16206807628064	7.13339129906989	7.06448560569624	6.74929416675968	6.77229562026491	6.98651830434877	6.80966682693441	6.94706517426882	6.7642883028775	6.79053198162089	7.28578197088656	6.88666859048879	7.03618192376667	6.464377366625	7.208341558175	7.09726251141667	6.969426408125	7.05017477676667	7.10055024055	6.85459576363667	7.02068996936667	6.81697086968333
AFG3L2	8.68658955948925	8.4217250150672	8.72123228324731	8.47024566757112	8.66967108460914	8.73071373661075	8.40152230193817	8.88132935632458	8.93759534459462	8.68417011772419	8.67555793204839	8.98868633471532	8.89458734522043	9.41453107781721	8.67441563521774	8.22711946509808	8.07500133409032	9.12674660852957	8.94414931035576	9.41670108366667	8.74913888537419	8.74257949728226	8.78872015326114	8.89325224758333	8.55955902083871	8.72696481581344	8.7071813821371	8.40763910899462	8.53111211718817	9.14621640819562	9.11284879988549	8.66907652615	8.8034356216	8.41914609696667	8.69345811528333	8.78460690011667	8.37459121688333	8.63728218478333	8.36732749947167	8.48146762373333	8.63425243741667
AFM	5.32309361927227	5.42696726623886	5.55777032036505	5.6354191933533	5.40431912077285	5.33681674548136	5.13879636061774	5.22119611019409	5.67663826266882	5.26343471814516	5.32495160398763	5.6932640695798	5.3645540720457	5.60834990206283	5.49563602969301	5.51202651201452	5.2340505346962	5.12183945062849	5.44155346510215	5.3617080568	5.23669464022581	5.405998092869	5.67161253176559	5.26744482850768	5.36481280731989	5.31746522547788	5.47450324496505	5.3621950229543	5.49480298597903	5.23227678739946	5.50640683664892	5.29586961461667	5.37792886581	5.58792684856667	5.5799085492	5.36112214436667	5.46326526165	5.30511727684167	5.52518134653	5.21975632640833	5.36675574256667
AFMID	5.72446912531075	6.40096270830983	6.57019920289651	6.14295515859624	6.80115763800269	6.54356855058978	6.60650188604923	6.30528770966828	6.70355069240584	6.26179622788602	6.35882266104973	5.68969666307527	7.03728060455914	6.46310797835568	6.27018297409048	6.67143783171498	6.06806651267872	6.20597899233871	6.84813988126816	6.65370753640215	6.11472231446326	6.4904108773	6.34452975789489	7.0192013588798	6.31405141378103	6.62244854063172	6.54045772476075	6.21135338790172	6.24991822148763	6.3029669878629	6.29338852870215	6.32318625196452	6.2209279009	6.37698526787167	6.4882201403631	6.3691215604328	6.38254796948333	6.84636714011667	6.17497638286667	6.19826665561667	6.06324004454833
AFP	5.82442647294462	6.08750435909624	6.02409627148656	6.1079976098328	5.95180171177581	6.01682036216774	6.01844963900242	5.60943850573602	5.88940712504946	5.92790111455591	5.95303179832957	6.03448506588594	5.72889501693306	5.68761875999032	6.06185971342312	5.81456306831413	5.94871142343802	6.10302265835161	6.87253162786021	6.19480835605242	5.90853297159516	5.88026622495914	6.00096078629194	6.06006148515269	5.7035671763543	5.72581138659247	5.71413053737819	5.77562062637903	5.9702866536328	6.0755699714086	5.70271824900249	6.08393977521214	6.16429253643333	5.88757762219	6.427092562275	5.9507908657	6.17590046635333	6.22712374811	5.95475902270758	6.14086045907143	5.83978287394048
AFTPH	10.1573012123011	9.4690266643629	9.06959894306555	9.63701082075	9.70197823100323	9.82948310934677	9.5782628095328	10.0048389006935	9.81426852268898	9.55336474758333	9.72265711029785	8.90228729470968	9.51578092987097	9.84099162514543	10.0968681447608	9.71844897663011	9.47818122820591	10.0471781555081	9.44180871168172	9.34722582336129	9.89263128831882	9.50198956937097	9.2267350726828	9.64497068415753	9.74446676619624	9.51578092987097	9.50044472943548	10.0257681106855	9.45870574230968	9.67280870766935	9.71212597866935	9.83798578333333	9.98941646335	10.07282835815	9.41065920511667	9.78466807655	9.7960908005	9.2229276403	9.78027605645	10.00455647535	9.8297151999
AGA	8.14305042828351	7.18592785992243	8.35011305329355	7.83531963828871	8.51886634132796	7.84402296920107	8.45020516281183	8.44839133484409	8.11932752923925	8.28220635843149	8.1238181949	8.28845131306828	8.38513039636237	8.44087526540699	6.47511826038333	7.65454352608866	8.42327794022312	7.7939324148043	7.7558614742404	7.34455786614293	7.41824096273333	7.96358385043817	7.40201991394014	8.2166279243469	7.97179818260591	7.99220988774839	7.9595043172267	8.72696481581344	8.00448267369624	7.50396082750215	7.29538744776935	8.18437491985833	8.25985088858333	7.49483932158333	8.02292074533333	8.29904557409333	7.30330503457667	7.17348109034167	7.85356635078333	7.50864125034333	7.56340156709167
AGAP1	7.68657426032796	6.61822796706882	6.60407704236505	6.66807694654409	6.4936531784828	6.72976628867688	6.85041748321605	6.77540922497634	6.48923271275806	6.47613506679928	6.71938678711344	7.54123104996237	6.5149024178543	6.91395815823065	6.65986798957097	6.85412583069086	6.65971709545269	6.45595989331111	6.85354112580914	7.2167374160543	6.38157672234697	6.83526548977957	7.31302617411475	7.22602377080914	6.69113061018925	7.23519225040323	6.92555457184355	6.99939189378034	7.12856103686237	6.47869890791828	6.36756783145591	6.72059890928	6.86100067486667	6.92841342669762	7.2114759671	6.82791146959167	7.14215323020667	6.68994238027667	6.55483603875	6.88896359304167	6.6476652257
AGAP11	4.78728138905323	5.20417200114247	5.42282404421878	5.32309361927227	4.97985486548533	5.10355648257527	5.80025298225753	5.21327017109301	4.90781035858656	5.2344684787477	5.29097451726987	5.15565194908468	5.04876510032757	5.25748289628763	5.08859464550538	5.22755336670124	5.31614454945469	5.0293842775672	5.24281065449823	4.99025285532346	5.02335499331344	5.15447065425323	5.17645238746774	4.88781140578495	5.21276982246559	5.11782393645161	5.08439328464516	5.49191918499731	5.38776375549017	4.96366459436021	5.24666870143011	4.87224393599	4.9774518877	5.36189885880833	5.420848325	5.10823280795	5.0980534813	5.6748904188	5.31738090665667	5.204636261575	5.09295150931742
AGAP2	5.21441266381158	5.3617080568	5.27249927918118	5.24596225580568	5.20417200114247	5.30098435244624	5.52442386854493	5.54278921143656	5.14456182165054	5.35764039592865	5.32238557488118	5.43460458415261	5.52062030627204	5.4233024917957	5.46001672217688	5.28898670078817	5.23773063356183	5.37676864039516	5.29199515128763	5.39265471568064	5.36617192100623	5.25354920091344	5.27891712439516	5.12228330908656	5.37721437157312	5.14423828073172	5.20835726996505	5.14559956698065	5.34559166382258	5.53214981157204	5.13243967278925	5.44070305235833	5.26460101518333	5.432066204925	5.64162027254167	5.28841948170833	5.40435405505	5.80799525549833	5.56065316431333	5.38249402897976	5.15363603915
AGAP2-AS1	6.67712292963602	7.44045766358871	7.04856335437796	7.19094110760645	6.57057967754785	7.33158479526452	7.23272637760215	7.25826665725242	6.78669193107258	7.05651181873214	6.97986086346156	7.497543906152	6.94537604770899	7.00877413021021	7.19401551128395	6.99774978788902	7.22432211223214	6.79310554890726	7.31725085831237	7.02995709975323	7.27041626889946	6.98223477074409	7.07725883901398	6.68591789144716	6.86838633528656	6.95225505890922	6.97381333317742	6.79960492082527	7.32417870728372	6.96961385739238	6.9853674665232	7.28037928178667	7.1912109639125	6.98298816005833	6.883327213325	7.01494876075667	7.10146749393333	7.75555711785	7.024132707725	6.90969957996417	6.93134427401667
AGAP3	7.05597062310525	7.3900612909552	7.05579131722581	7.24560590506628	7.00554523366383	7.31282326564946	7.21697140685753	7.19361889921021	7.27210055668491	7.09004646068548	7.05919241978456	7.5765412033371	7.1850597183871	7.37926140833111	7.2545359938828	7.1679161745457	7.19361889921021	7.37028093648441	7.35729339253925	7.26509892557742	7.2783782604871	7.1361542637172	7.13738617902634	7.23246115425238	7.02290228200448	7.3026547340672	6.99467282054757	6.94213617712043	7.20535741342339	7.47324751011022	7.21342246451359	7.49562400471111	7.37867166687667	7.24711648516667	7.24460158210833	7.20096373973928	7.31849238615	7.55783604423667	7.09331472665	7.20703984334167	7.39262464558048
AGAP4	7.59496447954032	7.42557018837177	7.8257078514543	7.52363604136125	7.63625513249731	7.70353156310484	7.48518132547688	7.39147014683871	7.40362124771726	7.43173174282366	8.11864147066935	7.38087077321237	7.5501259038414	7.77814069807957	7.50263872831237	7.40781407620484	7.25193932997043	7.5516669230156	7.61274705030684	7.66593443734447	7.3945181225275	7.91852655144624	7.73102151138495	7.4866143848318	7.96916758592903	7.09453559848495	7.66536136524516	7.86177358519624	7.54637797642366	7.72209948933817	7.37567269424032	7.33769108168167	7.08100083289333	7.56323043571667	7.6244152387625	7.60408650916333	7.59856741335	7.1031891627619	7.30449090896667	7.6867062897	7.57673653752167
AGAP6	6.86434933837258	7.03728060455914	7.0578357169129	7.12025775365891	6.81661230684301	6.99888051793994	7.34592801076348	7.12212692770876	7.01404529112325	6.95089400773118	7.05291264579086	6.96453920395699	6.97569899096467	6.82690267340376	7.20101297343733	7.03826078451613	6.75533314391129	6.85503631794785	7.01640469450968	6.89337331466943	6.83715036127366	6.88104731361559	6.99871297484677	7.07150466465353	6.94092518012204	6.79626170868387	6.78014209742688	6.94931603738756	7.09392489729969	6.78541006578817	6.79236720623057	7.145262161875	6.82381227771667	6.850440472875	6.96458831725167	6.99327898573	7.00582363245	7.22886329801667	7.0641082585	6.8993314831381	6.904861879775
AGAP9	4.92368064074973	5.20750245688172	5.25844248800883	5.00863857648656	4.8874636187477	5.10167260136866	5.4586073218543	5.05599873585645	4.77186535811505	5.09728131372258	5.59934639563579	5.0554507528785	5.14522213038575	5.13534996416398	5.03345435068836	4.90705959455806	5.01948773694624	5.57354833979854	5.19960011656452	5.38203672100269	5.26802280390092	5.70405460262366	5.24429143318925	5.03303923229812	5.57300693040299	5.06854115752849	5.09230972614516	5.48255480533441	4.91947999008011	5.09204065841398	4.94705006156425	4.80189551296667	5.17331013254667	4.88694073148333	5.94301548526667	5.06640129425	4.98453148930833	5.02518217376	5.00544719811667	5.34170175979429	5.10542147511212
AGBL1	4.69951115615054	4.87216580219962	5.0321082030457	5.06320073987957	4.77855892888172	4.68787552796774	4.87864966848925	4.86354792571129	5.18929832004167	4.7441632766828	4.87048372187366	4.99652391756237	4.78841802773625	4.74125861522366	4.90898089013495	4.84165515550269	4.8398843176086	4.99474520540054	5.14423828073172	4.71887219666398	5.18719945463038	4.77139398174677	4.83272843464785	5.40771808505108	4.78807548575	4.85995160957608	4.84681128146774	4.67821753289032	4.88138195429731	5.08054659926613	4.81843909804247	5.0933876212	4.763531733075	5.217634720605	5.1921755797	5.117527245825	4.795624966675	4.63308746146667	4.890355557975	4.89423544794667	4.74802182675
AGBL2	7.46293755240027	5.35764039592865	5.57354833979854	5.67663826266882	7.04780688857604	6.84367306844101	5.59763558583979	7.06058915667204	6.72687018754032	6.62045079705038	6.84614096814624	4.60447003325699	6.96884618591884	6.01844963900242	5.77645718515	5.43120495378172	6.11844723084086	5.9402776094328	5.76456726963387	5.84590482298495	7.00640760994117	6.80886362864247	5.96185656481452	6.2138493385715	6.1733518259063	6.20245774964785	6.77508699811509	6.49449626666021	5.62250267245591	6.99430717985269	7.90724802671014	5.54148799849	5.95937901335417	9.403276233375	10.252841662925	7.44914786311786	9.94418944425	6.4602265437075	7.93747493765667	8.35608980393333	9.661123512
AGBL3	4.26918278839785	3.64311500931183	3.91582119542204	3.81443325145161	4.47403987945161	3.83584906936559	3.49901849512366	3.67411727992473	4.4085762809543	3.94684549106989	4.03440428557527	3.47740096402688	3.78319746002151	3.93587635227957	3.77392877006425	3.77152944312366	3.8123525501828	3.68485142242204	4.03852489531989	4.47587941260753	3.85096259006237	3.98732133856452	4.24949677479785	3.60636888427957	3.87854026078495	4.10913934019086	4.67017501745161	4.02171624062366	3.63982892675269	3.64569379860753	3.93409853637769	3.28134880086667	3.48117064075	3.76922726005	3.99217905108333	3.68403190186667	3.93984193501667	3.30322287763333	3.59504103569167	4.02469315801667	3.66894009181667
AGBL4	4.5396108972043	4.76248222664117	4.54973079813333	4.37651337600538	4.47169058909677	4.37449825425269	4.45895896761022	4.57309413738978	4.34762078009677	4.51163863327957	4.47403987945161	4.50751417295699	4.55790690996774	4.5157803446	4.4978778554328	4.47078032807527	4.4947033618129	4.47125235850806	4.59655918716559	4.55271096381828	4.55692263776075	4.57213759229839	4.5304199565086	4.42520029079455	4.50589482017742	4.57614252042688	4.44550102023656	4.43116525442742	4.49879570714462	4.54913518922043	4.29626498771828	4.38076825448333	4.543017780925	4.8225405957	5.8158150881	4.45277727650833	4.9003668276	4.89118070165	4.64665029435	4.63165003805	4.58562498087667
AGBL5	6.09886611281989	5.86516188457438	6.20317773584014	6.41605926666935	5.89638201294585	5.74108914465215	5.9249448619639	5.91319187759194	5.94168610807796	5.67718812715968	5.72209219147634	6.01449653575968	5.77050212635376	5.97283088565	5.81527087218472	6.05973791593495	6.0526902905052	5.68327698643817	6.17465562009332	6.30406835557727	5.98057815962734	5.96240868766613	6.10302265835161	6.01464229171905	5.92318093462903	5.94778848726301	6.28985900090906	6.10629128948495	6.08839690153065	5.86756018456452	6.14678068790599	5.79253692835	5.96359246821667	6.06290663635	6.34390922165	6.0160298098	6.15388512635	6.25209216633286	6.26337575935	6.04890780052333	6.01280356388333
AGER	5.2369531690523	5.14868062676075	5.26343471814516	5.15017761136613	4.80127787380538	5.27583783053584	5.20865473173548	5.15565194908468	4.81318123467742	5.2004764817371	5.20718041205036	5.17956745999009	5.27512067396682	5.53150387031989	5.17730932572849	5.1830592832219	5.14808170594892	5.35017151199543	5.02962299590269	5.08859464550538	5.82866794933848	5.18604076758018	4.97587464167358	5.13722857132385	5.14456182165054	4.99106881235753	4.96661216637796	5.06515766086935	5.1550617425002	5.49989402430645	4.94959093856275	5.143644706375	5.35573585378333	5.33488768030333	5.28977992113333	5.2317795192	5.437363396925	5.91277495465	5.46587327523333	5.28926841905	5.031204055375
AGFG1	6.95409027519758	7.02817904245833	7.50737761309462	6.66566629897358	7.42248715522166	6.59241406392711	7.00524575478979	7.10758429892496	7.45962334413548	7.00912305689839	7.46006410333548	6.60120334843679	7.04170124576613	6.98328149414301	7.34309415296344	6.90410285405092	7.23036125317473	6.73864024897158	7.8280817383871	7.88387262259005	6.87573647917258	7.52197114777519	7.9513693322914	7.27244586039624	7.14393320402473	7.25520104933971	7.1291745562129	7.51393590739462	7.62183334578387	6.89118815567043	7.08920736791962	7.01870655871381	6.84975038943	6.80814237386667	6.962921658175	6.57410167538333	6.62928064260667	6.34603666379333	6.86730246350833	6.96254044565333	6.62235245980833
AGFG2	6.18882596176482	6.34372611605107	6.31087258057796	6.36544293778602	6.24834494109247	6.40307327844854	6.38698110859785	6.27439173344754	6.24266375479493	6.25780909737634	6.2886197545	6.40717775744892	6.26632230110753	6.3508930192724	6.27423652978763	6.32523492140707	6.24138801754068	6.34196969089293	6.34015385902419	6.27407173762757	6.59078557002535	6.26632230110753	6.24415365895376	6.24093485726237	6.31771621150645	6.20482263771014	6.22977501805914	6.21466608255511	6.27749752913495	6.42124749039078	6.32229475670376	6.71233710298333	6.616111421465	6.41964201653333	6.27677135943333	6.40952267978333	6.28540752566	6.76520426388	6.52346947266667	6.24709105141667	6.37709289936667
AGGF1	7.16031548291183	7.14883602524193	7.37723298077688	7.28358306398479	7.29857171585484	7.07030170853279	7.17138871335676	7.26488256288441	7.03406485275123	7.27385665723944	7.39123071178441	7.13597077435	7.13283086093925	6.9763314656371	7.08045269060108	7.096610858939	7.05672224993602	7.12875660029247	7.25851055209301	7.3540759048129	7.21390313026882	7.50013915620363	7.30679968427673	6.94177087005914	7.247352162149	7.39194761223425	7.52120719871505	7.34027180334355	6.90340060549869	6.78138298028172	7.24321830277957	7.08181839881333	7.0702332473675	7.21587368917	7.61253389188333	7.158366552245	7.102995916125	6.63493402190833	7.141443020575	7.3167562714425	7.186046373395
AGK	7.03238420161229	6.42795511116263	6.76800721247097	6.75842219595485	7.35389736415215	6.62078915056836	6.86674418806989	6.68190766563356	7.69705908750115	6.70462127218978	6.9545815554447	6.70924386660269	6.81556710808387	7.24418144724435	7.26349658998597	7.03811751774893	6.89519434848118	6.65617802530192	7.44498447230015	7.33604961825806	6.36488013580745	6.79209561077018	7.57891479481183	7.21464594190161	6.92027469090323	6.85481011502957	7.14210239587903	7.09085827624071	7.06521532235376	6.75892245263153	6.72658907569355	6.297981701125	6.1477294617931	6.73045995976667	6.37223429257667	6.2954772679	6.40016835205222	6.09313186993333	6.45683312311833	6.58395713268333	6.64906352441667
AGL	8.31437600591989	7.30658701385108	9.67130323537097	8.5874730364586	9.7311638975149	8.9154372075905	9.15187038871452	8.76632411083011	10.0329124845188	9.27686338488172	9.34843504983011	8.95378896254839	9.32971028308871	8.91785498037312	8.90790798896774	8.58697097537151	8.59090519866183	9.50655525005914	8.92430571328495	9.34843504983011	8.00697002642204	9.04841657953978	8.81885431074731	8.76883007599194	8.42079852062097	9.63553730421237	9.30977112326559	9.80596339958602	9.18049502094086	7.62653375460215	8.7379652178172	8.34731380955	8.12292428833333	9.16486225773333	9.16842167309167	8.87462926391667	8.70230517145	8.63483395591667	8.55364496815	8.85212870195	8.87624223566667
AGMAT	5.80160829985806	6.6920768708129	6.12831171426844	6.1198037103116	5.99276650674892	6.58170994800653	6.73978721435853	6.17426781965238	6.18363354486936	6.45342892956794	6.54319614744868	7.22375740057312	6.24592810741667	5.95388849012665	6.25525994430082	6.18805826281459	6.08839690153065	6.54030957249409	6.11828681931897	6.07265311277419	6.06723358153602	6.75588925097715	6.15351156438817	6.48617351077028	6.67688459944793	5.94284598558387	6.03622293876828	6.23697155434048	5.98816855715412	6.0574624381586	6.34991468171198	6.58682362620333	6.34771879221667	6.6028198841	5.89735618100667	6.61195258176282	6.24588840200667	6.08512901106667	6.85665447443333	6.692006663	6.60001723368333
AGO1	7.86781439173495	7.45842661801152	7.48398228932458	7.77416868110242	7.51636087328387	7.6163981383172	7.32913429355108	7.52291855559224	7.49272228646882	7.5872944002573	7.50613063653629	7.13456969421121	7.62164898620699	7.47119997060806	7.40311097043548	7.43692542619892	6.97165065467727	7.2893984818871	7.57441769257404	7.19783479073364	7.56687433347073	7.35774430558064	7.52828666596183	7.66315954049255	7.42027646812243	7.49414501037204	7.57254294433817	7.53183365325699	7.62688337677773	7.90843185405753	7.431051229334	7.55302142009167	7.33312370549	7.643698024125	7.40791032399	7.67308104349167	7.4163845031	7.456115898735	7.40834732260833	7.54484153479167	7.6354886217
AGO2	7.88352932480699	7.29959668185269	8.05061600625929	7.78749832594032	7.72465345622957	7.89781846567796	8.3274625556414	7.2545359938828	7.79088029079624	7.53138690711774	8.11275421795484	7.43474638900522	7.98724988132074	7.97247384900054	8.10085293019086	7.88001333135269	7.90871571135699	7.8164180457414	8.22488452202688	8.14088399726075	7.08476164965806	7.88265164103157	8.49008501103226	7.38029210403779	7.85349508729447	7.48270533305868	8.14451180655645	8.00141198307473	8.23558598629032	7.00811716611989	7.67908644580645	7.27575371943833	7.93803750705	7.467619004225	7.4290640017	7.345459366785	7.43407411928333	7.300369239	7.16219863569167	7.37520089737667	7.62633565299167
AGO3	7.13244047856613	6.07005308224301	6.36756783145591	7.11897786459409	6.90457830538556	6.63480078406989	5.99343155116413	6.49763973040084	6.90028527104462	6.79731046832235	6.97075459868978	5.94534242668733	6.84492892710538	6.54503823835296	6.45698143870445	6.05497157787366	5.8860036978957	6.41365288614892	6.49599611847588	6.67001179540735	6.41971424813748	6.92736011202074	6.7165522289063	6.50815526875376	6.99191268837688	7.02085367852435	7.55332207514247	7.18096987083387	6.51503818498495	6.99749787685484	6.86981236198602	5.99261962057	6.03996032745	6.595888130625	6.306163423945	6.47632626564	6.13276247035833	5.77115582265833	6.10154368752083	6.45330595065333	6.22504768155833
AGO4	5.94965147446828	5.55069229442151	5.82638660125591	6.1144011332328	5.9818273304457	5.78658240288602	5.26802280390092	5.7796933105172	5.54851854289055	5.96647775506452	6.48354100747527	5.10529489888172	5.70469049694839	5.76951567237796	5.79283270971959	5.89871949974695	5.68617191567849	5.9062726742477	5.87463824063172	5.99588431852734	5.52622969492608	5.82866794933848	5.90853297159516	5.98265209659677	5.96204860483925	5.78161854369624	5.88445516754086	6.23765676120609	6.11119582791505	5.84349990624516	6.00463830769409	5.8432387489	5.96996925715	6.04285146124167	6.43561568780167	6.10630101935167	5.91732375456333	5.36856295069167	5.771306516175	6.12681001685714	5.82532352331667
AGPAT1	8.20848909469355	8.61827019343656	9.037527947	8.37245652146344	8.0100299493629	8.50946145696989	8.22819075019892	8.2340585781957	8.26232676625107	8.36232562619892	8.47237702295699	8.52563943072532	8.24800942565054	8.36186443621505	8.28089307731022	8.27122240749946	8.31401413291935	8.19217215734677	8.09932943606667	8.0671775334836	8.56356286762634	7.99775968635637	8.32546038793011	8.17168609922596	8.34373474535753	8.00208443121813	8.21084011405108	8.04126854745591	8.29340628394086	8.49829383339516	8.31955526579408	8.43572643363333	8.44248125868333	8.27501334625833	8.11147504151333	8.49099829276905	8.664628975245	9.00155452838333	8.4549412738	8.31733854045667	8.543206581975
AGPAT2	7.26144621641774	7.26645134759946	7.00617270533118	7.11493311997517	6.53028008528034	7.07971926119624	6.96603357102204	7.36080622232581	6.43530668252111	7.06521532235376	6.74491835701201	7.66150211088556	7.03327712148065	7.1828392672457	7.18690211564462	6.7739684248172	7.18796139313172	7.00928687225023	7.03368827815131	6.90112014082339	7.26094371854301	6.79068438486014	6.92571661465323	7.01213970089301	6.85687266004839	6.8724074265414	7.09721222024462	6.59303196673026	7.13355928864677	7.54845279232097	7.08189339024462	7.23312021655	7.22204624032833	7.31601534719524	7.72095978405	7.31954857581667	7.59136765678333	7.80012325038333	7.45727269404167	7.41756439208452	7.30478599035833
AGPAT3	7.56236756259892	7.56715059569624	7.6679039503073	6.40201844829462	7.78840514892627	7.65738767035753	7.29538744776935	7.62847502563441	7.58759817527957	7.45710811398925	7.88579332135868	7.36934779473011	7.93135692010269	8.18287250641667	7.69012344808979	7.5196665580447	7.55621313832473	7.79721112143387	7.68276423635776	8.02129673424462	7.65314525975161	7.48582267953763	7.76316067718871	7.57595993401828	7.73705931004892	7.71043895386705	7.8490937329336	7.73290872939677	7.81451178285914	7.77635689046989	7.73932086355161	7.144341997515	7.26116855895833	7.35983750246667	7.62341235352	7.28690447023333	7.44735703518667	7.02580064250417	7.08069644176	7.28690447023333	7.39986708537917
AGPAT4	6.76871734631398	5.8087234080043	5.93176764219209	5.95894490822581	5.89871949974695	6.1708649605983	6.0796602027723	6.02883808123011	5.84110558007903	5.93679772692151	5.70759171602419	5.71266234881256	5.83870841113403	5.75979735908387	5.8397842175957	6.20245774964785	5.78676604660269	5.99120912862527	5.78469702447473	5.54539354006774	5.76657987608218	5.81616123949194	6.03883531812005	5.82638660125591	5.87620022499247	6.17167684243548	5.9233312008543	5.64525004032258	6.19743228556951	6.05235010667634	5.67940769717527	5.75893292924167	5.85603404749167	5.94126085008333	6.64011313018238	6.05655801012222	6.10031420636667	6.21307665046667	6.118329006	5.82598655735952	6.27492719322619
AGPAT4-IT1	7.17262126097235	7.14019194131221	7.05867058849117	7.20988105110998	7.34722055030511	7.58246863061162	7.08783169486022	7.24220858809785	7.15935504434964	6.99213850711989	7.17434101978548	6.93504733460161	7.18242551256075	7.09214503501075	6.95547568861156	7.29673823891559	7.10802256181505	7.09645473543495	7.13217465306498	7.09822314614639	7.17568701559409	6.99924032367473	7.27210055668491	7.17078335096045	7.25372276952043	6.82235214882043	6.90904520533525	7.10287424038925	7.18983931698487	7.48100412795466	7.16477563118226	7.23663642945	7.06691158896667	7.08189794009048	6.91160819979571	7.36711192976667	7.16150610475238	7.1150327298	7.16602603875571	7.19161501243333	7.25277468343333
AGPAT5	8.56677508410753	7.03152635414068	8.56907320166237	8.31761377260645	9.05758453103152	7.88352932480699	8.25475308166613	7.44000469171559	9.19023490432796	7.77839373714785	8.25040191341091	7.59496447954032	8.90537753390161	9.74097077440323	8.64438103701075	7.80616055167151	7.75372147193441	8.14055684020108	8.32803150996398	9.33809929222177	7.17353475351613	8.0682802352785	9.78461264848656	8.62301543601774	7.97308739984301	7.12466386014731	10.4394163507769	8.83950142391936	8.61585161631452	7.02167970009178	7.37028093648441	7.12848811106048	7.05637454241667	7.5095815524	7.76964464713929	7.28484056603333	7.94227348106	6.58594389905833	7.467922733575	7.78980212423889	7.36096435641667
AGPS	7.75619426409785	6.39606491728118	8.14263563073118	7.61116830245484	7.89639999938199	6.71160500182527	7.86198969824954	7.19658805155054	7.77786646564516	7.28031437859101	7.37214101261824	7.66446715476129	7.55088214252957	6.99888051793994	6.37433428533548	7.32338704202688	7.31953137685914	6.41769648239892	7.86981462343426	7.27683728793353	6.03020647573011	6.81333817511667	7.05073590758064	7.44314226517975	7.1462391082172	7.49272228646882	7.78780917086439	6.56644862721021	7.26293204812312	5.50951314210323	6.65890151820707	6.75684116699167	6.94680263708333	7.17697551123333	7.69958921794	6.99116632905	7.046471119925	6.43812426708214	6.88013569355	7.24326620740833	7.21270288411167
AGR2	7.84630333013082	7.27041626889946	9.94020664068548	6.08768390551183	6.21801900198387	8.70201292745161	6.91575842393387	8.65797891680645	7.17905108838065	8.01506343042957	6.27668448503763	6.78705655206121	8.12980327254731	8.15727831770287	7.14147544635753	9.59535035467742	7.13892223067396	7.58995011195807	6.80630357143226	6.61838998303011	7.44937492803226	6.93963602586298	6.73629616587097	6.51886540184247	7.02400920299462	7.18592785992243	8.67186078386075	7.89781846567796	7.04499453042519	6.32241098334292	9.54778817051075	8.016948824525	9.52042035215	8.7618431591	9.98486807086	11.5649024645	8.026782026795	10.069568340075	9.06641064541667	8.748084447325	9.43375282250833
AGR3	8.43712302742957	4.63285318493656	8.03688251050115	4.54865174408333	4.60867462660591	7.82271155058794	9.32772906022043	8.02615477306989	6.87100723357715	7.58319791585607	5.67965371848326	4.9144824660672	6.17600321427289	6.34468058997957	5.03809475494086	6.33264828759274	5.90232038313871	4.68582448961137	5.36595474005914	5.01878889682151	4.88816183178871	4.38962420317204	4.61860369439785	4.49372164638333	6.62265504318203	4.86289677560215	7.91852655144624	4.55497936082392	5.36033525834839	4.80376046070968	5.84428946941989	5.02703795791667	10.0908557798	10.1957685375	11.4120103466667	10.17410147085	11.0249851352	9.27008015016667	10.3594750440333	10.1783414801917	10.8554732110833
AGRN	6.38385134537945	6.69362850961144	6.6741809286831	6.58077414407796	6.53094244818487	6.53747173720161	6.38771998417473	6.55778855720737	6.52741504446237	6.53953576565507	6.0946063732172	6.44662348766237	6.80865050756882	6.93879384269662	6.65748847349078	6.36239770881452	6.83726545263579	6.43594130070108	6.36255170039128	6.84367306844101	6.58731117635484	6.67143783171498	6.49696984289839	6.53760342836801	6.42706172116129	6.64403760577189	6.60148446124022	6.69377640788047	6.91639220838532	7.01372385932097	6.92931406516613	6.40701353983	6.47750079080833	6.47076218248	6.3802363454	6.40829161269167	6.3557633491	6.49365511515	6.69125018208333	6.43301543273	6.36414647477167
AGRP	6.04746322577934	6.26011798706989	6.11050658000484	6.33873870696728	5.73311009460369	6.05794748988287	5.98656451559695	6.15646850235522	5.81230661478387	5.95489894416398	6.13493317646774	6.01396665567742	6.15334089874919	6.36042078910845	6.16202440507742	6.01593530253943	5.90800218701221	5.92208606146989	6.23753644536398	6.15417952303118	6.03622293876828	6.06006148515269	6.04152481639677	5.76710586836828	6.05937437957143	5.66915687711106	5.72200768397604	5.88244768137028	5.92869080913154	6.02534697252688	6.05533130575269	6.31494746771667	6.16143292573667	6.28035411456667	6.22774311191	6.0041732236	6.37575783171667	6.37146369052	6.17853871223333	6.02655226881333	5.9089282815675
AGT	6.77601346385591	6.97923296833871	6.93618436627316	6.94830300662903	6.69788207601183	7.36807797538441	7.35389736415215	6.69928933676075	7.39705518936144	6.80865050756882	6.38082065331928	7.23433574171429	7.00108961788064	6.53565447662599	6.84447167443441	7.00718839150914	6.85739731522611	7.09453559848495	7.05690613949812	7.01546410245161	7.55706305953656	7.15215806866398	6.86674418806989	7.17839700070511	6.88520606621237	7.0098869298172	6.74905054186462	6.78506063061237	7.10461290608763	7.5297974373341	7.20407783863306	7.17016706956667	7.37757982205	6.79876988266667	6.53264374467333	7.35392948993333	6.70755139810476	7.69351041854667	6.86236111536667	6.66708560905389	7.27213604635167
AGTPBP1	6.26741837219355	5.66249317864247	6.12131210314278	5.61572366598763	6.43033255771559	5.93051824154086	5.92208606146989	5.86593833509232	6.53984451501774	6.10912982185215	6.33466710477957	5.93607232910968	5.84852720051559	5.96087707471774	5.9184698824043	5.82657735807611	6.32241098334292	6.19297040829839	6.17926421796774	5.98871645536674	6.09525542512957	6.15715587573533	6.37554224455146	5.89749008281628	6.12935528254516	6.19617913474785	6.22863985042742	6.32229475670376	6.4436838061328	6.43936529438978	6.05322202945223	5.836684260575	6.08950158363333	6.19171153506667	6.15681784369333	5.7794611955	6.04131548273333	5.66098538891667	5.748106568125	6.02170734985	6.087075497475
AGTR1	5.06124679242592	5.4671563758629	5.27096533804839	5.29225399887965	5.39265471568064	5.22315213690323	5.28898670078817	5.17666411967058	5.21700240701667	5.13301061378948	5.1350376443629	5.28818277218495	5.24281065449823	5.20075525160862	5.22539033922258	5.3297639447965	5.1537227326586	5.39217458137097	5.25354920091344	5.32906825130645	5.39035551866882	5.29130477009754	5.38731696835945	5.2280949436639	5.23369275940269	5.33230736729893	5.22513829128763	5.15189546176613	5.26204524728226	5.27764035593103	5.27377012763326	5.32797441087727	5.44011558192333	5.15570388677143	5.23061138636667	5.4439298534	5.13024500666667	5.77818284508333	5.279581956725	5.20943955729167	5.17306893890357
AGTR2	4.90179777314785	5.14225446416021	5.0704737529543	5.04760985292473	5.09054526622849	4.9741382407361	5.05634148212903	4.95684926540937	5.11163870875469	5.06549280696275	5.13938113365131	6.27407173762757	5.05186447167742	5.18968123218548	5.14225446416021	4.90354376853172	5.02432878426075	5.02335499331344	5.12007205899731	4.98186220533333	4.92478073813525	5.10850472718164	4.97157136391479	4.95425535460207	5.03045673811137	5.09471994211989	4.95212409177366	5.00102371081774	4.95242812701613	4.99881776305991	4.99273794845161	5.029746142275	5.17940058124167	5.0980534813	4.96042897056667	5.06865254754286	5.04395190536667	5.13853185584167	4.86944985928333	5.0158577722	5.03410268487667
AGTRAP	6.97165065467727	7.38150802906774	6.69606871369355	8.02579920894193	7.02691098112366	7.10105137253495	7.41585192479355	7.03845737591513	6.61561305598817	7.13200424215054	7.04191216952473	7.29419164792849	7.10119736519808	7.06038397016129	7.0730745784063	6.90112014082339	7.55640189316336	6.97569899096467	7.12816957762581	7.06871610185618	7.23741418547043	7.12667930077312	6.99109089578556	6.79746966599516	7.10067909945829	6.8864967325132	7.09781490017796	6.93324273519393	7.10105137253495	7.17704187011828	6.94706517426882	7.13089994769333	6.86892568964167	7.20584208203095	7.80242978191667	7.06121658533333	7.387367640475	7.54429466358333	7.28066612633333	7.30549483848	7.30103372561667
AGXT	4.92990549610676	5.05900164117366	4.86008538949086	4.96394669850591	4.90354376853172	4.99503111548763	5.31542599678418	5.0586762251173	4.87762990552066	4.95989802117988	4.89036408367957	5.16467613223441	5.10972106243011	4.98261011861201	5.1350376443629	5.02830175276344	4.92478073813525	4.93524258986452	5.06397196904032	5.07258532575968	5.06034595461022	4.93487119086344	4.97824964010108	4.95645496062097	4.9725508943086	4.68497651663817	4.97911152043871	4.94847730316836	5.06236765584685	5.14922976901075	4.97985486548533	5.080847417075	5.10624685304333	4.94364839773333	5.01877224530833	5.12956014025333	5.072355297375	5.65531208331667	5.16015123896667	4.92185476903333	4.83882878265
AGXT2	6.63835260363978	7.01529720313172	6.7873995366298	6.74625863550707	6.73303005474462	7.00503723481129	7.53564543543231	6.9956213775384	7.20002349505914	6.71355906891398	6.9291179497491	7.00439509941951	6.61755263821559	6.46225886555645	6.67511540424731	6.9602293354129	6.73864024897158	7.00696132719355	6.91472741160522	6.73674284909328	7.01529720313172	6.7533347035427	6.70584513095315	6.75921259661667	6.89138829781801	6.72049455453387	6.88473161523495	6.80966682693441	6.79826217362097	7.0816904105361	6.93635036107993	7.579872445375	7.65162946	6.57096014993667	6.38797149876667	7.06628471268833	6.883327213325	8.27521714597333	6.89688317704833	6.8516694702	7.240119972975
AHCTF1	8.87350774850161	6.44112658361997	8.16260072897635	7.89639999938199	8.10171409749409	7.56355589496574	7.13390223938656	7.39123071178441	8.72123228324731	7.54151001300883	7.71799235188925	7.79563903375	7.79668609562151	9.09485329084946	7.91611489610591	8.96613290857957	7.29322675392012	7.30843376050269	8.41844340346144	7.85428714722043	6.84550971344086	7.69972057035887	8.65700763569892	7.79884407720161	7.64685832690507	8.13497497040358	8.25956538902151	8.08588125194739	8.19007060305645	7.50737761309462	7.42638470208656	6.63416558605	7.01472365258333	7.45930649706667	7.599389514475	6.88190123713	7.25055003794167	5.73436534415952	6.89279145993333	7.36521269985	7.43497178367333
AHCY	9.22407775836667	8.71837436165054	9.38071975822581	9.28801436647849	9.07783330577204	8.9344431108414	9.72400949646237	8.71323913528602	9.48741937255376	8.5328066679659	9.15342095064731	10.6400921914508	9.83386530795054	9.25698615659946	9.7093295168414	9.50044472943548	9.8030918043871	9.32104755241398	10.6042961126495	10.2968047399462	9.47818122820591	9.85385877993241	10.7911117620027	10.008669344422	9.04409073449193	9.36702220606452	10.2194165270656	9.29681596356452	10.172455835064	9.0067595824086	9.89263128831882	9.16088278047619	8.48255954761667	8.24512998123333	8.61198976385	8.48325034474	8.521710340025	9.27008015016667	8.41860519568333	8.78367531271	8.5775000478
AHCYL1	7.47045283176613	7.27698873072097	7.72651204964946	7.85260259599693	7.4272261158371	7.25193932997043	7.71888219041732	7.6849808245172	7.67338754475269	7.61962776898656	7.70771818355607	7.41702635315061	7.5353330291	7.39656899447366	7.71155529278149	7.28470868105161	7.62494953192588	7.32037236694462	7.42836499042419	7.35389736415215	7.46461154001075	7.52947451797634	7.61316907117366	7.56858042841613	7.57029355095161	7.71426854495054	7.73932086355161	7.86244940215323	7.79255928796774	7.55903881571329	7.81360851143638	7.40735283679167	7.48853579789167	7.634862014	7.931930069515	7.76657720436667	7.627021736325	7.42653717390833	7.60865653045	7.713374222875	7.74852164680833
AHCYL2	8.04201383629493	8.14612555541475	7.82181922010215	7.83283280991667	8.79106521383817	8.31437600591989	8.34472821355807	8.31314648529301	8.1778252559086	8.13800650073764	8.08558605307527	8.89783658804731	7.78840514892627	8.40210666053172	8.15816930666598	7.82871389832834	7.84212044437527	8.29804632609677	7.75718362586452	8.0827654009043	7.96722315038172	7.80509488993602	8.63435019008387	7.89523948150492	8.11571631034731	8.41844340346144	8.08037560773441	8.40564969573763	8.29166366840323	8.4881224000672	8.11352301398692	8.20056531683333	8.66121265285	8.4306640601	8.18203710651667	8.78976315673333	8.1585936758	8.04826951483833	8.00729318902083	8.15008362098333	8.4035334139
AHDC1	6.17752725569432	6.58526945205591	6.23617405360215	6.41473985629155	6.18363354486936	6.40610173915822	6.62917185259301	6.38017498174893	6.27771388308118	6.0904072052957	6.22863985042742	6.63835260363978	6.24266375479493	6.32256055628172	6.41443678777112	6.41111901532527	6.22677046567834	6.39298074911052	6.34029530828495	6.34502122237204	6.37859434388468	6.21832927200591	6.41728843418172	6.2367676828871	6.20717065497043	6.15402384799785	6.24123407193602	6.15138679748426	6.23262840559059	6.13493317646774	6.31067588565	6.45549237425833	6.2356827378125	6.41266515762667	6.27441927629167	6.34064419269167	6.39427757116667	7.28230515337917	6.28742765239546	6.26451653483	6.28476202825833
AHI1	6.19465870169194	5.57516339183226	5.57611220992412	5.97244738387704	5.65993525523226	5.82961923487419	5.96956734376559	5.85954226166313	6.28396913192473	5.61032205325349	5.73592028565914	5.6959864531426	5.83294495602581	5.69356209243978	5.66765918872581	5.73886751023333	5.64770576341452	6.11259211373925	5.79439311119462	5.9310373548629	5.65192879115945	5.98969312089593	6.1338760508457	5.64788611843925	5.70167055190591	5.82789012646855	6.33249949840054	6.26397475205645	5.93679772692151	5.89099115088333	5.69207669590891	5.53983925032667	5.73143577857667	5.88352442951667	6.33719340704	5.86881853089333	5.80163744842	5.68542311820857	5.55924250670762	6.01656642616667	6.042339118875
AHNAK	7.23388129902803	7.03141987433026	6.72585431704985	7.20197878454524	6.80901509615914	6.86786464346102	6.78964355554962	6.91281264440457	6.55939130574194	6.82492124314301	6.8478909140096	6.54552912921667	7.13639892969409	7.41539506782984	6.76069752225054	6.9100802672207	6.95937593158333	6.76380845151667	7.29182496874892	6.93895190210484	7.20219266929539	6.86691996759946	6.60934937717035	7.14606322702204	6.7873995366298	6.88772938995937	6.99281127333863	6.77483905996075	7.29246682083602	6.99774978788902	7.35063065594624	7.90365633595	7.4907673236	6.87994553420167	7.26443328365	7.53837074279833	6.9110593566	7.90389964345	7.07039954054167	7.08160774515	7.46089102253333
AHNAK2	6.20752695948333	6.05373636804416	5.51990161402374	7.75489111244086	5.53150387031989	5.67882432053226	6.05201955763011	5.62712746826874	5.84044861846774	5.83204466592527	5.32165224710069	5.61452711889919	5.83016193623925	6.23813630655154	5.58918330247171	5.54494417184355	7.40311097043548	5.41631360352527	5.94153016398925	5.46360719341544	6.10331598590457	5.20865473173548	5.4573783169328	5.5597106880672	5.35934971561828	6.14132712562519	5.49525780377688	5.84000316984155	5.88428616252285	5.76261154128441	5.98418644946214	7.32462097426667	7.15239452844167	7.032456064	8.33987745865	6.4159760428	7.42300727126	7.39927296944	7.10584307875	6.85302504772333	7.29611168222
AHR	8.31265807896989	8.2228772627836	9.50876252636559	8.24211861464409	8.70324648571398	9.00096553684946	8.75108337758495	8.7071813821371	9.18772519514301	9.86217110233871	8.85082144558986	8.6073838786371	8.7715576623129	8.15787362635791	8.27952799452957	8.31955526579408	8.96035743299355	9.98486913910484	8.58341857747419	9.10807656367204	8.87762578065054	8.59208334866129	10.7950970801183	8.98868633471532	10.0995875248645	8.61945281219624	8.08375457727957	8.97845150599624	9.11464021853226	9.45407392419086	8.17168609922596	7.95712747115	9.54497597905	8.54157473975	9.10083035301667	9.14264990261667	8.62337506175	8.5654496947	7.93234229209762	9.11162391208333	9.28706904976667
AHRR	5.50885819295806	6.08317138664401	5.82822049269194	5.85583050015807	5.80929450345637	5.51013949959531	5.3173573855457	6.20232000303279	6.53624977693333	6.14162212939677	5.74300834721313	5.88958400753656	6.21734486997151	6.26695290829651	6.35324262336755	6.15943843462066	5.73709688487588	6.24936667650358	6.20345985813978	5.89989375352688	5.6112364589828	5.90451531319892	5.66937776996774	6.90321294768763	6.3861631999	7.64549112126828	5.64955995952124	7.31654589811022	5.65533888843602	6.9952467090086	5.55908885120161	6.08117216595	5.00519203558333	5.95589551323	6.764481522645	6.31322383268333	5.61331041403333	6.25268246945	5.70038090174333	6.59775281085833	6.02455339109
AHSA1	10.0815725924462	10.4597509144022	9.99183979859678	9.76226946383602	10.6106094165323	10.3838092659086	10.7591402593312	10.0329124845188	9.55103251481951	9.9550527699785	10.5345058765726	10.7177919785914	10.0530158075161	10.1033528509651	10.327490185043	8.96170419262903	10.010407756043	9.17619183684677	10.5872981663602	10.3492542959129	9.5642206589707	10.1070340103571	10.2483665411997	9.7809106319086	10.1553351217952	8.89210833727688	10.4740581990376	10.0924985083379	10.1281840122543	9.00501428028226	9.58405645153065	9.76676319126667	10.1274843051	10.1427516523083	11.9883053025	10.29197215515	11.2783411687667	10.185793949475	10.5894947635167	11.0968847544	10.635635711875
AHSA2P	7.91297949901532	6.9952467090086	7.27655525407312	7.46485497998656	7.95282638702258	7.80227926273817	6.77540922497634	8.02646335380753	7.58223210918817	8.03185482450553	7.98565840701613	6.36255170039128	7.42813602888548	8.57534214644624	7.85349508729447	7.68685749221897	7.04999325385591	7.431051229334	7.51371731197888	7.85349508729447	8.80067344475591	8.16965175647312	7.57171834932527	7.29263044061613	7.54597479899731	7.99361147080054	8.35993662622803	7.67390433131805	7.15238437224597	8.18903569465538	8.31181943263095	6.49365511515	7.07247775821667	8.348509076275	7.99284093954	7.62009809875	8.5579716929	7.077095999825	7.81708983204	7.93604366362833	7.74304051110833
AHSG	5.4863126450086	5.31007219754624	5.32889146820215	5.30407791547965	5.3297639447965	5.32792093139355	5.31060186348387	5.31414041529339	5.26284946268817	5.27377012763326	5.24742978849654	5.43751497242258	5.38590872805248	5.30938985163871	5.38806485268548	5.37239336225207	5.28381986674032	5.29508324083256	5.28162924030376	5.20439884795673	5.79712055644086	5.26638306804393	5.36481280731989	5.61729517860584	5.13193773672043	5.28381986674032	5.20961838599593	5.35441466953994	5.22862805840108	5.39365243667903	5.28922536167473	5.6331380384	5.68380545218333	5.41619004114167	5.1465897624	5.56448559445833	5.302612147495	5.72735661878333	5.4811256828	5.24613340608333	5.42223534578214
AHSP	6.30223737683011	6.90075457199616	6.28655168226452	6.42803446697828	6.29784910472366	6.41488733039194	6.52070820220645	6.21832927200591	6.35979032916398	6.5193283574086	6.3752487941009	6.9200573559172	6.41769648239892	6.41095865480161	6.35324262336755	6.62464553771498	6.52093022116359	6.22798243730699	6.559030807402	6.60347076591628	6.53028008528034	6.48193366364017	6.36927069830995	6.62599388700511	6.48005963528064	6.23292823159731	6.26214222646774	6.2713256288414	6.62552236148318	7.02490274711918	6.42589978602558	7.115732185955	6.83045241131	6.45103540451667	5.84186231731333	6.44909952539167	6.51846094766667	6.4585589100375	6.72560765138	6.59421828348333	6.38194243691667
AICDA	5.16761503174624	5.84690127106796	5.23503877037097	5.33920571127849	5.48301654219624	6.82080902940041	5.12228330908656	6.48337699688065	5.38828837398844	5.73494627156052	5.72336441627719	5.36075753414919	5.64483594202995	5.35934971561828	5.36787149445269	6.06356362175108	5.28981550848349	5.57823249630376	5.35915741488441	5.27377012763326	6.48209622791838	5.70630093533548	5.3189166728348	5.25869944591413	5.92511885899373	5.30189884601229	6.11649917313318	5.79519353469101	5.23065835780914	5.1335780283904	5.3683193741543	6.3993637639	6.11041781951667	7.32244547622	5.072705892675	6.16366910961667	5.82676067926667	5.12370301338333	6.08587642425	7.85356635078333	5.50642489111667
AIDA	9.90133163968279	8.84469247896774	9.87123924813633	8.92866417658253	9.30977112326559	9.44726456987634	9.12033475210914	9.35527957532258	9.50422610488441	9.17386905508817	9.9550527699785	9.26942295363441	9.45651734670968	8.81831233709409	9.32238912988602	9.38495486007097	9.48040029852957	8.27000090164247	9.69115327769516	9.7758072302828	8.94414931035576	9.49880428349462	9.75793131475753	9.0067595824086	9.55336474758333	8.94677848892796	9.47504647323871	9.55795054534409	9.52202279741667	8.715979259161	9.11464021853226	7.8225540364	8.6971290804	9.280389004	8.14680156258333	8.67207684548333	8.58376059562833	7.8152865012	8.9841296527	9.11096267698	8.69505676307857
AIF1	7.76811856659677	9.39824065981855	7.70829840004624	7.8758013012523	7.64657244124785	8.59894187518441	8.4565408621371	8.48654579493226	8.65515012826152	8.8374095588341	8.70959235906452	8.2366999908215	8.07921763354301	7.89199466804032	7.70771818355607	8.42079852062097	7.97843219328978	8.63996742715914	7.77669667338556	8.07994394662903	8.64653075705645	8.50846181412619	7.81985207386129	7.90967289050806	8.7791265357139	8.54756021469892	7.80534936455457	7.84402296920107	7.99104083998625	8.88049058333871	7.88841761123387	8.48186068588333	8.18744279584167	8.08189963004167	7.00996130298333	8.1104747796	8.1792432192	8.609667831025	8.19937747335	7.84964862545	8.11808547143333
AIF1L	7.87396487362727	7.27060774200914	6.7811981213929	8.22711946509808	6.78096031457258	6.75805177103011	6.5993110923147	7.14266308920609	7.35955144707366	6.59259127218477	7.12750743421144	7.09197245212473	6.79387878840968	7.47556576061605	7.15156159872957	7.7456593764207	6.96003441678763	6.89316992323978	7.64572626540326	6.69377640788047	7.30167504483604	6.80529138575054	7.23848384273979	7.0734226428871	7.17487254650699	7.44363647277419	7.54288184422734	6.57186092665591	7.40636647988011	7.17839700070511	7.18200498286828	8.70391125818333	7.19738676489667	7.05722717416667	6.90759683013833	7.25496703410833	6.83111517223667	7.494417711	7.02259865166333	6.94991621299333	7.22270194263929
AIFM1	8.39945227121897	7.7456593764207	9.18288144718118	8.33759524873925	8.11229317508925	7.99818059160194	8.63375559509831	8.38367520853333	7.87559669162903	7.94325119973656	8.1339241639215	8.9993222363722	8.14164144102151	8.06494334405384	8.20527262188548	8.3274625556414	8.12469602993495	7.7558614742404	9.11464021853226	8.08131069582903	7.65659781208763	7.66230555384005	8.45284797383602	8.09653042297366	7.93994588913871	8.4540913761828	8.49008501103226	8.04009923772581	8.35284184237634	7.26161252549032	8.06494334405384	7.44679475285	7.73691603875	7.897959966775	8.4264548007	8.11386633596333	7.86219437205833	7.7067940402	7.8152865012	8.1573175361	7.3457547326
AIFM2	7.03845737591513	7.45814090007204	7.50465314580565	7.68114460734624	7.11700638414055	7.29857171585484	8.49167772667635	7.59881000320484	7.23016191181398	7.31398265248994	7.38857668952366	8.15754234795161	7.41225721267204	7.21770828344821	7.44907533878495	7.19094110760645	8.13844782139247	7.13639892969409	7.31236755651882	7.32806898729148	7.89022491882581	7.48434319799462	7.11092819879301	7.15975350808548	7.27590995323118	7.58470868699309	6.97120509998602	7.27060774200914	7.11262573868602	7.43977537232527	7.77212891952419	8.24512998123333	7.13737435885667	7.56056116313333	7.13453982184667	7.50582319612857	7.20855404633	8.1696377505	7.22133075181667	7.37554641255833	7.383445356645
AIFM3	7.12428363140568	7.32685035294839	6.90789568486935	7.0842329516672	6.67700798688495	7.08326215006183	7.02227157409946	7.42049987016183	6.9252250542709	6.88425712818118	6.74699968216398	7.34027180334355	6.86997021089086	7.00333904662688	7.14524944809677	7.12553342460033	7.11013896104086	7.06991642229823	7.19126910451398	6.88425712818118	7.30777872583065	7.28920835730806	6.79387878840968	7.04191216952473	6.96583778925054	6.73107671990476	6.99496484613011	6.80597939649355	7.19461467647473	7.02000040053011	7.07665753672496	7.36431168069167	7.31336151189833	7.22353240033077	7.06952647642667	7.192813087725	7.24025732996667	7.15480798815	7.32548041078333	7.21838791701667	7.09927332364167
AIG1	5.72254126677028	5.32108879022581	5.64915650226959	6.25814872746237	5.41552799389543	5.45707476624355	5.15710847537512	5.37721437157312	5.60064089251452	5.544163762147	5.65976604719301	4.53587326582258	6.14661250066398	5.83733917921774	5.97261595403853	6.05414735853065	5.55761283920341	5.60667572439731	5.71266234881256	5.78960577396774	5.19837396888979	5.48469849818495	4.83820960874462	6.32718846166935	5.28567217285791	5.83059274578656	6.04542207305922	6.59988243251828	5.91766815323548	5.5131607703076	5.34097717463172	5.433477146875	5.43553029062667	5.57368901605	6.17252369396667	5.62545321251667	5.70676882416667	5.48257914743333	5.6040115633	5.59731814995833	5.582748787725
AIM2	6.72800434525806	8.49327521206818	7.36595004784086	7.31703665725653	8.7071813821371	9.8077726788871	8.34103251669516	9.09285750128226	7.71832737462903	8.10085293019086	8.60213117722903	6.82014744159716	8.24053391666398	7.57005950090591	7.62653375460215	8.10374254590968	7.89706703780269	8.16997819189247	6.84813988126816	8.06110211106129	8.50357511843656	9.54979775072581	7.40137655663441	6.96358727619485	8.65403339675806	7.98527583372097	7.95053491798656	8.31105757149872	6.90028527104462	8.06868703300538	7.47513721030753	8.51714482781667	8.24943298672	9.16299365730833	6.61747727955	8.26758307156667	8.87624223566667	7.728447363325	8.224449954725	9.32497559078333	7.76435470921667
AIMP1	7.7174459032571	7.12733212651452	8.00624779903817	7.73193645954032	8.24211861464409	7.33740785499293	7.82016019632903	7.48610740529624	8.47129377722742	7.51350792847473	7.92640668756882	7.17949736685637	7.39597124811348	7.5501259038414	7.61670830258548	7.96722315038172	7.51746407476575	7.40239154445684	7.83819920698656	7.93433956124892	7.89818616849839	7.94593176938441	7.68529527637796	7.77839373714785	7.51232113126452	7.86917305357995	8.5874730364586	7.76982479370376	7.87608748558656	7.26972369503763	8.08520195573118	7.329607571025	7.51564873758095	7.459939486185	7.8065801265	7.55033835108333	7.33654520725833	7.17807115515	7.42184743823333	7.47312123235	7.55349802378333
AIMP2	8.76585017602312	8.69498162847957	8.96827274936362	9.06182740401344	8.68812177123656	8.69426512583387	8.98692256318495	8.66383946388633	9.39386583796774	8.37452434456774	8.58802632458871	9.07406530147849	9.04054188980108	8.92622705742903	9.00162573516997	9.35642544787634	8.67876366450077	8.81706104012903	9.57686318437634	9.40745795823733	8.38367520853333	8.5978635237715	9.31243628422681	9.27799828528764	8.47826168991936	8.6313204575	8.71163302224821	8.25121031419785	9.06530996676936	8.56775015816577	8.89325224758333	8.60523647690667	8.438372219395	8.32783732313333	8.13935106338333	8.6905443509	8.33049634856667	8.445733361675	8.47501474768333	8.28607746845	8.53292543835
AIP	7.66102937079409	8.58451942902688	7.82072536264032	7.32538479770054	7.1679161745457	7.60973346320108	7.80460564690968	8.13463590823065	7.60655477439194	7.85398262373118	7.81272830207423	7.91822390567097	7.74384110589516	7.70408553212673	8.05490647768763	7.89523948150492	8.31832433065887	7.65787806786093	7.86818236360484	7.71155529278149	8.14347261579526	8.05584302221505	7.76837887832339	7.84950195050645	8.11411203579301	7.94860927308495	7.87031309596344	7.52586378299798	8.10870963608011	7.6570758681828	7.71215574206022	7.69189974216667	7.53250290985429	8.15498124716667	7.35427714397333	7.44842468723333	7.97990536296667	7.949526157175	8.23114054361667	7.77736770783333	7.12967687773333
AIPL1	5.85855854444105	5.91348529398656	5.71465656281989	5.87242949768441	5.78469702447473	5.70271824900249	5.3193931078	5.78179984726882	6.30601128383602	5.76479915502842	6.16646663526362	6.10756637188364	5.93535963003925	5.77032804456129	5.75481545217634	5.67840500644086	5.79621498517128	5.52062030627204	6.04287851714823	5.6873596669422	5.60163970531183	5.88940712504946	5.68668983979946	5.77834894796559	5.82426936770699	5.79599150581989	5.69187192649516	5.8645318651126	5.92377701652258	5.88917899297688	5.89970037364631	6.046714133675	5.85715372228333	5.6557740356	5.55400763293333	5.6518971952	5.86987322407333	5.49686667181667	5.916150283225	5.627090134	5.75355953912262
AIRE	6.37941842891398	7.10105137253495	6.70677153121352	6.6964337354362	6.45005238205806	6.88070489958575	7.16165106492204	7.11629776972849	6.63594131924547	6.49251425746505	6.54064240773226	6.87573647917258	6.60671098517133	6.8924852875672	6.72484615477131	6.62389998317849	6.71705520740891	6.76690010868548	6.56985522952527	6.54130996854301	6.82943833844337	6.67261061126237	6.62464553771498	6.68059755664386	6.59113339549209	6.83495582137634	6.47745820424462	6.46878263443118	6.57700195122957	6.71420376033118	6.51544668327688	6.93744978841	6.81552543521667	6.79994680606	6.00258368614	6.66586020825583	6.9716036252	7.225248424	6.90363954318167	6.65648120849286	6.9087091522
AJAP1	5.55908885120161	5.84970252947676	5.65382693145269	5.77665835537849	5.62535601619946	5.58797137752527	5.6050930936947	5.79886259608533	5.68991736558495	5.59457512041897	5.60298030890591	5.70254611246774	5.62854551598441	5.70530868841505	5.74969308370161	5.72640085508871	5.57782024812903	5.75707616599731	5.84614728976742	5.69666866928925	5.56913481608333	5.80141178930426	5.79064220940323	5.7506434056328	5.65577053089086	6.44889082177204	5.5222300635914	5.45640657943817	5.72555623037634	5.75122107958925	5.55436256165323	5.83777780078333	5.7784093738	5.68285804690667	5.67000822765833	5.77242114150833	5.694498876585	6.06018839944167	5.72366355329667	5.49067088515	5.68992307112
AJM1	5.89933244403656	5.89054429976989	5.75165051352957	6.23924300462097	6.17410253643172	5.96409873984094	5.59007198763441	6.24283325615707	6.2120299137328	5.8324492853543	5.63307620621582	6.3344752146107	6.13338005050576	6.03664384097849	6.03290119939247	5.92019586610323	5.90719476461048	5.92645845978011	5.72889501693306	5.89833206852419	6.23227012234516	5.96805092713262	5.66498570175941	5.9847120849414	5.71413053737819	6.01081486434378	6.24644665112366	5.84830682621828	6.10144821011344	6.24907403482373	6.43049396216237	6.08330945038333	6.25321660961667	5.67207075273429	5.41960745441667	6.01919583969	5.7706182055	5.98698913664167	6.13336966091667	5.68895719365833	5.65120590281905
AJUBA	7.39656899447366	7.25372276952043	6.87392670512975	5.74283716634409	7.86885410896129	7.13674610828629	6.10954879400751	6.83449787762089	6.93295747262074	6.84917653628763	6.33001210968871	6.05184925025	6.25650491098871	7.73407329231452	7.49320980028817	7.51412206413387	7.45842661801152	7.287870966	7.19001168984516	7.93927891764247	6.76590819447527	7.49944941350545	7.20181261434785	6.99361491261828	6.4007561524172	7.53304900039624	6.54538970140108	7.14644958515699	6.81462619379677	6.61448742118978	6.5558488120172	6.44563280318333	6.39219355761667	6.02934393998167	6.10031420636667	6.48009137405	6.339135093785	6.08104656503167	5.47998766385833	6.45722276086667	6.564638653285
AK1	7.37701123023118	7.04191216952473	6.45563132540054	6.9763314656371	6.70303816690926	6.86477108431936	7.3494227237957	7.62044574245753	6.82690267340376	7.17063817502688	6.75966905000591	8.6271594588629	7.09264560852097	7.30886918498064	6.75788074717798	7.41291324854409	8.06036778570968	7.28600714444247	6.44752388287796	6.60553102522527	6.93856155465269	6.97445430547742	6.95154310409543	6.58298614304647	6.95203564124946	7.16892827187419	6.66187629185991	6.71793096468295	7.02117253954078	7.17091721906828	7.09916264887658	7.586256158895	7.45652540264333	7.629882911565	8.23885106995	7.38229228005	8.92967829355	8.1483667654	8.01136313909167	7.59726718553333	7.83093241434333
AK2	7.7814246580626	7.57572267987573	8.21323997119263	7.90736957718103	7.90000064791659	7.7558614742404	8.19258080021843	7.84460456410476	8.03422617097312	7.74506705845699	7.62143376668679	7.80857916263226	7.92194325744793	7.67390433131805	8.22377016507734	7.6071408077268	7.90516144251306	7.89921166809048	7.87339349564547	7.61586140239416	7.78654482393917	7.66406955282665	8.19988773824002	7.62688337677773	7.46485497998656	7.94251431460438	8.005933910497	8.01643152027573	8.08669175195499	7.58700922116578	8.21323997119263	7.73746022330357	7.46611288237595	7.54041954725619	7.09462353227714	7.61937184384643	7.53198475004286	7.17771403182381	7.64093918424143	7.52797565757381	7.48222041588857
AK3	8.83176031635945	8.50307868475	9.22004011165899	9.06959894306555	10.6042961126495	9.13584728719624	9.67407972779032	8.99767030908602	9.76514496088172	8.90973992658602	9.86898941811022	9.2986826008172	8.58341857747419	10.6192648386935	11.6810950017231	9.05266953657876	9.16398430445699	9.5852799470914	9.35642544787634	10.4457864714704	8.40048880838979	9.48274794510753	10.0257681106855	9.17619183684677	9.23924460352742	9.03324656524301	9.10898958366989	9.7093295168414	9.87924814507258	8.93759534459462	9.57248779994355	8.91640293503333	8.66330065582	8.728537625875	9.14853535295	9.08658105576667	8.566963142325	8.50857941096667	8.22143686556667	8.662376891725	9.4290111181
AK4	6.67982416375753	6.04320978093763	6.29988693627727	7.30825550190968	6.88104731361559	6.21297735704301	6.16404860007819	6.05429260310753	6.53094244818487	6.25983693600323	6.39285821131102	6.12792413779869	6.43917973508633	6.99575164605376	6.59988243251828	6.15526214310376	6.27555536205323	6.06356362175108	7.11865849896774	6.1754775974	6.51986004517151	6.17520422765269	6.40417008349892	6.6148152749543	6.91173737786694	6.21297735704301	7.45244636009409	6.86206666083172	7.79199844336828	6.8762759157	7.79721112143387	6.15289988536667	6.41943731217333	5.88287435668333	6.12152187431667	6.034119842925	6.00765462176667	6.67217566573333	6.25787633344583	5.907559600575	6.4597426637
AK4P1	7.47161956155914	7.36960823871075	7.18070270851129	8.21441843521551	7.77864944828164	7.2726128580467	7.27102608689885	7.23774231255215	7.99034759044194	7.27169994226774	7.41539506782984	7.28235309153495	7.36784653346613	7.27278246044892	7.39123071178441	7.3945181225275	7.40146827425995	7.42859513246974	8.37671809160914	7.19539240412419	7.45814090007204	7.15667997592796	7.45054406550215	7.41720454156075	7.80993087142366	6.98295473618226	8.42979198515161	7.84177917209677	8.56412952459946	7.60455667828817	8.6770280483715	7.49513267818333	7.323537559	6.89429848579167	6.75980151538333	7.28245978360238	7.28662759906905	7.37245663240833	7.20824739458333	7.0344244816	7.53012987313333
AK5	5.89569698256263	5.93535963003925	5.97295821172903	5.90853297159516	5.88278505192688	5.86999001394055	5.9343240906586	5.76841186800806	5.98265209659677	5.8335671442816	5.76077783667849	5.94738968533495	5.74181651965123	5.70630093533548	5.82741056172742	5.83715081243441	5.82556585150154	5.71465656281989	5.84309402066882	5.75044339452769	6.16339360031667	5.66439553415553	5.78076675769316	5.81980277998172	5.81675654476882	6.10354785476075	5.90296376229211	5.70674709085369	5.93376973708602	5.92187794367043	5.86251856961828	6.01656642616667	5.90738652508667	5.83548524605833	5.84794466275	5.63651211173333	5.91480991368333	6.08235481262429	5.89576735586667	5.74592865025	5.88492082284167
AK6	9.36702220606452	8.9524285588957	8.64173853594516	9.01831440052688	8.96875798667366	8.65579821453118	9.10441122529731	8.67939394352688	9.19195830000537	8.30436990648264	8.74058132177645	9.29681596356452	8.96375898038172	8.63813300620054	9.22085099812796	8.76535106994839	8.91956527561828	8.35238123343011	9.022858617	8.82386379346774	8.9655034236222	9.29780518713978	9.23650445201344	8.20610597850403	8.38367520853333	9.51718935946774	9.80910576922581	8.15606957246828	8.30201669990753	7.32037236694462	9.00429521114516	8.62025014744	8.0585515195	8.56215964853333	8.43106109775	8.16908053111667	8.551964444055	7.79869125843333	8.55146707283333	8.228749566325	8.35327684726071
AK7	6.57447335808064	6.62135998807949	6.53207125182688	6.55920411427872	6.41308612236802	6.79610835787258	6.70172822699194	6.48923271275806	6.78432248501129	6.42737325032124	6.56353426080699	6.80451586948656	6.45714972638602	6.4480193367619	6.40006887184731	6.47657733984785	6.41204656284032	6.62244854063172	6.51186776058978	6.33133200236075	6.88685142707796	6.35628980444919	6.49504578143118	6.44486715251774	6.4368457126927	6.53514872593702	6.46696526353172	6.3128508469328	6.41868328267035	6.66889112263477	6.53803639079946	6.75562395933333	6.89783914653024	7.03820059239167	7.38827510684833	7.205999911615	7.371635327575	7.1934683388	7.08758905101667	7.155324922915	7.329772607675
AK8	7.52917529974339	8.11411203579301	7.37847555697527	7.48147921758441	7.21482677705054	7.67368698370653	8.1370229115172	7.79861461876075	7.64120705309562	7.44763997748441	7.49497552902826	7.88421492283779	7.47689745563495	7.32853902879508	7.36860928869893	7.30498961641144	7.99959398830054	8.02615477306989	7.32290975447366	7.37473610051659	8.09164690786083	7.49468252291989	7.4008389639457	7.62955807303656	7.45662646755975	7.63304923148203	7.4738714949328	7.65755131014539	7.41489816065223	7.84630333013082	7.55527462172197	8.2996479974	7.86410797117	7.70833325391667	7.37297989529048	7.866460967	7.78176007695	8.38519318921	7.85641579159722	7.67692251893333	7.97676040876667
AK9	6.12145563860161	5.29590403815323	5.39699670650092	5.5898629397904	5.47406317533027	5.53393991460945	5.56440302076344	5.40036341327688	5.47910679004209	5.39388176554731	5.58398893777419	5.04051520708333	5.36340860089355	5.42311378606582	5.54946124934892	5.4921181266629	5.46644490454892	5.12209867969892	5.18193738385215	5.48469849818495	5.37052187556048	5.46360719341544	5.42168190375269	5.44798821869785	5.36811504152796	5.81723851817204	6.23153517176298	5.88581688882151	5.31275117013441	5.40837510997527	5.65056570642404	5.5775429344625	5.89657696068333	6.23632673924	7.45129977095333	5.89334182949048	6.60227673911667	5.65225642697333	5.89353509800667	6.22840910484476	6.36583704603
AKAIN1	4.09285568694892	4.19708276805161	4.41462464351613	4.25902107513441	4.25480850702312	4.16078667559677	4.26227635043548	4.27285376295161	4.48406700249677	4.28651994973925	4.16333359051344	4.19160129237204	4.1887436416828	4.39298990568414	4.30309411831183	4.27285376295161	4.25150655207258	4.24694279740538	4.28867395865054	4.09090986353763	4.30792256166398	4.07001589339247	4.26849692867473	4.38962420317204	4.29126783245054	4.37651337600538	4.25221604360269	4.29340105246505	4.25293608466613	4.28021976248925	4.13205461925806	4.57105034976667	4.40973499362333	4.2634358511	4.07083899603333	4.1669942718875	4.36187339935	4.60400819795	4.23293924755	4.27887130358333	4.28191836
AKAP1	7.44339112461004	6.89186142405878	7.63924765928118	7.39656899447366	6.91374206013548	6.94146387801613	7.15287618559677	7.03576489717227	6.78024645754534	6.87134851856398	7.04309796889032	7.45284604156183	7.71638940592204	7.68211954637204	7.28860427349278	7.4921954409308	6.90390095759194	7.01862572396329	7.75093806318318	7.14883602524193	7.22260007238679	6.80209436472849	7.47069517560753	7.58118831737634	6.91679518561667	7.13420566452903	7.75619426409785	6.74547197314731	7.37177412551713	7.32976044812312	6.88329302387634	6.94093126884167	6.92125852894167	6.86509293458452	7.02232949770833	7.15003177456	6.89965588855833	6.95182223775	6.822285417125	7.03036134286667	6.96664409079167
AKAP10	6.84775695867151	5.90112259629954	6.33233967276857	6.56061262503387	6.90660410312097	6.68398161183141	6.34619021227688	6.74232611912527	6.43149290618272	6.93295747262074	7.03537136434193	5.42985961706144	6.32718846166935	6.89302147932465	6.41868328267035	6.26272412965778	5.98057815962734	6.62152134209516	6.15646850235522	6.7158602911957	6.24956082805	6.87422033610699	6.74564793366452	5.93062385256452	6.53822247058963	6.70445824596344	6.28675777461214	6.8770367644629	6.3182286840715	6.86279136926344	6.45698143870445	5.92646131618833	6.04318467044167	6.79195452265214	6.45128282461515	6.2343637079	6.58659679345833	5.5504064982	6.49206396231667	6.71181501940667	6.06992282452045
AKAP11	8.10761290724731	7.8528263833457	7.94999918385484	8.47507273211505	8.90537753390161	8.6294427549043	7.76408149455645	8.4565408621371	8.16634208489247	8.75967298116252	8.97772611938441	6.85739731522611	8.04411070621928	7.786178514	8.26459127048495	7.21082724608598	7.5196665580447	7.9040487643543	7.58861097679301	7.88132696721167	8.18133592754032	8.80972116550269	8.00863235143065	7.62819873793548	8.2903299275	7.68793214386559	8.68866026163441	8.15754234795161	7.51250160808602	7.81098885222527	8.12203207127419	7.57131291103333	8.00157631143667	8.46550123713667	8.5452621746	8.50260812425	8.39023232400417	7.66101406837667	8.40873136813333	8.66907652615	8.13517024365
AKAP12	5.29225399887965	5.17840115967151	5.14112583995036	5.58434829389731	5.28629971367312	5.0738997370129	4.99440996391129	5.10227600370323	5.03020822272688	5.75003344115599	5.89914401890753	4.94674758061962	5.27001272106989	4.94573959407366	5.00723358174839	5.12250902822581	5.07019943853333	5.37239336225207	5.14005555322785	5.33188429857734	5.12436241788727	5.26834279000999	5.21005339224643	5.05079108035637	5.58038579897197	5.05944331888495	5.33948034345	4.89847557472527	4.94502657079731	4.99503111548763	4.91173285655753	4.91693062036	5.19195537867	5.00223733529333	5.32052882027833	4.86773502510667	5.21916668291333	5.00346788899	4.99398158876667	5.076146212565	5.202352426015
AKAP13	6.86934845403548	6.92555457184355	6.98413844723979	6.74577122394677	6.86997021089086	7.10393963176836	7.20181261434785	7.20619851214462	6.74012071040018	7.24115471665069	7.38476879274328	6.55636386184071	7.08238466308187	7.16733700346022	6.98295473618226	7.04035828367665	6.89537862836774	7.24476102240491	6.9467047867033	6.947656291668	6.93963602586298	7.4748405360086	6.64403760577189	7.20441725458011	7.26195670865591	6.81589467192389	7.19881482079624	7.34592801076348	7.0720394349828	6.90028527104462	6.84509005464194	7.19939807106286	7.37258801111667	7.29657690737333	7.35774893869	7.22398336042238	7.19623092573	6.87203114588	7.15232105816333	7.40717310249833	6.94446387028
AKAP14	4.78807548575	3.67144184418011	3.65883900051075	3.79737720786882	3.72108600074194	4.35787334553763	3.97685567871075	4.7223194851851	4.38541242933602	4.41632300429946	3.94205972504301	3.87383633928495	4.12685837618817	3.70861123300538	3.83183593113978	3.7657092698414	4.16280385740323	3.97685567871075	3.80213778024194	3.68856859237097	3.86677492186452	3.57256018201613	3.62950755583871	3.8108260252043	3.77593472191183	3.95336612246237	4.25833679057634	3.80011424396774	3.79094156406129	3.97862281673656	3.8448259625	3.87157972995	4.64700804495	6.06740661235833	7.6676013227	5.97285974784167	6.51495887853333	5.43039132363333	6.71023163495119	6.33588157893583	6.63359659810238
AKAP17A	6.5778058887043	6.87977078089247	6.58578390508871	6.53984451501774	6.81757437513333	7.12368785338172	6.88216988045269	7.30843376050269	6.77415541335945	7.13176634074704	6.96970042197133	7.08625254593226	7.2549272665914	7.36491457982661	6.7316733575404	6.9831188283374	6.93470918616936	7.1792665804043	6.75263150801237	7.16477563118226	7.13935111741613	7.10516045587007	6.39468694336774	7.00274484369785	6.8289459747414	7.32637720411936	6.79284213836559	6.89519434848118	6.71522935135753	7.37652130183441	6.64049147195027	7.00891097677381	7.06037870066667	7.26177407476667	7.0389219917625	6.99952742788333	7.23296183287619	7.33763006456667	7.095407332825	7.088771619645	7.06887557161667
AKAP2	7.9168188115629	7.82425040561559	7.81946261965269	7.83020962996905	7.85992174626774	8.55658100385269	8.42849879208656	8.46263250098925	7.28055262635645	8.47188662139677	8.3983796458172	7.09861053301083	7.9555534661629	6.71273579639516	7.47142459060215	7.23209008091075	7.89173717470261	7.51110833295161	6.4936531784828	7.39168546579032	7.19496486291129	8.51498212502312	7.40686646209255	7.63247093808564	8.18230213226075	7.23966466139025	8.79051953316021	7.79523883772581	6.92608099937634	7.28519412554516	6.77755030005576	7.08958855058333	7.798988037675	8.37927950241667	8.1476313364	8.281062318525	7.88563960862857	7.48293978710833	8.551964444055	8.05200258583333	8.0570954533
AKAP3	5.79732246310215	6.62692389963172	6.42186195868208	6.23506631698548	6.03765935001559	5.88066712731882	5.6705125377914	6.15671605538441	6.31405141378103	5.98853649568909	6.27803921456505	6.17022446480722	6.10504880163333	5.85666718211021	6.41167596915591	5.96257458954301	6.14107362889946	6.01593530253943	6.45915445031621	6.20717065497043	5.77728952340376	5.91729977746667	6.05110374182258	5.78056639614677	6.20406701851717	5.95732787731568	5.8180705819086	5.72555623037634	6.48024153661129	5.96067862492258	5.81161360998441	6.42338881308333	5.92445798201667	6.29054392035667	6.04702388808167	5.89345801630278	6.03315704428	5.55400763293333	6.05848628614619	6.10136226100833	6.52127640521667
AKAP4	4.44909782317742	4.47403987945161	4.52900753083065	4.6389364119543	4.36805354184516	4.45824652235484	4.58401318812366	4.31391514947419	4.44007526468333	4.54192872787097	4.21465243284946	4.70292733951344	4.49747905488172	4.04167968287097	4.63707893469893	4.55416120981667	4.52759352686183	4.49982715433871	4.3585337018629	4.60828503763172	4.39675857667742	4.42285805152419	4.71717886883602	4.50036633789624	4.49172230435753	4.61259169904301	4.46279769973925	4.60748013923011	4.34518219374462	4.51270974341398	4.62138533838118	4.581611655475	4.42059559978667	4.511959639475	4.32004998333333	4.32549103545	4.58014976028333	4.6078730501881	4.8792399587	4.51300830675	4.5298297248
AKAP5	5.15219464064677	5.01642601454355	4.60257842844409	4.97555298586237	5.04158229171344	4.95268726907473	5.07644198011329	5.11849834768495	5.11985766866398	5.07935555290684	4.94573959407366	5.1087812466885	4.9432001656371	4.9774266150457	4.98151908499731	5.51013949959531	5.02236885902688	5.10355648257527	4.66522589790806	4.93363324736828	5.27096533804839	5.27249927918118	4.85637035039409	4.95770783185253	4.84383240086828	5.37621561442634	5.03533097925614	5.50078784629113	4.94927578879009	4.81947997083256	5.24742978849654	4.9711048164	5.076146212565	4.969670790525	4.67194484751667	5.0547797997	5.02703795791667	4.88824399674167	5.04344689948333	5.036982715375	4.9759923338
AKAP6	5.40795388442473	5.67767560293683	5.51500046384036	5.46731906694032	5.58846820303091	5.50640683664892	5.8826256817672	5.44843602867742	5.59874959007043	5.34821418122143	5.50925573339893	5.47744480238817	5.33532216355046	5.54252940823963	5.28981550848349	5.43820042886966	5.42494829286828	5.6574284753828	5.51246494986559	5.53656559977151	5.54813245507527	5.47011477791982	5.41158677237419	5.44681769657688	5.44445014423118	5.67032225877535	5.33109390135484	5.46076784339731	5.48408966055896	5.5681569375	5.53310805587661	5.5420311105	5.77242114150833	5.42652744340833	5.92161695765	5.36700403848	5.43191652314167	6.21569642029167	5.47430010590667	5.60283112156667	5.74489159006167
AKAP7	6.7873995366298	6.22304523467957	5.99722259695591	6.33673378435269	6.42016390541613	6.17350289293656	6.02464733808961	6.44889082177204	6.4368457126927	6.26489760637849	6.33214932877419	6.77687920436278	6.36625338372151	6.28623299322849	6.35921289561498	7.13674610828629	6.44912529557581	6.48617351077028	6.12567605380085	6.00876664666882	5.92858683139516	6.53458017463441	5.79621498517128	7.08705631014639	6.46002668897312	6.8762759157	5.97045132777903	6.75054487434935	6.44277298029695	6.19139178189147	6.33410762498118	6.13879426135	6.28071664222667	6.30785934658333	6.0846836535	6.223401809795	5.92244913009167	5.71181932561667	6.386061383925	6.0846836535	6.21365213421833
AKAP8	7.99889068911897	8.19049756267204	7.97446925210215	8.29762103368118	8.18727098305323	8.60918344331989	7.9019568322043	8.3464858391586	7.94113081653333	8.24053391666398	7.68420303761613	8.46438223039409	8.23004873467688	8.36095051848602	8.14305042828351	8.3733830715086	8.13270424119329	8.6931580043232	8.23838974524462	8.17332162057527	8.51448898215323	8.23455769789785	8.18133592754032	8.1437902080914	7.93076683953226	8.29450705040376	8.10979904078065	7.83946699643932	8.03643431688103	8.59894187518441	7.97152051403154	8.08821710539167	8.092951333725	8.27993970491667	8.14212353267167	8.31550178875833	7.894509131165	8.16366139067	8.39670889072917	7.97555261805	8.133577036425
AKAP8L	5.85683596516705	5.98888567835215	5.9699212642149	5.96972321390476	5.6574284753828	5.85907818650376	5.84700988927419	6.00999515978172	5.65708630633441	5.93734438108533	5.97865952798425	5.96858996174455	5.99588431852734	5.98925048247258	6.15388572109201	5.87118894060484	6.0202993033586	5.99004043023871	6.00620513971935	6.15004811465108	6.02673581619255	6.03973147507896	6.113113965548	5.91048803976175	5.91729977746667	5.7749091403	6.10686416311021	6.02883808123011	6.12712115913671	6.1739368003285	5.96363809487558	5.91843526391667	5.84427464942667	6.01656642616667	6.2364776426875	5.864177266075	5.99944530438333	6.09041216995833	5.97157149146667	5.9964933769	5.8646074313
AKAP9	7.08366894499677	6.09973879685799	6.68674317437212	6.73372577402124	6.91559379410234	7.16591775366559	6.31221100830591	6.70776625899608	6.8027700753086	6.93559997307757	7.07427886182742	6.22459225940484	6.88802921217435	7.04946571396505	6.76128429443356	6.73830638346928	6.45212532160036	6.93948575297317	6.83152525928986	7.03466155263979	6.33609699291398	6.89537862836774	7.09108970098656	7.13339129906989	6.76343677169032	6.70303816690926	6.93447944711935	7.25999344528418	6.5360650991586	7.08032000813011	6.97308665020914	6.58428458223167	6.72560765138	6.93516089637238	7.76925060092381	7.08239679785833	6.86534451508667	6.20759777454167	6.50079232663333	7.0702332473675	7.42388967875
AKIP1	8.03392329563602	8.46594829897769	8.14347261579526	7.9136166146629	8.0541321580586	7.76982479370376	7.89464205029032	8.02917656635215	8.12764556568548	7.62298708898226	7.86244940215323	8.28007198501236	8.24093891411828	7.74069214078571	8.4653619748043	7.65539975546782	7.92330240590161	7.60947522015054	8.95453500519624	8.26901787062097	7.97152051403154	8.08928615225269	7.87933750487258	8.17045141625027	7.66949200697312	8.0953901450447	7.70625650489217	8.16746584824194	8.30293353274462	7.52068148659355	8.43470670943011	7.81564312951833	7.48045847582667	7.3515350466	7.40419629443333	7.581920581575	7.4486420260325	7.42084371455595	7.5916948942	7.256154647335	7.6560103583
AKIRIN1	7.00856789705614	7.00793341038979	7.48242723608786	7.11341876346006	7.12325479113925	7.0795174081818	7.24776600305445	7.10569703337419	6.77914070476344	7.18592785992243	7.30054437343387	6.74847312183333	7.0468360690384	6.75949460636667	7.37746207322258	6.9467047867033	7.42758128863495	6.96700594241828	7.4119940201308	7.16957028864193	6.7070374148129	7.1448131277586	7.56094180590753	7.25193932997043	7.40044452518011	7.11716166009186	7.30167504483604	7.63398439264247	7.96216850807957	6.9399659003086	7.54845279232097	7.08994138008	7.12235612422	7.09822157436667	7.49672220073167	7.10829390393333	7.134334212525	6.854747602725	7.159572937435	7.33266416863333	7.23642454521667
AKIRIN2	6.32460945969624	5.94100197153387	6.16534858273349	6.27218953479531	6.21719744440484	6.35258398144194	6.17151998027473	6.20752695948333	6.22151953083739	6.16055926695161	6.35921289561498	6.33410762498118	5.95627329778118	6.03570307360968	6.19054839694319	6.47384454723595	6.37507308864063	6.22166319267473	5.96918713216667	6.52239722747043	5.54136406780795	6.05586903582258	6.86039636659194	6.18220180800968	6.18604853656371	7.02000040053011	6.5795484269914	6.46157080602419	6.2900526274154	6.12212074859316	6.32195063980622	6.167649544475	6.12029935104167	6.08683144265	5.97694495253333	6.16855563195	5.95776776154667	5.89084132195333	5.92161695765	5.93673398755	6.05052198448333
AKNA	6.04626881988548	6.87173160838379	6.06657223819301	6.13422855040806	6.40974705754416	6.78055975017258	6.74943078469785	6.69606871369355	6.33858334164516	6.6940072292552	6.68218247911022	6.47165662898226	6.40647408818843	6.35523637424462	6.34520355337151	6.29407655592035	6.5227374101672	6.61251589351075	6.00856881336613	6.32703686564731	6.75637517116344	6.57319013487097	6.07385347596989	6.2558196896586	6.71003194760868	6.2121713286828	6.18625737221505	6.18154959936559	6.41186603459992	6.89537862836774	6.34696285564977	6.69029651208333	6.616319246725	6.84919483820111	6.53832353955	6.63788944818333	7.07880327434167	7.18457762628571	7.05637454241667	6.72037530454167	6.54065188507857
AKNAD1	3.88763804036022	4.09778854919892	3.94589266114516	4.02550960515054	4.03617891236774	4.04198660430108	4.32065819156559	4.06565414320645	4.08285456614086	4.02829782676613	3.99451979248656	4.08152977716129	4.0500207727957	4.10129695644624	4.06302130317742	4.07001589339247	4.03440428557527	4.16126337713441	4.01476779321774	3.96981944321774	4.3635306808172	4.00457211291936	4.04198660430108	4.13738755287366	3.98827528339785	4.08502592541828	3.98362596813871	4.08152977716129	4.06237219266513	4.14399201535484	4.08807978193763	4.12641840501667	4.20422546168333	4.00957925623333	4.07197792786333	4.25577419153333	3.98151833888333	4.28880762786667	4.03518388018333	4.12641840501667	4.0667298658
AKR1A1	10.322948523664	10.4983026234763	10.6946766867189	9.76514496088172	9.94350833202097	10.214759364007	10.570057652914	10.4625994162258	10.5345058765726	11.0014551615591	10.4266378858656	10.2433100438548	10.4983026234763	9.91044009026344	10.2099612830645	9.87515098557722	10.854251069629	10.4266378858656	9.63821985383871	10.0652395972097	10.4523554307562	9.99017009046505	9.88815083027151	9.94172674950192	10.4912804586962	10.4294488441011	10.2586847071532	10.6344542686505	10.4656443602661	10.5513025349452	10.1798584122452	10.3299686165	11.02121214488	10.4901159302333	10.0059713388	10.6697341182833	10.63903902565	10.954432921275	10.8676970257667	10.3170089326	10.51327287615
AKR1B1	9.51718935946774	10.1847953024274	9.19774418520323	9.86566764685637	9.40243564029839	9.67626203092236	9.11009762051613	9.93571046589409	9.71212597866935	10.0452442941263	10.1993038234785	9.68309099940234	10.2466867811774	9.88133410169355	10.0181862138726	10.2266690205952	10.2586847071532	9.95288446344355	10.6750901717581	9.93386747636559	9.40745795823733	9.84388793972581	10.310943120929	10.2514067858688	10.1159341339624	9.82316848680645	10.5222356481844	9.41453107781721	9.88664296199731	9.34432943000538	8.04603789301613	8.97007653265	8.7771821645	9.67077406675	9.41171422325	9.15285481055	9.65136987542	9.12260730046667	10.016249040575	9.5556110447	9.336407233
AKR1B10	6.97526446905776	6.59012595824086	6.27717130141022	7.28140858312043	6.00999515978172	5.97389484336429	6.37237017245645	6.18290859221237	6.73290174650902	6.43719082956828	5.99668797360323	6.05482485906398	7.58678998375108	7.72718691214731	6.0346818355267	6.32012743935645	7.51393590739462	6.46066549861313	6.19054839694319	5.94718669312865	5.81314998429086	5.57574406680277	6.02800707211452	7.13790566533193	5.94645248676075	7.36491457982661	6.09186526843133	7.59149149883925	5.93932200159613	8.05676290873817	7.87718640328172	9.206233778	7.99609848143	6.655053779	7.38978390385357	9.00365363081667	5.93292719993833	9.75873424188333	6.64152765646	6.83003594043667	7.8721643196
AKR1C1	6.70483633220081	6.32379377918157	7.45861399770069	7.39318730459293	7.28738151669255	6.06968185685184	5.96035151145899	6.64474567906659	6.17600321427289	6.3800372137265	6.12642938721321	6.20387627464616	7.38590289366167	6.14631390416144	7.55669461321098	7.51768475875638	6.11066409363541	5.92996636184868	6.39153016832028	5.87868862758095	6.67727793893111	6.22033273944565	6.35312321591467	7.88421492283779	6.14132712562519	6.83385366704178	6.0938755773594	7.95919696147258	7.33055810424992	7.23966466139025	7.2989884996419	6.81927218513095	6.7414682614	7.07208254398381	7.44941055414286	8.07311851267857	6.64641193563095	7.89167228541905	7.00465296370381	7.27949513940238	7.81756532355167
AKR1C2	9.95087451905914	8.78306902120753	11.3550551671075	11.7222387617	10.7653106287151	8.28808964391129	8.02129673424462	9.92321965777688	8.64812632122581	9.46325916200806	8.35843089379436	8.66718966586129	10.9864245103823	8.19162336387535	11.5044287106786	11.6703676160349	8.28174787011022	7.93309796376828	8.93362201152189	7.60147410625161	9.87700316510323	8.65403339675806	9.08517193207661	11.8397844685995	8.53327205291344	10.1641447090286	8.00552659012688	12.0686830584812	10.6020660726677	10.915832786871	10.6750901717581	10.13319978605	10.0295290262667	10.7850758558333	11.16787258975	12.2145705943667	10.1394957145	12.0243088448	11.0502765453333	10.9914166665833	11.6157677813833
AKR1C3	7.99075581948118	5.9019854624414	8.51739938287151	9.54778817051075	8.33035645502368	5.65268964603925	6.82833897666756	8.78801528671505	7.41966485680522	7.9407833374629	5.70879879880453	9.45651734670968	7.61390187260887	4.78358050174301	9.20956063502419	8.49717727686928	5.91107237065699	5.50925573339893	5.40666261426037	5.02188715774962	7.47498887315806	5.46567381655296	4.81463198967204	7.98440560209086	5.89487250792657	8.67555793204839	4.91871394075806	5.0321082030457	4.62871786154301	5.51630459069393	8.4238878506129	8.92236207923333	8.23208773035	9.5545273763	10.18315905705	10.9165430719167	9.71249284954	10.8245487461467	9.66795470636333	9.51803603145	10.02232573235
AKR1C4	4.0480110620129	4.04317282265591	3.97088673353226	3.82020382177957	3.71431561929032	3.51357200093548	4.02479554442473	3.8604255263871	3.77593472191183	3.77271978314516	3.57863458070968	3.76946029389785	3.91054927894194	3.77066864154516	3.89356525938575	4.00868544617849	3.68231369422581	3.91662204947984	3.55286261222043	3.62286907772043	3.67144184418011	3.61560054321505	3.75491589973925	3.97726333197903	3.77066864154516	3.92387165070161	3.94911571477419	4.04933093170538	3.96906947423656	4.1367892871371	4.15901901093548	4.0198055928	3.79111400435	4.04633782015833	4.0667298658	3.8358615389	3.7810610777	4.42191324645	3.77916905369	3.98490975791667	4.0740041878
AKR1C6P	5.34018501887903	5.72254126677028	5.83294495602581	5.59912488249462	5.90177896400806	5.64548215477957	5.68288138173548	5.72209219147634	5.57653756050699	5.60485728404839	5.3645540720457	5.74890181639539	5.81117904335478	5.56346240085983	5.68003522984995	5.58142535214785	5.68385317547174	5.64808897752903	5.47191757274893	5.5745619515457	5.68761875999032	5.93176764219209	5.56913481608333	5.39538832269086	5.47450324496505	5.69286548314785	5.5530182772957	5.63755810543779	5.63508330216329	5.96475696326659	5.79956299457796	5.80097177946	5.70512440055	5.5333900449	5.62455844646429	5.6988478366	5.623260117625	6.37291683720833	5.70676882416667	5.5801751276	5.71978995999048
AKR1D1	3.57349819585484	3.53509788854839	3.65008783725806	3.41877687916129	3.69397795588387	3.66007793380645	3.60395561476344	3.48690526331183	3.73828262476344	3.66958330662903	3.77152944312366	3.68019228177419	3.45143409273118	3.63654687583871	3.63157060920968	3.80562318545161	3.69892819113978	3.56956387014516	3.99260468000833	3.65624579972581	3.40619495125806	3.49562608132258	3.70530151901075	3.53774144000538	3.73377409893548	3.39868463801613	3.67881790954032	3.77066864154516	3.52539517637097	3.77066864154516	3.55764248211828	4.02291901351667	3.75569353915	3.459101773	3.8694415142	3.6526294517	3.49088661185	3.6650966672	3.49088661185	3.5305842906	3.625382083
AKR1E2	5.48603528322035	5.6540329379308	5.33638506444739	5.56537239804301	5.49718930461962	5.59685649108871	5.81860162851398	5.61806063248118	5.36235153321729	5.42446064216667	5.26503229900538	5.58054878440269	5.65443256796021	5.59110578141935	5.49480298597903	5.49178373166398	5.58019388674954	5.68937701995403	5.31777755174194	5.33386401330403	5.63884434063817	5.48301654219624	5.44088549925107	5.56301142298226	5.45558556158602	6.05533130575269	5.41725843988387	5.37089032056075	5.55135969453233	5.72740184493441	5.45394963416398	5.66580532835	5.78971399306667	5.38306152691667	5.75893292924167	5.69157185317	5.57917172352167	6.42982823226905	5.59279361588333	5.57389054284167	5.57425273515
AKR7A2	7.50939444393333	8.63264853454839	8.11535265374355	8.37170348996326	8.29245521205645	8.00025080022796	8.62870797947581	8.92430571328495	8.31063878958065	8.16455728971505	8.21224946662634	8.85567763325726	8.26717865689409	7.70793527911559	8.87350774850161	8.17365693864785	9.36259781249731	8.49167772667635	8.60918344331989	8.9851999050129	8.69862996325565	8.86837225546613	7.82769125987079	8.33500267631075	7.77956006910138	8.79556561453495	8.49636437731183	8.54756021469892	7.97026725192704	7.46229688247383	8.99837199396505	8.446272197025	8.59027661939	8.616809783625	8.9940397600375	8.3505573576119	9.27853437388333	8.44292559193333	9.14442925041667	8.7869608166	8.61166674636667
AKR7A3	7.18924604119409	7.93402480005054	7.44875526068656	7.74131532766935	7.47414037033763	7.52698846014731	8.01997086990699	7.74131532766935	7.59280873389516	7.54475690227204	7.44907533878495	8.00624779903817	7.61783526092634	7.57029355095161	7.85167788283978	7.62819873793548	8.20226273711982	7.67204937429439	7.77155698542204	7.84811580494032	7.86751661826383	7.67254913352204	7.36065788757527	7.57572267987573	7.50632252271559	7.77918438018414	7.58968664705108	7.70793527911559	7.44297442955123	7.52461300811559	7.91711102530269	7.5538318492	7.768969496905	7.86318407188333	7.95304241575	7.77600492870667	8.13433682548191	8.43745166995119	7.9969357114	7.72488195968333	7.86698099755
AKT1	6.76547933530538	7.23774231255215	6.74646806828187	7.04946571396505	6.4889063965	6.94092518012204	7.05375990662849	7.0317287646467	6.43826726112527	6.98159235185538	7.13321084966559	7.04016613795269	6.89744698883065	6.8794709576227	6.85609457522867	7.39168546579032	7.5297974373341	6.87381814141263	7.18871995352419	6.97766390592875	6.47951393759946	6.66519782735574	7.09703219707634	6.91123514886882	7.03337739380609	6.7504295881106	6.77739168478656	7.55903881571329	7.03520985117696	7.00588511507724	7.09861053301083	6.86246623881667	6.93442118176667	7.2114759671	7.9603977349	7.47084188065	7.24363446373333	7.48458947908333	7.26624728266667	7.297350296235	6.91906465196667
AKT1S1	4.86827555078584	4.93981049357527	5.09412247872849	4.87048372187366	4.81706782116045	4.99652391756237	4.80556978161703	4.75049214852688	4.88182880882043	4.71963811096774	4.75086112667312	5.24107485866398	4.91731425298821	5.00759640753226	4.85110613647419	5.07835479706989	4.90837524531183	5.08081215636613	5.02877579155457	4.99536403597151	4.82863299511598	4.64572149907849	5.04902165986398	4.98330491838979	4.8334193273871	4.99720760429355	4.94640176835215	4.96661216637796	5.12007205899731	5.37477387967043	5.10054714865108	4.885296696325	5.01800636585	4.71807470048333	4.3441447477	4.81237727485	4.7789902011	5.09872431691786	4.82505676635	4.64565946028167	4.77498388942667
AKT2	6.21819961585445	6.40860698706866	6.40689007747133	6.21135338790172	6.32802747975868	6.37482411943222	6.34485514227112	6.36895503316068	6.35103028353303	6.40689007747133	6.415552217451	6.45884922368414	6.47263028942657	6.50078145118591	6.37362319943702	6.30031948600791	6.32770047466014	6.53529830547066	6.40431785788871	6.40647408818843	6.61680219061329	6.42124749039078	6.28538656451832	6.41186603459992	6.32428995304647	6.43776734976398	6.46615607991244	6.34936706387385	6.3966255322404	6.61738674259624	6.29407655592035	6.50266873537143	6.43861444552619	6.56396087212143	6.45625910692857	6.36777198478333	6.43630360973595	6.76541049713143	6.53963083492714	6.43764172244024	6.37335937221095
AKT3	7.01318171641843	5.80850747880046	6.68726578291275	5.99467685089497	6.90410285405092	6.64716437877389	6.24798711519985	6.07594604769508	6.63148773018856	6.20533335090607	6.47196475767619	6.7862316104851	6.79731046832235	6.57004476276451	5.79519353469101	5.8335671442816	6.16269505579493	6.38886674317039	6.99442920237097	6.71902194311467	6.0703853101967	6.38058518103303	7.00243201015346	6.11828681931897	6.33169048596621	6.72339716146828	6.45132287178049	6.0212325699261	6.68092095086997	6.33017006429862	6.17719798023464	5.63450073995476	5.92934981542857	6.10171671636762	5.94022784507381	5.89497166289286	6.04149960014048	5.50856478220714	5.83414182931143	5.91908161757619	5.92566340018571
AKTIP	7.9059163180235	7.99167238122849	8.38428727968817	9.40243564029839	8.10124932765323	8.47462981010215	10.1182444660296	8.85357487666936	8.0228907487414	8.73404763531183	8.55258054684946	9.91411121255376	7.87638612278587	8.10403000244892	7.90967289050806	8.50357511843656	9.14692727169677	7.95525149941129	7.97413461199785	8.59847114350461	8.66175374457527	8.45701305372688	7.8016727778629	8.0119014226457	8.28520896468341	7.72784453167473	7.83283280991667	8.27555952966452	8.0041182393371	7.93007156179839	8.52809507101344	9.32497559078333	8.64776677262	8.90184300490476	8.2920424043	8.4014065094	8.7704049289	8.0480078107	8.42970543655	9.00155452838333	8.73573175025
ALAD	6.91963039420591	6.88859723977796	6.7772135997957	6.73809371833648	6.82014744159716	6.78320921624892	7.16054293837796	6.947656291668	6.42995533166559	6.91575842393387	6.73809371833648	6.82509349125161	6.68810002298387	6.60905765795699	6.90210736847926	6.8800359935071	7.22944756318226	7.08208272807724	6.56543687223325	6.87721811070891	6.8762759157	6.85184828118683	6.95916795407634	6.52725026477258	6.87049362461667	7.24716121155138	6.98562617096421	6.64028370000307	6.8770367644629	7.26369980528802	6.93913229984478	7.34306487675	7.29348451597	7.05825814996667	6.9805560273	7.068486433575	7.1162826014718	7.43055950934167	7.13737435885667	7.09072993915	7.16953326728214
ALAS1	8.20402104626022	8.31181943263095	8.42639882474516	8.49422151865322	8.69192192236237	8.46708504307258	8.96170419262903	8.75569220160215	8.54456917037339	8.82767456573656	8.22330002007688	9.21030054789194	8.4151312306586	8.12242623097849	8.90580812942392	8.88897385290323	8.73682882774462	8.42079852062097	8.59685086155223	8.65579821453118	7.82628119347957	8.26184986679839	8.99543700979839	8.90623872494624	8.89015370224309	8.45753110533763	8.90292786211451	8.55441452868817	8.6514894485457	8.15915016315376	8.49829383339516	8.96517859415	8.89336858158667	8.72684138145	8.93311299962857	8.42357409945	8.37783217195	8.50050838555	8.711741143945	8.711741143945	8.08615401413333
ALAS2	5.51115042971198	5.97865952798425	5.69064260955968	5.61370003560269	5.71283722011129	5.65629864515668	5.84772778046613	5.8823126398629	5.62127619285591	5.74283716634409	5.83152613218387	5.61638864806029	5.80741827409793	5.63104461891513	5.62897843300538	5.80259378826797	5.53987329879032	5.81635607715054	5.73929018916936	5.68093353612903	5.74016788411559	5.78334659087258	5.64808897752903	5.72268566462581	5.73886751023333	5.40904920573925	5.62010973825745	5.51478840385868	5.68891040677527	5.50058825478863	5.74469247517258	5.76256648509667	5.659740679125	5.80373302155667	5.54729090496667	5.74774029968333	5.7300083435	5.93659417863333	5.86302443623333	5.7845967115	5.65225642697333
ALB	3.9618532563172	3.99869345997581	4.06447073918817	4.06810558324731	4.05214113744624	4.10329920653226	4.01089341587634	4.09285568694892	4.19921752958333	4.04250295510591	4.10329920653226	4.12614588299731	4.10635235342742	4.05863081977957	4.1300997063957	4.01959742160753	4.04137276144086	4.1228178566586	4.14085929131828	4.01344529481317	4.16333359051344	3.98443276290054	4.09906572420323	4.18318667770968	4.12880769833064	4.23218899598387	4.06166625756183	4.06002126410215	4.07068313574516	4.30671246229194	4.09018469791129	4.22046064846667	4.22008353558333	4.169163552125	4.40570508168	4.06218411556667	4.27671635800833	4.03518388018333	4.1132633087	4.1779608944	4.225383570625
ALCAM	7.4841371488871	6.57186092665591	5.42193121612634	6.89394483733011	6.72242387131201	6.73556413973226	5.84410729684247	7.08641696761425	7.86818236360484	7.54637797642366	6.95678012937043	5.21490457128871	8.25121031419785	7.28358306398479	7.44564414685061	7.13443475603387	5.95583141670215	5.73380282687366	7.66406955282665	6.64999414784731	6.4851531555371	6.75464967953333	7.7695847251371	8.65916177288441	7.52947451797634	7.0858872736371	8.87830275901882	7.46364329071505	7.38832061566613	5.93607232910968	7.25262250985484	6.43656533058333	8.13790809626667	8.04674824761667	8.95287155561667	8.55505056888333	8.47165681909048	8.07051233228333	7.47721495335	8.22950188265	8.41385062109667
ALDH16A1	6.86705211737366	7.45449078058602	7.15765260304374	6.91963039420591	7.0510800639427	7.08625254593226	7.61274705030684	7.93562885510891	6.60239248760645	7.33203570885806	7.16477563118226	7.88764624759695	7.52828666596183	7.96109206127581	7.62368276218925	7.3040224080553	7.48494199680699	7.67670674367204	7.31978197998925	7.40806245864624	7.73932086355161	7.51272583116909	7.09584129304824	7.12750743421144	7.43541529895891	6.99094967212384	7.1377255127066	7.39543412648387	7.69757443064892	7.89108346650484	7.30611294832304	6.99243947805833	6.76491004713667	7.69958921794	8.36172076582083	6.82619628962381	7.82396940070833	7.87372142381667	7.71282772871333	7.28378182671	7.09350643505
ALDH18A1	8.39029520800323	7.80683772363441	8.99767030908602	9.0557630541828	8.47462981010215	8.44087526540699	8.77972048354086	8.26110860180376	8.76109891062473	8.20402104626022	8.27169030743817	10.1033528509651	9.09132339352258	8.81289080459785	8.71433676358199	8.63512574456398	8.76109891062473	7.6481544669457	8.92251454052688	8.34010631266667	9.06468503111022	8.28007198501236	9.18703240630645	9.04140205704032	8.47714294281021	7.69012344808979	8.50846181412619	8.70541725975269	9.15187038871452	8.23241603962903	9.14151103326344	7.594416225575	8.26799730171667	7.9471575802	8.36362039071667	8.19722840073333	8.34046941935	8.04353297473333	8.33019415694167	8.39461651833333	8.02115610399
ALDH1A1	9.38387358129032	7.33435280481966	10.4714837337796	5.02164960406075	5.50023113692688	7.88283729034409	8.86202667018172	8.92101529427419	7.16733700346022	8.89325224758333	7.60051367983925	8.85678360958602	8.93837649836866	6.44932966977035	7.72961944696206	11.2543285816855	6.84632491415545	6.33312069832796	9.08986966416129	7.31162553942504	7.58836579153011	6.77772951897204	7.43259669124651	9.54067031509624	7.71182778410108	6.84509005464194	10.9331959133511	7.70081211838464	8.2100211068086	6.46002668897312	7.44385226293333	6.94849228005167	10.0208130860667	10.3341260714545	12.1157309129333	11.07550883735	9.99422707188571	11.080573581	9.29823362704167	10.3829174495958	10.6642673334
ALDH1A2	5.83831902150614	5.73530493312527	5.7506434056328	6.00252884947473	5.92318093462903	5.81561664982204	5.75576276927823	5.81583112694301	6.0337195555914	5.66091500260061	5.73287977870054	5.84059871660161	5.84754380460968	5.93990136720645	5.84250901150215	5.88972960400323	5.78449554825188	5.81212365076613	5.97261595403853	5.87933600570484	5.83476738930753	5.7850905516129	5.84649541668011	5.88445516754086	5.72192317647573	5.78601628309677	5.93020005531855	5.83278798424731	5.85207742755878	6.05497157787366	5.925278475925	6.17739038774286	5.8383734138	5.94082009773095	5.81894005478333	5.91595640048452	5.88828022125	5.88888044665	5.83796781623333	5.53983925032667	5.692639819675
ALDH1A3	6.49564833037058	5.71801971665108	5.66202397534032	6.75571170648827	5.62250267245591	6.00223273295998	5.61729517860584	5.75148529184301	6.0212325699261	5.96124644902957	5.69102580581029	5.74696384486989	6.00974748004973	5.67308244998495	5.58054878440269	5.79852439536613	5.53255861910015	5.8574329634172	5.49651570446586	5.4696502681414	5.76728907527081	5.54684004389247	5.66988153320511	5.8205575058336	5.76418242670699	5.73181186429301	5.7152116183586	5.83323275843065	5.67184685514758	6.06185971342312	6.27218953479531	7.99718153871667	7.54484153479167	6.3907197585	6.7429486267	7.510449271275	6.08512901106667	6.93801582526833	5.95661773478333	6.83436718053333	7.10110507066667
ALDH1B1	7.51636087328387	5.90576818910108	5.9233312008543	6.47729220382558	6.18712014578602	5.85683596516705	5.98005456965376	5.98153899673003	5.88461651267849	5.86999001394055	5.99755339295914	6.83348402540131	5.96051188974785	6.84836478471449	6.24012669813387	5.90436896245699	6.0938755773594	5.96739901180887	5.98888567835215	6.15119050952097	5.81561664982204	5.92858683139516	6.42372886984713	5.8927141608967	5.96600171726989	6.07334417669624	6.69377640788047	5.66960737259409	6.11011496449328	5.99077969285968	5.8837156240573	6.04184468483	6.04167112021667	5.87664685133333	6.44010061595	5.8503828711625	5.874432397725	6.61776464291667	6.22692414416429	5.8561898845331	5.85511729680833
ALDH1L1	6.71921769688065	7.16672452709301	6.65790010489301	6.6438975964788	6.40417008349892	6.68009257945376	6.61202930320323	6.73960530412665	6.65199916803979	6.61680219061329	6.58847552804946	6.84836478471449	6.46347766227819	6.62434432223656	6.73940022772832	6.5643761527043	6.58692399352419	6.56047357974893	6.79799800670968	6.62453032145645	6.96472379325937	6.69823181588226	6.58059055718011	6.33327577351918	6.57057967754785	6.41538603981505	6.43608998555714	6.33919014640899	6.67674926915323	6.61721612393656	6.67130553765538	6.97416361003333	6.80998842137	7.18879351446111	7.96857633765	7.07554317605	7.543832230875	6.98937700456667	7.41651793557917	7.09420525120476	7.27786028674167
ALDH1L1-AS2	5.39888164788602	5.49718930461962	5.33762649249247	5.36385418535484	5.04698736635699	5.27891712439516	5.31471555631743	5.28381986674032	4.93679032153548	5.35679213068717	5.33158897087903	5.69305340409485	5.16467613223441	5.49414955946502	5.38280927309946	5.52665989797849	5.36264006375914	5.35657031279946	5.26343471814516	5.48039266874346	5.83798171709818	5.17840115967151	5.44711010486237	5.45788737654101	5.47720476763656	5.21327017109301	5.27461508449409	5.37824613910753	4.99909890858602	4.9008135406828	5.42933062753208	5.55575617444667	5.27094291807879	5.46399034816667	5.5665589373	5.17995496011667	5.54027539932667	5.365320842125	5.65740484821667	5.35227393344167	5.37249343808333
ALDH1L2	4.4331931811371	4.30252997972043	4.34639737825161	4.59969730754731	4.31281639518548	4.28366190278763	4.55301188288172	4.47756811909946	4.3020959506129	4.57309413738978	4.25007930022688	5.10111796163029	4.70380539915054	4.30502352519892	4.72128968090161	4.70986782044355	4.39117138428495	4.05863081977957	4.36111287875538	4.57823355310484	4.47960679317473	4.75368917448656	4.44550102023656	4.47756811909946	4.50441110933825	4.43377521547081	4.40913812255914	4.40133889975269	4.41399788126882	4.39217628715591	4.6869205711828	4.57285862946667	4.287769880375	4.31973005134	4.45016499816667	4.51300830675	4.51413717261667	4.47369591238333	4.49565866586667	4.64599707558333	4.38868831806667
ALDH2	9.55904871598656	10.7150820906398	9.45514206355376	8.44491702417204	10.1939322042634	10.2989843023565	9.53093731298387	10.798523932914	11.4060648313118	11.2358205075027	11.6615181614785	11.0249830236559	10.0277122053495	10.4457864714704	9.96358430702742	8.62552864152796	11.1566868781333	10.8321778214785	10.9733306210473	9.89263128831882	11.0346276286102	9.86898941811022	10.5800432948925	11.0786229782581	10.4799268761441	11.3256450194194	9.59107035515591	11.4592378496774	11.062928572672	11.739496334172	11.520250175414	10.9165430719167	10.7037585383833	10.8069445026417	10.158127044925	10.8676970257667	10.8991262314167	10.5620330253667	9.97097742515	10.9480188801333	10.802828464875
ALDH3A1	6.03973147507896	6.4463169677785	6.48005963528064	5.63715307486129	4.89878265617335	5.58380121905161	5.63640722117473	8.1331534705	5.90093929687335	7.96780147837151	5.16733313498978	5.71858002182796	6.56224787623011	6.3128508469328	5.69305340409485	5.08683947144503	6.6267765822106	5.96719779145806	5.34755208914919	6.53318766509516	6.01903048993118	6.06481692932366	5.37295931761242	5.36004978409516	5.48039266874346	6.67700798688495	5.19451581622849	5.72615967065968	5.8087234080043	6.40827655498149	5.83887439224923	9.45308504826667	9.14697761615	9.36891415543333	10.63903902565	10.3470909045167	6.70942037336667	11.4410120032333	9.22513716633333	8.13259475981667	8.13331705273
ALDH3A2	8.57534214644624	9.31796938071613	9.15265471989785	9.1107383353172	8.92950494922043	8.38794844559032	8.30978284729301	8.82501986993952	9.14524951514516	8.86837225546613	9.11895922536559	7.91907727927634	8.66777479869893	8.8122598109447	8.86107070998602	8.5358867034328	9.09045000478495	8.36630243069032	8.95649268074731	9.35642544787634	9.30783922714516	8.92021409667608	8.71496094767473	8.20268798255538	9.06241465491532	8.79306290095699	8.57800335786022	8.8986510359086	8.96375898038172	8.91209311594893	9.33179766714301	9.84421545725	9.70406888991667	8.9537138331	9.27358803625	9.34317822185	9.25376005229167	10.1110052583833	8.743681729725	9.27948176548167	9.58507139733333
ALDH3B1	7.34901435566244	7.41019142067742	7.12793985848548	7.22260007238679	6.98939885025726	7.53633166341344	7.29451187424462	7.36784653346613	7.34383509226882	7.55763637251382	7.04877255901383	7.27922175672849	7.35914200247742	7.03488468673978	7.0795174081818	7.35321770358226	7.34649591287957	7.46203555156636	7.13054590540161	7.01282285397527	7.79759154025645	6.94617224211022	6.99382257815269	7.23413795359017	7.19900353068817	7.27590995323118	7.02567645488064	7.08126101509086	7.105003768351	7.70384428236636	7.23082840290978	7.41541782581667	7.53556202207333	8.210654153805	8.92635395055	7.83358221365	8.16908053111667	8.17562098682667	7.835679582975	7.85223869361667	8.11979450973333
ALDH3B2	5.24429143318925	5.23392137257949	5.10167260136866	5.26568927148594	5.18705468025806	5.24137035318011	5.08030016995591	5.65684154725	5.54539354006774	5.25198774220349	4.98015602560807	5.08959138576774	5.4738154770116	5.23669464022581	5.39917127477016	6.1314766552828	5.69102580581029	5.08054659926613	5.64349560950841	5.51264027704724	5.53197265848034	5.22072015896647	5.1120720646129	5.39740711068356	5.55927022154301	5.27328672752957	5.25663136856029	6.0796602027723	5.11106821470031	5.1123763502139	5.58582533577842	6.752258644775	5.95007683619333	5.76461440256667	5.90073664938571	5.92478786657667	6.012239070575	6.48483569905	5.62001985337	5.768220374545	5.76750659796071
ALDH4A1	5.98170625029489	6.2324337366371	6.28266613489247	6.19297040829839	6.69869006517043	6.29563241911905	6.34029530828495	6.2900526274154	6.05551720986828	6.19175595346575	6.05619336015323	6.35409145478952	6.18788441498387	6.4705844232351	6.37136871670622	6.26615582046237	6.41219176334247	6.14364695570699	6.08911166464355	6.40878106580538	6.57447335808064	6.41571686379011	6.15646850235522	6.36392878701578	6.28076288879176	6.41488733039194	6.24056017207258	6.26741837219355	6.04102839601647	6.49091342898721	6.62495351013734	6.59421828348333	6.194201182165	6.24142644523667	6.5273610807	6.29590999501667	6.38411408473333	6.75545878823333	6.33588157893583	6.28212875493333	6.27514857421667
ALDH5A1	6.91450266399462	6.45930705289677	6.11684366209155	5.53656559977151	6.38540408637796	6.49005791545591	6.48991657271579	6.95802225024462	6.61574313770968	6.75217694061098	7.38504244221659	6.17975553860983	6.0605701359586	7.13339129906989	6.08881478049462	6.77560876625538	6.68141611674777	6.55116106112942	7.10569703337419	6.73453732227366	6.73587808605806	6.68810002298387	6.28283873194892	6.68218247911022	6.43033255771559	7.28898266727842	8.31761377260645	6.9581783367553	5.96444560243656	5.54637830177366	7.04467184911997	6.52895573023333	6.61719571331667	6.74600443611667	7.08557829408333	6.53832353955	6.77806837985	6.66954979143861	6.34666586078333	6.79624479005833	6.925061284625
ALDH6A1	6.64874308327043	6.24039580269516	6.53984451501774	6.46225886555645	6.6830137649586	6.40382434323011	5.80477685276951	6.13530774478387	6.24543936984616	6.3261612603629	6.4463169677785	6.0841516604414	6.20011193488978	6.57966543661398	6.33873870696728	6.51400971623387	6.64474567906659	6.21649154720484	6.35120007562873	6.42186195868208	6.42769780720069	6.45470242291344	6.33233967276857	6.30710228332921	6.47822739367715	5.99467685089497	6.66920444804739	7.02383271308871	6.36713594269194	6.01977580844478	6.52257116703871	6.610830472555	7.19623092573	6.37405742073556	6.73980241086833	6.70575368899333	6.55910208884833	6.33239388150083	6.38840335677583	6.55775328124333	6.71031951549309
ALDH7A1	5.74487272699731	5.84628745631183	6.22367962650645	5.40576437783065	6.72393376266559	6.09525542512957	5.19519199348554	6.32460945969624	5.94005368547811	6.9150426521828	5.59063070155107	5.33439969616237	5.49024330093405	6.79978592880108	6.05110374182258	6.0470743984351	7.84698486281129	5.68214615553387	5.37220759625634	7.80553109483249	5.65073027660215	6.43149290618272	5.26261932384301	7.87772391211774	5.77852969356344	6.00181060622849	5.4097272986629	5.30248347575234	6.20196709055968	7.38110624364409	5.84791888750215	6.27267716963667	7.46962353958333	6.28158031314667	6.99536560904167	6.34554240520833	6.48657735952738	7.03488701434833	6.14675626381	6.82185506164167	6.57884100592333
ALDH8A1	4.60648268727419	4.50036633789624	4.41681673749193	5.27583783053584	5.51115042971198	4.88781140578495	4.47587941260753	4.94370687672872	5.03269959282903	5.01582695261022	4.69951115615054	4.22688957878495	6.02660092115018	6.45262344392066	5.52397711421538	4.85439054309946	4.38646635644086	4.92179534833625	5.70075529790538	4.98211047645046	3.77852347047581	5.21346340295161	6.07821594090587	6.11187189895161	5.34331893283387	5.23201860725	5.82614610134892	5.1588222957715	4.85188646948387	5.55825995710807	5.18788185151882	4.30290767113333	4.1580123403	4.72925671806667	3.81063353083333	4.7494050769	4.12299579495	4.0383644192	4.05827088572	4.287769880375	4.43220777155
ALDH9A1	10.6072578100269	10.6828337232398	9.99017009046505	10.7763589046237	10.083584713586	10.2174627802849	10.4327482826801	11.0432689734758	10.7950970801183	10.7734181959274	10.7794841782339	9.88269898698656	9.95817312220699	10.5728236188763	9.55336474758333	10.0048389006935	10.623514022879	9.7395117939785	10.2194165270656	10.7653106287151	10.4294488441011	10.5156172163333	10.5872981663602	10.2562624462462	10.7653106287151	10.5487056975032	9.63305955014516	10.9605801813633	10.0257681106855	10.0550028717258	11.0162773137097	10.3532078042667	10.7002730472333	10.3445696145667	10.2421647780333	10.4734847362	10.8176794188	10.4826722572833	10.6756789808583	10.6186902537833	10.6697341182833
ALDOA	9.30571368547766	10.1487787290349	10.6344542686505	10.5577776413086	8.97720304082181	9.69115327769516	9.64497068415753	10.0877266749005	9.03855235884785	9.74273662824194	9.63444891951828	10.2243435789624	9.64091584164516	9.94911630941398	10.3665983402215	10.2405288800912	10.7046911170129	9.59390053357527	10.7507176279113	10.1201101944301	10.2710932815591	9.73333597144355	9.70197823100323	9.81599672241935	9.98842301966936	10.1773224355134	9.79225216777419	9.7809106319086	10.4511620469301	10.7121646100634	10.5513025349452	10.0208130860667	10.031897792055	10.0029329069783	9.80881261735	10.08235562095	10.1629509374167	10.4135430091333	10.6729881433167	9.9237273803381	9.81066633983333
ALDOAP2	4.17438776069355	4.32336462340323	4.14479524702419	4.24582756875806	4.52805456849194	4.49561502492903	4.87445358382419	4.30502352519892	4.42193311440661	4.12685837618817	3.98882046119086	4.16211939707796	4.33404089807312	4.22169532889516	4.36739829536559	4.28366190278763	4.33601013733065	4.24891969786989	4.21113705026344	4.25532340482258	4.82790771894409	4.19826188247043	4.31834724504032	4.1947265096129	4.05546863368548	4.24891969786989	4.44772616715054	4.26160094906452	4.28537896218817	4.77139398174677	4.21390987934516	4.6141527309	4.94805436981667	4.19341536783333	4.17171214963333	4.621677968725	4.04804561768333	4.55576549028333	4.1434237325	4.18253486775	4.713920173
[truncated: 19,974 more rows]
