# Supplementary material for: Ferroptosis-related gene ATG5 is a novel prognostic biomarker in nasopharyngeal carcinoma and head and neck squamous cell carcinoma
Source: Front Bioeng Biotechnol. 2022 Sep 15;10:1006535. doi: 10.3389/fbioe.2022.1006535 (PMC9520473; doi:10.3389/fbioe.2022.1006535)
Supplement: Supplementary file 3 [file DataSheet1.ZIP › Source data Fig.3 and Fig.4/Fig.3/Differential genes in GSE53819.csv]

Genes	GSM1301444	GSM1301445	GSM1301446	GSM1301447	GSM1301448	GSM1301449	GSM1301450	GSM1301451	GSM1301452	GSM1301453	GSM1301454	GSM1301455	GSM1301456	GSM1301457	GSM1301458	GSM1301459	GSM1301460	GSM1301461	GSM1301462	GSM1301463	GSM1301464	GSM1301465	GSM1301466	GSM1301467	GSM1301468	GSM1301469	GSM1301470	GSM1301471	GSM1301472	GSM1301473	GSM1301474	GSM1301475	GSM1301476	GSM1301477	GSM1301478	GSM1301479
A1BG	7.54200516481481	7.009588675	7.21095717222222	7.57625963333333	7.75313330555556	7.9623084212963	8.03996830092593	7.1494766875	8.10292684305556	7.8955847212963	7.20260249351852	7.26873579074074	8.71470092407407	7.3028629462963	7.12824560462963	7.28804173981482	7.65851723101852	8.25708910185185	7.80600381805555	7.59918542361111	7.58803294166667	7.96295377222222	7.88778674074074	8.38636109027778	8.48961732453704	7.05194666944444	7.07478446944444	7.6054439587963	8.06740628796296	7.87852935268519	8.57207474166667	6.51299525555556	7.61360423981481	8.00868514722222	8.17840865416667	7.45342352907407
A1BG-AS1	10.6821924407407	9.31414475092593	10.3961277685185	10.5994896148148	9.13270335416667	10.1319593439815	9.68780791388889	10.6463471305556	10.3369139398148	9.7288218287037	9.89201400555556	10.3095899953704	10.1015012222222	10.29827125	9.67557209444444	9.34530081435185	10.517147037037	10.1803538166667	11.1637500046296	10.5683826407407	10.3945137824074	11.0332712314815	10.3637883833333	11.0028901944444	11.1431461898148	8.15885326574074	11.0177632077778	10.5077503425926	11.004113712963	11.0414457842593	10.6084398703704	10.4219229861111	10.7354383708333	10.7488493148148	10.9275535981481	10.7043311111111
A1CF	3.51968767638889	3.23877076388889	3.2574068375	4.5996542412037	3.32033355277778	3.70096651018519	3.43707102222222	3.70417145601852	3.00360476111111	3.72555380555556	5.05236513333333	4.09854439351852	5.81232617361111	6.12259034722222	3.35113856944444	3.52178776481481	3.33988496111111	3.63097344722222	2.90199490185185	2.85839437222222	4.28632869166667	7.40652923935185	3.899965675	3.07429444722222	3.39018384074074	3.07198941018519	3.08705662407407	3.87053208611111	2.95288725555556	3.62107469722222	2.99714619583333	3.40921805462963	3.82624359722222	3.06245976203704	4.1196376125	3.9823968787037
A2M	15.2664988518519	14.9446653773148	15.1939128227513	15.7099262222222	14.8962227731481	16.0342554097222	14.2366645277778	16.1296381481481	16.37360335	15.5915494074074	15.3154534143519	15.5758891805556	13.793287875	14.9573370416667	14.5649793935185	15.1725675	15.6747419046296	16.3062627657407	15.0697401388889	15.7540994388889	15.924276787037	15.9969214583333	16.3892088194444	15.9637079861111	15.5682622638889	16.1009940537037	15.8470925138889	16.0076366527778	15.2795260694444	14.7726386574074	16.096127537037	16.5596258478836	15.6540868611111	15.3331477222222	15.2172971805556	16.0905852277778
A2ML1	10.393611389537	11.4688737314815	11.5399008601852	10.5750721592593	9.81974389722222	10.4549593277778	10.5209986505556	10.3056621268519	12.0751528472222	9.43838597685185	9.41148254398148	8.79891951157408	10.5954471666667	8.8238217462963	9.85511536296296	13.5823252347884	9.82304917361111	11.4228579166667	9.97393171944444	10.4173533805556	10.0853324435185	9.40882567916667	8.7737904537037	9.38674685925926	9.69847416759259	9.69337492592593	9.26199919962963	9.38259556481481	10.6444787592593	9.88501763148148	10.2898385277778	9.8079826837963	10.0930748287037	10.7145464861111	9.85632434444444	9.834671225
A4GALT	9.47897748240741	9.73417200462963	10.4875288490741	8.80697507037037	9.98236801666667	9.86207709722222	9.29907077222222	9.39678640138889	10.0443031033333	9.02705039814815	9.50471781296296	9.79716568055556	7.77555290638889	11.3243494166667	10.6852783476852	10.4051602694444	9.47606363240741	9.52642983888889	10.0371803217593	10.385135585	10.2638625138889	10.2506425712963	10.8766040694444	10.219371212037	9.99681498611111	10.5834606111111	10.5497983712963	10.216792837963	10.2379261615741	10.3727898425926	10.4208944388889	11.1713731898148	10.3508220588889	10.3171780435185	9.32428336296296	10.2502320564815
A4GNT	6.34367994722222	5.47148529305556	4.54470297777778	4.61225080138889	4.50992243055556	4.58147047314815	3.68404564074074	4.8250520912037	4.36015797777778	5.08606808981481	4.82965658055556	3.69033153148148	4.79139759777778	4.74597749861111	4.17212957777778	4.14977392777778	3.66798834722222	4.76449312731481	3.74725020833333	5.66688025833333	4.14363342777778	4.90336256203704	4.95929611388889	5.35157186388889	4.42756207777778	2.98742263055556	3.8594466037037	4.59921562777778	6.75170642777778	4.92315813611111	3.92651357962963	4.02812281111111	3.98880083148148	3.95732879537037	4.82877793888889	3.73788801666667
AAAS	12.1628265027778	11.9542418842593	12.3079678287037	12.0660568009259	11.763752125	12.0559838481481	11.5989503925926	12.0338806388889	11.8716974907407	12.0343430185185	11.7038035833333	11.5232045509259	10.3047828305556	11.4487011018519	11.9263854212963	11.2387576944444	12.1719586712963	11.9263854212963	11.9217983287037	11.44491325	11.5801007638889	12.1737756851852	12.5038890694444	12.2213585555556	11.8920941138889	11.3491105462963	11.7749998703704	11.9860443796296	11.7355403472222	11.8446587699074	11.7488286111111	11.8351431967593	11.8768274398148	11.8768274398148	12.2966368009259	11.9170593240741
AACS	11.7374766944444	11.1893840722222	12.2087547814815	11.477811712963	14.2390638148148	11.3679653009259	11.2711849814815	11.2916882546296	12.2425733055556	12.7014155888889	12.2689881111111	11.0287504222222	9.82043768888889	11.6848806527778	11.5515891402778	11.9809052175926	11.22008925	12.4049895793651	11.2785627361111	11.3303243703704	11.285489962963	11.4837944351852	11.3470973055556	11.2298756157407	11.2674430185185	11.644665587963	11.458362875	11.1739734416667	11.2794153282407	11.3542038194444	11.2862512222222	12.0613288305556	11.1593072916667	11.412848337963	11.1826243240741	11.6464490277778
AADAC	8.80531160185185	10.0977022425926	6.57279956944445	10.0398466458333	6.95721520555556	7.64202947777778	7.55012003935185	8.42090995694445	6.03248191851852	5.07094261666667	6.9429049287037	10.0382414490741	5.84928421666667	10.8558484111111	6.76687940092593	8.04715666388889	5.14245555277778	5.96984410092593	6.75727000240741	7.58207707592593	8.8761199837963	7.68947834907407	8.27133979009259	6.76868137203704	7.30000203888889	10.0547577997354	8.51942449537037	7.92759931111111	8.70584994537037	9.11182830833333	8.99862549907407	9.38521824074074	8.56226779166667	8.37830817444445	5.39927335416667	9.04196069898148
AADACL2	6.01522548888889	7.94622994351852	4.66929434583333	2.65161157777778	2.64644060833333	2.73416691666667	3.63957728333333	3.56920151018519	2.71784820555556	4.92016899351852	2.63419331944444	2.65880786666667	2.66443295	2.72044305833333	2.65331540277778	2.64256271388889	2.62661199722222	2.79057912222222	2.69305225	5.51754776388889	3.28621161203704	2.64644264722222	2.71804584444444	2.84290936944444	3.51588577777778	3.58776506111111	5.27006384842593	3.18501362222222	6.04749854166667	3.60824176111111	2.97610284166667	2.60938874444444	2.65127955555556	4.31891048981482	2.63294353055556	2.76737284444444
AADAT	7.1087586787037	8.7847642962963	6.66283822962963	6.70374065	6.06757090648148	6.91772107314815	9.6216890787037	7.53636142037037	8.96758837777778	8.49282514814815	7.47160263703704	8.940844475	2.63155511666667	5.8799537	10.3319347259259	8.36012622083333	7.80366265925926	8.77805865925926	8.44907228537037	8.76977913472222	8.86787443981481	8.33289794074074	9.07841061342593	7.84866091759259	8.12836164722222	9.76282865138889	9.21520579074074	8.77543939351852	8.14649109814815	8.25135827546296	8.97134051111111	8.95342218518518	8.06082187083333	8.69046011574074	8.17655796574074	8.34362951342593
AAGAB	11.6007810683333	14.2186455648148	13.272924875	13.8524627407407	13.3484419722222	13.2232789166667	13.21061075	13.538913875	13.5120600277778	12.9211946203704	13.8220932175926	13.2115869212963	10.0029444509259	13.2442964583333	13.2722855	13.2794207222222	13.2752160555556	13.4494870092593	13.1777595833333	12.9871976018519	12.9138808055556	13.0685986481481	13.0556449166667	13.1378658148148	13.1790504814815	11.8435485740741	11.0266848958333	13.3142492453704	13.1455585416667	13.1064678888889	12.9453954675926	13.0328439027778	13.2905814814815	13.0127658240741	13.0980735540123	13.08342575
AAK1	6.77981848055556	6.88890554083333	7.08318051574074	7.12427446203704	7.4488338787963	7.16368393148148	6.39196907314815	6.6384900162037	6.28239877638889	5.53227708981481	6.12055587962963	6.25941681574074	7.93577096574074	7.01408914722222	6.40171038425926	6.46493197037037	6.66946127513228	6.8819280712963	7.43881561388889	6.57873847638889	6.83002753240741	7.07941732314815	6.65302595166667	6.5356408712963	6.96915289444444	6.36999578333333	6.93984763611111	6.92346523842593	6.98922928314815	6.58816396481481	6.77203347685185	6.79044214907407	6.5006826712963	6.62547781574074	6.11587064074074	6.47259727175926
AAMDC	11.3211129944444	11.4366375277778	11.1217160277778	11.3522850138889	11.0271827083333	10.8883485703704	12.1754555671296	11.5495166388889	11.5172448425926	12.5796241805556	11.9038267106481	12.1998184212963	11.2295348481481	11.7422364722222	11.5212642106481	10.8770495967593	11.9925320092593	11.6830969953704	11.2130294907407	11.369669625	11.3983780787037	11.1057082537037	11.0382532416667	10.7333671990741	10.8281709333333	13.2290350833333	11.1969460398148	11.4093262662037	11.5415638333333	11.1541166805556	11.5494676814815	11.3053871439815	11.0954824398148	11.0802409138889	10.9149824444444	11.1905528444444
AAMP	12.2478105833333	12.9795857222222	13.255634	12.1891260240741	12.8827041666667	12.4987887449074	13.1810942134259	12.7512257861111	12.6699301203704	13.0711441898148	12.6108985166667	12.6208002685185	11.1296172314815	12.8531756944444	13.099516087963	12.5632571111111	13.0860058777778	12.830105462963	12.4671734675926	12.5339119768519	12.6696516944444	12.7845954166667	13.200366875	12.7813092222222	12.7496108287037	12.1955201319444	11.747413125	12.7417046527778	12.5173066157407	12.2787039722222	12.5102885138889	12.3989198287037	12.8089272592593	12.8568993888889	12.1565406851852	12.7463865555556
AANAT	9.80130834074074	9.33726277314815	9.32739990203704	9.53403057222222	8.91712692824074	9.82511581203704	8.04195614351852	8.74634303796296	8.32989951851852	8.38630178888889	8.99698228555556	8.13869482777778	9.16639458518518	8.38586830740741	8.25321340055556	8.30966040833333	8.68913802592593	9.35339382777778	8.95996923518519	8.56744288972222	8.84192568703704	7.88823883148148	7.89542996990741	8.23376579722222	8.29233788657407	7.90052113981482	8.31473069074074	8.36222588240741	8.80605469907407	8.75186176388889	9.11491513055556	8.67492578888889	8.22696512407408	8.9231664537963	9.45761248148148	8.90842375277778
AAR2	11.3959789199074	11.3453875787037	11.6757619861111	11.2807444097222	11.0962793055556	11.1927707490741	11.2591204597222	11.3778617592593	11.2844888064815	11.5356090805556	11.4425023611111	11.1342408412037	10.8955193212963	11.3513533888889	11.2931301296296	11.3410097063492	11.1903126736111	11.5050892546296	11.4728850277778	11.4074207837963	11.3577937037037	11.33633825625	11.5387211833333	11.4046714444444	11.302680287037	11.1375218009259	11.49914125	11.2414233518519	11.490571375	11.4935206342593	11.44491325	11.218581512037	11.3923094009259	11.3636770125	11.7663198912037	11.6956720046296
AARD	5.69348343333333	5.51760843333333	4.57943392222222	5.93104466796296	5.28860610555556	6.68006475092593	5.22826408055556	4.96123441388889	4.67851514722222	4.56360563611111	4.99110071944444	4.25238368240741	6.247593125	4.71524004444445	6.81082583425926	5.21797982037037	4.78722445092593	5.00446624166667	5.38573757314815	5.08895588055556	5.40390617407407	4.45289509722222	5.341696925	5.10231619722222	6.62830599074074	5.54654115555556	5.07248937222222	4.87023786388889	5.47131071944444	5.95539192962963	5.33320510462963	4.76397979074074	5.59825806527778	5.63503689722222	5.31604312916667	6.359481525
AARS	11.4557640092593	11.1791541527778	11.6118950833333	11.1175115925926	11.5983790324074	11.1597322546296	11.1935622222222	10.889423962963	11.1259741296296	10.5430490787037	10.9890303796296	10.9944243888889	9.55940597268519	11.4072778518519	10.4882319560185	10.2714686898148	10.9386259351852	11.1480845736111	10.442264798545	10.6002367083333	10.5587551296296	11.1900005648148	11.1627040740741	11.4539183490741	10.8446166157407	11.0504836759259	10.2909009824074	10.6895216944444	10.4757229444444	10.4058722222222	10.808087474537	10.8155276574074	11.034508625	11.0591570324074	11.2007377333333	10.8065905691799
AARS2	13.1448520648148	13.4560708657407	13.4283600972222	12.7144145185185	13.2407578055556	12.4768217592593	12.469163287037	13.0275726296296	12.7672666064815	12.8286314166667	12.9580459212963	12.8485815185185	12.2911329236111	12.9752045277778	13.0899928148148	12.4057545509259	13.1950241944444	12.6665547314815	13.1241740416667	12.5925012083333	12.6829621805556	12.5640985138889	12.4002108055556	12.5632524444444	12.8633462685185	11.8736763907407	12.7941059861111	12.9087997777778	12.7542068842593	12.7115660277778	12.60329225	12.4802248611111	12.4438077083333	12.3248408055556	12.2787039722222	12.471346037037
AARSD1	8.47847250231482	8.3715816375	8.26559148518519	8.06730538148148	8.31525628888889	8.27851194638889	8.67891664722222	8.13258633055556	8.67761430148148	9.21741803611111	9.65875978055556	8.33879375046296	8.45582828981481	8.60352066333333	8.70752658425926	8.31460706388889	8.99062485462963	7.87163087962963	8.81954746712963	8.5120733162037	8.47612942638889	8.42675093564815	8.33022641111111	8.76550160185185	9.20077188148148	11.9553461666667	8.5291556587963	8.45659799444444	8.64047199611111	8.66546809259259	8.59834798611111	8.37498967527778	8.49472189444445	8.42751845509259	8.64273002407407	8.32296417305556
AASDH	7.62268688148148	7.70564523518519	7.59229375740741	7.31547970092593	7.88047579537037	7.59358241435185	7.72410247314815	7.79261916296296	7.38761269444444	7.85788063101852	7.75062492111111	7.81370618333333	7.84114502777778	7.92272628425926	7.9697021375	7.61173147777778	7.66259973240741	7.5959847537037	7.60440749351852	7.70656118537037	7.66503707777778	7.62011046111111	7.43334555555556	7.88311486203704	7.76959254166667	7.41684334185185	7.62666938796296	7.5447686287037	7.66010508009259	7.71742839444444	7.65246505462963	7.28103170277778	7.64956536481481	7.47512366388889	7.6863640412037	7.52391591944444
AASDHPPT	12.2896139212963	12.4404080833333	11.7386119259259	12.2643898148148	11.7135848333333	12.0388622940741	12.7992845833333	12.0287424907407	11.6205826087963	11.7432283009259	12.4080051481481	12.3203691888889	11.7973393657407	11.8807054074074	11.67630325	11.9561325601852	11.6250780731481	11.9421567407407	11.9499002152778	12.2013696296296	11.989920125	11.8332379722222	11.5819215555556	12.1386814537037	11.8234710925926	12.1505268333333	12.1797753472222	12.0516465138889	12.1297147916667	12.2293429166667	12.1840692685185	11.5857856842593	12.0176884907407	11.9369138148148	11.9757099444444	11.9260686851852
AASS	8.17363873611111	7.51110481435185	6.29561143425926	7.04943956898148	6.2326746162037	7.28804173981482	9.09527694259259	8.25231301518519	7.82053837407407	8.98510507685185	6.85781986712963	8.4746644037037	7.29229684907407	9.28280457592593	8.25623137777778	8.55928949259259	9.64557816777778	8.14928107777778	8.13554773425926	7.93056719398148	8.15364566944444	8.03099201481482	8.46268771203704	7.90404106759259	8.12194810555556	9.20491233981481	8.25135827546296	7.9410026462963	8.35000243981482	7.90052113981482	8.72430372222222	9.62288202685185	7.93467686666667	7.70591838703704	7.22470453888889	8.07365373101852
AATBC	8.75183985555556	7.99048173777778	9.5569836287037	8.05012038888889	9.00571517129629	8.61848663518519	8.43154121018518	8.02422182592593	8.96578219907408	9.45088815972222	6.80891209537037	9.68023425166667	8.80619015740741	9.66980308796296	9.84033410833333	8.3524035212963	7.85357294814815	7.7913631337963	7.8188790212963	7.50547528657407	7.6460133037037	7.3750147837963	7.59122075407407	7.65198633888889	7.69358189351852	6.67152030555556	7.53594239314815	8.21769773888889	7.58540127407407	7.26316935277778	7.25730572222222	8.39880602777778	7.88419308981481	7.55901693194444	9.39791296111111	7.19237076018518
AATF	13.6141483402778	13.8450980555556	13.8437150555556	13.6226759444444	13.6402338888889	13.4723897685185	13.4612304583333	13.3180403611111	13.2222541388889	13.9981840277778	13.5776062361111	13.5005485486111	13.2336450833333	13.5294154027778	13.4630599722222	13.104921037037	13.4990405740741	13.1448520648148	13.3481311666667	13.2415819444444	13.3263238925926	13.752908837963	13.8461970625	13.9158694722222	13.6348429444444	12.5858040694444	13.2500274027778	13.3739433148148	13.4073856435185	13.55806175	13.2385221074074	13.0725246157407	13.5299438888889	13.5183204444444	13.7797056111111	13.748592
AATK	8.09510890833333	7.64021420555556	7.57869083935185	7.71707361388889	7.56850196342593	7.44443321944444	7.30675872777778	7.45168928518519	7.3580616287037	8.81131936944444	7.23223407407407	7.24785244074074	9.2406317462963	7.74672292175926	7.38923502888889	7.21630970555556	7.87490383101852	7.63613330740741	8.10102905462963	8.29784268796296	8.3232835712963	7.54218586388889	7.58009983055556	7.57644565092593	7.51729081944444	7.03621950231481	7.41314785555555	7.86878453472222	7.73588111388889	7.65578142962963	7.80982593333333	7.89933514537037	8.04366013935185	7.78984737407407	8.20451122962963	8.18639547425926
ABAT	7.66059473425926	6.57859253981481	7.28369421851852	7.30117975185185	7.90516329074074	6.94861567203704	7.46683328981482	7.40931326203704	7.38862409537037	7.80614267407407	6.54816491759259	7.09794395555556	8.55657682037037	8.06886893240741	7.58539214740741	7.02691953333333	7.01457313148148	7.1699576412037	8.42396314351852	8.14544446574074	8.3360607412037	8.65322097305556	8.25135827546296	7.99265994212963	8.87799720509259	8.29990479259259	8.35840604212963	7.90119127222222	8.23713843148148	8.46435928981482	8.32866829861111	7.39781563796296	8.02375152407407	8.05183419722222	7.55952487777778	8.63669103703704
ABCA1	8.68452212037037	7.73068760055556	8.54797415925926	8.72327734589947	9.21261083981481	8.08928768240741	8.55657682037037	8.45450372175926	9.66344553148148	7.63321490092593	7.73638673425926	8.82284786944444	11.8986898805556	9.53178934611111	9.37442615648148	9.28338272314815	9.63201240462963	8.67425139490741	8.43159168240741	8.37074460814815	8.68148625555556	8.59425006666667	8.4541807537037	8.42751845509259	8.552814235	8.26657102407408	8.46479002962963	8.56281143888889	8.37830817444445	7.26767600185185	8.49023577962963	8.99993201111111	8.63626414953704	8.11983758842593	7.81972470462963	7.74749913796296
ABCA10	5.344693	5.70767495	5.47319387962963	5.14677219351852	6.00732249166667	6.01522548888889	5.4442596412037	5.15819558333333	4.85648481666667	6.02311221944445	5.15380531851852	5.180785775	4.91390464583333	5.56217265833333	5.56217265833333	5.456983625	5.53227708981481	4.998029275	5.44182194537037	5.66462649212963	5.4380098037037	5.23446330925926	4.99216681435185	5.08975735324074	4.99875351851852	5.89235796527778	5.85513066944444	5.44409058888889	5.54878239074074	5.62212327222222	5.2719312875	5.88817155740741	5.05396750592593	5.4386625787037	5.50810380833333	5.40127821666667
ABCA12	7.1259297712963	7.18825799833333	10.1483146101852	7.72568900740741	6.5217773462963	11.5299705185185	8.02332863425926	8.64904053240741	11.0119655972222	9.91247235416667	6.1555922912037	6.6390594875	5.77034812222222	7.77761097157407	8.14671468703704	10.705751162037	8.76468314166667	9.23307673009259	6.95646405833333	7.16139907592593	7.61703591055556	7.22253754814815	6.39243648148148	6.67517002083333	5.19275952777778	4.24983672962963	6.25454784444444	7.68225254259259	7.72990774212963	6.8723224875	6.74116593611111	4.94960079351852	7.04776126444444	7.67028781203704	5.05835981666667	6.38550208796296
ABCA13	10.472790425	9.89377019351852	10.8016589537037	7.84320569722222	13.5348983199074	11.5394450648148	14.0841284166667	10.9876147592593	8.77490920277778	4.60176355833333	9.9793936787037	12.5437221898148	7.4926065287037	2.65331540277778	8.90665892407407	9.7790079	11.1438097314815	11.1840980453704	12.5346477222222	12.7463865555556	13.6272625925926	11.2409842592593	12.8609769564815	9.90318898981482	11.0783034148148	11.6406113564815	12.8403350277778	12.7694691157407	11.8482517824074	12.0006087638889	11.7002374092593	12.1343321666667	12.6440909490741	13.5163980509259	10.6023221731481	11.3411548
ABCA2	9.47648763657407	9.12955485185185	8.81221522546296	10.2726892777778	10.1257562935185	8.89826978833333	8.03057547833333	9.24333238518519	8.64312361018519	10.1125641324074	10.2112923740741	9.03098817592593	9.3651699487037	9.50177389212963	10.6517712944444	7.49215138518518	9.11971177037037	9.54353640259259	9.52626905	8.9051090537037	9.29466751111111	9.54127986296296	10.0267522175926	9.34623106481481	9.67529463148148	8.63954451851852	9.4026531212963	9.7306693587963	9.49911103055556	9.42424451296296	9.48681547361111	9.52552020138889	9.20865371944445	9.5588157537037	9.11182830833333	9.1643008787037
ABCA3	12.6303276574074	13.9273360555556	14.1272495277778	13.5436304537037	12.7572261527778	13.2931960740741	12.1684417916667	11.1122162240741	14.1701081851852	12.2074775046296	12.0081939027778	13.2232789166667	8.76468314166667	14.4959283472222	14.3007755555556	12.1335867106481	11.4307356944444	10.0611729327778	11.322775587963	11.2188297972222	11.2603570069444	12.518154537037	11.6612820416667	11.2376892708333	11.8895997638889	11.5082729694444	11.5176223759259	12.2579692685185	11.789299	11.7882959703704	11.7781087777778	11.1325461388889	11.57923625	11.7706232361111	10.4118387638889	12.0417366759259
ABCA4	5.81542505277778	5.252434725	6.91094630092593	4.86350981481482	8.16334988981482	7.85044173333333	4.89468376944444	6.67002460055556	8.15420612777778	5.81178478333333	6.43170115555556	6.52902598611111	2.74828425277778	6.59840063796296	7.49476755833333	6.660255425	5.97980338888889	6.0830552212963	6.66969587314815	7.60087044259259	6.98207340555556	6.90398688657407	7.85091855092593	7.38749331296296	6.92561636111111	6.38606465185185	7.36894719305556	6.49835993657407	6.92561636111111	6.62966156777778	7.25496440092593	6.85418235222222	7.06546584166667	7.19726844814815	6.60657555555555	7.42645293611111
ABCA5	11.4886211666667	11.0489124435185	11.3248113962963	11.3672753842593	11.9656281180556	11.7287874814815	12.2495659611111	11.6953071157407	10.9800972361111	10.0946495092593	11.6269247037037	11.73458285	11.5168400277778	11.478227712963	11.8347350231481	11.5340459541667	11.114093287037	11.3300002083333	12.3135964351852	11.9275428518519	12.3869926805556	11.4826539513889	11.8510232175926	10.7955429166667	11.6120287407407	12.6614641481481	11.9269051527778	12.2840336481481	12.0015339722222	11.9186225324074	11.737190962963	11.9553461666667	11.569674125	11.912370587963	12.4282865277778	11.8234710925926
ABCA6	8.63760335018518	7.49627379166667	7.84017192777778	7.67086945694444	7.51070512407407	8.56023108935185	8.55163340611111	9.46836298518519	8.40038973287037	7.84441771944444	8.13077136824074	8.61228083296296	7.35439643888889	8.35396342314815	7.68807869861111	8.7847642962963	8.42915816574074	9.06683066759259	9.37155736944444	9.34301093055556	9.42875994305556	8.83803644722222	9.57826718425926	9.65838288796296	9.817765475	11.9420072175926	9.50938819166667	9.62242724074074	9.76728120740741	8.7603717712963	9.36867704907407	10.482542587963	8.28711508888889	9.50059683055556	10.7602646907407	9.58492583796296
ABCA7	11.3059792731481	11.3557685601852	10.7105202574074	11.2100560685185	10.6683512222222	10.7271663712963	10.2611066416667	11.4087381527778	10.4271365268519	8.78524166759259	10.6945319652778	11.1697331083333	11.1225464564815	11.3949579444444	11.2022943333333	8.99013407777778	10.8736546527778	11.3098633240741	12.0329288009259	11.4719996759259	11.7706232361111	12.1286279768519	12.5750105138889	11.5969076962963	12.2694135407407	9.90774279398148	12.0134707083333	11.6895976210317	11.7706232361111	11.6980780902778	12.0082150685185	11.6079557314815	11.6543188055556	11.7488286111111	11.9162025509259	11.8332379722222
ABCA8	3.92907501944444	2.62566655833333	4.40864372407407	4.11570466574074	2.61766817777778	5.97845068425926	4.49782950601852	5.85810803472222	2.7939531	2.72044305833333	4.41617446018519	4.18906298611111	2.94238773148148	4.22801150277778	2.63766062777778	5.79670132333333	5.44050390277778	4.9507490787037	4.25865696851852	5.84080542222222	5.49181194305556	4.11672886388889	6.15025346574074	4.83733030277778	5.99112663092593	10.8736466203704	6.09371158240741	6.05535866851852	4.94657184814815	5.09354270888889	6.18499299814815	9.85342208333333	5.95153926222222	5.58162484444444	5.77521979814815	6.87440414444444
ABCA9	4.2566578537037	4.35050768425926	5.20736529027778	4.76101291574074	4.84710955925926	4.48808545277778	5.80783763333333	4.78382107222222	3.91566259861111	3.72369536666667	4.36486808111111	5.99405139166667	2.7946291	5.79235484074074	4.20728040925926	5.76862552222222	5.21140593194444	4.74428347175926	4.39875138611111	5.31907688611111	5.60164784583333	3.96843063055556	5.28629003425926	5.03515059074074	5.53411349953704	9.11958053055556	5.40390617407407	6.28365453759259	4.6821557962963	4.46796901296296	5.53411349953704	7.2613383162037	3.77330303611111	5.11213900740741	6.99022986111111	5.64512323333333
ABCB1	8.82284786944444	8.36735083472222	6.68890788796296	8.96442305046296	6.7352824287037	7.21095717222222	6.79037616203704	9.04090836481481	7.55012003935185	6.48457889537037	7.77870386666667	8.63721314333333	8.74801447731481	8.58834595277778	7.29229684907407	7.49893632361111	7.62626437407407	8.40827847222222	8.93600833009259	8.8125794287037	9.41603865092593	9.27531195185185	8.90473812037037	9.03062655694444	9.10604087222222	7.5521751712963	9.50355336157407	8.6146278262963	8.86499907407407	9.21282626185185	8.87281124351852	9.36591748222222	9.19902971018518	8.66166786157407	9.64239661759259	8.61517196518519
ABCB10	9.30883375601852	9.5469397875	9.17603774287037	9.47648763657407	9.11784368472222	9.40932207907407	10.0120273083333	9.2341172212963	9.96558187777778	8.67855520509259	9.03704050833333	9.63759628194444	9.83320416759259	9.15674557175926	9.23731564660494	9.05852881666667	8.77271932083333	8.94429792268519	9.15586975416667	8.80222953703704	9.0373271162037	8.49438129907407	8.28283376296296	9.05065448333333	9.13333614814815	9.056152125	9.30071351203704	8.92437664027778	9.17540859990741	9.1889390212963	9.08256574537037	8.70615950509259	8.92840826296296	8.81581179851852	9.81180063611111	8.70118641194444
ABCB11	4.76044575277778	6.15639374537037	4.73999897222222	5.07334899259259	4.72560068888889	3.39559151805556	4.42889111666667	4.11230674444444	3.451433475	3.80068304074074	4.51990942222222	4.19691970416667	5.47691208611111	3.18435706111111	4.39210282592593	5.09480668333333	4.16146424259259	4.80056508703704	5.46291465	5.03580019444444	6.35858237777778	4.20139667222222	5.8596330712963	3.557835375	5.59137405462963	5.27635111388889	5.16024848981482	5.21383166574074	5.34716899722222	5.19969211944445	4.60776519305556	4.82326613888889	5.35950809166667	6.12256903564815	5.3394925	5.44604723333333
ABCB4	7.22313775	5.19470389166667	5.23015692546296	5.35387671388889	5.35516354037037	2.63419331944444	6.82554961388889	6.81500787824074	6.59513973703704	6.26023706574074	5.73037189537037	6.85301396944444	5.50419880092593	6.64375992407407	5.50074675833333	4.70352221944444	5.456983625	5.67490071111111	7.73076080462963	7.35252461574074	7.26647129814815	7.53527505138889	7.13901998333333	7.82084920462963	8.51028355277778	6.69907923796296	7.94203973888889	7.48117419861111	7.82197235555556	8.263362525	7.81972470462963	6.10386975925926	8.05240745740741	7.40935063981481	9.06841415185185	8.02034557407407
ABCB5	4.00081175555556	3.39020745555556	4.94444774074074	4.18601907777778	4.91928700462963	4.18813633981481	4.01894624722222	4.9382517787037	3.61101622222222	4.47783656435185	3.68404564074074	4.59878216018519	3.35353646990741	6.00999006666667	5.34282731944444	3.17379265555556	5.84780926481482	5.36217732592593	4.93778652314815	5.00212236759259	4.58294229722222	4.46796901296296	4.82591623333333	4.09418592592593	3.07198941018519	2.862541375	5.20382363425926	5.58464135694444	5.69228778055556	5.41680042314815	5.53261323981481	6.1288934712963	5.17687070462963	5.06189265925926	5.40864213055556	4.52692044351852
ABCB6	10.8932633361111	11.3336856805556	11.1031301018519	10.7775480055556	11.3165155740741	10.3273707222222	11.6501833611111	11.0653621861111	11.46038725	12.4528134537037	11.7310209583333	11.227669462963	10.0489335185185	11.3312914444444	11.8306063425926	12.0568450833333	12.1181732722222	11.0570205509259	10.5761983148148	10.5088813611111	10.5967212453704	10.4734959759259	10.7115459768519	10.545506050463	10.4168594402778	11.989920125	10.5914321277778	10.5047822768519	10.3095476259259	10.2739144435185	10.4749203148148	10.4497567612963	10.5264563305556	10.4809389259259	11.3608400740741	10.6172937171296
ABCB7	12.1181732722222	12.2352296527778	11.8992080277778	11.9946746351852	11.4046959444444	11.9907404097222	11.7175680324074	12.3871358194444	12.0150966777778	11.8387018055556	11.9826504722222	12.3614386759259	12.1390720138889	12.221280787037	11.9508328703704	11.7180446574074	11.9298172361111	12.0794274513889	12.4417398333333	12.3065070416667	12.4132315138889	12.3059177314815	12.1478550833333	12.3298003888889	12.4282865277778	12.2109183333333	12.4730044907407	12.2948558703704	12.3746311296296	12.5261248703704	12.518154537037	11.9664123148148	12.1432477546296	12.19638775	12.5586923611111	12.19638775
ABCB8	8.26045016018518	8.53143421666667	8.49390548907407	8.54143007654321	7.85389788064815	8.39369513009259	7.59062463888889	8.61886833333333	8.53200596296296	8.22683575277778	8.09825268518519	8.22265784675926	8.03804098425926	8.08605599166667	7.97843139537037	8.29396109907407	8.33928185462963	7.97181934722222	8.32256320185185	7.81417562824074	7.74257207592593	8.35399652222222	8.56903227333333	8.78846954583333	8.52131393703704	7.390372375	8.2054241212963	8.24044285555556	8.33022641111111	8.2181926625	8.12402039490741	8.40529872314815	8.4280686	8.09206363611111	8.17170951666667	8.10293411851852
ABCB9	5.42043291342593	6.7229261037037	6.82028709194444	5.82728290277778	7.06163858611111	11.255122125	6.49850592592593	5.1172473287037	6.17232040185185	7.21991624583333	7.64499168472222	5.74952095648148	5.66036910092593	7.1123781737037	7.10688249907407	6.55109123518519	6.50358682592593	6.51394464444444	6.29342614444444	5.36471926666667	5.54094753935185	6.26696947777778	6.70375111759259	6.92311536666667	6.03525854861111	5.03220602037037	5.7016327537037	5.92911805833333	5.49734287685185	5.76591499351852	5.71427705833333	5.76650731527778	5.64512323333333	5.77521979814815	5.18537006481482	5.34501045092593
ABCC1	9.77474988009259	9.3147729	10.5225989166667	9.41693486018519	9.93251339675926	9.79054001111111	10.3003500298942	10.1169973564815	9.95635164166667	9.58728731574074	9.02504728240741	9.77062736018518	9.88922163796296	10.3118600671296	10.313720632037	9.89883960685185	10.0209436277778	8.77590884074074	8.67391613444445	8.50816682611111	8.41603157962963	8.8408586237963	8.49392461157407	9.0263149787037	8.81473356388889	7.54828989953704	8.67537766111111	9.10014120277778	8.79973943240741	8.60504249351852	8.72131513055556	8.69046011574074	8.85673541574074	8.73855309675926	9.57563624814815	8.47490220555556
ABCC10	10.4154454462963	10.546706687963	10.1644308407407	10.3898427657407	12.1230958518519	10.1053012615741	10.1505900277778	10.2024664318783	10.1740799009259	9.84076660185185	10.0730606907407	10.1843743842593	9.95543325	10.2100013703704	9.6384578375	9.19193530833333	9.85917740185185	10.1701452648148	10.1907090175926	9.5594867125	9.79367415	10.0116257481481	10.1946021407407	9.92351546074074	10.0891749166667	8.97103725092592	9.78268548240741	10.3067882115741	10.0357197430556	9.78426091435185	10.0550261453704	10.0924379527778	10.0145383925926	10.0782929606481	10.1168902546296	10.059102892328
ABCC11	2.73806687777778	4.08660134259259	4.97635614490741	5.01168175555556	4.14518817222222	3.16269964722222	5.2806778962963	4.50992243055556	4.45610256111111	2.80862007222222	3.71634003703704	4.64071081759259	4.31856972222222	5.023684825	2.98889709537037	5.24259756666667	4.20728040925926	3.83685030833333	2.78190414444444	3.992261575	3.64379654027778	4.12631386018518	3.17224213472222	3.02287045	4.5409341037037	5.09727211851852	4.23575875694444	4.05598164722222	3.41491807222222	3.55556068333333	3.83427806111111	4.30238375277778	3.9823968787037	3.60824176111111	2.73091625925926	3.61887150277778
ABCC12	3.00881322777778	3.21676585555556	3.74302829953704	3.31261861111111	3.54253976805556	3.4814481212963	2.9647065	2.94238773148148	3.51610334166667	4.05227922685185	3.23107927037037	3.24476233611111	3.22354403611111	3.21784965648148	3.60171387777778	3.25632161111111	2.81240638055556	2.90960156666667	3.19314742222222	3.45873729444444	2.90472731666667	2.90838293055556	2.73091625925926	3.62765783611111	2.98742263055556	7.09445625	3.27368921851852	3.00775599444444	2.84467374722222	3.52648833055556	3.19816818981481	2.91396450555556	2.97734697407407	2.90199490185185	3.51178259722222	3.15310749398148
ABCC13	3.0652744712963	2.73919859074074	3.02404965277778	3.2323229037037	2.82371061666667	3.78189539444444	4.88286104944444	3.25132227777778	2.75939955185185	3.11192732592593	3.10707705555556	3.28088452037037	3.81658735416667	2.70567781203704	3.29379557407407	5.00505732777778	3.34483262222222	2.76342507592593	3.38321533425926	4.16673822962963	3.01827841388889	3.90669648240741	3.28426168425926	3.63687644074074	4.57498879259259	5.81845220925926	3.19067589305556	2.93450504814815	3.21690277222222	2.94771433240741	3.77541868703704	3.07198941018519	3.21690277222222	2.86181866481481	4.45191296574074	3.11020539259259
ABCC2	8.14577081527778	7.0514094337963	6.97706178148148	7.71415456481482	6.58587647731482	6.86104592731481	6.54462744984127	7.70340603518519	6.80117732731481	5.41680642222222	7.51500755787037	7.56287312314815	8.99306381481481	7.73759575740741	7.15291000333333	6.67491645833333	7.009588675	7.50346461851852	8.47914043333333	7.96805104907407	8.28746921481481	7.91870813425926	8.24192336759259	7.84255453981481	8.0908364375	7.0176667037037	8.3868199712963	7.8808498462963	7.7910838662037	8.15093853981482	8.48321352361111	6.90001229126984	7.70148692444444	8.40729088333333	8.28283376296296	7.96255081944444
ABCC3	10.6573387925926	9.91110740925926	10.4879274944444	10.8290583611111	9.7430703212963	9.63114161574074	10.4472928194444	11.350431012963	11.5533045055556	9.80903816481482	10.3554034638889	11.5046496518519	11.305277712963	11.0710563310185	10.5759743375	9.94888586111111	11.1653843268519	11.2375392592593	11.7275678967593	11.3937353944444	11.4516759814815	12.2992459361111	11.6398420092593	11.5466628009259	12.3050633518519	8.10604433425926	11.6192853287037	11.7493406666667	11.8104255907407	11.8430313888889	11.7030633333333	11.2109399069444	11.6030429351852	11.747413125	9.8664143875	11.8823445622222
ABCC4	5.26593490185185	5.81845205324074	6.81841259722222	5.11964679722222	7.75117970462963	6.12425227546296	7.01223711703704	5.63810978888889	5.84184150462963	6.17645033962963	5.35516354037037	6.59840063796296	5.29383261574074	7.28532111703704	6.99876009351852	6.38868694212963	6.20189903055556	5.78281140185185	5.92066350972222	6.2206181037037	6.01811133425926	5.78302113981481	5.17971906111111	5.73028170740741	5.80453733981482	4.73638952777778	6.0375389787037	5.80584883425926	6.14472681018519	6.16078468518519	5.9425745787037	5.75944177962963	6.10546648611111	5.84080542222222	5.55285573148148	5.93370086481481
ABCC5	8.78611421712963	9.02562289166667	8.79994649907407	8.48633712222222	11.0783511676768	9.26472169537037	11.1982354444444	9.90792273148148	8.60768670648148	9.13577280185185	8.88243224828042	9.75268273796296	8.22534929398148	8.56175187407407	8.8109484462963	9.33215049703704	8.63011675555556	9.32413035648148	7.95029336574074	8.31348191574074	8.60177255324074	8.36533761342593	8.15983788925926	8.36397120555556	8.68695409027778	8.73813943777778	8.77543939351852	8.52884481111111	8.61740445277778	8.41257973703704	8.49322676092593	7.25064052962963	8.20651946388889	8.13932060740741	8.53230163657407	8.47343021481482
ABCC6	8.29539159537037	7.74259136666667	7.92272628425926	7.93738498333333	7.65284988148148	8.72745748564815	6.63027309722222	6.91530215416667	6.75836888981481	6.74186888611111	8.13543437962963	7.31955159907407	8.37323270092593	6.58254282037037	5.55997812962963	6.39761423009259	7.33249192148148	7.4432944	8.02335525555556	8.21926330277778	8.74657931574074	8.37655240925926	9.19392950509259	6.71082860740741	7.70069733888889	8.45987407037037	8.04907328611111	7.90256755314815	7.66096035138889	7.7563675212963	8.47977128527778	8.659374125	8.59382635092593	9.17611257407408	8.83148357037037	8.41257973703704
ABCC8	6.85236025092593	6.50633904814815	6.30586556064815	6.43371557592593	6.34001194351852	6.86423735462963	5.65747017453704	6.35917173240741	5.60655645925926	8.89654852314815	7.1087586787037	5.17219611388889	6.745199925	5.64546551712963	5.40663068333333	5.42464549583333	6.03412691481481	6.08058309907407	6.31815022592593	6.02003422314815	5.95845772407407	5.68441851111111	6.37724464166667	6.11219861388889	5.90846998185185	8.04672668981481	6.02416349453704	5.83481957638889	5.760123325	6.24971606388889	5.89476298055556	7.40296952314815	6.1182270712963	6.24373912222222	8.90223873611111	6.67038072685185
ABCC9	3.74775363148148	4.02156058518519	4.51367701574074	4.13130070462963	4.15241153703704	5.51071112407407	3.82826169444444	4.85956875462963	6.20005848888889	4.62912350277778	4.90490705925926	5.3366197287037	3.25251956944444	3.04999511111111	4.78828421185185	6.46297424074074	5.95276779722222	5.12778726481482	4.10619315833333	4.97759047962963	4.44328027407407	4.42756207777778	4.53770858981482	6.06160996851852	5.27635111388889	9.30250688648148	4.42001330277778	4.50428664444444	3.88823033518519	4.54198483703704	4.75845969259259	4.79198378703704	5.8596330712963	4.12893636111111	4.97601585185185	4.27726908888889
ABCD1	9.26362024583333	8.8707796287037	9.28653231990741	9.2953162037037	8.98707967037037	9.1949740462963	8.75714049444444	9.0543567787037	8.91592798888889	8.24540763703704	8.31525628888889	8.95223680879629	10.6470779555556	9.36151097407407	8.79994649907407	8.22448706296296	9.20449309907407	9.35770437314815	8.67791574444444	8.10243819814815	8.5920890337963	9.78828002314815	9.36488397722222	8.94606602388889	8.88912747685185	9.03454123101852	9.50218906203704	9.04026840277778	8.5737183537037	8.77335916388889	8.97860635185185	10.3163054148148	8.76278958611111	8.76369346527778	9.67529463148148	8.75186176388889
ABCD2	7.71606024305556	6.48313214351852	5.76779959444444	8.26827168333333	6.42951239490741	7.44717207407407	6.96881031574074	7.02451257592593	5.38765598611111	4.14977392777778	6.43218871111111	7.53684713009259	8.79752165740741	7.86410008611111	6.61158016018519	4.77948300555556	6.68459537685185	8.06291787083333	7.85091855092593	7.82258678555556	7.47370226666667	7.52445596666667	7.12871849814815	7.23921496388889	7.71180398611111	6.09774860185185	7.81937083009259	7.61216477555556	7.77736400555556	7.89351608842593	7.51072952314815	6.41101493796296	7.54272338333333	7.10394411296296	7.89103540925926	6.9489015212963
ABCD3	8.80062163240741	7.5959847537037	8.69549698240741	8.49689309722222	8.42090995694445	8.32829111851852	9.08941693888889	8.11740610759259	8.38445514814815	8.70071446990741	9.68416913101852	8.61060159259259	8.52349876203704	8.24855800648148	10.4106619638889	10.2024664318783	8.3585861712963	8.66335354666667	8.98324972222222	8.98623317888889	9.41080359166667	8.07080572116402	8.54899786388889	8.82606524143518	8.88773653333333	8.67868806203704	8.98060845601852	8.82529916296296	8.87080402314815	8.97979302185185	8.9051090537037	8.56903227333333	8.58781717083333	9.06671628611111	9.21520579074074	8.84680156018518
ABCD4	12.2127107824074	11.5816441555556	12.5652732810185	12.0047322361111	11.9741292685185	11.7454268240741	11.6150093097222	12.4469156111111	12.0804423981481	11.7709626574074	11.7314590972222	11.8447065856481	12.1922984490741	12.2292028425926	11.7544931481481	11.8728819166667	11.9250281666667	12.3127145694444	12.9548655527778	12.6231974305556	12.7608028935185	12.3950592201389	12.2027520962963	12.1656922574074	12.5565598611111	12.3071064166667	12.7917563425926	12.5115046851852	12.6404573148148	12.4608292083333	12.4250569722222	12.2972947314815	12.1113070208333	12.0390416851852	11.976253212963	12.5661712527778
ABCE1	10.5105104166667	11.5622641898148	11.4506878703704	10.9041742916667	11.1662613018519	10.3697501111111	10.6692024777778	10.6538139916667	10.4405829444444	11.243956837963	10.992307025463	10.895884087963	9.88295528009259	10.8424499416667	10.8122519259259	11.0667004166667	10.7288859768519	10.7314572916667	10.5994483537037	10.7206407884259	10.3736270513889	10.4152181333333	9.89066346990741	10.6794559546296	10.5733314527778	10.0083928726852	10.5052591319444	10.401948187963	10.4586463916667	10.6282926333333	10.4856240833333	9.94688878055556	10.6088978425926	10.245402733642	11.0133356837963	10.3195645736111
ABCF1	13.1863826481481	13.0979054305556	13.4073370185185	12.8076101666667	13.935211787037	12.8862620787037	12.8293117777778	13.2527727962963	13.1026870555556	13.2336450833333	13.3234777777778	13.1950241944444	13.0598327638889	12.8804792407407	13.2327144861111	12.8089774537037	13.4776847416667	13.1283856111111	13.1521324583333	13.0243523666667	12.8154863055556	13.0573945	13.1210312638889	13.3373560574074	13.2468805527778	12.9257261518519	12.9384959814815	13.1276563148148	13.1305051347222	13.138288537037	13.0881448611111	12.8702158287037	13.1856278287037	13.0010063388889	13.114718037037	13.202888537037
ABCF2	10.1459632689153	10.6750802662037	10.7550926407407	10.2306227300926	10.6003157962963	9.77531710555555	10.2239917916667	10.3269994703704	10.2722175472222	10.999534974537	10.3319347259259	10.3107048083333	9.22444962962963	10.4161007541667	10.2558094768519	10.3710741736111	10.4521183722222	10.1974085439815	9.84268974537037	9.79710689814815	9.9861400037037	10.2697718578704	10.2758633657407	10.6015921833333	10.3390171647222	10.292218212037	9.70112800277778	10.1804238324074	10.1292034583333	9.82448738055556	10.0368624953704	10.0090898259259	10.4716022546296	10.2472796522222	9.75559273518518	10.235001912963
ABCF3	13.1438793888889	12.9235479537037	12.9100059722222	12.926589962963	13.2283021203704	12.730791087963	12.6791295787037	13.2565813287037	12.724938462963	12.6266768240741	12.7136252731481	12.7082968157407	12.3740162407407	12.7805283148148	12.6202367314815	12.4606737361111	12.8969024351852	13.4675330925926	13.1284398888889	12.9014542777778	12.7627264259259	12.9318329305556	13.2011970277778	12.8162139444444	12.8670784722222	12.7206480324074	12.9232320925926	13.0532068611111	12.9060258009259	12.8350569953704	12.6797454212963	12.8234766875	12.9702966037037	12.8292001240741	12.8418003472222	12.9161594212963
ABCG1	12.0760001666667	10.7157166378307	10.587977137963	12.106219637037	11.2180639814815	11.3988575240741	11.3522850138889	11.2711849814815	12.2612539074074	10.7623768037037	11.4038865925926	11.6953071157407	12.6685871388889	12.5327771851852	11.1876650462963	11.3703093518519	11.5748703657407	11.3094683888889	11.4826539513889	10.9874454953704	11.1874381601852	11.6273779722222	10.9315284133333	10.6567902990741	11.2139713064815	10.5964140046296	11.4801870694444	11.3246853148148	11.3931738958333	11.142328125	11.6017240694444	10.9705570787037	11.0946703842593	11.0936197518519	12.5507312592593	10.8007777416667
ABCG2	10.0568932866667	10.3369139398148	7.97323649814815	9.28573595555556	7.78581110277778	8.80748541805556	8.14869268055556	10.1647188046296	9.49362981574074	8.25926342962963	8.95054606018518	10.9170531634259	9.18700391018519	9.29167496342593	7.72006509444444	9.19736165138889	8.35322321666667	7.83367493950617	9.00156924648148	10.2854481324074	10.4213546925926	10.2967413583333	10.4058722222222	9.96773037314815	10.0550261453704	9.29142037777778	10.6879861481481	10.208500375	9.91314084722222	10.0074328263889	10.7206407884259	10.5088813611111	10.2621051222222	9.8317853125	9.53379745138889	9.03861645648148
ABCG4	4.17084118611111	4.21487006111111	4.76694125462963	3.00173062222222	4.31671714722222	5.77735020833333	6.00934339444444	3.4115367625	8.60253854666667	6.05482305277778	4.53959086851852	4.75964112685185	4.68295594259259	2.68148288055556	6.43640506111111	10.3949272513228	4.44942038148148	4.17212957777778	5.3931652212963	6.34007545833333	5.40482813101852	6.21072690092593	6.67653079861111	5.87698534861111	6.17346490555556	5.86915587222222	5.26604699537037	4.71524956018519	6.19329203657407	4.62368673055556	5.4107180212963	4.61009518472222	4.03285562777778	5.11507881388889	5.83842884907407	4.88014254444444
ABCG5	5.64406942824074	6.03609614481481	5.74388066851852	5.34206522361111	5.88163838703704	6.2122632537037	5.349097525	5.18644093333333	5.21797982037037	5.29651396574074	5.61746830185185	2.944256825	6.2727769287037	6.75797062388889	5.13151029861111	4.8954999037037	4.41405068796296	4.49378027037037	5.08806870277778	5.29556316527778	5.77050187592593	4.99947734351852	4.79645952962963	4.55852691481481	5.20180376018518	4.5409341037037	4.16863683888889	5.06391443981481	5.15571985574074	4.74814636666667	6.17218011481481	4.8131102337963	6.26965811805556	5.229546875	6.17904955277778	6.1079193962963
ABCG8	3.31680808842593	3.13129792777778	3.03201695555556	2.78020240833333	2.88655214166667	5.30472929953704	2.80567818611111	2.80965180833333	3.14514490648148	3.14616865925926	2.80343881666667	2.92480476388889	2.88150410740741	3.04429112037037	2.86795547222222	2.90748253796296	3.04056602916667	2.96598968009259	3.07275458425926	2.77108405833333	2.83084125555556	2.89336305555556	2.79177548333333	3.17837066018519	2.92344831111111	2.79177548333333	3.08513741388889	2.74018175833333	2.89839483703704	2.73491525	2.73666510833333	3.13121581527778	2.88395081203704	2.75183131111111	3.25553146574074	2.7156104
ABHD1	6.89726595925926	6.09810642916667	6.86898565657407	6.933225125	6.17232040185185	7.94785957314815	6.2314460287037	6.7301948662037	5.62994232314815	5.9993297	7.23624289907407	6.27945534490741	7.53843944212963	6.38814111527778	5.69916457648148	6.01761127777778	6.25416510462963	6.99335240833333	7.0899304012037	6.5489390375	6.93403198055556	6.99149453796296	7.0116392087963	7.3177967787037	7.50302764074074	8.3606111037037	6.76475787361111	6.74591955833333	8.01650293203704	6.99512839814815	7.23159030277778	6.46758742962963	6.72798374166667	7.04702980277778	7.0176667037037	6.82663865092593
ABHD10	7.98307780740741	7.76040727824074	7.37485883240741	7.61932543240741	8.08702676898148	7.20482614953704	8.72862775555556	7.76842741203704	7.05451602083333	8.00046024444445	7.31008585092593	7.76887132037037	7.60060255648148	7.76842741203704	7.73929658981482	7.21469423518519	7.4408885537037	7.47634967685185	7.82084920462963	7.78483517314815	7.84927333194444	7.74257207592593	7.65006244537037	7.91059816203704	7.8918418637037	7.61703591055556	7.91620643611111	7.72151071296296	7.86373377962963	7.9351654362963	7.919188275	7.35077776851852	7.73638236388889	7.73638236388889	8.30144723101852	7.73588111388889
ABHD11	10.9354531527778	11.9339841666667	12.0932329703704	11.0880731935185	10.4240664990741	11.0328717152778	11.1758763611111	10.0759002148148	11.6809515	10.5367013981481	11.0701788518519	11.5886230740741	9.5121518962963	11.1010578657407	10.9833696300926	10.6601221060185	10.1185124507407	10.2498270472222	10.4356778787037	10.640379825463	11.3019233611111	11.3048909787037	11.4317953240741	10.5944413703704	10.9766850157407	10.8207909685185	10.623641437963	10.8432827222222	10.6828928787037	10.4383886388889	10.7456064490741	10.750590212963	10.8717767893519	11.4176570907407	9.89115288888889	10.7836922305556
ABHD12	11.013954562963	11.472568675	11.1163840925926	11.0630478564815	11.5192397782407	10.6293617083333	11.9378481111111	10.7202632724747	11.0601685555556	11.469475925	11.7994201574074	11.1304066759259	11.109828849537	11.0036657361111	11.0907458287037	11.6154741138889	10.5920761337963	11.6250780731481	10.09613545	10.7379771574074	10.5482207296296	11.0737145972222	10.8581799648148	10.607938162037	10.7616130851852	9.93856133333333	10.3989834722222	10.5104102805556	10.7858373212963	10.3009315987037	10.4352774157407	10.5820756759259	10.4003235722222	10.6530453805556	10.5716751111111	10.694739175
ABHD12B	2.86967868055556	6.5534057462963	5.91814511203704	2.75366070277778	3.23458444444444	3.91435384166667	5.36411416388889	2.92577361944444	4.76044575277778	3.18191181944444	6.51192820972222	3.14514490648148	3.28088452037037	3.01529011296296	2.78630977777778	3.04557080277778	2.81996585833333	3.15829776018519	6.59982549259259	6.84108869953704	8.9132886087963	6.66159344351852	9.18595112314815	3.41863970555556	5.94449304583333	6.78740773148148	8.70388326666667	5.32944994074074	7.20915930916667	7.37601089953704	4.75294135740741	3.02498754444444	6.38606465185185	8.52173467638889	7.61216477555556	7.39997589833333
ABHD13	7.9967316112963	7.86674744722222	8.0934063462963	7.91056573101852	9.09527694259259	7.16821023	8.54655165324074	8.16546181574074	7.95201863425926	8.41469236944445	7.85389788064815	8.15795461759259	9.50290406851852	8.52946703148148	8.65418452777778	8.43154121018518	7.86075475833333	8.31460706388889	8.65366522222222	8.80176748981481	8.70845238472222	8.09280690833333	7.89052656481482	8.20921370111111	8.5120733162037	8.4005190787037	8.74562197962963	8.42631290277778	8.79531489527778	8.58977724685185	8.57152549259259	8.36983554259259	8.53374075	8.22021564537037	8.42462687592593	8.62719805092593
ABHD14A	11.9426785444444	11.3901831666667	11.4612901574074	11.6450327615741	10.4760720907407	11.7663699037037	10.1656145472222	11.6948264537037	10.9131501944444	10.244114375	11.3632065694444	11.2004026157407	10.1439595393519	11.5032146574074	10.8761879907407	10.3297540287037	11.305277712963	12.0471976296296	11.9684210092593	11.7903731203704	12.119051875	12.3652410925926	12.9572606944444	11.6364859537037	11.7870805462963	12.5390205972222	11.7581913111111	11.8700408657407	12.0427291759259	11.701985300463	12.1378325972222	12.0806033333333	12.1486451203704	12.2911220138889	12.501353337963	12.2759130277778
ABHD14B	8.70875125	8.27489554351852	7.95948128842593	8.85510860231481	7.59855375138889	8.39213676851852	7.2262369712963	8.62752286638889	7.88578962759259	7.57625963333333	8.22683575277778	8.0371531712963	8.61886833333333	8.32449010185185	7.61580858148148	7.62841001111111	7.92633264027778	8.25926342962963	8.77684051990741	8.41148620833333	8.6166645787037	9.04833847407407	9.27483332962963	8.70740448796296	8.98324972222222	8.09405396759259	8.4659751162037	8.41927891296296	8.84877363444444	8.96569208240741	8.87009264907407	8.1338681537037	8.6561205662037	8.75098376157407	9.24865718148148	8.82149722453704
ABHD15	10.4389415180556	9.91878994444444	10.1360235972222	10.2235599703704	10.1335495527778	9.87503997222222	9.72638884027778	10.459685675	10.0077102148148	10.2075796166667	9.71028558333333	10.6581551402778	10.4209971259259	10.8920471518519	10.8213887814815	9.10557275740741	10.0793100449074	10.4385471583333	10.8787421898148	10.808087474537	11.0208535972222	11.4475429675926	10.6612326018519	10.9897320425926	11.7080136481481	9.78736306666667	11.043107462963	11.0598807583333	11.4635792166667	10.6890203240741	11.0979143935185	9.35044307037037	10.7609064814815	10.9502141037037	10.940118412037	10.6400005824074
ABHD16A	9.58976048861111	9.74172100648148	9.71114486851852	9.4940155787037	10.2262041097222	9.31911363055556	10.1357077194444	9.861336925	10.024515737963	10.0928084675926	9.41693486018519	10.2546837555556	10.1974085439815	10.0107211083333	10.1997309689815	9.86669306722222	10.2498270472222	9.51947546574074	9.60609077407407	9.67652593981482	9.65221669018518	9.77253957083333	9.74983985416667	9.78984080092592	9.96327891111111	9.48549882222222	9.75395382037037	9.90155313037037	9.78937802777778	9.61071590740741	9.71773800509259	10.3336683583333	9.834671225	9.61282183259259	9.91755127592593	9.68251950185185
ABHD16B	9.87078930416667	9.85396328240741	10.0858099388889	10.0814790652778	9.70609103148148	10.5530737907407	9.68572010185185	9.76415908101852	9.45440546111111	9.37953672777778	10.1404277527778	9.44784526296296	9.91625255740741	9.59896124305556	8.8561732837963	9.39678640138889	9.60559930333333	9.68023425166667	9.95648178333333	9.5330221037037	9.74952361018519	9.82834980277778	9.58419812777778	9.87791283796296	9.71365505277778	9.68563047222222	9.69301571666667	9.74324205416667	8.83803644722222	9.83867326851852	9.9162607462963	9.66380682685185	9.79106191666667	9.81903841111111	9.12494127222222	10.0194919955556
ABHD17A	13.6152008055556	13.2356389074074	12.926589962963	13.6972543240741	13.277115162037	13.2319645416667	12.8767843935185	13.5317591527778	13.2390256712963	12.6890003287037	13.5666362351852	13.3053065277778	13.0442724768519	13.4796031898148	13.432211962963	13.0527645694444	13.2994124583333	13.3492982824074	14.0613172444444	13.5805568055556	13.8569745555556	14.0495922685185	14.0886020509259	13.8888478657407	14.1123336527778	13.0323002361111	13.7590143518519	13.8853093809524	13.8853093809524	13.7937335185185	13.8736968796296	13.4447621300926	13.8126296990741	13.8156489351852	13.8660242037037	13.8082795787037
ABHD17B	6.37051069962963	6.243353525	6.50703559722222	6.31845073518519	7.5202393712963	6.38868694212963	7.30565344259259	6.41139235277778	7.82547318055556	6.71903447037037	6.43909035185185	7.62938174768519	8.09899205694444	7.60332402111111	7.21818803293651	7.82053837407407	6.933225125	7.29088602407407	7.18087950694444	7.50743687833333	7.26767600185185	6.70157939333333	6.55745369675926	8.0206575625	7.40559876990741	6.28450961018519	7.46659561388889	7.24068241759259	7.34989438981482	7.17969750277778	7.18256294055556	7.20189341666667	7.15320576111111	7.14477554398148	6.77112455092593	6.92951946851852
ABHD17C	12.0086460462963	13.5175408888889	12.8540989506173	11.5198384166667	12.7682924305556	11.6822607916667	12.8323242916667	11.2841191342593	12.0970293333333	12.0768109537037	11.4046959444444	12.2292028425926	12.1386805925926	12.7532954166667	13.0442724768519	12.8440279641204	11.7556781666667	11.19605075	11.0319007833333	11.681003712963	11.4345984907407	11.6564088185185	11.5009997222222	11.2178463935185	11.3425527222222	11.3114214532407	11.6320526574074	11.7080136481481	11.6904961157407	11.7607802592593	11.567653212963	11.2371804236111	11.6079557314815	11.6579919166667	10.8685034833333	11.7034657074074
ABHD18	9.8028627712963	9.43223149314815	9.04353400509259	9.75401191805556	9.372582425	9.05930821203704	9.22386104259259	9.31548151944444	8.88670985555556	9.13881792712963	9.63000990462963	10.0800549768519	11.0386463472222	9.96511806064815	9.86108368888889	9.048748275	9.64476441203704	9.82464144861111	9.94051631574074	9.80161993888889	9.71818071296296	9.14499993101852	9.144745275	10.1103108898148	9.91466399259259	9.50938819166667	9.87137011296296	9.74919730277778	9.75510624074074	9.84268974537037	9.92508453981482	10.0295516731481	9.56360665694444	9.53263014259259	9.46398682361111	9.23026913425926
ABHD2	6.95783128425926	8.60352066333333	7.94836797907407	8.21810450555556	7.46192497990741	7.39696888518518	7.67743936055556	7.60986379925926	7.66155295851852	7.28059218407407	8.31872562814815	7.48137071240741	7.97632599185185	7.87529397138889	7.74553563444444	7.49380936314815	7.54522453037037	7.91109435462963	7.62280176861111	7.71790713888889	7.96965689240741	7.53320195759259	7.58446623759259	7.61424704722222	7.45119463796296	7.67215261388889	7.36115391342593	8.00720717583333	7.69496101175926	7.62472488944444	7.66356596333333	7.59568120444444	7.75886281703704	7.80475486388889	7.70148692444444	7.82258678555556
ABHD3	11.00881385	10.2546837555556	10.1867676175926	10.9723266648148	10.5550751388889	10.8667101805556	10.316269175	10.5023176666667	9.82682262685185	10.828425825	11.6391835092593	10.9076686166667	11.4773720111111	11.160533337963	11.1838663768519	9.84464572314815	10.4026442453704	10.8272758611111	10.4219229861111	10.7869945444444	10.5994483537037	10.394154975	9.78678690740741	10.9026998518519	10.5713215314815	9.66810901944444	10.8180919453704	10.5931831453704	10.5766257972222	10.848337712963	10.9071457453704	10.3544563527778	10.8226248888889	10.5121099722222	10.819834837963	10.3892123055556
ABHD4	10.9577468694444	10.0130629893519	10.705751162037	10.5808542259259	10.2524165416667	11.5217963981481	9.465297175	10.5678882694444	10.5494080185185	10.2342542175926	9.85224069444444	10.8091383472222	10.8837975138889	10.0928084675926	9.48735631203704	10.0693906990741	10.1779679444444	10.6825835342593	10.3245061111111	9.78636906203704	10.0231778282407	10.8619791388889	10.7340545055556	10.441481912037	10.2768461893519	10.3576058055556	10.0095043240741	10.0951582814815	10.1753274249074	10.2278377009259	10.3054274351852	10.0647188796296	10.3768330166667	10.385135585	10.2963223898148	10.3063789814815
ABHD5	10.7652363472222	11.3622762592593	11.2022943333333	11.1278649398148	10.5448721166667	11.506631325	10.641819262963	10.4350076865079	11.9103985462963	10.240360487037	10.6357495407407	10.8507107648148	12.8239624814815	10.8016589537037	10.3888277018519	12.6874612777778	11.2018342777778	11.3714007291667	10.4488194268519	10.7210136481481	10.7500618518519	10.4102303939153	10.3665754907407	11.383662087963	10.7077189847222	11.0270814222222	10.8889679027778	10.5582396787037	10.7833072361111	10.9546008935185	10.7677025050926	11.1333599796296	11.1238835824074	11.005972287037	10.6962345743827	10.8347280018519
ABHD6	11.0004165277778	10.8485934259259	10.5274806283069	11.0043048324074	10.4044317666667	10.8447484953704	10.6118133333333	11.7793295555556	11.1849149097222	9.52894960092593	11.0587475833333	11.1359981805556	11.4061195398148	10.9975504305556	10.3842019497222	11.2170470333333	10.3445832712963	11.2361857611111	12.560666212963	12.1343321666667	12.3179459351852	12.4056108796296	12.0639148888889	12.1711172037037	12.6573443055556	11.4101985833333	12.2013696296296	12.2739622592593	12.64321975	12.2966368009259	12.2722580601852	10.9748184888889	12.6337870694444	12.1023669907407	14.9650508981481	12.3923685532407
ABHD8	8.39996321111111	7.54750979259259	8.51726842222222	7.72803596805556	9.01952459888889	8.66771742425926	8.68965446018519	7.58915483888889	7.5858388537037	8.46834506814815	7.4498670787037	7.923419075	8.02556763948413	8.46502452592593	8.06955962592593	7.20053820185185	8.45679521555556	7.84359388416667	7.98454026481481	7.75128057407407	7.85845081944444	8.74932683009259	8.77906697314815	8.90426821111111	8.56320423796296	8.28617326333333	7.901597125	8.11945265	7.79723927092592	7.84044682731481	8.04134288425926	7.53280760972222	7.91734165740741	8.10293411851852	8.27204567962963	8.53275074814815
ABI1	12.3006262361111	12.1077981203704	11.9038267106481	12.339491587963	12.1749120833333	11.9464802037037	12.0871181490741	12.1640377861953	12.2057921759259	11.7497520509259	11.8745187731481	12.5833359444444	13.4293531388889	12.4755210601852	12.1501630231481	12.6585682638889	12.1230958518519	12.3858591507937	12.6941153194444	12.7422265833333	12.6058512277778	12.2694135407407	12.22734775	12.6283256481481	12.5830736805556	11.1563484953704	12.5579940555556	12.6179057222222	12.6162309861111	12.9884506342593	12.5704458333333	12.127546125	12.3430256851852	12.4929917777778	12.8879413148148	12.3598111444444
ABI2	10.0398466458333	10.2888504138889	9.76748063703704	10.3486212949074	9.76118768055556	9.93374174722222	10.4206292987037	10.2665481611111	10.3350214037037	10.9273100481481	10.0347422851852	10.397792575	9.49555068148148	10.4957158351852	10.2786396518519	9.38548873518518	10.4923518981481	10.2749856157407	10.2580014018519	10.1394867981481	10.204439249537	10.1198288611111	9.95493373935185	9.7711685712963	10.161305400463	10.0291988611111	10.344975937037	10.5288726527778	10.4003235722222	10.1760887261111	10.3133559925926	9.83779720833333	10.129662387037	10.104136237963	10.4784865972222	9.8693079037037
ABI3	11.8909514814815	11.1763225092593	10.9468532222222	12.0218745277778	11.2295348481481	11.870176925	11.4372870824074	11.8040693842593	11.6781408425926	9.80130834074074	11.0197177731481	12.3593796041667	11.9378481111111	12.1592311805556	10.8943154921296	9.63383370277778	11.6067691222222	11.4149440833333	11.8217624351852	11.5221215555556	11.5944862453704	12.2611211944444	11.75274625	12.4959348944444	12.4665228388889	9.74919730277778	11.8867003111111	12.1467450555556	11.9553461666667	12.0672215046296	11.8696955833333	10.9847393333333	12.501820999537	11.691457875	11.1214693541667	11.5498965944444
ABI3BP	8.995466	7.879049775	4.93973516759259	9.65040083935185	6.38266367314815	7.46100172777778	9.3693952287037	10.0636670462963	6.44920571944444	5.62394381296296	9.38932028981482	8.44658495833333	5.77275600833333	9.07107734564815	9.83760775833333	6.16430429166667	6.22886463703704	10.2598604722222	10.8242612814815	10.9792333055556	10.8586446087963	10.8651277333333	11.0419428240741	10.8531858472222	10.7145464861111	10.6776952685185	11.1045350462963	11.0741422305556	11.3349795138889	11.0319007833333	11.2957387277778	11.1910505124074	10.4937747962963	10.2514763111111	8.41063151574074	10.695431512037
ABITRAM	10.9531970138889	11.0247097777778	10.8725468324074	11.1743989861111	11.8253938425926	11.0050159101852	11.5717060277778	10.7168972340741	10.9187985796296	11.0318796898148	11.4506878703704	11.1179956833333	11.0903346712963	10.7310900509259	11.6173175185185	11.8412960046296	10.5659253463889	11.0864404268519	11.0038188104167	11.1853161712963	11.49914125	10.8847696185185	11.1951810462963	10.5155625092593	10.7406887833333	11.5064688796296	11.0754559675926	11.0100041898148	10.7621169574074	10.7171079861111	10.867389049537	10.6197588157407	11.0931645481481	11.2024191111111	10.7893376185185	11.1380156712963
ABL1	7.1123781737037	7.54940077398148	6.94346999388889	7.0471730812963	7.25877971759259	6.92165644907407	6.97159703611111	7.03766440925926	7.16876820018519	7.73178256	7.31402830222222	7.43645200925926	7.46262079111111	7.4488338787963	7.78977922666667	6.60752855722222	7.18825799833333	7.03766440925926	7.31296482	6.98055697166667	6.95941127537037	6.98809270824074	7.18256294055556	7.3750147837963	7.27849512814815	7.06766404574074	7.13585268777778	7.16396334092593	7.06766404574074	7.05305101333333	7.27399856148148	7.39997589833333	7.10158623425926	7.01527841833333	6.97996546962963	7.11518281592593
ABL2	8.14618862962963	8.50380965277778	8.45938543796296	8.32989951851852	8.25862455092593	8.64695966574074	8.63275981944444	8.25708910185185	8.8663935537037	8.44877700185185	8.45049614472222	8.36012622083333	11.0650208310185	8.45540464074074	8.13781287777778	9.0761042787037	8.78524166759259	8.43605510787037	8.07435744444444	8.04998901574074	7.93397006388889	7.92604234444444	7.43932686759259	8.20973884814815	8.25013413814815	7.89351608842593	7.85331581481482	8.05508227222222	7.90943777962963	7.75371445740741	7.99620944185185	8.77505322592592	8.07365373101852	7.97270324166667	7.94654979509259	7.8779355462963
ABLIM1	15.0945189398148	14.1341717361111	13.7361680833333	14.6607682222222	14.3606228888889	14.010204287037	15.2892079722222	15.0635199166667	15.18783553125	15.5803682083333	15.077885537037	14.6043376583333	12.712288275463	14.8014423981481	14.4794099166667	15.8304788287037	15.1002381805556	14.4577447638889	15.8967422361111	15.6382311296296	15.8432660055556	15.6421058333333	15.66725675	15.0135939722222	15.4844703541667	15.767798875	15.8258506018519	15.3007099305556	15.6496511666667	15.5268736666667	15.5836276527778	15.0551952083333	15.4784083125	15.6033623194444	14.7352709259259	15.5641904722222
ABLIM2	9.86893476203704	10.4309127851852	9.70036106333333	9.91506241296296	12.1187699537037	10.6018504763889	11.1031301018519	9.76353859722222	11.1480845736111	10.32118025	10.0946495092593	10.9625343796296	7.93004313333333	10.5409679544444	10.61475265	11.8403541944444	9.70954348796296	9.25037685	9.31631949444444	9.55757722314815	8.93553266203704	9.44721674074074	9.67126371444444	9.57563624814815	9.05464612731481	15.2556275833333	9.24929397888889	9.4548698287037	9.52626905	9.45893837685185	9.44554194212963	9.49867028398148	9.61312020555556	9.52475557777778	8.25522460555556	9.61909708796296
ABLIM3	6.41791795	6.7538334037037	6.59371907222222	6.10122649583333	6.03204976296296	7.7609573287037	6.69609810277778	7.60483971944445	10.0145116512963	6.9621226	7.01601569555556	6.67333244722222	6.93686235842593	6.7942337887963	5.59043532314815	10.91917135	6.47392797222222	7.22208844444444	8.08604088731482	8.00238925046296	8.26895725648148	8.061688075	8.22411330833333	8.25770283101852	8.57623801759259	9.73098372222222	7.63738075277778	7.80128239351852	7.87099143981481	7.81417562824074	9.16997282685185	8.22891198888889	8.01343835555556	7.68527243472222	6.733104125	7.95306177222222
ABO	3.46143725833333	3.86467965555556	3.13750036666667	3.46680410462963	3.094032825	3.17014766666667	2.78185081111111	2.67182438055556	2.86286317638889	2.86613092222222	2.75175902777778	2.72969207222222	2.82699843055556	7.97990224351852	2.70641308611111	2.88810839722222	3.03535053333333	2.70450870648148	2.76890254537037	3.00448709722222	3.60091313148148	3.47302936574074	3.68791655	4.87889124583333	2.79177548333333	4.10272795462963	3.28029739351852	2.97534579444444	3.499049225	3.14793373055556	3.48487262222222	2.90934995555556	3.52977845	3.86511687916667	2.8798313	3.04911352037037
ABR	14.5826839953704	14.8393037833333	14.6383080555556	14.5981501898148	15.5182645666667	14.4543788981481	14.9050320361111	14.5265730925926	14.8991989722222	14.7358953518519	15.0269888472222	14.8368249259259	15.1369347152778	14.6264847592593	15.0722831888889	14.9073730694444	14.7742193611111	14.5649793935185	14.6932303333333	14.5938102638889	14.7623554074074	14.8846789537037	14.7516344333333	14.5488927407407	14.8747320092593	14.1370831018519	14.7110550185185	14.9053418240741	14.5441514537037	14.6206652291667	14.6883895333333	14.6468301111111	14.56949325	14.5746893888889	14.2309241574074	14.5554515138889
ABRA	2.6003434	2.64020045555556	3.41620836296296	3.094032825	3.75117745	2.62530619722222	2.62691219444444	4.27102979490741	2.60274746666667	3.64876996574074	2.59798708333333	3.99023068055556	2.62280529444444	4.86113026666667	3.76367619722222	2.62141003333333	4.01017655185185	2.69850786666667	2.65345996666667	3.115700925	2.60123033333333	3.75722360555556	3.76196753611111	2.76156834444444	2.67399177777778	11.0876635902778	3.39144684722222	3.56003628240741	4.038749625	3.79391285555556	4.01279278703704	3.09680362361111	3.76808179444444	3.48363070833333	4.13440725555555	3.14998936944444
ABRACL	14.9895242638889	14.980898287037	14.5844076388889	14.5345656666667	13.0036990601852	14.8217121388889	15.1165691148148	14.4044140740741	13.6471965833333	14.5403538703704	13.2780764722222	14.7962719814815	14.4422230833333	14.2809384166667	14.4210809513889	14.2950738611111	14.4147142962963	14.0423343796296	14.5746893888889	14.5831268518519	14.1330194111111	14.3548161180556	13.8058146666667	14.4915841666667	14.6135800555556	12.8902775833333	14.5260098935185	14.1050202777778	14.5418327851852	14.6686887083333	14.4141722777778	13.8553484722222	14.3036765156085	14.2007625555556	14.6515079796296	14.5472047384259
ABRAXAS1	6.94415622962963	7.77599264722222	7.25460893518519	6.56191078935185	6.70799070925926	6.8648942362963	7.5554149912037	6.90040545833333	6.02694948888889	7.63179929027778	7.50239833240741	7.48572776111111	7.85317768055556	6.77915041296296	6.8819280712963	7.96490165092593	6.4894924712963	6.36815906203704	7.64655707222222	7.73548263981481	8.02983714675926	7.39298572037037	7.34597685777778	7.17750446759259	7.93181131064815	8.16784449398148	7.68389399722222	7.52499049351852	7.72189126203704	7.68767676037037	7.8802227787037	6.90052473925926	7.35467260740741	7.42250375740741	7.41551392592593	7.57917169351852
ABRAXAS2	9.40110105277778	9.18841655	9.46777934166667	9.32739990203704	9.26269287083333	7.91510886481482	9.15035485555556	8.95535408722222	8.94137112037037	9.59454782407408	8.67533964722222	8.58102594305556	9.87109245555556	9.14862361574074	9.38374653055556	9.63541663611111	8.94754922685185	8.9193527537037	9.28747462407407	9.35288623055556	9.23401594444444	9.07320848055556	9.00964227777778	9.18954381759259	9.25002192777778	9.64650633888889	9.32937090740741	8.77058862962963	9.23518074537037	9.49746378518518	8.36883281157407	8.53069305277778	8.85225573657407	8.70669437592593	9.81269072222222	9.41200351944445
ABT1	9.50754378055556	9.62882927638889	9.3661212912037	9.04912803009259	10.1079874453704	9.25952302777778	9.45545588611111	9.05384194462963	8.93607519583333	9.34137047037037	9.26508296990741	9.37308868981481	9.13270335416667	9.31204013379629	9.86938409722222	9.30195906574074	9.33500868611111	8.98672444074074	9.43331566666667	9.12712388518518	9.11654196296296	8.84567418518519	8.8355594537037	9.22941882407407	9.06311099351852	8.36983554259259	9.08256574537037	9.12879862916667	9.18198553796296	9.42827868194444	9.25318703046296	8.61940688166667	9.25537013935185	9.11307348796296	9.39628180648148	9.2590247287037
ABTB1	10.1773274885185	9.29317063333333	9.4946711037037	9.92622311296296	9.37103764444444	9.7831098962963	9.47569010462963	10.1224164018519	9.86275766296296	9.13693670462963	9.74872415601852	9.57419345787037	11.2587979953704	9.65355905648148	9.35523570740741	9.19957598148148	9.71480577481482	9.65283726851852	10.6989260648148	10.1665989861111	10.4087660953704	10.9942257907407	11.4063735555556	10.5325173652116	10.8301300537037	10.8226248888889	10.4851925925926	10.2202102532407	10.5755061287037	10.3723151333333	10.6044799550926	10.0667759921296	10.6308654953704	10.6654475925926	10.6929769965278	10.6530453805556
ABTB2	11.4263295884259	12.0218745277778	12.0066224074074	11.5389218018519	13.5776062361111	12.1491716851852	13.5692887962963	11.7510537592593	11.6445003703704	10.560174262963	10.8585218472222	13.1709785	12.8625034166667	12.5972343472222	12.7118126134259	12.4828244027778	12.6496274976852	11.1970339305556	10.9530748194444	11.0068779259259	10.3976720324074	10.9139062546296	10.6887014814815	11.2625764722222	11.2486196666667	12.6724610787037	10.5551227611111	11.1580131657407	11.2599100092593	10.8670611898148	10.961921212963	12.7859386875	11.4294499027778	10.8030959574074	9.96289608240741	10.9811161805556
ACAA1	12.8853381666667	12.9759655462963	12.6874612777778	12.8156330787037	12.2453432037037	12.3158796388889	12.2852250611111	12.7650176203704	12.9619146959877	12.092625375	12.2829282305556	12.7361039490741	12.9144258009259	12.7726957083333	12.3491868194444	13.408221037037	12.506239387037	12.8096304814815	13.138288537037	13.0415947175926	13.0475190722222	13.2587981203704	13.2282459675926	13.2750548333333	13.3714001805556	12.8534008518519	13.074308987963	12.9432219444444	13.2018684583333	12.8926980509259	13.0249201703704	13.0841666064815	13.2263871805556	13.0209905439815	12.779169787037	13.1790504814815
ACAA2	8.66687687222222	8.90665892407407	8.94612844722222	8.90052004722222	8.65618536351852	8.06476791805556	8.52796031296296	8.7493349737037	9.43108684166667	8.43991821527778	8.89431684675926	8.76525485092593	9.02819299203704	8.98788205277778	8.13258633055556	9.50251736574074	8.9925844462963	8.96122878842593	8.79397756805556	8.98244100925926	9.58948176296296	9.17540859990741	9.24832479666667	9.29961223425926	9.13672163472222	9.36726663240741	9.08464688981481	8.77602056990741	8.98967605092593	9.27837456851852	8.71496129759259	8.42594332361111	9.8757414787037	8.70845238472222	9.78937802777778	9.40530544768519
ACACA	6.65104168648148	7.9101095462963	7.55650586666667	6.60865572777778	7.69776186111111	6.68633806388889	7.07650233842593	6.57903936851852	7.47838132916667	7.86712862731481	6.51002188148148	5.88856921944444	5.91441336018519	7.27642593611111	6.38991239166667	7.5029899712963	6.84801217222222	6.98036617777778	5.84465008564815	6.09827374074074	5.92542213981482	6.49572758240741	5.87900032685185	7.3605060787037	6.71022265740741	6.12746319166667	6.45918004351852	6.03275023611111	6.30079328703704	6.40419341574074	5.78859845648148	6.1196598212963	8.35971520833333	6.37958173611111	6.43866420555556	6.13380512444444
ACACB	5.69816043611111	5.87557705092593	6.10404865555556	6.3814811875	6.05625492777778	6.22131883148148	5.93948890185185	7.2790288784127	7.1042965787037	6.60925358703704	5.80783763333333	6.71575686203704	6.708942375	6.25310684074074	5.63218357777778	5.7615566212963	5.15966746740741	6.18200055092593	4.21745531203704	6.69833495416667	6.0957274212963	7.35701552166667	7.42530708611111	6.9345902962963	7.32052403611111	8.58656494648148	6.56624281388889	6.82456267546296	6.5489390375	7.10748848055556	7.25279511851852	6.68960812433862	6.37278439351852	6.3962688175	6.33023811203704	6.69275227685185
ACAD10	7.92054006203704	7.97692782685185	8.19040311666667	7.97323649814815	8.74015874398148	7.6345660462963	8.27996305509259	7.92798911851852	8.13220685833333	8.17875247407407	7.38084251574074	7.81310500277778	8.14330611944444	8.43387020509259	8.14293764351852	7.77555290638889	8.56525658240741	7.72042925277778	8.07141930787037	7.72189126203704	7.95196362638889	8.37280419490741	8.52217858101852	8.29460723611111	8.45941797685185	7.85506614722222	7.91322642722222	8.06372467268519	8.03500425416667	7.80475486388889	7.95196362638889	7.85663812222222	7.99409606296296	7.98005377175926	7.78341882222222	7.95492398055555
ACAD11	10.1871758944444	9.06518281416667	9.34071198518519	9.91469705925926	9.60396334444444	9.3291548537037	9.656552375	9.86374815555556	9.71897618518519	9.87857761851852	9.45261891111111	9.45357258425926	9.93908210648148	9.79242744722222	10.1765943287037	9.28602680555556	9.66548859222222	9.94851649537037	10.2657328888889	9.8649923537037	9.96103294537037	9.74058518518519	9.95739267916667	9.47088587592592	9.85390675555556	9.89891012962963	10.386404575	10.3902729425926	10.3205117759259	10.0891749166667	9.58092677546296	10.1037960861111	9.66297381388889	9.71156289314815	10.1153862759259	9.69457874861111
ACAD8	9.55395113481481	9.69343827777778	9.18931998361111	9.62836639027778	9.01365258805556	9.13804664259259	9.68664806018518	9.53606970925926	9.45581349166667	9.20794093055556	9.51402588888889	9.54475951388889	9.54184494444444	10.1122330551587	9.41588749490741	9.89165080231482	9.8153869912963	9.49019628981481	9.81386076990741	9.75510624074074	9.78636906203704	9.50443052777778	9.51855397777778	9.44942299259259	9.66486266805556	10.1876511101852	9.79106191666667	9.74952361018519	9.70160952111111	9.65504329759259	9.53912353935185	9.26908469814815	9.5937907962963	9.69991443981481	9.8093679537037	9.54488397777778
ACAD9	12.2870717638889	12.5236589583333	12.7402232268519	12.1813178564815	12.9168129097222	12.3203691888889	13.2183326944444	12.5972343472222	12.3400799259259	12.5384014027778	12.2261609842593	12.1586603703704	11.2632605949074	11.9967642842593	12.2336421041667	12.3127145694444	12.5736682638889	12.0546916944444	12.1565406851852	11.9827374435185	11.976253212963	12.3664493240741	12.3938417638889	12.5722142777778	12.4002108055556	12.3920260092593	12.0305326944444	12.1532651388889	12.1134795231481	12.0618343888889	12.0299611296296	12.0832114342593	12.149781712963	12.01943625	12.6916209722222	12.1065256388889
ACADL	3.00260972314815	3.31929257314815	3.90574103055556	2.78739180555556	4.02375003888889	5.34841428611111	5.71627670231481	3.05135149722222	3.55878648888889	3.36783922777778	3.22909907638889	4.04072732407407	3.46680410462963	4.67433707083333	4.6718730662037	3.22532163888889	5.27737762222222	3.32605561944444	3.26196681111111	4.78336595555556	4.12391310185185	3.91979132731481	3.92066381018519	3.77676968611111	3.05098634444444	8.95136081388889	4.64024939259259	4.27962693240741	4.45289509722222	4.14172058888889	4.16382017314815	7.05564644722222	4.64702855	4.60018849537037	4.31783120555556	5.7016327537037
ACADM	11.6144927106481	10.9354531527778	10.6995232824074	10.9759091111111	10.9975504305556	10.8050386842593	11.5443832194444	11.3366874018519	10.6374785115741	11.6030639953704	10.9966761148148	11.256807162963	10.9546652962963	11.2495639328704	11.2807444097222	10.8808110305556	11.0428304351852	11.2286316990741	11.2463691055556	11.9779439921296	11.3358957777778	10.9320817592593	10.5342743291667	11.7011450324074	11.3940581361111	13.2905814814815	11.5939387685185	11.161331662037	11.5069104796296	11.8325105740741	11.3608400740741	10.6262391666667	11.2318063611111	11.1681232777778	12.2579692685185	10.9320817592593
ACADS	8.48256656481481	8.44877700185185	9.08452846481481	8.39996321111111	9.66344553148148	7.99879768055555	9.01365258805556	8.480548225	7.90786109722222	7.33249192148148	8.11305536666667	9.10472910138889	8.93369891990741	8.41278393333333	8.69651233194444	8.63433527777778	8.60480793888889	8.46834506814815	8.49137861222222	8.35146307222222	8.75820131759259	8.99862549907407	9.644366575	9.11537316574074	8.98396892453704	11.2637670833333	8.40673398888889	8.59834798611111	8.79629648657407	8.45877049074074	8.42899618833333	8.67735004722222	8.88119589351852	8.72076676666667	9.03644909351852	9.09843579537037
ACADSB	10.4732237685185	9.66518142592593	10.0997699212963	8.98834744722222	9.90301519259259	9.33686929351852	9.29028604175926	8.67948405185185	8.11996884074074	11.8207387685185	9.05254250694444	9.44079465740741	9.08665442407407	9.55122868425926	8.50352490740741	8.84861507777778	11.709684462963	10.2879932738095	10.9852193287037	9.0200337412037	9.52784097685185	9.01349708796296	9.06268953055556	9.04151321185185	8.68949437592592	9.94051631574074	9.30250688648148	9.21399198148148	9.19946503148148	9.40949934814815	9.21564615185185	8.81905696157407	9.02735310185185	9.11654196296296	8.75374327351852	8.97274053240741
ACADVL	15.9768338581349	15.6180920694444	16.5510342555556	15.7212896666667	16.3017036717593	15.9234975	15.5084276064815	15.9877965	16.0557131208333	16.1242851435185	15.7250930972222	16.1160876851852	14.7859087222222	15.1762125277778	16.00026785	15.8023864791667	16.2114171388889	15.7212896666667	15.689188	15.5493044791667	15.5641904722222	15.8881361759259	16.0717201296296	15.71572445	15.8083726388889	16.5252354481481	15.7804145148148	15.7389441111111	15.5682622638889	15.6452405611111	15.6913568333333	15.8694409722222	15.6752001953042	15.6805406666667	14.9426177361111	15.5456529305556
ACAN	7.72006509444444	7.52797114444444	7.30378404722222	8.14241566157407	8.43291423333333	6.79037616203704	6.53798727824074	7.21469423518519	9.05793954457672	8.59246471388889	7.32203584074074	6.08239176759259	8.06114051203704	6.48253821898148	7.3438929875	8.61173181203704	7.78262568055556	7.08436721111111	7.00224378703704	7.42045954398148	6.56368278703704	6.55996477638889	6.74874865	6.81851696018519	6.55307784722222	8.32380773333333	5.95917573611111	6.09716797037037	6.71330283425926	6.95578615833333	7.48499845138889	7.43600247592593	6.73907599953704	6.95646405833333	7.36324776064815	7.31088862962963
ACAP1	10.5419198106481	9.29998255555556	9.90251019953704	10.2370813287037	9.67890860740741	10.7526007916667	8.84210818564815	10.2253402916667	9.20846298888889	8.16434618055555	9.80006825462963	9.62134180787037	9.98972407962963	10.1178954527778	9.8420727662963	8.17192891666667	9.66741771574074	10.5494080185185	10.7393232296296	10.4480417759259	10.6572321666667	10.9847393333333	11.1000688240741	10.5436518157407	11.0019661574074	9.72476680740741	10.4282963462963	10.7406887833333	10.6207975981481	10.474525375	10.6463342287037	10.5428087611111	10.6662312833333	10.9190652875	9.54212939805556	10.8170679814815
ACAP2	11.1860693296296	10.3839047040741	10.318106325	10.6832656037037	12.1257271111111	11.3797889074074	12.262132537037	11.2271661388889	10.9679163238889	10.3107048083333	10.698751875	11.046857312037	12.3171480092593	10.9401253171296	11.1163840925926	11.3815637638889	10.7526007916667	10.6959314203704	11.1790163842593	11.2805126828704	11.1990707847222	11.1677953009259	10.8657776944444	11.1940991203704	11.1932195833333	10.855159125	11.521217	11.2455260092593	11.1541166805556	11.4004373333333	11.2625764722222	11.1062622314815	11.1448439722222	11.2239155555556	11.0688164305556	10.9139062546296
ACAP3	7.89715422222222	7.94217148842593	8.67582386527778	7.55964676388889	7.83114638148148	7.36894402083333	6.71903447037037	7.57474095648148	7.99012068333333	7.81733013842593	7.70847169814815	7.52855903472222	7.74873276666667	7.47425966990741	8.17192891666667	7.8955847212963	7.46792084398148	7.76135304861111	7.7621062787037	7.32965106944444	7.65380043888889	7.51829383148148	8.52308463055556	7.9544645212963	7.70816659722222	7.12931195416667	7.50339916666667	8.01743499768519	7.46598023842593	7.81680839907407	7.81937083009259	7.73791750972222	7.46437358935185	7.69496101175926	6.98258521157407	7.29021044583333
ACAT1	11.9031999305556	11.7793295555556	11.1714388944444	11.5177540138889	11.4038865925926	11.5495166388889	12.0273576944444	11.6273657777778	11.1768143925926	11.2128943217593	12.5179764861111	12.0261159388889	11.3785473611111	11.3048594953704	11.1393954648148	11.6736456666667	11.3709943472222	11.9417455277778	11.3864968425926	11.8664371736111	11.6754543101852	11.7731135138889	11.4579473564815	11.8689062546296	11.7538521898148	14.4860972453704	12.0471188703704	11.4826539513889	11.7785086111111	11.6209408472222	11.9221919768519	11.951462462963	11.8966314537037	11.8332379722222	12.2420401018519	11.599364337963
ACAT2	12.4111965555556	12.7777064791667	12.7664055277778	12.092625375	12.1203004166667	11.8812348564815	12.7664055277778	12.2123721736111	12.9119034537037	11.9283948333333	11.9977308657407	12.8178304537037	13.3868943148148	11.9745444722222	13.0188729351852	12.6619737638889	11.9936582939815	11.9982446550926	12.4807669277778	12.3864226203704	12.2009580555556	12.0672215046296	11.8246521666667	12.8032373518519	12.9312147884259	11.5398040833333	12.3498509277778	12.0639148888889	12.3531578564815	12.5253434212963	12.2103458611111	11.583565787037	12.4852892083333	12.0716557615741	12.8154863055556	12.6514944722222
ACBD3	10.9984525925926	11.5706937361111	10.6280613055556	10.8006736805556	10.4875288490741	10.3776039222222	11.7459415925926	10.7050094266667	10.7105202574074	10.6175064217593	10.8898225875	11.2664007666667	11.0804866574074	10.6990782722222	10.7070724041667	10.9005640185185	10.902653262037	11.0211469222222	10.5155625092593	10.7149532310185	10.5166883703704	10.2763360925926	10.1502877546296	10.4820693453704	10.3369971342593	10.5599223935185	10.7379771574074	10.4661708055556	10.6551944060847	10.8504853037037	10.7488493148148	10.6546757055556	10.6244344453704	10.363213837037	10.8473405324074	10.3041035981481
ACBD4	9.4830135037037	8.60177405555556	9.08776390833333	9.0374796287037	7.90958866157407	9.84324655925926	7.67216306759259	8.93168583101852	7.93103965944445	8.21206337361111	8.54528469953704	7.92126831018519	8.17363873611111	8.44283135259259	7.77870386666667	7.20435180648148	8.24922053333333	9.32683435648148	9.03688831944444	8.55904038981481	8.5927839962963	8.67454295138889	9.35974105555555	8.9051090537037	8.70211932453704	8.29460723611111	8.49322676092593	8.57587722592593	8.8732955787037	8.9135978	8.88817989907407	8.62629793209877	8.93997036018519	8.98499853101852	8.69046011574074	9.01349708796296
ACBD5	8.19916219722222	7.86022913703704	8.40655703314815	7.86674744722222	8.33545860231481	7.23168798194444	8.68771619888889	7.41676038935185	7.56895539814815	7.19476086944444	7.66505765324074	7.9891782962963	9.9528584587963	7.84692805833333	7.42605142314815	8.79278647314815	7.12309910277778	8.72224056851852	8.00868514722222	8.71925344814815	8.67492578888889	7.59308908148148	6.95171476481481	8.72357495555556	7.6205921625	9.4270484362963	8.52173467638889	7.91274596018518	8.17971427037037	8.34752201574074	7.58207707592593	6.51039121759259	7.29372734074074	7.31246052037037	9.01581691203704	8.36016536759259
ACBD6	12.4594234351852	13.0536825861111	12.286370787037	12.6906502777778	12.4980005978836	12.3555510138889	13.8498369444444	12.7082968157407	12.2453432037037	12.7745204444444	13.1625190185185	12.6326750416667	11.2671932592593	12.4748352847222	12.8924729907407	12.4435738333333	13.0835606694444	12.2374345277778	12.5203920833333	12.2665484537037	12.3412289166667	12.5185833518519	12.4818613518519	12.2966368009259	12.4951643472222	11.5705513981481	12.350415537037	12.2907305462963	12.5193320833333	12.3166729953704	12.4217379444444	12.0795319490741	12.2759130277778	12.3179459351852	12.7763543630556	12.4278258055556
ACBD7	11.0675951944444	11.8207387685185	9.74478166527778	12.6349759537037	9.6622991037037	10.44135425	9.37728891111111	12.1250576805556	10.8190881064815	10.8577711759259	13.0485993611111	10.8073307342593	11.1643786018519	10.7182887361111	10.6832656037037	9.64880331574074	11.7180446574074	11.4642842439815	11.9269051527778	10.8432827222222	11.4334162824074	9.14849890185185	9.14548238981481	9.75920109814815	9.85598668425926	10.1391016324074	10.9279961185185	11.1590399976852	11.6952056111111	12.3348477592593	11.1504687083333	11.0911014583333	10.7471075259259	10.6507582824074	12.189582837963	11.7205584166667
ACCS	12.0239608888889	11.6456667592593	10.1922423564815	11.847149037037	9.37442615648148	10.8697276018519	10.308851787037	10.0660557546296	11.0455553796296	10.3685888009259	10.5977586388889	10.040670025	10.0953369481481	10.1354226361111	9.950433425	9.13966533518519	11.4865263842593	11.256807162963	12.1041094398148	10.6074321	10.4933000648148	11.8768274398148	11.6120287407407	10.2552228652778	11.8980450462963	11.1697022824074	10.8305893074074	11.8047326296296	12.5418844421296	10.4240122652778	10.703931175	11.1317589074074	10.1421400462963	10.6702672361111	12.0678992472222	10.8956211483333
ACD	12.0051681527778	11.8540288111111	11.6339448333333	12.0150966777778	11.5964720532407	11.5856041814815	11.8224593101852	11.8797743518519	11.4228579166667	11.2789953527778	12.3731934907407	11.7663699037037	11.1565905851852	11.6948264537037	11.2878611342593	10.8641619537037	11.8959136527778	11.4814162361111	11.8777801018519	11.5905159768519	11.6364859537037	12.0106940972222	12.1763726712963	12.1542995240741	11.8960215138889	10.8332223009259	11.7222191574074	11.7907507259259	11.7641147361111	12.04370475	11.7533360851852	11.318570462963	11.9923112592593	11.8160122962963	12.022984625	11.8940656388889
ACE	6.02694948888889	7.02408027314815	6.10041361296296	6.86559623518519	6.81338157425926	6.94002145925926	5.70935232407407	6.28575002777778	6.2869361787037	7.15989845727513	5.8636225662037	6.9545741862963	7.38923502888889	6.23205288148148	5.83948737222222	6.63200164814815	6.38531112648148	6.22525314444444	6.13664105	5.98215615462963	6.02967697407407	5.97806152777778	6.19939318101852	6.18612520648148	5.91956209861111	6.16850014398148	6.25378970555556	6.9066862037037	5.97974764722222	6.40265431851852	6.70375111759259	7.0036495762963	5.84823436388889	5.46669476944444	5.93294500833333	5.91956209861111
ACE2	6.36394240462963	7.22951111759259	7.98644438518518	8.02556763948413	8.94389011481481	8.21942948796296	9.33392476824074	7.73929658981482	7.3667118712963	5.14414203101852	6.64682785925926	7.15291000333333	4.236159675	6.06583535694444	7.92272628425926	9.53658092546296	6.09625313796296	7.90560746759259	6.44126862407407	6.53059095277778	7.23027945555556	6.88686121481482	7.14477554398148	5.31299304537037	5.71825918148148	7.22757420555556	7.04411759074074	6.55307784722222	5.5774328037037	6.14861491944444	6.40124812222222	10.3205117759259	7.01236254166667	7.03517008148148	5.67114204861111	6.77656535740741
ACER1	6.62407561388889	6.74577899351852	6.11996814444444	6.83492949722222	6.14611744907407	6.47173461296296	4.72302047916667	6.31182200648148	6.61596530509259	6.2060161787037	6.22399385185185	5.28669868055556	6.07517474925926	5.59373598055556	5.15046257037037	7.32579901898148	5.66287062962963	6.46222320694444	5.90536248981481	5.90280741666667	6.34153571388889	5.76297137777778	6.51495438194444	5.64026204296296	6.68759458888889	5.85045828888889	5.71211819675926	5.37511558611111	6.25236442592593	6.22883726851852	6.49572758240741	6.02491690740741	6.49241206203704	6.545753575	7.12699661111111	6.54964331203704
ACER3	8.8499937125	8.93954123796296	9.24716303851852	9.35471696666667	10.2164922777778	9.38284699851852	8.99399197592593	7.81680168564815	8.11677836111111	7.65033560833333	8.12364374907407	9.91625255740741	9.96327748518518	8.70477399944444	8.55513055925926	9.71528941203704	9.09241819212963	9.02988955277778	7.65747894814815	9.13147581759259	7.92555006481481	9.20815970925926	8.41640117685185	8.51521858703704	8.46435928981482	7.95366454444444	9.01517937592593	8.99560609407407	8.63771448148148	9.02713686537037	8.77304682453704	8.41392973425926	8.46693438333333	7.83896527037037	7.52785146666667	7.57242797916667
ACHE	9.60396334444444	9.33828166111111	9.73472656481481	9.57801597962963	9.27096934722222	10.034014087963	8.0934063462963	9.13966533518519	9.51328731342593	8.5976769712963	9.05749003240741	8.46152443888889	9.66131094953704	9.15566996944444	8.50431109537037	8.70966425833333	8.96796832037037	9.43467835416667	9.20545784722222	8.62191303518519	8.73957880277778	9.01304842916667	9.04611477907407	9.07374603138889	9.0578824875	10.6007319111111	8.35212351759259	8.69005972407407	8.94042579444444	8.97860635185185	9.03371942962963	9.20025725833333	9.12879862916667	9.05347336111111	8.84025081851852	9.53860369305556
ACIN1	10.1386327222222	10.9281074453704	10.1561730175926	10.460938512037	10.1135652638889	10.7620711921296	9.55279586805556	10.5994896148148	10.2843614453704	9.94650020648148	10.3921990138889	10.0163213472222	10.2608290033333	10.0565414212963	9.69436446111111	9.67644898148148	10.3666713953704	10.1963070222222	10.5541320574074	9.99681498611111	9.90498837222222	10.1053539796296	9.99288921296296	10.2545271527778	10.2300863194444	9.17419496388889	9.77441360648148	10.5459153877778	10.3736270513889	10.4679550833333	10.2105091388889	10.2991387194444	10.4401303888889	10.2230383787037	9.9304047837963	9.92978000740741
ACKR1	6.42102515185185	7.19136417777778	5.95276779722222	8.12364374907407	6.03959821574074	8.60768670648148	3.7721081462963	9.86613908722222	7.85495066574074	4.96919242777778	8.60352066333333	7.57510364166667	3.50469991111111	7.52743765231481	4.45146390740741	7.77259568240741	8.26240413148148	9.20673623611111	9.77324792222222	10.1785090157407	10.3087233393519	10.1886935231481	10.89326985	10.5777424469577	10.3847407505556	9.88852231018519	9.59983761759259	9.7454190625	9.94855609074074	9.42001068240741	10.253758162037	11.7222191574074	11.5119890972222	10.2024813634259	8.60255473611111	10.3312212962963
ACKR2	5.37792247222222	5.57704881666667	5.61088258888889	5.94915041388889	5.65693486296296	6.85141513055556	4.884511225	7.48889812592593	6.3945183337963	5.53916028333333	5.96201301018518	5.63552784907407	6.20796114861111	5.23015692546296	5.70355289814815	5.47148529305556	5.46916217592593	5.73527533611111	6.16214099814815	5.66521251666667	5.21434411111111	5.44604723333333	5.56547869675926	5.63208243472222	5.73606874722222	5.48424669907407	5.78302113981481	5.96143885462963	5.63208243472222	5.77589524907407	5.72320861574074	5.95845772407407	5.95351758888889	5.42068793333333	5.52430858564815	5.31034620462963
ACKR3	13.0317451527778	11.1201434712963	11.6815013869048	10.5801881648148	16.3248693399471	13.0025381527778	15.5510588055556	13.13543375	13.7764979444444	14.6949225324074	14.2968980833333	15.1308601944444	12.2937334444444	11.7917389074074	10.9277128055556	14.3443076759259	13.0958802592593	12.0131967333333	11.7340845138889	11.6564088185185	11.7387129925926	11.2735547592593	12.119051875	11.9025837953704	11.2634868018519	14.9138885	12.0151447611111	13.0802815648148	11.2441578662037	11.1819244907407	12.1314551407407	12.9400260324074	11.6598860509259	11.44491325	10.93975345	10.9801282037037
ACKR4	6.97982376944444	7.19288521666667	7.41292512083333	7.67344316296296	6.77337566388889	8.27350574074074	7.2756190037037	7.61274496777778	10.9675407731481	9.13270335416667	7.52743765231481	7.93699466388889	8.36180891481482	7.62228188055556	8.31208657453704	10.9894806305556	10.7292287769444	8.63383241759259	7.37471083055556	7.72600924537037	7.68447855833333	7.72600924537037	7.55995439490741	7.47512366388889	7.37548663148148	10.0126135462963	7.45951018101852	7.7994966962963	7.23808295648148	8.23448074611111	7.27152408611111	10.9351628518519	7.285434525	7.88897339814815	7.47668430648148	7.51279245925926
ACLY	11.7506202731481	11.5327238333333	11.7340066157407	11.6894184222222	11.072582287037	11.3925274050926	10.9052782731481	11.478227712963	11.7652209583333	11.8264010555556	11.6215084675926	11.5086408935185	11.6468270138889	11.391088037037	11.1627452694444	11.2299972175926	11.5227350810185	11.8199485509259	11.5613050231481	11.2691558888889	11.1585760416667	11.5093581574074	10.9466217944444	11.8966314537037	11.8042276666667	10.8035918959259	11.5186567166667	11.4660341342593	11.3820444675926	11.6418580388889	11.4506218194444	11.3652725138889	11.7396911921296	11.3114214532407	11.9529826333333	12.0188939166667
ACMSD	3.63442236111111	3.30082178055556	4.72107187777778	3.03070470277778	3.70618793055556	4.43477955092593	3.09889434537037	2.99794771111111	3.5458333287037	3.29379557407407	2.98889709537037	3.70847215740741	3.67060518055556	3.22998269722222	4.43107195	3.31152176805556	3.9742057037037	3.22532163888889	3.13121581527778	3.029765725	2.81587115	5.38157860462963	3.08381339444444	3.489585575	3.32718336944444	2.98167763333333	3.85183469305556	3.83149767592593	3.93004001944444	3.54046556574074	3.85183469305556	3.84280752962963	3.78046690277778	4.08136158425926	3.34927397037037	3.3511785
ACO1	11.3829054884259	10.9518788611111	10.2367643611111	11.7750646666667	11.0443866601852	11.286441425	10.9643280240741	11.3873196296296	11.748686212963	12.7189405925926	11.5957483444444	10.9595379537037	11.9920233009259	11.3186840614815	11.8895669583333	11.2166213240741	12.0963349666667	11.8653434722222	11.4294499027778	11.4655915	11.6265661018519	11.8239186018519	11.5157137689815	11.4715724768519	11.6039695231481	12.4686736527778	11.4793652	11.3803659296296	11.5720568101852	11.4267152962963	11.1527529953704	11.1739734416667	11.796691912037	11.49573088	11.3630684583333	11.7943766152778
ACO2	14.8459510694444	14.1857456759259	14.6812946111111	14.5924979212963	14.8777074722222	14.6139489722222	14.4433398888889	14.9149573055556	14.4994784861111	14.5795414953704	13.9563688148148	14.6461950833333	13.5893441527778	14.6835266111111	14.8306497083333	14.2203277222222	14.6636140185185	14.4909439305556	14.4936208333333	14.4701938425926	14.5279367962963	14.7076986944444	14.72769275	14.6883895333333	14.6768078194444	15.9008053657407	14.5957594166667	14.4820838888889	14.5307444537037	14.4949621111111	14.6206652291667	14.4263426018519	14.7131133888889	14.7427182777778	14.6354284907407	14.667068837963
ACOT1	13.9368431666667	13.1883987060185	13.9342835	13.0150287592593	13.0442724768519	13.2264525555556	12.5228851759259	13.4990405740741	13.0634688151235	13.408221037037	13.5590743472222	13.5749962685185	13.4268183055556	13.7070171111111	12.4828244027778	12.7664055277778	13.4232176666667	13.9921736666667	13.1393265810185	13.1901094166667	13.5264994555556	13.4073856435185	13.4217026111111	13.0926880138889	13.3747495555556	15.0747595	13.6877286944444	13.4549810694444	13.4577271944444	13.4401153055556	13.6537430833333	13.7913771481481	13.2528918333333	13.4153413333333	12.9045426481481	13.6159099722222
ACOT11	6.2033387962963	6.87253367592593	8.25651832824074	6.739133075	7.90086583425926	7.09108718703704	8.06476791805556	7.51766658148148	8.05316805	7.91109435462963	5.72760579907407	7.07851610833333	7.2099002287037	7.29504628333333	8.80778477111111	8.64458133425926	7.61794778055556	6.67185668240741	6.54728699722222	7.26172964074074	7.06826802175926	7.04076275925926	7.19365502685185	6.89648363796296	7.33392288240741	8.62923010925926	6.46393816481481	7.2613383162037	7.02068388611111	6.44490127314815	7.03392250277778	7.34256230925926	6.55269201296296	6.93984763611111	5.99365221574074	7.05851122314815
ACOT12	4.54089852777778	3.79659832222222	3.54955967037037	4.70882723462963	3.99698660833333	4.77948300555556	3.45557121111111	3.47261810277778	4.12546527222222	4.36205386111111	4.6992893662037	3.8334013287037	4.72107187777778	3.7868926212963	3.4238664462963	3.70193202222222	3.25475201851852	4.81653383009259	3.79833357777778	3.28976030555556	4.80844461925926	5.7637213	4.15778768425926	4.31151064259259	6.59375882037037	5.25193787685185	3.975364175	3.51588577777778	4.71438108611111	5.29478402222222	5.11019874259259	4.45191296574074	4.573930225	4.711265025	5.31978407685185	4.19711131481482
ACOT13	12.8565708055556	12.8096304814815	13.2752160555556	12.513970875	13.2175536481481	13.3135943333333	13.1066975185185	12.9610906851852	12.4238931041667	13.0868007314815	13.0657340925926	13.2264525555556	12.5728729351852	12.8096304814815	12.9477283888889	12.712288275463	12.4111965555556	13.0150287592593	12.1835315972222	12.2694135407407	12.4311320472222	12.3619747361111	12.1337560648148	12.606950962963	12.425923337963	13.1347054166667	12.2485700138889	12.2688858962963	12.2330398518519	12.3779523148148	12.2728990555556	11.8239186018519	12.3199289907407	12.2519576666667	12.7947796527778	12.5743214888889
ACOT2	10.5430490787037	9.84492678009259	10.7526007916667	9.35935799814815	9.83068253009259	9.73911061944444	9.76595078703704	10.2498270472222	9.68664806018518	10.1289315481481	10.259583675	10.5085866888889	10.171967837037	10.7187342092593	9.56676876907407	9.43320458055556	10.1864538027778	10.7488276944444	9.96987492314815	9.87049118564815	10.1882582425926	10.2088778101852	10.1567171148148	10.0904470388889	10.3041035981481	11.1252860842593	10.1496388422222	10.286381237037	10.1960081527778	10.1057281796296	10.2353441212963	10.3579960027778	9.99941175	10.0687959064815	9.96866911064815	10.1202937888889
ACOT4	9.048748275	10.5530737907407	9.90703954055556	9.97093026666667	8.67662447083333	9.49708963888889	9.12384499027778	9.93169570277778	8.9796954212963	9.38974193055556	7.88850631296296	10.4780968944444	10.059454062963	11.0083016319444	9.78956801111111	8.50844477268519	8.75261860277778	9.90251019953704	8.93742810092593	8.72357495555556	9.65196927314815	10.1225210166667	9.8784612587963	9.79071963888889	9.46617330185185	9.01479700694444	9.79071963888889	10.0134965555556	9.61692757962963	10.1046001333333	9.97095235462963	9.57599528240741	10.2000132907407	9.5904079	10.839714587963	9.63622344666667
ACOT7	11.8927073814815	11.8890931388889	12.9936371666667	12.2547006122685	13.3081148611111	11.9925320092593	11.1600989513889	12.1162297592593	12.5052930231481	12.4734760231481	12.0745613518519	12.4176391087963	10.5627767509259	12.2031221111111	12.7572261527778	12.6120273009259	11.3300002083333	12.2773985462963	11.4444433472222	11.362186125	11.4715724768519	12.2683951805556	11.82296225	12.6599308333333	12.3325476798942	10.1529519	11.5647991388889	11.6700839722222	11.4633626678451	11.1686693888889	11.7943766152778	12.1251664083333	11.8556239953704	11.6848153333333	11.7034657074074	11.6398420092593
ACOT8	10.7673604342593	10.893977362037	10.592770462963	10.6411286083333	10.4085868777778	10.4075190342593	10.1400402925926	10.5999342685185	10.3723443074074	9.68292778333333	10.7515641708333	10.4901116431217	10.3052988555556	10.5668564074074	10.2614928962963	9.57521529601852	10.323358512037	10.2568685740741	10.3124964537037	10.2813034861111	10.2311684953704	10.8318727948413	10.5527364240741	11.1087991111111	10.8313526638889	10.4875875601852	10.6540040997222	10.292218212037	10.6785688259259	10.8352765777778	10.7424015268519	9.96398837314815	10.7706873111111	10.5878915055556	10.701985787037	10.5250429685185
ACOT9	11.6535106693122	11.4985626666667	11.9191636759259	12.0703890648148	11.451056015873	12.0888629351852	11.4744449259259	11.7541909074074	11.8683997037037	11.4138051944444	11.3851803611111	11.8992080277778	14.5882334583333	11.7187218472222	11.4098047962963	12.1813178564815	11.8867591296296	11.9086160055556	11.5173166368056	11.6265661018519	11.5894366712963	11.6337744456019	11.3292406990741	11.989920125	11.6312908240741	11.5541822685185	11.5853894398148	11.6543188055556	11.5167405138889	11.6838281944444	11.7118968194444	12.3153860875	11.9275428518519	11.4594396944444	11.7294585731481	11.5914083333333
ACOX1	8.34850074490741	7.9974680462963	9.31102846759259	8.87414365949074	8.89473696481481	8.19159945	9.24389158703704	8.49775004574074	9.31149198981482	8.21455620601852	7.74781368240741	9.46008030555556	9.40422181018518	8.96889881203704	9.33556114074074	10.3966433953704	8.77490920277778	8.61483734453704	8.0220679337963	8.25013413814815	8.64047199611111	8.187454825	7.9930929087963	8.16784449398148	8.63025159722222	9.31361859953704	8.14119127518519	9.06706206296296	8.48480254351852	7.98111846898148	8.38200610185185	8.08751213333333	8.51117102962963	8.18288080462963	7.53527505138889	7.93397006388889
ACOX2	8.6853417875	8.45402910648148	8.26001594768518	9.08132215185185	7.83481285740741	9.06116611574074	7.95849135	10.7993568027778	9.48649469212963	9.13416878611111	8.816228925	8.78880954907407	8.44758604259259	8.22625549351852	7.13610311666667	9.89690760111111	9.30794754092593	10.1744784851852	10.1632001851852	10.198990675	10.1249527777778	10.0836110833333	10.8180919453704	9.5440385537037	10.1191502037037	12.17442475	10.744210812037	9.68433812777778	10.291793497037	9.93812381944444	10.8509357453704	10.7982615777778	9.3253302462963	9.79202692592593	9.27483332962963	10.5482207296296
ACOX3	10.3877299742063	10.298568625	10.0653100990741	10.4306641731481	11.1068076388889	9.9290650412037	10.5361915703704	10.4075190342593	10.3477888935185	10.368979187037	9.93374174722222	10.5954471666667	10.737053712037	10.11078155	10.2976073949074	11.1484859231481	10.0735649490741	10.038456887963	10.055368462963	10.1880139953704	10.2688697944444	10.25712535	10.2486536738889	10.414315375	10.5447478	10.3470579019841	10.2523590533333	10.3382042208333	10.3855814296296	10.3696776851852	10.1438235925926	10.6475396101852	10.1604241111111	10.225626125	10.7393232296296	10.43740165
ACOXL	4.14638508611111	4.0828559375	4.74204023055556	3.22603535277778	3.97026527685185	3.88763080694444	2.8726423	4.50771697731482	3.22067029351852	3.01040807222222	2.79618776388889	4.44345457268519	4.27590360185185	4.29800635277778	3.20667203101852	2.94155413425926	3.35592747083333	4.23358664166667	2.84224716111111	3.21576243888889	3.7668731037037	3.42408539444444	2.76780240833333	2.67045070555556	2.85596171666667	2.75497596111111	2.90721641851852	3.0709380037037	2.80597833055556	3.4055262787037	3.5188532712963	3.11260263611111	2.78978051944444	3.50442403333333	4.76498953287037	2.72348862222222
ACP1	8.4155934537037	8.84071966944444	8.51764422222222	8.14391143333333	9.16684257962963	8.77999656851852	9.28239224722222	8.36909928518518	8.46363303703704	9.71193344490741	9.01454656851852	8.62275085833333	8.28538045074074	8.61636097546296	9.22386104259259	8.69013654675926	8.56023108935185	8.98962632592593	8.50270245324074	8.95594598333333	9.24898591203704	8.57587722592593	8.38200610185185	8.69387283888889	8.91828819444444	8.75639944037037	8.9464789625	8.98967605092593	8.80110406990741	8.6071153712963	8.9551935787037	8.16669695277778	8.64908402592592	8.94808503611111	8.62719805092593	8.23601867407407
ACP2	7.3667118712963	7.81045890046296	8.83275802314815	8.05349881435185	8.9484291787037	8.237461675	9.1312054787037	8.13577406666667	8.57094859583333	7.97585320462963	8.34699464861111	8.93954123796296	8.47770584027778	9.03797854074074	7.86461905833333	7.81733013842593	9.0548446287037	8.51636856111111	7.81602745138889	8.07472739583333	7.83266713194444	8.27324085092592	8.78035655444445	9.24791082314815	8.96352287037037	6.9334446125	6.6437202537037	8.07365373101852	7.71096024212963	7.33392288240741	7.67304664351852	8.579157595	8.55174797638889	8.187454825	8.21589650462963	8.26483613888889
ACP4	8.46005295648148	7.93247753703704	7.56462037407407	8.13649269537037	7.37625522453704	7.6044915537037	6.7942337887963	8.37584595462963	7.61132099814815	7.40536298888889	8.0743452462963	6.82480170555556	7.58262539444444	7.09794395555556	6.66349606203704	6.72119418935185	7.67495855833333	7.60669071435185	7.4076896837963	6.91385381203704	6.98382391907407	6.93212350555556	7.05444347962963	7.34597685777778	6.77466872962963	6.84108869953704	6.91570587222222	7.0899304012037	7.47708729768518	7.58404204166667	7.11204878425926	7.04513819907407	7.56144216851852	7.5952438625	7.99265994212963	7.66010508009259
ACP5	15.4993179166667	14.1356439398148	14.0010899907407	16.0975885	15.4100457142857	15.8991295	15.3029089027778	15.3121147430556	15.465879125	14.2544758055556	15.3844141111111	15.4587231845238	16.5451790138889	15.9928063333333	14.3582390277778	14.5043939722222	16.3403809490741	15.6340748194444	14.7777649722222	14.5279367962963	14.6883895333333	14.8388362083333	14.9754765717593	15.4039839953704	15.4983981643519	12.462856212963	15.3955171203704	14.9798703240741	15.0772208703704	15.1056385674603	14.8866509027778	13.6687222777778	14.8795382777778	14.6135800555556	15.5641904722222	14.8436321574074
ACP6	7.7380472212963	7.96490165092593	8.93211676759259	8.27684891666667	8.23052901111111	7.86410008611111	8.46502452592593	8.08866903657407	7.49591444398148	7.87212292916667	8.47413129638889	9.26312561388889	7.55910325972222	8.92920316481482	8.77150177592593	7.45548650648148	8.17461581944444	8.21405183703704	8.31119320944445	8.41977394768518	8.11199723888889	9.0170722125	9.09162004259259	8.75500869768518	8.51375443425926	9.16164338611111	8.45524304166667	8.55489131851852	8.11035326018519	8.3201588287037	8.48682496111111	7.73638236388889	8.17397709444445	8.95791279259259	8.26235123111111	8.20226592916667
ACP7	4.56112541296296	4.96123441388889	3.82086197222222	5.63683567777778	4.60405229259259	5.21955753518519	5.26108392592593	4.77700298777778	5.36714874814815	4.67647432592593	4.60176355833333	4.33028460833333	4.82755618888889	4.01770469722222	4.23185991388889	5.42637056574074	4.48455636388889	4.47124649259259	4.70638800740741	3.94693898148148	4.61009518472222	3.83935858981481	4.05724846851852	4.64702855	4.78562464074074	4.23048785	4.18113366018519	3.9309894462963	4.27629873518519	4.21365644444444	4.37462125	4.0758383712963	4.51645083842593	4.88451235787037	4.57039993888889	4.48363763611111
ACPP	5.45399845648148	5.40528251574074	7.68020579166667	4.92629028055556	7.91448600740741	5.80731808518518	7.82795907685185	6.80117732731481	7.47475611111111	5.26374056018519	5.44318995740741	6.48596460462963	8.59645866222222	5.81178478333333	5.84780926481482	9.3762824875	7.70043457407407	6.69749261388889	6.46758742962963	6.74017102962963	6.383225	5.61699600138889	5.95767518333333	7.29172661203704	6.36093668055556	6.96614019907407	6.16575549027778	6.48655656388889	6.41496567083333	6.10485984055556	5.89645825555556	6.91570587222222	6.83833430666667	6.35434032962963	5.73844249907407	6.01685786018519
ACR	7.55910325972222	6.95192699444444	7.31653666203704	7.34101050555556	8.42282167083333	7.13303731574074	7.21095717222222	7.28497685648148	6.93785868407407	7.72969546111111	7.42502976666667	6.54816491759259	7.40448595	7.42930399305556	6.80840151425926	7.03363954814815	7.13610311666667	7.39020350509259	7.07232185	6.80998977037037	7.01951956944444	6.77828601666667	7.11652647962963	6.89123286296296	6.68296047222222	7.60440749351852	7.05657650740741	6.76284474537037	7.02526549518518	6.96861072777778	7.47449537222222	8.24307201	6.99512839814815	6.96985903333333	7.2875929462963	6.98207340555556
ACRBP	8.85737941944445	8.23352386666667	7.50813770555555	8.92832145648148	8.36346083277778	8.05873721944445	8.05996258333333	8.94512747685185	8.05484019675926	9.11476407546296	8.27642964259259	8.71656197407408	9.32125418333333	9.1420789925	7.60922152685185	6.67244673611111	8.88542814444444	9.11398625277778	9.0163341037037	8.71182617407407	8.70669437592593	9.75583025555556	9.24700530231481	9.51696872962963	9.63588249907408	9.72447970925926	9.41688523333333	8.85225573657407	9.00778295648148	9.07973058796296	9.33350184537037	8.51602887592593	9.40795576277778	8.75580975092593	8.94572325907408	8.77254556018519
ACRV1	4.85722855416667	5.06479040925926	4.96817489814815	4.58743475833333	4.72203053055556	5.17045534722222	4.9700692875	4.98103278425926	5.02283724722222	4.82755618888889	4.76882791388889	5.48188830277778	4.68458736574074	6.68890788796296	5.6246831462963	5.03955793611111	5.35829555138889	5.31844958333333	5.32553403333333	5.07248937222222	4.14911251944444	4.47596325277778	5.05345792222222	4.43998776111111	4.25708848518518	3.48559880833333	7.65931171759259	5.08079696574074	5.0096098	5.23230109537037	5.43547127092593	5.11799660925926	4.86921755	5.1570607462963	5.086504325	4.93998593611111
ACSBG1	5.50788269444444	5.33148904444444	5.20518564074074	4.15336510555556	4.38999849074074	4.83206205277778	4.41802506666667	4.61458745	5.29123380833333	5.71466203333333	5.16497043611111	4.87728421666667	5.17696716018519	5.42821084814815	4.77860379814815	6.23103637611111	4.55970258055556	4.35589676018519	5.23230109537037	5.84885917962963	5.41380153703704	5.563609675	6.99022986111111	5.50592273240741	5.08079696574074	5.13704215648148	5.2481868962963	5.63294075277778	5.2634280712963	4.93217434166667	4.91929588148148	5.36676460277778	5.57163502777778	5.90720446666667	5.36775405	5.29820028611111
ACSBG2	6.36276575648148	6.05541550648148	5.92052103240741	6.17944768981481	6.04867612037037	5.94595079444444	5.66510378287037	6.42371483518519	5.62604140092593	5.65872898888889	5.7576366	5.553492425	6.44841917037037	6.06237947314815	5.84400300046296	5.46467941018518	6.06904426296296	6.11059805185185	6.15402867546296	5.57342609166667	5.6702693712963	5.5007026712963	5.07763563888889	6.67584909814815	5.59409895	5.89476298055556	6.19757967592593	6.69204966666667	5.86245714814815	5.95153926222222	6.00861915592593	5.92122280185185	5.84143324722222	5.77440080694444	6.13088318055556	5.50810380833333
ACSF2	12.0142662824074	11.1457371166667	12.6266768240741	11.6021984722222	11.9208360787037	11.2361857611111	10.5808542259259	11.6078013888889	11.3021518458333	10.7292287769444	10.5905948194444	11.441913037037	11.3086885611111	11.5116708888889	11.7739540725926	9.91586877222222	11.5164344648148	11.9283948333333	11.5776800138889	11.555024537037	11.6833546944444	12.1058752685185	11.9472685532407	11.7146029305556	11.8575920092593	11.6895976210317	12.0772102916667	11.8530395833333	11.6050541083333	11.7524575509259	11.7123447037037	11.0941415527778	11.458362875	11.4967460324074	11.7870805462963	11.394863762963
ACSF3	11.5389218018519	11.2051638333333	10.7225546666667	11.1208594583333	10.3966433953704	8.59246471388889	10.0763504703704	10.9151527685185	9.85668417666667	10.1757394246296	11.5264077222222	7.83184327962963	10.8693564074074	10.7121843814815	10.1021953527778	10.2934261774074	10.1819742777778	11.2425237657407	11.3711083194444	11.3512943333333	11.1363645	11.7607802592593	11.9630919953704	11.8591944027778	11.7692240537037	10.9258130972222	11.3148237777778	11.2607826203704	10.6057518444444	10.5812056453704	11.3329399236111	11.1752987268519	10.8078055722222	11.555024537037	12.9146640416667	11.3542038194444
ACSL1	13.4252116018519	11.7831779074074	13.7392348240741	13.2222541388889	12.4912055555556	14.6525078611111	11.1659057407407	12.604174162037	12.0958058333333	11.5928070092593	12.2344086296296	11.7049556574074	15.9487510092593	11.6465912916667	12.0255038796296	12.9198253425926	12.7672666064815	14.75033675	11.9908198703704	12.0129443888889	11.6784496851852	11.3542038194444	11.412848337963	12.0462796203704	11.5069104796296	13.329850875	11.9324513990741	11.9827374435185	11.7226909490741	12.0811802222222	12.3109108148148	13.4094660694444	12.4546108981481	12.1770992592593	11.6309137916667	11.5009997222222
ACSL3	11.0653621861111	10.9975504305556	11.1136140324074	10.9116576013889	10.838744012963	11.0103229892593	11.1399897962963	11.2314335277778	11.3794070277778	10.9709794685185	11.4551019074074	10.9793588814815	11.3438537222222	11.1415499930556	11.2976989907407	11.2338345162037	11.360837875	11.9115324185185	10.7471075259259	10.9801282037037	11.0813794444444	10.6177445185185	10.6088978425926	10.6099018324074	10.6142066712963	11.946599287037	11.0486841448413	10.5695621616667	10.7027084305556	10.6919357685185	10.7348551259259	11.7112831296296	10.9128857638889	10.623641437963	11.1633031759259	10.8801013472222
ACSL4	10.2067254962963	9.54001300648148	9.66518142592593	10.4683110166667	9.99899853611111	10.4897362555556	10.3961277685185	10.5144504763889	10.5644397462963	9.78013342592593	10.7550926407407	10.7491765675926	11.8665342777778	10.1392518449074	9.861336925	10.1561730175926	10.4855169712963	10.3625378425926	10.1814635425926	10.1831295898148	10.05297835	9.8752478125	9.40313918425926	10.5293383194444	10.0836110833333	9.726321925	10.1585376024074	10.6308654953704	9.93011786962963	10.1712855162037	10.1257365842593	10.9099219981481	10.2616409262963	9.70309208101852	10.545506050463	9.95225025277778
ACSL5	11.1845779444444	10.3736772216667	10.3791262782407	11.3289498194444	10.1524848657407	10.1316254583333	10.1561730175926	10.8791546574074	10.1492919611111	8.4323962537037	10.3739448564815	11.2234989207071	14.0486600462963	10.8050386842593	10.3131609375	9.52474833564815	10.3319347259259	10.9165060685185	11.1572573356481	10.8956211483333	11.0008471203704	10.899674800463	10.2739144435185	11.3118307939815	11.2883411666667	8.96718185648148	11.1737277361111	10.9884023611111	11.1067568240741	11.1974306851852	11.071202037037	11.0161550277778	10.9627294305556	10.5617274333333	11.1010446824074	11.0011079240741
ACSL6	4.38880690185185	4.09956902222222	3.47599174907407	4.23075313703704	3.67316692777778	5.19470389166667	5.87176112037037	4.64071081759259	4.66660866666667	4.53959086851852	4.61888144722222	4.86113026666667	5.30472929953704	6.33766059462963	5.39516795740741	4.07280696481481	3.79947498796296	5.2725162837963	5.89550916759259	5.528766375	5.48627674212963	5.34856361111111	5.15303219814815	5.62741601759259	6.00477338796296	4.81925572407407	5.6510725537037	5.35618254722222	6.00656362685185	4.91104485740741	5.18896829537037	4.54198483703704	5.95917573611111	5.43547127092593	4.87483964259259	5.3931652212963
ACSM1	7.21469423518519	7.57817353333333	7.58045611296296	7.12361802407407	6.84801217222222	7.1087586787037	6.33176312777778	7.02691953333333	6.69461865	8.67716120416667	6.48253821898148	7.04188901481482	6.55244989444444	8.43291423333333	9.05539710638889	6.739133075	7.60827678333333	7.35196450185185	7.54115208194444	8.11199723888889	8.79143631666667	8.43386546805555	9.01479700694444	7.26478991851852	7.5952438625	8.31927953888889	8.45941797685185	8.12678079351852	6.9671691037037	7.48585315462963	7.63522658842593	7.24068241759259	8.33158573722222	6.98809270824074	7.47708729768518	8.58432993703704
ACSM2A	5.85810803472222	4.73491640648148	5.35387671388889	5.743267675	4.81653383009259	5.69816043611111	4.21694579537037	5.64906623703704	4.69352467685185	4.40396566388889	5.57216544861111	4.57707896203704	6.09810642916667	5.09927782083333	4.95980145740741	4.26737168888889	5.12331125092593	5.6276938537037	4.7283852712963	4.58930142361111	4.56600073055556	4.76860194444444	4.73722690833333	5.01256261574074	4.627301125	4.36844355833333	4.52965164166667	4.92561302685185	4.90981145555556	4.92011441018519	4.93041045	5.14434675185185	4.80925500092593	4.80620491111111	5.48627674212963	4.80330935092593
ACSM2B	6.62131428425926	6.3343612087963	5.72264483518518	6.419911275	6.09089121574074	5.60591765648148	4.97422418518518	6.34974918888889	6.20796114861111	5.93104466796296	6.3963792837963	5.5867671712963	6.08714186944444	5.73597057453704	5.8227243787037	4.98937713796296	6.13077664222222	6.02792060648148	6.27046664537037	6.17066629259259	6.02767652083333	6.67653079861111	5.88412095	6.41237656944444	5.88314058842593	6.04436286944444	6.39791942222222	6.14775128981482	6.25168061666667	6.0375389787037	6.91570587222222	6.61989752592593	6.32251423935185	6.3260142212963	6.45560127222222	6.24373912222222
ACSM3	8.03297945555556	7.66155295851852	6.58700192083333	7.09936223981481	7.16876820018519	7.1042965787037	7.88047579537037	8.91797141898148	6.35032905	8.0028747412037	9.39553613148148	7.12743590277778	7.01408914722222	7.57561374398148	8.9183676662037	7.58915483888889	10.1299024046296	7.14105495444444	7.46437358935185	7.40881327092593	7.53870314351852	8.74093466861111	7.26433364907407	7.92759931111111	8.11391122592592	7.18643546722222	7.09936365740741	7.24781172407407	7.83163031574074	7.46804902407407	7.63812416759259	7.54828989953704	7.75032558888889	7.39997589833333	8.551364045	6.6951836612963
ACSM5	6.28746004722222	5.79951744675926	4.6138087037037	6.45667056111111	4.98252386296296	4.45146390740741	6.29400064722222	6.85236025092593	6.20729565277778	6.5625943875	6.08646613333333	6.44841917037037	6.54647627916667	7.04646794166667	6.02933389953704	4.03678808425926	6.88932243518518	7.08077254814815	6.00861915592593	6.23891003101852	6.41954097037037	6.51976328888889	6.28527357037037	6.64820183703704	6.32467338425926	6.80149651944444	6.11891874722222	6.4650077787037	6.41310751018519	6.14397603981481	5.99684550092593	6.78919462407407	5.70822352314815	5.79669742685185	6.64547191462963	5.6752626462963
ACSS1	10.6829492296296	10.4760720907407	9.90179944398148	10.1445062901852	10.9329641064815	10.308432025	10.7358465925926	10.5490434842593	9.56314672268518	10.7386583	9.67762294259259	10.4882319560185	9.85278957490741	10.3621290092593	10.4255025935185	9.6547260462963	10.6088355949074	10.3783406481481	10.846501375	10.3905630654762	10.6360472351852	10.8773325092593	10.6727885291667	10.3350617972222	10.5645279027778	10.3489484175926	10.8952561675926	10.7431358935185	10.7510130955026	10.6737458175926	10.766318349537	10.0895433787037	10.5315941601852	10.5221597086111	10.4839300259259	10.5321646203704
ACSS2	9.0548446287037	9.30299144675926	9.86893476203704	9.61050596481481	9.19228589212963	9.6987817037037	9.09652869259259	9.57860287546296	9.97245342037037	8.89046602546296	8.9155591462963	9.14862361574074	10.8213887814815	9.32801432962963	9.83795001574074	10.2618033342593	9.64759353611111	10.2934261774074	9.34161260601852	9.07374603138889	9.39071363981481	9.48386218888889	9.24517414583333	8.8664427212963	9.32937090740741	11.8580660694444	9.03146726203704	9.18341518703704	9.10524117314815	9.04502544027778	9.34161260601852	9.81061445166667	9.5594867125	8.95929915	9.92258847074074	9.2827845125
ACSS3	7.98196240185185	7.09794395555556	6.92009523888889	6.90349021481481	10.7530021805556	8.86961530092593	9.34029979583333	8.97021819259259	8.67055037314815	10.930607137963	8.07052466712963	7.61637138703704	6.49211795740741	7.5339382462963	9.15631180509259	7.69941898657407	9.671493925	7.75844333981481	8.37021009722222	7.98454026481481	8.69443155740741	8.44291364722222	9.35211519444444	8.12194810555556	8.30938502314815	8.68592547453704	8.79754085740741	7.91672663657407	8.50329355092592	8.78975713333333	9.5491674412963	9.01045544259259	8.06301570648148	8.23328041342593	7.65426764444445	9.10679702962963
ACTA1	6.82739428333333	7.51638420462963	6.7256760912963	7.04765975972222	6.19860432592593	6.83576029722222	7.48433257962963	6.18917225648148	5.90382211666667	6.24830913333333	7.09266394074074	6.53311664722222	6.04709478055556	7.25314231805556	6.91367563611111	6.21909286712963	7.55241431203704	6.7206659287037	6.41101493796296	5.67874925462963	6.06076608333333	6.31758918611111	6.54806806314815	6.2122273	6.86965363703704	19.3330641666667	5.85045828888889	6.37491704490741	6.17409146388889	5.89712141388889	6.00782617962963	6.38191304074074	6.09310329398148	6.28296575833333	6.22540752685185	5.75814506111111
ACTA2	11.8895669583333	11.8974850462963	14.2559779166667	12.6240606111111	13.8579494490741	13.2802650277778	10.9688370138889	13.4530916666667	14.4114273703704	15.1073441685185	13.6906028333333	12.1565137962963	10.0163213472222	11.5192397782407	11.1530968842593	13.393554212963	13.5422860833333	13.6524607569444	12.2665484537037	13.08342575	12.7589445416667	13.0973938888889	13.4841606944444	12.3135964351852	11.9162025509259	17.8708843240741	12.6810105185185	12.7853143055556	11.8773118777778	12.1981497152778	13.0409115	14.8410404027778	13.4788876984127	12.2056729351852	12.3226603888889	14.4124680648148
ACTB	16.0975885	15.9487510092593	16.6021862972222	16.1785785469577	16.6508989685185	16.3017036717593	15.9428442178571	16.0975885	16.1242851435185	16.1040181574074	16.2385389351852	16.0342554097222	15.7862774722222	15.9825479583333	15.7299928055556	16.3197264157407	16.0975885	15.8507261453704	16.5657770703704	16.3892088194444	16.3563600856481	16.7850146958333	16.5657770703704	17.0170284027778	16.9149174861111	16.2731605277778	16.3811682939815	16.4202678944444	16.2509825055556	16.316497875	15.5541106805556	16.2257806444444	16.5796611231481	16.5025627830688	16.1179814847222	16.4934098472222
ACTBL2	10.1140029787037	10.2102933388889	11.0601685555556	10.3260528472222	10.7148047374339	10.1889599055556	9.634616575	10.3192748990741	10.8883485703704	10.5663662013889	10.3260528472222	9.62764197083333	10.4169949467593	9.64048233194444	9.36884022314815	10.4626857861111	9.99263935277778	10.4770266851852	10.5063255111111	10.5936115930556	10.5406411555556	9.95716075777778	10.0164475361111	10.6084398703704	10.2340869222222	11.3711083194444	10.1164445888889	10.1191502037037	10.2329903574074	10.2771720601852	10.1896899472222	11.1936143842593	10.6937722009259	10.4208944388889	10.4164807199074	11.0496894074074
ACTC1	10.1740799009259	10.0321965342593	10.4151093199074	10.3011644782407	10.1729649648148	10.35167745	9.60249884814815	9.91973551388889	9.78687491666667	9.35381953240741	10.1339022555556	9.55328685833333	10.6717720535185	9.12680469444444	8.8238217462963	9.79190221666667	9.73569654166667	10.1339022555556	9.91314084722222	10.1229104041667	9.90095151944444	9.44479042592592	9.62456787222222	10.0673982740741	9.91028892222222	17.0268675194444	9.38958800611111	9.84005938148148	9.70338838981481	9.85253612314815	9.88279023240741	10.107202525	10.3070676142593	9.71365505277778	9.99139577222222	10.6821802777778
ACTG1	17.1604018935185	16.9393723111111	17.1789947962963	17.062934037037	17.5002247777778	16.8270561759259	17.4052184537037	17.109279712963	17.4542345555556	17.3934109722222	17.5676618796296	17.4052184537037	16.8105888	17.2593059833333	17.2447870509259	17.5223956185185	17.1789947962963	16.9688577592593	17.4948803148148	17.6003602592593	17.407436712963	17.340988962963	17.3760242592593	18.1003955509259	17.8563815185185	16.0399104740741	17.7093106851852	17.5120720833333	17.5391598425926	17.6544841388889	17.2969501388889	17.3138633037037	17.5391598425926	17.4775872037037	17.565678962963	17.4775872037037
ACTG1P4	8.11305536666667	7.82476882222222	8.70652180462963	7.77116598240741	8.65005846481481	7.12427446203704	7.76698025277778	7.69024235925926	7.95891533796296	8.23304488703704	7.88900807592593	7.7609573287037	8.5560704712963	7.73994815462963	7.88111636481482	8.19398180972222	7.56243160092593	7.96115134166667	8.58816557740741	8.94042579444444	8.54216053666667	7.56361396064815	7.78591362777778	8.58252728657407	8.15093853981482	6.85857681518518	8.06121188935185	8.09777753981481	8.40976063055556	8.49851328333333	7.80248086481481	7.97359670694444	8.31973980833333	8.0701966287037	8.80277631851852	9.03491275582011
ACTG2	9.59113546157407	9.60491266018519	12.6240606111111	9.839336625	11.2382731666667	11.9371982592593	10.8572770925926	11.469475925	14.0233212819444	13.5422860833333	10.8647512731481	9.78894780740741	8.72051392592592	9.39476935787037	10.1239214481481	12.8222958472222	12.8735154305556	10.5969556416667	8.53230163657407	10.3386451666667	9.22941882407407	9.16804429444444	12.3024062611111	9.81236590092593	9.34861825833333	14.88975125	9.95716075777778	9.09072018888889	8.85837558055555	8.7794794375	10.016742962037	14.9495471230159	9.91661609722222	9.12166569814815	10.3508220588889	12.8837752222222
ACTL6A	13.7546968666667	13.7440993518519	13.1177966666667	13.506648625	13.8356830069444	13.4979390833333	14.4685276666667	13.7316160833333	13.418677662037	13.7371060648148	14.4229970138889	13.7059627175926	12.6222834814815	13.4841753425926	14.0868934342593	13.5234377222222	13.3976194722222	14.6281290555556	13.7733811722222	13.7518103148148	13.6128232777778	13.3747495555556	13.1907757314815	13.7733811722222	13.6254630555556	12.8424072638889	13.7268741296296	13.7048861435185	13.6843188194444	13.9290454166667	13.7241172777778	13.3373560574074	13.6639239722222	13.7119876111111	14.1465310601852	13.5279498611111
ACTL6B	8.39415301574074	7.82852883564815	7.55012003935185	8.15628789722222	7.45548650648148	6.67491645833333	6.78512258888889	7.37201200185185	7.072039325	7.19672857546296	7.18591289351852	6.82158494074074	7.64538524444444	7.12309910277778	7.19672857546296	6.90944104722222	7.66900503333333	7.82547318055556	7.74009038611111	7.15650435	6.84925201203704	6.73697040925926	6.71858359055556	7.20507942638889	7.06156850925926	7.69213991111111	6.953053275	6.96349956851852	7.29021044583333	7.55055891898148	7.40986964907407	7.97227150787037	6.7218516962963	7.43832090601852	7.43334555555556	7.18668533662037
ACTL7A	10.3992096157407	7.08184692222222	10.0846461898148	9.76977528333333	8.56495258518519	10.8551665652778	5.93773670648148	8.70283678287037	6.61037127083333	6.20659189814815	8.30916540694444	6.75905797916667	7.02806518055556	7.03101272824074	6.55952159074074	5.21140593194444	7.21175354722222	10.118227887037	8.18692760416667	7.02749072407407	7.6942841375	6.77514787833333	7.08705611851852	7.15229744722222	6.19701051759259	6.086723475	6.63677830787037	7.33765301944444	7.47067967962963	7.80128239351852	8.579157595	6.83967329722222	8.92635361111111	9.02735310185185	8.06740628796296	7.19423463981482
ACTL7B	5.0961787787037	5.15966746740741	5.10250185092593	5.4847354	5.50999405	6.89067661759259	4.99930047083333	4.75723756851852	4.72107187777778	4.70352221944444	4.82755618888889	5.17397406944444	5.22174991805556	5.09178996388889	5.18363333240741	4.61225080138889	5.20112264814815	4.72203053055556	4.73983619907407	4.40293458888889	4.54198483703704	4.27286344722222	4.90245241388889	7.42530708611111	5.27957040092593	5.87569224111111	4.37997034444444	4.69579362407407	5.49639825231482	4.87118626666667	4.05258216759259	4.57768594305556	4.72785239675926	4.00214159444444	4.28419036111111	4.49008125277778
ACTL8	4.82668055277778	4.84032224722222	6.95240416898148	5.97072311481481	4.19941853148148	3.48942546111111	4.19151840462963	4.60721706296296	6.74997834722222	4.98937713796296	6.20729565277778	3.03700995555556	5.41412533333333	4.10785638425926	4.40755520185185	5.63683567777778	4.26132364574074	5.65479082314815	4.84189571833333	3.975364175	4.31891048981482	4.237255675	4.25587588333333	4.90692307777778	4.98801975833333	3.78046690277778	4.21365644444444	4.06471045092593	4.09210180462963	4.27529874166667	3.93180260648148	4.47966055740741	3.53917965092593	3.71463484074074	4.84395977222222	3.73442599537037
ACTL9	4.91710951944444	5.16330369351852	4.58047254537037	5.22174991805556	4.62830870138889	6.08714186944444	3.87942901296296	4.04334906435185	4.30317260555556	3.68780292777778	4.65600945972222	4.20432689861111	4.98831565092593	4.44577145092593	4.28689980277778	4.97783528055556	4.44774495648148	4.40498096111111	4.46428907777778	3.88823033518519	4.58134106944444	4.91246674259259	4.77409521481481	5.13025873333333	4.80427124305556	4.16748532685185	4.52614161388889	4.23048785	4.22953205185185	4.38324512824074	4.51877994074074	4.33814693055556	4.85372636111111	4.55458983055555	4.579375475	4.51645083842593
ACTN1	13.4112980694444	13.1668314444444	14.0537554444444	13.3708709444444	13.6602021111111	14.0359274398148	13.3803808541667	13.7128203148148	14.5649793935185	14.2420536666667	13.9518756064815	13.7468973195767	14.0059646527778	13.4018069074074	13.3811129907407	14.4502718055556	14.0090314722222	13.861909062963	13.9375666759259	13.7833449351852	13.7038475740741	14.383329962963	14.4124680648148	14.1023547222222	14.0200195981481	13.5739396296296	13.7833449351852	13.7773564259259	13.7003749814815	13.5945965925926	13.7126965324074	14.4327606805556	14.0777767962963	13.7048861435185	12.978409875	14.0560723518519
ACTN1-AS1	10.0447278699074	9.378811625	9.48735631203704	9.86403754074074	8.75261860277778	10.6470779555556	7.93103965944445	9.42609881435185	8.64822299259259	8.56763353842593	9.23213877314815	8.237461675	8.86796342777778	8.35630459074074	7.95405524907407	8.02556763948413	8.76886318472222	9.47521990925926	9.32576127453704	8.52853922083333	8.78554778333333	8.28962233101852	8.85272555518518	8.20094651111111	8.25730706111111	8.17655796574074	8.52509807814815	8.52035520092593	8.82149722453704	9.02307088287037	9.23825675888889	9.12754924537037	9.01581691203704	9.32974705453704	9.16331460185185	9.05740274259259
ACTN2	5.32317103240741	5.50347841296296	7.70216016574074	7.38632189907407	5.08395387777778	6.58587647731482	6.37497516388889	6.76473565185185	6.42766179537037	4.16955170138889	6.37545133425926	6.38392151759259	7.71707361388889	5.25498633842593	4.77462938333333	7.54641853055556	6.85383334907407	6.58190094796296	5.42761579722222	5.77318704861111	5.39459593888889	5.45308448333333	6.0512001712963	7.9196602337963	5.488194275	17.5391598425926	5.87961292777778	5.65267530555556	5.9095668712963	7.19989296462963	6.25168061666667	7.74300575462963	3.95497942175926	5.53068150092593	5.54729661666667	4.53663728425926
ACTN3	6.76361588472222	5.99469383518518	8.48865922777778	6.50575704259259	7.72088384768518	6.95721520555556	7.00849752407407	6.73784571574074	8.12516966805556	7.56742528287037	7.37137593518518	6.92266644444444	8.62603628425926	6.81611765462963	6.49272701074074	8.10227400462963	7.39746763796296	7.70901689583333	7.6942841375	7.7070009537037	7.58582765833333	7.37662441805556	7.44761455925926	7.58331874407407	6.90210331388889	12.4516902222222	7.70656118537037	7.29538948518518	7.58803294166667	8.02423076666667	7.09780632037037	7.86835008148148	7.37364596111111	7.30527153888889	7.02197204814815	8.23048308981481
ACTN4	10.4754189361111	10.7854831481481	11.0929132083333	10.3100406805556	10.995914587963	10.7463246037037	10.4837585111111	10.2637453986111	10.5682764166667	10.2705039055556	10.3176252407407	10.2174864930556	10.546706687963	10.4061529907407	10.7237270462963	10.9052782731481	10.5915656472222	10.2174864930556	9.76590738703704	9.7306693587963	9.90651347268518	10.5475184988889	10.4954387962963	10.4639155833333	10.2653289777778	10.194102625	10.1715138541667	10.3329694925926	9.77043068055556	10.0141542888889	9.95716075777778	10.7689383972222	10.2594502175926	10.3336683583333	9.99397934444445	10.3909685527778
ACTR10	12.5145557777778	12.5052930231481	12.2344086296296	12.1310102407407	12.2448396444444	12.4599568101852	12.3500040601852	12.5952599212963	12.7369846064815	12.3344229583333	12.6120273009259	12.4575733009259	13.0347863194444	12.7869616365741	12.3197450694444	13.0122536990741	12.3562233564815	12.5363715092593	12.6264282314815	12.9257261518519	12.8338151574074	12.6044920833333	12.3109108148148	12.7463865555556	12.7509185027778	13.2943663796296	12.7747439814815	12.5912490694444	12.8005196388889	12.8106164074074	12.7422265833333	12.6724610787037	12.7428185462963	12.7409985740741	12.8914645555556	12.8499129537037
ACTR1A	11.4163477962963	11.1122162240741	11.9530208472222	11.2154117361111	11.4322560092593	11.4897856902778	11.618874057963	11.1943280462963	12.0218745277778	10.9599153777778	11.0540918916667	11.6673373518519	11.8040693842593	11.4194014444444	11.1675197685185	11.9329884814815	11.428757462963	11.3557685601852	11.0111362259259	11.1637500046296	11.1238835824074	11.5909410509259	11.5451484074074	11.7285552944444	11.5905159768519	12.0741411944444	11.1985266833333	11.233704837963	11.2326603453704	11.2249613703704	11.3658518935185	11.1200543425926	11.5759816851852	11.4664516101852	11.3725054062037	11.4719996759259
ACTR1B	10.6032969833333	11.4496236666667	11.3603190138889	10.9890303796296	11.8048120625	11.0667004166667	11.4773720111111	11.2125597777778	10.9424086944444	10.9401253171296	11.0582055740741	11.3300002083333	10.4362849490741	11.7386119259259	11.278617412963	10.5775085787037	11.3589931	10.9979973888889	11.4746844861111	11.3475659583333	11.5398040833333	11.5082729694444	11.9706465361111	11.5862136833333	11.6802252768519	11.1743754555556	10.6551944060847	11.5671013796296	11.4890218703704	11.1272301944444	11.3528151111111	10.8207909685185	11.7663198912037	11.809891	10.9080369388889	11.8190613611111
ACTR2	10.7905829722222	10.6876355740741	10.440856287037	10.4332919027778	10.4101998685185	10.1047187050926	10.8858855472222	10.4271365268519	10.2513176462963	10.4605212731481	10.1346399944444	10.8420091699074	12.2082109675926	10.7439843425926	10.4362849490741	10.9472029203704	10.0413433694444	10.7507729136905	10.832459087963	11.1575095907407	10.7899859212963	10.4836745440741	9.90933235740741	11.2231393981481	11.0591570324074	10.2000132907407	11.0565341527778	10.7388706398148	10.8762716933862	11.210483662037	10.7808504675926	10.1343431740741	10.6597290555556	10.4051637055556	10.6453314	10.5875646297619
ACTR3	14.0499362083333	14.1829379444444	13.6732568425926	13.9880035833333	14.0392398888889	13.9029895694444	14.0233212819444	13.8797922546296	13.6117722314815	13.4063516018519	13.7211113888889	14.2915935555556	15.1054011030093	14.0910694398148	13.6500295185185	14.0423343796296	13.6353427731481	13.8450980555556	14.4124680648148	14.6089413240741	14.0584602962963	14.188090875	13.5008759444444	14.8410404027778	14.7297141319444	12.8350569953704	14.3092828240741	14.396841625	14.3488582731481	14.7901117194444	14.3454768425926	14.0212774166667	14.6034422152778	14.2965983935185	14.0584602962963	14.0749711296296
ACTR3B	9.3657657912037	9.92872851944444	10.2896960981481	9.87011785092593	10.4358388740741	9.47606363240741	9.841694425	9.46094177314815	9.92202972777778	10.448643287963	10.8808110305556	9.87649196018518	8.94474648518518	10.0853614291667	9.51746728703704	9.61726736666667	10.0456296351852	9.80996493055556	9.37721675648148	9.41328800740741	9.47495973055556	9.436876975	9.22571150555556	9.48312157407407	9.47925191203704	9.76673633333333	9.3330832625	9.43445869814815	9.3116836125	9.53229917962963	9.15674693402778	9.14111883981482	9.55075161388889	9.45656092962963	9.00372321148148	9.41486672314815
ACTR3BP2	7.094220025	7.74781368240741	8.82069439398148	7.54899561666667	8.1277733125	7.11598881203704	8.11955012203704	6.9294078	7.53942000787037	7.56287312314815	8.24952378796296	7.76798944166667	7.45699647166667	8.0028747412037	6.7558884625	7.56189698333333	7.60332402111111	7.65178460462963	7.13026079444445	7.22403695231481	7.4761700462963	7.45387984814815	6.99436764722222	7.60910940416667	7.51349725416667	6.79161731944444	7.11333188657408	7.24187050231482	7.22044725	7.56963640462963	7.03816358888889	6.71330283425926	7.65651447157407	7.39702268787037	7.13186405740741	7.25577196851852
ACTR3C	8.52796031296296	9.1859079012963	11.1717955277778	9.52083713148148	9.58511849166667	9.39829575796296	10.1333685755556	8.27178965231482	9.25851270925926	8.30042286666667	9.50924033564815	9.83439104259259	8.83800715648148	10.2102933388889	8.03251656203704	9.64557816777778	8.86077406018519	9.16236407222222	9.18241815674603	9.0170722125	9.23933289768518	9.72822686157407	9.098860275	9.41759628703704	9.5465129137963	8.89916799546296	9.22470663148148	9.41830398240741	9.2025459712963	9.15705922592593	9.07703813703704	9.31566114537037	9.50170021296296	9.39342903287037	7.8740219012963	9.24450191759259
ACTR5	9.87690293703704	9.79328018796296	9.56869248935185	9.861336925	9.44079465740741	8.8183654012963	9.03956470648148	9.83490435185185	9.27022208481481	9.70916985462963	9.69192968055556	9.63042411574074	9.53466977222222	10.0216282833333	9.66518142592593	9.37308868981481	9.42311360462963	9.68737251759259	11.904933087963	9.85598668425926	10.028004662037	10.0755851712963	9.61071590740741	10.3027840944444	10.2152276444444	9.01045544259259	9.76961429675926	9.68754376666667	10.0748652976852	10.0122472583333	9.94657404444444	9.26830896851852	10.169854462963	9.97507951018519	10.2230383787037	9.72447970925926
ACTR6	12.71604525	12.580888462963	12.4469156111111	12.6678974814815	13.1577877314815	12.6651549583333	13.1318147314815	12.5815241805556	12.3047951574074	12.9144258009259	12.8992980787037	12.8557084398148	12.6084875740741	12.7672666064815	12.7883046472222	12.3847314907407	12.9671192444444	12.784208	12.6769890092593	12.8063756111111	12.6936862638889	12.5951382638889	12.5853022777778	12.5618704537037	12.6007840888889	12.6690284351852	12.9502926527778	12.7589445416667	12.7428185462963	12.8696026111111	12.7620831777778	12.6236481296296	12.8568993888889	12.702153712963	12.6534538796296	12.6342026111111
ACTR8	9.87040895833333	9.9847011	9.68135990092593	10.0238611203704	9.47521990925926	9.37071991388889	9.40932207907407	9.64476441203704	9.49200616296296	9.85981551481482	9.74210721064815	9.70954348796296	10.2602347592593	9.79863277222222	9.45261891111111	9.60623002333333	9.57268518240741	9.7774648287037	9.91122944537037	9.84268974537037	9.81814703240741	9.68870528981481	9.16040838981481	9.96398837314815	9.99139577222222	9.02472558055556	10.0376999630556	9.78143664305555	10.0047480962963	10.0796535175926	9.98536123518519	9.22075774259259	9.67387288888889	9.69017767685185	10.7646250522222	9.78984080092592
ACTRT1	2.68290872777778	2.77096518611111	2.77458475555556	2.67706100833333	3.27210973425926	2.71034017592593	2.65552686666667	2.66783571111111	6.88256650925926	3.14721973055556	2.66895894444444	2.69582334722222	2.65143268611111	2.72212788333333	2.69724453425926	2.66384378055556	2.67378558055556	2.76179586111111	2.76554272777778	2.67856143055556	2.69635683611111	2.67550126666667	2.73532518611111	2.69563292222222	2.69481628333333	12.3248408055556	2.68833064166667	2.66380198888889	2.74061869722222	2.66528818333333	2.65707035833333	2.87681596111111	2.71804584444444	2.63664183888889	2.73850468055556	2.64483193888889
ACTRT2	6.20005848888889	6.73248733777778	6.2314460287037	6.8630984	5.83571516944444	6.7301948662037	5.86122812361111	6.35233322166667	6.1927361	5.95219652731481	5.92335306111111	5.66168294444444	6.88514894490741	6.64551630138889	5.49056064722222	5.6050717962963	6.74050237777778	6.12928544351852	6.08305583148148	5.83988419166667	7.88728131851852	5.81845220925926	5.80628243888889	8.12836164722222	6.164388525	5.17687070462963	5.39927335416667	6.21939934814815	6.20410125833333	5.90280741666667	7.10748848055556	5.70905323888889	8.36533761342593	5.77731151018518	6.04172801805556	6.03046534166667
ACTRT3	7.30511347222222	8.45281594212963	7.65559353425926	6.66159749722222	7.87529397138889	7.13610311666667	8.57309637388889	7.9775307037037	7.54155928222222	7.2756190037037	6.85236025092593	7.31238335833333	7.20949084583333	8.12664611796296	7.71196362222222	7.90516329074074	7.92674977222222	6.65755600185185	6.07888640833333	6.65952360972222	6.52366259444444	7.01463251157407	6.71142902740741	6.99149453796296	6.59570468981481	6.55232300277778	6.35697069490741	6.46117291527778	6.64622533240741	6.44066451074074	6.41310751018519	7.36843651759259	6.64087572361111	6.47454858333333	6.60744133472222	6.07509352916667
ACVR1	11.0432627638889	11.421423255	11.7294062638889	11.1337754583333	11.51015875	12.1837565833333	12.0804423981481	11.4759054	11.9009582569444	12.4249756888889	11.5155201203704	11.8938603935185	11.9250281666667	11.5082151111111	11.2464136189815	11.5673146851852	11.7562501481481	11.7556781666667	11.076628812037	11.2837190009259	11.4928086814815	11.0946703842593	11.4119785601852	10.9966861083333	10.9621753680556	12.2390235	11.478903875	11.548595375	11.2775957361111	11.0734934583333	11.69623625	11.8916461782407	11.3672565416667	11.4106432777778	10.4131950203704	11.4101985833333
ACVR1B	6.48385425787037	6.95910802685185	6.334951765	6.65060301203704	6.92324707248677	6.24466197962963	6.75708338333333	5.907952425	6.14897818611111	7.03616127407407	6.7229261037037	6.31250404537037	8.34699464861111	6.334951765	6.4894924712963	7.01408914722222	7.16368393148148	6.60284426574074	6.5904800287037	5.86653666944444	6.3529701787037	5.3085833462963	5.34357207222222	5.36394426851852	6.03198123240741	6.17500828888889	6.07819728888889	6.08595943703704	6.39145810018519	6.04654340648148	6.29868529074074	6.7578323212963	6.09774860185185	5.81403305740741	6.33075803888889	6.59531634212963
ACVR1C	8.03193576944444	11.735997	8.04428823703704	7.82886568194445	6.74122326759259	7.36342503425926	9.18410523055556	7.83481285740741	8.72457110092593	6.83804174351852	7.69824330972222	8.81974998518518	8.70933403796296	10.1984643111111	8.10987691018519	8.69775611574074	6.87019969074074	6.76980654722222	8.37498967527778	7.52585218981481	7.86915590833333	7.76425154074074	7.20343420925926	6.49186497083333	7.41551392592593	8.47701010277778	7.94775622222222	7.9969147212963	8.16847099490741	7.86915590833333	7.63422631574074	8.22656461574074	8.58977724685185	7.89542996990741	5.64859391435185	6.94103655555556
ACVR2A	6.70799070925926	8.08537447407407	7.77870386666667	7.23329554953704	7.5328215287037	6.67851278888889	8.41053421166667	7.84918265833333	7.80992698796296	8.6212995962963	8.86761208675926	7.87431846759259	8.42577356851852	7.05303158333333	7.7402758875	8.10781991407407	8.35630459074074	8.51273407268518	8.22213788425926	7.97676416666667	7.81361430740741	7.43649243555555	7.57773763888889	7.03106531111111	7.53099848981482	8.00502369861111	7.69582810509259	7.97775429444444	7.753147275	7.40986964907407	7.67028781203704	7.9709333712963	8.01192579453704	7.7070009537037	7.50456781296296	7.70217810462963
ACVR2B	9.42311360462963	10.5425732592593	10.0916828333333	10.1463078611111	10.0335998587963	9.85089762222222	10.0981470648148	9.80646068166667	9.42609881435185	11.3778617592593	10.6740099851852	9.15795021759259	9.07540468703704	9.00765485277778	9.48480533842593	9.28033705462963	10.5668564074074	9.40462338796296	9.74175186574074	9.22913083333333	9.31874948333333	9.71447021898148	9.44619710833333	8.86260793425926	9.01847900462963	10.7706873111111	9.13062271759259	9.37433707037037	9.16677324537037	9.16997282685185	9.30997796666667	8.96131849490741	9.2708715	9.16245180092593	9.70748717407407	8.84877363444444
ACVRL1	10.1783816981481	9.80646068166667	9.60089681805555	9.72763980666667	8.47291625	9.23043883333333	9.023741025	10.4618063236111	10.4626857861111	9.70164783842593	9.89129406296296	9.65565826203704	11.118660712963	9.70283590092593	7.72088384768518	9.83391855055556	9.96474591031746	9.82087701759259	9.88594458981482	9.43952732685185	9.07260643564815	11.1214693541667	10.9879795574074	10.0951582814815	10.6137567259259	10.694739175	9.6781349787037	9.09843579537037	10.3374009203704	8.66828019333333	9.83956816574074	10.4106843425926	10.5484152666667	9.81533918981481	9.17240330518518	10.5781653074074
ACY1	11.5845410509259	11.8964613166667	11.7565793592593	11.8084753055556	10.8841911828704	11.7068312407407	10.8515893074074	11.9215756944444	12.2506311805556	11.5647312708333	12.3772345972222	11.431196412037	10.1224164018519	11.0416465685185	10.9934456851852	11.9901807106481	11.6657658990741	11.6051463333333	11.4462387592593	11.1461637990741	11.4728850277778	11.6460607824074	12.1417228680556	11.625072537037	11.8346975444444	12.0801217314815	11.4877569953704	11.2924195481481	11.7185023935185	11.3634488356481	11.6858320601852	12.0672215046296	11.9485061851852	11.7365018148148	13.2986854027778	11.8689062546296
ACY3	6.93220969305556	5.01710075416667	6.12680276944444	6.56326305092593	4.89741038148148	5.91971896018519	6.97614538981481	6.42513440740741	4.86876481990741	3.05574897685185	5.98870093703704	6.55167956944444	8.17996133611111	6.02694948888889	6.13640619398148	5.9685077875	4.56775547222222	6.55167956944444	6.13315653425926	6.75035760740741	7.20238489166667	7.41314785555555	7.58955993472222	7.68351381296296	8.29825186666667	6.02117331481481	7.28187102175926	6.74822027222222	6.19626071851852	8.54350348240741	7.12373920462963	5.96742195925926	6.59531634212963	7.61491058518519	9.07471279259259	6.73148462916667
ACYP1	12.9151694166667	12.73847625	12.3719366388889	12.6813935740741	12.0958058333333	12.2714445787037	12.1230958518519	12.9580459212963	12.5038450416667	11.9027051805556	12.9364356269841	12.5755598194444	11.8728819166667	13.3967469314815	12.7532954166667	11.6663290444444	12.4182391805556	12.6551061481481	13.1655319398148	12.9925477361111	13.0185497407407	12.8005196388889	12.6501081111111	12.7391515833333	13.0025812592593	12.8457152685185	13.0991370555556	12.978409875	13.0943049722222	13.1008009722222	12.8680024074074	12.0056355462963	12.7535587837302	12.8996108441358	12.8680024074074	12.6242069305556
ACYP2	10.2035655111111	9.927764175	9.86641160925926	9.84973793333333	9.60089681805555	9.49103873657407	10.2095421342593	10.0271086185185	9.76791904018518	9.8153869912963	10.0568932866667	10.315181512963	9.62277512175926	10.0198303564815	9.96055852314815	9.64192073935185	9.62651208611111	10.2193521574074	9.9861400037037	9.95086419444444	9.96816038101852	9.71270028888889	9.98403301666667	9.97889801851852	10.2286562	12.2330398518519	10.2680821601852	9.83549962824074	10.2384990148148	10.3409011833333	10.3253414805556	9.69301571666667	10.09613545	10.129662387037	10.2413134564815	10.2123867018519
ADA	14.6656286944444	15.4234510312169	15.2553103208333	14.9528685555556	16.0275382685185	15.604792375	17.3786726962963	14.803753625	14.4523780486111	14.5844076388889	15.1939128227513	16.0151980277778	14.7699847523148	14.600424225	14.4003875833333	14.2930939583333	14.8570991990741	14.8014423981481	14.4048679583333	14.2781277222222	13.7343083888889	14.5064410305556	14.2531488611111	15.2691008263889	14.8203574305556	12.6044920833333	14.6644906712963	14.8098275138889	14.4245818148148	14.71490125	14.4603950972222	13.4766483888889	14.0324138472222	14.2946510833333	14.1426716527778	13.3603985
ADA2	9.6178462712963	8.325496475	9.078492675	9.555159875	8.85936379166667	9.76833622222222	8.33747043240741	9.3346299712963	8.57052277314815	7.53636142037037	8.8668426962963	8.90986288194444	10.191399737037	9.09471319166667	8.11740610759259	8.15681786111111	8.96079465324074	9.89201400555556	9.611108525	9.49983005740741	9.47044368796296	9.72393403333333	9.52124787638889	9.32636257268519	9.43587505648148	8.10656745694444	9.26941784861111	9.48621716388889	9.68288176851852	9.29961223425926	9.61149804259259	9.40949934814815	9.55113606759259	9.68092665185185	9.0804804	9.41865107777778
ADAD1	7.65851723101852	6.53642983333333	6.23889136555556	7.47895911944444	5.68470096574074	7.89279342592593	5.27434099166667	6.49731978240741	5.64209821527778	6.09428918796296	6.89460193611111	7.31100086203704	6.22812256018519	5.54326540648148	5.6719681962963	5.09331485694444	6.47006338148148	6.71903447037037	5.94193429722222	5.87961292777778	5.85885983611111	5.31749848842593	5.38917123611111	6.02967697407407	5.65819285185185	5.26545926611111	5.43239001666667	5.40551096111111	5.88215386851852	6.30591109444444	6.63677830787037	5.48126631666667	6.311381025	6.5006826712963	6.71330283425926	5.79978972777778
ADAD2	8.65418452777778	7.82053837407407	7.53591154166667	7.63763092222222	7.48889812592593	7.11808243888889	6.59794262638889	8.05084875462963	7.62322156851852	7.9468840162037	7.76521101018519	6.9965237662037	8.05205552037037	7.86233571851852	7.63321490092593	6.9813708912037	7.87104970046296	7.70383679351852	8.26974880092593	7.79723927092592	7.6817302787037	7.59738286805556	7.8808498462963	7.77301260833333	7.07607878194444	6.49652786481481	8.10008824814815	7.91059816203704	7.98622275925926	7.78737228287037	8.18075795833333	8.35971520833333	7.79791476574074	7.47203295092593	8.28711508888889	7.83482519074074
ADAL	8.20795823981481	9.08452846481481	8.27222398037037	7.99997926666667	8.04571664166667	7.82106083518519	8.78880954907407	8.74981844074074	7.61975178055556	8.64422688055556	7.87752593240741	8.31592298990741	8.2630878212963	8.66419668796296	8.90574032944444	7.93369620972222	8.35396342314815	8.61848663518519	7.86708822944444	8.09446806712963	8.10055285925926	8.09777753981481	7.87357821898148	8.44191073009259	8.42283622268518	9.45973183148148	8.59581898101852	8.29784268796296	8.51856326990741	8.34901415611111	8.32806794583333	7.90004119046296	7.96037268148148	7.69213991111111	8.38093995092593	8.1549135037037
ADAM10	10.086625887963	10.6350559018519	10.4108965740741	10.1864538027778	9.63791848611111	12.3468886458333	10.4897362555556	10.2067254962963	10.6280613055556	9.65195282777778	11.2738178472222	10.1911274351852	11.9632862407407	9.9999023037037	9.56507606805556	10.8837975138889	10.2326893425926	10.9488495555556	10.0600604189815	10.0547577997354	10.1722575690741	9.71238772314815	9.71582611944445	10.2802141	10.1862459222222	9.3224079712963	10.3365166083333	9.96456281296296	10.1496388422222	10.3378800509259	10.4480417759259	10.0176222305556	10.0979470324074	10.0704830916667	10.0832882703704	10.0480065300926
ADAM11	7.14041674722222	6.91585988333333	6.419911275	6.83296537777778	7.12824560462963	6.60752855722222	6.35032905	6.45895926435185	6.31892852777778	8.44311450740741	6.84801217222222	6.70077846574074	6.98986177462963	7.89086262592593	7.87212292916667	6.36693236944445	7.27947316018519	6.96813243981481	7.23027945555556	6.77273015	6.80863065555556	7.0031086675	7.2636792037037	7.15041433768519	7.31246052037037	5.64512323333333	7.20343420925926	7.22403695231481	7.39298572037037	7.01951956944444	7.36162329398148	6.87036337222222	6.82049176805556	7.06367728796296	8.04491317592593	6.43542809166667
ADAM12	5.71978519074074	5.60961281805556	7.44196269351852	5.87235291851852	6.63356908518518	6.49731978240741	6.46566661527778	6.5710313212963	9.05333801296296	9.39158351944445	6.71903447037037	7.15926929537037	7.46627080092593	6.91530215416667	6.71319157898148	7.8904557212963	8.90665892407407	6.77582124166667	6.36177893888889	6.67303218703704	6.35434032962963	6.79264296388889	7.21189631388889	6.52159493055556	6.97419015740741	4.70934615277778	5.94626401666667	6.38916055833333	7.26208370444445	5.94367797314815	6.566651325	6.07509352916667	6.14472681018519	6.99613403425926	5.90173937037037	6.72049131712963
ADAM15	7.61637138703704	9.28815019074074	10.0364020571296	8.15237771592593	10.3995398314815	8.38445514814815	9.18990370555556	9.03660096944444	9.673675725	9.12034988935185	9.27995493703704	8.66512968518519	7.53591154166667	8.5116983537037	10.1252658814815	10.3100406805556	9.38128556574074	9.83596736527778	8.58626286481481	8.75542443888889	9.63116929074074	9.18341518703704	10.4903061148148	9.56268674814815	9.36591748222222	8.56826972037037	7.09670381462963	9.29663404490741	8.1515520962963	7.5103090037037	7.8740219012963	9.44168425	9.6781349787037	9.42120189444444	7.26647129814815	9.93407021111111
ADAM17	11.1509879305556	11.3322446167328	11.4916722222222	11.3622762592593	11.0764992986111	11.4174084189815	11.366152	11.3410097063492	11.278617412963	11.2613142939815	11.08466475	11.1860693296296	12.5624758981481	11.0715660162037	11.3754403333333	11.5952544722222	11.4703574444444	11.4380086064815	11.2775957361111	11.0463906833333	11.0402049537037	11.2748122777778	10.6300512037037	11.3475659583333	11.3784857962963	10.14061415	11.1919725824074	11.2646184490741	11.1658984907407	11.0911014583333	11.2313522777778	11.8038107888889	11.1878836805556	10.8419970712963	11.0983285925926	10.8615009537037
ADAM18	5.46277316712963	2.71873862777778	2.60690661111111	2.94353508703704	2.62186633333333	3.60171387777778	2.74393542222222	3.68580301851852	2.83634665	2.75531574722222	2.73228215	2.70164970833333	3.48828375833333	2.64387642222222	3.50469991111111	2.78140795277778	3.68250049351852	2.73561178055556	2.61492452777778	2.64644264722222	2.66528818333333	4.91104485740741	2.62675469444444	2.59556675	2.69018221666667	4.30033967777778	2.63824183888889	2.6084572	2.700491425	2.60182241111111	2.69159484722222	2.94142000277778	2.66737577777778	6.18992727962963	2.99529103518518	2.69305225
ADAM19	10.8338296314815	10.086625887963	10.313720632037	11.3949579444444	10.1882071388889	10.5533653407407	10.0163213472222	10.6109661925926	10.8091383472222	8.70691239907407	9.59787057407407	10.7701558888889	11.5653108888889	10.544472712037	9.39266080740741	9.13607108703704	10.2230342333333	9.82043768888889	10.8231296388889	10.2649900425926	10.298500987963	10.408070212963	10.5855123435185	11.1419724027778	11.1303732842593	8.10931955092592	11.028160057037	10.8258990324074	10.7990688361111	11.0821636805556	10.8337927222222	11.1743754555556	10.8093283060185	10.6095872462963	9.56484550740741	10.7747010361111
ADAM2	5.4442596412037	4.06916046574074	5.48742975185185	2.60472930277778	4.45441596481481	2.62141003333333	2.79787831388889	3.92402502314815	7.7639581437037	4.89646102222222	3.26339016388889	4.80289748611111	2.62366928888889	6.92861320925926	5.06718779027778	2.62498991111111	4.62223944305556	4.09854439351852	4.74992327962963	4.87726397037037	3.27903473333333	3.26928225462963	3.71463484074074	2.75442651944444	2.66334938611111	2.61595575	4.89297373611111	4.4787528212963	4.70520179537037	4.83611763074074	4.35936627314815	4.63457265777778	4.62100395277778	4.27827816574074	4.24158474166667	3.67794288518518
ADAM20	5.54248657361111	5.09119517222222	5.77093664675926	5.40180774351852	5.29778396666667	5.20163714018519	4.70882723462963	5.66923862611111	5.65814020185185	6.04106239722222	5.04342102407407	4.96385479861111	6.56377880833333	5.41974735185185	5.3083236537037	5.85235584444444	6.00855400925926	4.73999897222222	5.57163502777778	5.21237491388889	5.23848479166667	7.04702980277778	4.87201542777778	6.30773800648148	5.68172272425926	5.92122280185185	5.90846998185185	5.54559225185185	5.76800379074074	5.73451983333333	5.22027154259259	5.59657041944444	5.2547378337037	5.05835981666667	4.90336256203704	5.39240370555556
ADAM20P1	6.90591631759259	6.3043725212963	6.92324707248677	7.1171988962963	6.3963792837963	5.99569006018519	5.91174748425926	7.06568763981481	7.33094934166667	6.23939309259259	6.23939309259259	6.90091505833333	7.68442623055556	7.76698025277778	7.06061077685185	6.94861567203704	7.07001295462963	7.23008895740741	7.35607890601852	7.57773763888889	7.01527841833333	7.90404106759259	7.05194666944444	7.57773763888889	7.51775807685185	7.29172661203704	8.06494693611111	7.49234028611111	7.9740076625	7.63641411481482	6.79161731944444	7.51729081944444	6.91055862592593	6.68453787962963	7.23773901666667	7.27432120462963
ADAM21	4.13130070462963	6.34367994722222	3.87136406666667	4.64275554074074	3.94658595740741	4.19941853148148	4.60259812407407	6.12621577777778	3.87136406666667	3.81414885833333	4.2241137625	3.82192276203704	3.98177687777778	4.025779125	3.10227307037037	4.4466171	4.117919375	4.20728040925926	3.90104604166667	3.95881220740741	4.95853156907407	3.99476301388889	3.616016675	3.81687594166667	5.89313854814815	4.27425321805556	3.54046556574074	3.239931675	3.79758561111111	3.91192579722222	3.82340366111111	3.08513741388889	3.74160246388889	4.09946788935185	4.16137042777778	4.02521290277778
ADAM22	6.85871015444444	8.18105029490741	7.86883419768519	7.41802512944444	6.56952776666667	6.77704788888889	6.42841669444444	6.15865284583333	7.07920415185185	7.80214579212963	7.31291684490741	6.52527011944444	5.4948419212963	6.96080729351852	6.12750256851852	5.32547260277778	7.29791997685185	6.81221547546296	5.57913478657407	5.71599615972222	5.71077467638889	6.58012961018519	5.79226384907407	5.54094753935185	6.02491690740741	6.04220278888889	5.90654643796296	5.95539192962963	5.73290511111111	6.04045528611111	6.07947625740741	5.41855851805556	5.98900405462963	5.80971186435185	5.79308207083333	6.27865003518519
ADAM23	6.78971571388889	6.933225125	9.62305699166667	9.04393217824074	12.3268431097884	10.0159497087963	11.7948471393519	8.44800787361111	10.5540196342593	9.79282648194445	5.39095715925926	12.0434609787037	4.78575339444444	11.1727141296296	10.402942662963	9.85144858425926	5.78281140185185	6.92489209027778	7.50186608277778	7.1876002012963	7.40727090416667	8.03364058888889	8.07624455740741	7.61115887962963	8.47241506851852	8.34476097037037	8.60633382314815	9.43253872037037	8.6327716037037	7.77736400555556	8.06494693611111	7.71046414537037	8.12941198055555	7.47114900277778	9.32736048981482	8.12724789768519
ADAM28	11.5321817916667	10.7701558888889	11.1575124175926	11.1893840722222	11.3211129944444	10.5831107583333	10.9507520972222	11.3785473611111	10.4642374074074	7.73638673425926	10.4326066990741	11.5192397782407	11.8060074953704	10.983837937963	10.5806095555556	8.90618378849206	10.448643287963	11.1838663768519	12.702153712963	11.8572360555556	12.4278258055556	11.717658325	11.4842195185185	11.25809125	12.1225739583333	9.59983761759259	12.4642574814815	12.0390416851852	12.44904175	12.3552830324074	12.4718269722222	11.6598860509259	11.7387129925926	12.0129443888889	12.0094086851852	11.8782878657407
ADAM29	4.68010447916667	3.26898976388889	2.72518993055556	4.56181736296296	3.21902283611111	4.78575339444444	3.13021436944444	3.02895368148148	3.51116804722222	3.33848383194444	3.76917581759259	3.2494215537037	6.27210943333333	3.17379265555556	2.86967868055556	4.12011159074074	3.2323229037037	4.25383398518519	3.14666061111111	4.1323134537037	4.8001287712963	4.79198378703704	4.27629873518519	4.4893258462963	5.14825689722222	2.9547809	4.49989646296296	4.82679858888889	4.22859271574074	4.65478957962963	4.08794711759259	3.22412161666667	4.3282279037037	4.67495550833333	5.76650731527778	3.35840043194444
ADAM30	4.57707896203704	4.5786626962963	5.29871882777778	4.64574180833333	5.25051399444444	3.55310072777778	2.90032365555556	4.90108321388889	4.25137600555556	5.14360283055556	4.43107195	5.20112264814815	3.7221736712963	5.78426647407407	5.7733651287037	3.04659792222222	5.84725425	5.65872898888889	5.72645981851852	5.45381053796296	4.08984496944444	4.35379009722222	4.4586002087963	4.99476408240741	2.921580375	4.06343555833333	5.97974764722222	5.696867765	5.61647571944444	5.65819285185185	5.47674492685185	5.97170482962963	5.22370483518518	4.83924348333333	5.37937615	4.91679414444444
ADAM32	5.96776951388889	5.18710648037037	5.61164744722222	4.74098186851852	4.58905542222222	5.61821789351852	6.18857012916667	5.34591211759259	5.99405139166667	4.61458745	4.88523496759259	8.15393488009259	3.4691687037037	7.09504022777778	7.27089093888889	6.50092918194444	5.51681442083333	5.22025635833333	5.80689128796296	6.86184371805556	6.96086486944445	6.54110373009259	7.919188275	4.85069108333333	6.2282535037037	6.40647202037037	7.14267419166667	6.93588172592593	5.67942444814815	5.85832307222222	7.35252461574074	6.39189650277778	5.71077467638889	6.80202329444444	5.81450109444444	6.64308091157407
ADAM33	11.0218852277778	9.37071991388889	10.6677288896164	10.4937110273148	9.22682010462963	11.9955073657407	7.86758283842593	10.1001576037037	9.11476407546296	8.79469346203704	9.61369421851852	8.36180891481482	9.33053655	8.56763353842593	8.43103172777778	9.05793954457672	9.45440546111111	11.2225773472222	9.75165773194444	9.22369885462963	9.79607689074074	9.54582712685185	10.5155625092593	9.56605116805556	9.22331537777778	10.6605525601852	9.38431415925926	9.40949934814815	9.51026948148148	9.45019337314815	10.2602373927778	10.7464147180556	9.94496744537037	10.2190617916667	8.9918442462963	9.58455916666667
ADAM5	2.97206477083333	5.4255903087963	2.73464101111111	3.06369517962963	2.72278643148148	3.58323831759259	2.91061760648148	2.85666152222222	3.26458850833333	3.26781225138889	2.89392265	3.0594293712963	2.99900072962963	3.15473393425926	2.87636038611111	3.06369517962963	2.79216205277778	3.1665627287037	3.26782318425926	2.79794557777778	2.83639950277778	2.94991667777778	3.118981975	3.24104827777778	2.95605126805556	2.84877888333333	2.81969189444444	2.7426447	3.02045193611111	2.74700769861111	2.77154035833333	2.69907048888889	3.01827841388889	2.69159484722222	3.38185682685185	2.74606491111111
ADAM6	4.965780425	4.4571084	4.71669474027778	4.86927488888889	4.40864372407407	5.14930731018519	4.12124471018519	5.47437491944444	4.16541306666667	4.15487431462963	4.62740417407407	3.97512111111111	5.55072110046296	4.16871871944444	6.23823095092593	4.23253364259259	4.70352221944444	4.51575112592593	4.36364301944444	4.19711131481482	3.99352040925926	4.10958740185185	4.21745531203704	4.29566103935185	4.14980700740741	4.14733119907407	4.53153341851852	4.53907511111111	4.66851681157407	4.51705794305556	4.41051958981481	4.57575023518519	4.42756207777778	4.49180318333333	4.35574303240741	4.65750124907407
ADAM7	3.31566221851852	5.21375906666667	4.12124471018519	4.783018725	3.74775363148148	4.9463403087963	4.52887062777778	3.03201695555556	4.73917599722222	4.59484333194444	4.72637878518519	3.26145475833333	5.02451493240741	3.16878441574074	2.86209912314815	6.11408046574074	4.10981831851852	3.98328365	3.16230526111111	3.77007104444444	4.58930142361111	3.9657945462963	4.01611301111111	3.7998198837963	4.68113915277778	4.38972141018519	3.13775813518519	3.0825646	3.9657945462963	3.9992762287037	4.83189903055556	3.84824319351852	4.43148056111111	4.50326646388889	4.71605271759259	4.58507941481481
ADAM8	15.2836344259259	16.2838303082011	15.8399521064815	15.9050615416667	14.9384347592593	15.0222128981481	15.4168718194444	14.8492772037037	15.4800726428571	14.4366050277778	13.947089125	15.5510588055556	17.3195347962963	16.1242851435185	15.0467766388889	14.9528685555556	15.8132661805556	14.6318669722222	14.8436321574074	14.6468301111111	14.8816998333333	15.5162805046296	15.1086738819444	15.0523346111111	15.5188218452381	12.9660777638889	15.3763833611111	15.3569556944444	14.9347248472222	15.0084100138889	15.0719407592593	14.1701952916667	14.9347248472222	14.76986025	14.9823791944444	14.6224836111111
ADAM9	9.21050044490741	8.96220283611111	9.12639153240741	9.16600453240741	10.0511039125926	9.74518752037037	9.93698916740741	8.99472805092593	9.85594441666667	9.43168008425926	9.29167496342593	9.63716075	11.310942712963	9.88882653703704	10.0931438240741	10.9979973888889	10.0047741365741	9.64524637037037	8.16066621111111	8.78511791342593	8.69355471018519	8.69680676388889	8.61417774537037	9.35928159490741	8.71925344814815	9.84929945833333	8.78331770648148	8.80881786388889	8.60984218194444	8.65856919444444	6.88478870925926	9.74175186574074	8.72766178240741	8.74657931574074	8.40976063055556	8.43626480740741
ADAMDEC1	13.5731893240741	12.7600178518519	12.9601971944444	14.286118	12.7922480694444	12.410642837963	13.319771	13.4041215833333	13.4653042777778	10.8539447759259	12.4499754097222	13.8852833981481	15.1002381805556	14.5981501898148	11.589050125	11.7658940694444	13.7640789907407	13.761595781746	12.7285649722222	13.169829162037	13.0328439027778	12.8956443703704	11.5375705601852	13.55806175	13.3771863425926	8.20707075796296	13.0491738055556	13.0919191574074	13.3870810555556	12.7797988703704	13.4171399444444	11.9082906541667	12.7554888796296	12.4168695833333	12.1756975555556	12.5107945138889
ADAMTS1	7.65033560833333	7.34101050555556	7.54327147777778	8.60302807453704	8.15986989814815	8.48633712222222	10.1311432685185	8.41104800074074	9.24104377222222	8.66718229722222	7.43645200925926	9.58686522777778	6.25726818518519	8.51689154444444	9.52265845648148	10.270076787037	8.99146418472222	8.30916540694444	7.57561826388889	8.72766178240741	7.78241277648148	7.58404204166667	7.7070009537037	8.37601043888889	7.50396357222222	9.75284035925926	7.44318824092593	7.72926104722222	7.04939437037037	6.9381519537037	7.32340750092593	10.4752704050926	9.31848124074074	7.22682908148148	6.97850676111111	6.96349956851852
ADAMTS10	8.25098023981482	8.59584203981482	8.28029393981481	8.34023602907407	8.15069938518518	7.84441771944444	6.2727769287037	8.62561606861111	8.23782422287037	8.9511039712963	8.24125044027778	7.85202871712963	7.430454225	8.57844194055556	8.62850431435185	6.46154279259259	8.62445519722222	8.44706233518519	9.23549742777778	8.82750246574074	8.00047187962963	8.46345329537037	8.56452440277778	8.79929291944445	7.54775540601852	6.62706069398148	8.82468672777778	8.68695409027778	8.9809437875	8.95555123611111	8.75905589861111	8.96655060277778	8.27738110555556	8.21446780787037	8.47343021481482	8.52035520092593
ADAMTS12	3.50547501574074	3.95322276944444	5.43698011388889	4.07571632037037	5.04859366111111	3.62499257222222	3.48828375833333	5.13352554722222	6.05967466759259	6.75905797916667	4.70824073055556	5.11572359583333	3.54106665	4.82175428981482	4.17867138148148	6.08960854351852	5.49665397685185	5.12983111481481	4.66851681157407	4.71732131944444	4.46796901296296	4.27191937592593	4.72610869212963	4.12481224166667	4.15397518981481	4.06855108981481	4.87637223518519	4.91411805740741	4.8214204037037	4.55243475648148	5.0274519962963	4.48288016111111	4.1585487287037	4.14620750925926	5.99774763611111	4.6654870537037
ADAMTS13	9.06322768592593	8.96384871851852	9.0094102087963	9.52894960092593	8.48793921435185	8.61060159259259	7.89394416111111	8.77805865925926	8.32829111851852	9.25593542361111	8.74634303796296	8.09510890833333	8.39653826388889	8.68274052462963	8.80566312916667	8.26415462083333	8.60123680648148	8.77194501805555	8.42548868333333	8.09370437731481	8.13696349398148	8.53331991342593	8.59680640981481	8.47732304611111	8.07217703194444	8.28674657962963	8.27468785648148	8.37394594907407	8.37021009722222	8.54392699537037	8.6658919712963	8.56138566944444	8.43159168240741	8.41535376944444	8.32057175925926	8.32495272638889
ADAMTS14	8.46551438611111	9.2291451662037	8.64422688055556	8.45625004055555	9.19992414444445	8.60480793888889	9.29807227407407	8.12575278796296	10.238227800463	8.98915700185185	9.01365258805556	8.8344175625	9.86580348888889	9.93533456296296	7.84592473194444	9.07369841388889	8.97143199768519	7.980359475	8.56361306259259	7.66191564907407	7.72366503333333	8.10008824814815	8.31119320944445	8.75963204351852	8.25957959351852	7.11386502777778	8.81191592037037	7.84927333194444	7.91322642722222	7.93768609814815	7.61267126481482	8.4005190787037	8.10478630138889	7.95116359907407	8.12888484722222	8.15522963425926
ADAMTS15	2.76831693611111	3.80784096111111	4.23253364259259	4.52484733472222	4.62912350277778	5.28996495462963	4.4332614287037	3.77006919166667	4.59259681388889	4.30484042407407	4.26001975972222	3.98253463055556	5.13994786111111	5.3559705962963	3.90693649722222	4.78722445092593	4.07013625462963	4.5667855	4.6028917712963	4.43716586666667	5.068129075	3.9133887462963	2.64255168888889	2.64126410555556	4.28982682222222	3.9740315037037	4.20681327685185	5.16862322222222	4.67584229722222	4.15521696388889	4.01511755601852	3.43132411388889	3.89899717777778	4.046569975	4.08984496944444	5.23686096481481
ADAMTS16	3.42472876388889	3.49192197916667	3.89852344444444	3.70618793055556	3.63636712777778	2.62280529444444	2.74755813055556	3.5468357462963	3.98777918703704	7.87841086944445	3.7895992	5.54326540648148	3.76064306759259	3.36979063333333	3.82480925277778	3.74844619351852	4.70541864907407	3.82826169444444	3.46837103888889	3.62107469722222	3.3322552875	3.07844307777778	3.58776506111111	2.8205636	3.65853298240741	3.94596977407407	3.75593489166667	3.26300308611111	3.50340055833333	3.74269092314815	3.42408539444444	3.70433587222222	3.28744704722222	5.18675954861111	5.26389558055556	3.28530014259259
ADAMTS17	4.52155208277778	4.70101079166667	5.1626300537037	5.4255903087963	5.64066257083333	5.20021743842593	4.55254782962963	4.36205386111111	4.91928700462963	5.17561983425926	4.62995803981481	4.90490705925926	4.50391338666667	6.12750256851852	5.60426485092593	4.63461541296296	5.39581726648148	4.94444774074074	5.00212236759259	4.80427124305556	3.88823033518519	4.70728166527778	4.34569233333333	4.55134394722222	3.68649105462963	4.70442636111111	4.99708005925926	5.08579753166667	4.777168525	5.27274186388889	4.93680189351852	5.16862322222222	4.61914784537037	4.15397518981481	4.89737620925926	4.5080939787037
ADAMTS18	6.36693236944445	5.60816545740741	7.06009467759259	5.27334233333333	4.10856562731481	5.30008090416667	6.6190494	8.07483318888889	6.472643725	5.6276938537037	5.85235584444444	9.04256380925926	5.36152134351852	7.87662617407407	6.06311754305556	5.85434405555556	5.93948890185185	6.88840344444444	4.51380813981481	4.46203637777778	4.46300124166667	3.55293274259259	4.23922237083333	4.13015050833333	4.30452712453704	5.16772996018519	5.56778168888889	5.83706962037037	4.172504075	4.87339014555556	5.63157770833333	5.73207252777778	4.25431912222222	4.30785166953704	5.43434958703704	4.26348571944444
ADAMTS19	3.72786242777778	3.18518055555556	2.71498	3.63859477222222	2.95740416388889	3.99473680555556	4.82235713611111	3.61101622222222	3.37614082916667	5.781859625	4.565650925	3.18843097222222	3.32235462592593	3.845397475	3.51381645462963	3.09782690277778	3.91703401944444	3.20198325833333	3.78881697037037	3.69098514444444	3.13121581527778	2.90934995555556	6.7910479537963	3.47524721296296	3.49787952685185	5.661427075	3.7710468	3.73788801666667	3.56265906944444	3.73210504166667	3.56962436111111	4.9360188	2.92921031666667	3.29944356574074	3.0825646	3.88137741759259
ADAMTS2	7.66391111759259	7.81098398935185	8.06433587592593	8.63275981944444	7.91347586203704	9.05168105046296	6.67333244722222	8.15420612777778	9.27337107722222	9.00193977222222	8.09781697546296	7.49591444398148	8.00787996324074	7.92589998796296	6.9965237662037	8.92315259722222	9.42748642962963	8.25057786851852	6.98320388898148	6.6635490787037	6.95045270092593	7.2755238712963	7.33948337916667	7.78737228287037	7.56686087731481	8.09280690833333	7.40506406388889	7.6726480437037	6.98320388898148	6.89648363796296	7.56686087731481	8.68019801018519	7.06703733981481	7.05989294981481	7.85280509537037	6.92256534305556
ADAMTS20	2.80862007222222	3.08813566944444	2.88655214166667	2.79787831388889	2.93412621111111	3.7245777537037	4.1562288875	2.86613092222222	3.19136994814815	3.05820189907407	3.88428708888889	3.06262448981481	3.33627819166667	3.0594293712963	2.80343881666667	4.69513915694444	3.18191181944444	3.0594293712963	3.04813238703704	2.73810798333333	2.76659635972222	2.85662611574074	3.18615605555556	3.16658631666667	4.10619315833333	2.87179196574074	2.73056834722222	2.81516058055556	3.24982997777778	2.78066834166667	2.91642860833333	2.87771359444444	2.97534579444444	3.1453074125	3.1223273125	2.93354395833333
ADAMTS3	3.51751505740741	3.24476233611111	3.83063240277778	3.29662511666667	4.24608757277778	4.00592581666667	3.97271064166667	4.47124649259259	6.70946864259259	7.19288521666667	4.97252068425926	3.99698660833333	3.92744716018519	3.45464137037037	5.18772320925926	5.99279026259259	4.183576475	4.40396566388889	4.579375475	5.12703379814815	4.67324208981482	5.59006054222222	5.25262056388889	5.76948623962963	5.36840729907407	5.61316499027778	4.92664719166667	4.80526795648148	5.23536796574074	4.71050282777778	4.42440453842593	6.26696947777778	5.4925225787037	4.74911969444444	4.24429687962963	5.17518824351852
ADAMTS4	8.90052004722222	9.11583780972222	8.8728649625	8.99653139722222	8.63643156666667	9.09975881527778	9.10104483240741	9.50822871805556	10.1102421013889	10.775364612963	8.9183676662037	9.07019812925926	7.09184754018519	8.81789246074074	8.54696514166667	9.14862361574074	9.98325722037037	8.78524166759259	8.32296417305556	8.31866755231481	7.49990437962963	8.32896972037037	7.75986277407407	8.86916110138889	8.62879418861111	6.50669628657407	7.66400059027778	8.47612942638889	8.16731996666667	8.01343835555556	8.03364058888889	10.4041018416667	9.59853768796296	7.93948745231482	8.22312245814815	8.19136588981481
ADAMTS5	8.85852952592593	8.39247328194444	9.5279235587963	10.63652385	9.61970668796296	10.1677535833333	13.1985780648148	10.6155586018519	11.8028144166667	10.0476907314815	8.57449773101852	10.500516612037	7.45932587731482	7.84114502777778	11.3344834718519	10.6633563555556	10.2324609416667	9.66950063703704	9.26172633611111	10.3082996263889	9.10169607222222	8.77765086111111	9.29998952314815	8.71621023055556	9.48063831342593	12.7002248958333	8.58565940555556	8.87281124351852	9.57670273888889	8.722132825	8.8355594537037	8.72479865092593	8.40529872314815	8.21391550092593	9.29267493425926	8.17397709444445
ADAMTS6	4.79139759777778	5.00280403333333	5.3752947212963	5.12778726481482	4.49782950601852	5.09178996388889	4.29995346527778	5.24656956277778	6.26463341685185	6.55952159074074	4.87299507777778	5.01628670185185	5.94220100138889	4.71058619722222	5.11057367592593	6.09428918796296	5.44982002962963	5.60961281805556	6.3328513	6.05808151111111	6.33439418518519	6.19997864305556	5.77784918796296	5.21501229074074	5.83243792314815	6.07509352916667	8.25688438472222	5.88889324074074	5.59242385833333	6.02117331481481	6.25888162222222	5.49044395277778	5.27957040092593	5.5007026712963	5.63810088796296	5.59072880740741
ADAMTS7	10.3594493481481	9.55183683101852	10.2920529148148	10.1752213407407	9.58014629305556	10.1480294446296	8.94667145648148	10.2155954175926	9.5106140037037	8.60729787777778	9.81805574259259	9.28118066296296	9.76791904018518	10.1601265208333	8.92768963518519	8.75763154351852	9.40601774351852	10.3107048083333	9.76869905740741	9.69688504722222	9.91250041666667	9.17498377037037	9.61780931759259	9.59928068935185	9.37505163564815	8.85908691092593	9.74098017037037	9.75247395740741	10.0164475361111	9.99201405740741	9.89336471111111	9.61692757962963	10.0208599425926	9.88653082037037	9.47846896388889	10.0461699805556
ADAMTS8	4.17919861759259	5.00645853333333	3.62707711759259	4.87133355462963	4.19811299722222	3.451433475	4.40968208611111	4.58491583425926	3.26898976388889	5.43783731388889	5.55485780648148	4.05127822592593	4.76372693888889	4.41169714722222	2.73919859074074	4.0582428625	4.72886596111111	5.17492125277778	4.34389959814815	4.42547771388889	4.7846582212963	5.15070811388889	6.58816396481481	3.28621161203704	5.79006005925926	8.63445157962963	3.42408539444444	5.64651576296296	3.73710413611111	3.83786952592593	4.67855764074074	7.48117419861111	6.33153915	5.1128334712963	4.78068316111111	5.51270307777778
ADAMTS9	6.25726818518519	7.34592387777778	6.7538334037037	7.32922540324074	7.93469291759259	6.99978636712963	6.93447971296296	7.68442623055556	8.48735869537037	9.61691210833333	7.61058388888889	8.00494581944444	7.06009467759259	6.08164843796296	8.8183654012963	8.84778539490741	9.9341607962963	7.04991689074074	7.35252461574074	7.74749913796296	7.84400005648148	7.21810868611111	7.56569327824074	8.02897093888889	8.061688075	8.19136588981481	7.01321885185185	7.33270581203704	7.0176667037037	6.88546394814815	6.81449527592593	9.30431569907407	8.77602056990741	7.14020082546296	7.88728131851852	7.37601089953704
ADAMTS9-AS2	6.92212535555556	8.19299339490741	6.70417822592593	8.00740693509259	6.32489550277778	7.91978606944445	6.01962432222222	8.05012038888889	7.58402755694444	6.30066114166667	7.47895911944444	6.57160516296296	7.71909545833333	6.57689752777778	7.0997919962963	6.56738056111111	7.86461905833333	7.52377148009259	8.28746921481481	8.52509807814815	8.53957200324074	8.68832492916667	8.67454295138889	7.99792893796296	8.12678079351852	10.1364131226852	8.32694942824074	8.36466348657407	8.04596533287037	8.16109825972222	9.07471279259259	9.77946382314815	6.98447655462963	7.92713256898148	8.15522963425926	8.13821740925926
ADAMTSL1	6.249123225	6.07944243611111	5.79594697361111	6.46566661527778	5.77229153981481	6.95910802685185	5.23372195	6.26714082222222	6.21171802453704	6.40659558981482	5.94220100138889	5.62240485833333	6.16786138981481	5.97298340092593	5.81016754814815	5.71215745	6.22029532453704	6.32674549074074	6.32026578657407	5.99411276157407	6.1316061037037	6.02642250416667	6.50898369861111	6.31065362314815	6.47376475462963	5.91956209861111	6.3962688175	6.43142229259259	6.42471864814815	6.18828712546296	6.6131930712037	6.90271878703704	6.1243656087963	6.03619001435185	6.15929631666667	6.33781401574074
ADAMTSL2	7.87163087962963	8.31673178194444	7.93004313333333	7.2630599712963	7.53591154166667	8.23547621111111	6.91530215416667	7.98777190185185	8.69588745092593	10.6796125777778	8.01896003888889	7.58196625046296	6.61158016018519	7.42707528333333	7.56937640555556	7.10013338101852	8.42124074259259	7.54692512518518	7.94515239583333	8.07541551333333	7.61267126481482	9.17852849305556	8.82468672777778	8.13975381388889	8.21163267777778	8.80530338148148	8.22268064814815	8.10785275509259	8.26974880092593	7.78341882222222	8.8755964287037	8.12402039490741	7.83738924537037	7.86094177222222	7.58207707592593	7.91672663657407
ADAMTSL3	4.51837979861111	5.57846584398148	4.50771697731482	5.47820307037037	3.64312951481481	6.24593354861111	5.21542281296296	5.8176471537037	5.94869425648148	3.84133975462963	5.66744924259259	5.22682911574074	4.28955289074074	4.11698231111111	3.83780133703704	5.77604936851852	5.30577441203704	6.47392797222222	6.23767549166667	8.14649109814815	6.81627772083333	6.49705175092593	6.83890982546296	6.68532202777778	6.20800959444444	10.3628796203704	7.14641929351852	6.70645271388889	5.42984677037037	5.87488925925926	6.82182110324074	8.93228041666667	5.27006384842593	6.28704998981481	5.79597741759259	6.89648363796296
ADAMTSL4	8.07163988287037	7.63179929027778	7.78307714953704	9.05852881666667	8.69087479861111	8.19725758611111	7.35048458703704	8.31753841388889	9.25197313425926	7.51701571759259	7.96772329907407	7.77714504342593	11.0265849990741	8.52686977916667	7.8331957875	9.40027486574074	8.73719720972222	8.2688538837963	8.11454862037037	7.76250603416667	7.63470169444444	7.58487911018518	7.23648303611111	7.82854483425926	7.40652923935185	9.12246159722222	7.69097137824074	8.0908364375	7.67323539444444	7.31246052037037	7.38535963611111	8.96180839444444	8.10008824814815	7.32263898333333	8.10785275509259	7.65931171759259
ADAMTSL5	7.35134999027778	7.61132099814815	7.33709615601852	7.76464818240741	7.45106157037037	7.505922975	7.21274434907408	7.64282617222222	7.26655550648148	7.0778011787037	7.33304188333333	6.88256650925926	7.62722866435185	7.007457885	6.69232031759259	7.27260529444444	7.21469423518519	7.21274434907408	7.370729035	6.91055862592593	7.02293214722222	7.20061568240741	7.22089091666667	7.22875213333333	6.93003016111111	7.87009469166667	7.1079688537037	7.0787829787037	7.3605060787037	7.20859281388889	6.68344405555556	7.66442052314815	7.15229744722222	7.15229744722222	7.65483202268519	7.14833615925926
ADAP1	6.94002145925926	6.72488953703704	6.60752855722222	6.16430429166667	7.21710990925926	6.40603209259259	6.7352824287037	6.09476328703704	5.63810978888889	6.50092918194444	6.38616216990741	5.74533422314815	7.97585320462963	6.35533817962963	6.28163612314815	5.78881855925926	5.67917624722222	6.44780792638889	5.89712141388889	5.58464135694444	6.07306095324074	6.96032480638889	7.00499226388889	6.51771780925926	6.91526773611111	5.73940716666667	6.086723475	6.01177246527778	5.60885495833333	5.63564868055556	5.83243792314815	7.50793211759259	6.13866809305556	6.20602934166667	5.99684550092593	5.96978083425926
ADAP2	12.4014254814815	12.2064933101852	11.847149037037	12.6743396944444	11.8460323625	12.4155596574074	12.1465052777778	12.5999600277778	13.4005891893519	12.3197450694444	11.9309996574074	13.046007375	13.911075537037	12.7466393148148	11.7811276342593	13.1036519212963	12.5707049416667	12.5416395277778	12.6404573148148	12.1717076388889	12.7029480222222	12.6797454212963	12.6349916296296	11.701985300463	12.2466335833333	11.3189642010582	12.5038890694444	12.668278	12.5107945138889	12.1292157222222	12.6625536564815	12.187980587963	12.2335244490741	12.2038315925926	13.0556449166667	12.0562981638889
ADAR	11.5948300277778	11.9094619398148	11.1909795388889	11.556586	11.2204397435185	11.4623879064815	11.2469923972222	11.6396443333333	11.2583404472222	11.3021518458333	11.4820219194444	11.5952544722222	12.9862857083333	11.7135848333333	11.3494480648148	11.4233751144444	11.2176208574074	11.4930767509259	11.0936197518519	10.9115761240741	10.9814472824074	11.2595001574074	11.0116184388889	11.6505119444444	11.0760375740741	9.97979049444444	10.9702683157407	11.4818215	10.8847696185185	11.1654155296296	11.0133356837963	12.559909125	11.2280381694444	10.9752030009259	10.7632048546296	11.0958667944444
ADARB1	6.61726350833333	6.53384543187831	6.42841669444444	6.08164843796296	7.63971408333333	6.13600142314815	7.36772823333333	6.57279956944445	7.89443398518518	6.85920575046296	6.64497392592593	6.96531535092593	9.02325292185185	6.92212535555556	7.49380936314815	7.53636142037037	6.59042658240741	6.9836127662037	8.07713733240741	8.02801928148148	8.26657102407408	7.73076080462963	7.57299535555556	8.12997492407407	8.81431227407407	7.44761455925926	7.35467260740741	7.6817302787037	7.68527243472222	7.85379249166667	7.74749913796296	7.17105738518519	7.51829383148148	7.87448841398148	6.40265431851852	8.26302186203704
ADARB2	8.0743452462963	7.007457885	7.73892755833333	7.33494181203704	7.33155390185185	7.40631837777778	7.9775307037037	6.71272701111111	7.78581110277778	6.03833031759259	6.80840151425926	6.84723230888889	8.94389011481481	7.47966848888889	7.67640382962963	7.66505765324074	7.39274186481482	6.66207234074074	6.99793153981481	6.51443582777778	7.20732886666667	6.42235840462963	7.66860793796296	6.93403198055556	6.60744133472222	7.37250462592593	7.5585135087963	7.08705611851852	6.55017361388889	7.20688773611111	7.35655032037037	7.50339916666667	7.09047620694444	7.45725531712963	7.2236116037037	7.37548663148148
ADARB2-AS1	7.21175354722222	5.77034812222222	6.64982489814815	6.52670410740741	5.41908195444444	8.77150177592593	5.05632544351852	5.40663068333333	5.19601699722222	4.323309075	5.40382454444444	3.7763817212963	5.67235833083333	3.87297682916667	3.63636712777778	4.87013524444444	4.85253506944444	6.77915041296296	4.55134394722222	4.13440725555555	4.56051912731481	4.96417779740741	5.4623969412037	5.02949471666667	5.16604845	5.59493586111111	3.64223201111111	4.579375475	4.320029025	4.61009518472222	4.98103863518519	4.58134106944444	5.24176388888889	5.20754978796296	4.78124041666667	4.84574555740741
ADAT1	10.0148042662037	9.98165546666667	10.2424237194444	9.73384988425926	10.2196039722222	9.60583194351852	10.0486757824074	9.7690998212963	9.85058094074074	9.54124019305556	9.55907218935185	10.1244532314815	11.0050159101852	10.5536605555556	9.45804957601852	9.28159969814815	10.0321965342593	10.3276993111111	9.73098372222222	9.86257606309524	10.0183174949074	10.5439875740741	10.0957610227778	10.7627260671296	10.2799296657407	9.10748121574074	9.98313156898148	10.05297835	10.180091037037	9.61282183259259	10.2481472189815	9.75472358009259	10.3504501018519	9.8456389	9.75696889074074	10.2403473083333
ADAT2	10.1864538027778	10.3877299742063	9.90075889814815	10.3056621268519	10.5391488888889	10.2395021944444	9.29167496342593	10.5178724444444	9.67692821574074	10.3628808824074	10.1015012222222	10.0036477333333	9.99609051111111	10.0036477333333	10.4026442453704	10.2378349703704	10.7047798347222	10.2259193062963	10.7719221273148	10.1804238324074	10.2744563333333	10.1261794824074	10.0357197430556	10.3807595458333	10.9452672037037	9.06030793981481	10.3872438703704	10.5944413703704	10.5541320574074	10.3461547083333	10.2851097562963	9.84005938148148	9.67490954398148	9.88412401481481	10.8989805347222	9.75696889074074
ADAT3	7.68282299444444	7.62322156851852	7.6345660462963	7.93827505555555	7.48721516574074	7.78365136481481	7.44029723611111	7.41185814861111	7.24284267407407	6.78024238888889	7.74607125787037	6.74050237777778	8.31633515185185	7.21506583611111	7.379797275	7.61794778055556	7.40110860138889	7.21095717222222	7.34931571018519	6.99689211666667	7.21710485833333	7.7758591712963	8.08550784722222	7.89542996990741	8.24390017777778	6.95045270092593	7.23541854305556	7.01592020925926	7.21763660185185	7.42484466666667	7.48003751944445	8.85865692989418	7.66860793796296	7.60311014074074	8.25227660481482	7.80248086481481
ADCK1	7.51895074074074	7.68070293518519	8.76162332518519	6.83804174351852	7.82886568194445	6.87253367592593	7.3567617037037	7.43593710055556	7.11749436351852	7.56811680814815	6.97560019351852	7.44717207407407	6.73478375740741	8.03526945138889	7.4408885537037	7.39539045833333	7.24382353703704	7.51261362592593	7.70107326064815	7.51230340416667	7.84255453981481	8.41017886712963	8.47186182685185	8.25182195555556	8.16847099490741	7.60202706851852	7.40227418796296	7.96075845231481	7.34393770666667	7.39198947592593	7.54610738148148	7.6477784787037	8.21561258611111	7.79886963888889	6.90934385462963	7.98971365462963
ADCK2	10.3673031777778	9.99736380555556	10.5555039231481	10.2488680083333	10.2710907935185	10.2541655833333	10.7355418759259	10.593156325	10.1592733009259	11.1208594583333	10.4857736805556	10.5246522796296	9.97757109583333	10.621133675	10.6240891240741	10.1040168157407	10.5175615583333	10.5425732592593	10.4152181333333	10.607938162037	10.5645279027778	10.9425814814815	11.0688164305556	11.071202037037	11.1175287837963	10.1822796888889	10.4069117731481	10.6754104851852	10.7890373	10.7656837777778	10.6278717277778	9.97706154027778	10.7248797361111	10.6534724805556	10.6597290555556	10.7947277662037
ADCK5	10.8558484111111	10.9314868240741	10.7467236944444	10.782696337963	10.2215447638889	10.5851021388889	9.84874553611111	10.6293617083333	10.1744784851852	9.68963642777778	11.3486005555556	9.98712975833333	10.1843743842593	10.467087212963	10.7026146962963	10.3045059023148	10.5225989166667	10.8030239337963	10.9315284133333	10.3409011833333	10.6395941513889	11.0843306777778	11.2074078574074	10.9635038148148	11.2056360740741	9.86960768148148	10.7750794351852	10.7604540083333	10.8568263027778	11.0612008148148	10.78830025	10.4809389259259	10.8989805347222	10.9267201703704	11.1793562453704	11.186328537037
ADCY1	5.97124139537037	6.13226859259259	6.43280451296296	6.07580658240741	5.73172668888889	6.73326365277778	5.56699464444444	6.16786138981481	6.85186289027778	8.94389011481481	5.92274751388889	5.77544213518518	4.58393802222222	7.10134432037037	6.99335240833333	4.80559592916667	6.1814833962963	6.01254518333333	5.82293583425926	6.03999216574074	5.93981016574074	6.00861915592593	5.91479808055556	7.5190555537037	5.81685858333333	6.80799534722222	5.81450109444444	6.24099440462963	6.09013445	6.01244743796296	6.18908442037037	6.60018243888889	6.29666724074074	5.70748230833333	5.84465008564815	6.37278439351852
ADCY10	6.88004638055556	5.18412071574074	8.05205552037037	5.11420429166667	7.8364881537037	3.94284147777778	10.3269994703704	8.51726842222222	9.0072822787037	5.15596396111111	5.48885228611111	8.92165617824074	6.21418873333333	5.21140593194444	9.77154199768519	9.22306388333333	7.41292512083333	5.01168175555556	4.51011933333333	4.68954046759259	4.69936944166667	4.53663728425926	4.79925669240741	4.67932012777778	4.71524956018519	4.50428664444444	4.7025098837963	6.90612654092593	4.39418284	4.91246674259259	4.71809693148148	4.17358379166667	4.91585180277778	4.69936944166667	4.87339014555556	4.90432966296296
ADCY10P1	9.89883960685185	8.66376733518518	8.20173495509259	9.54001300648148	9.94185088425926	8.61093878240741	7.99471285092593	9.41968346064815	8.47005205138889	9.99316397777778	9.34648059259259	9.3679856037037	8.9540066287037	9.29662373148148	9.72736800694444	7.007457885	8.56569202592592	9.690664025	10.2991387194444	10.0149162307407	9.90683581296296	10.2128216416667	9.81664361203704	9.6705019125	10.0176222305556	8.60418021851852	10.5436518157407	9.72781347453704	10.2813034861111	9.85661454166667	10.1811661444444	9.251074475	10.1214825462963	9.62546371574074	9.90774279398148	9.65000968240741
ADCY2	3.52884727592593	4.26821872777778	6.52958649305556	3.62499257222222	3.79213033611111	4.17919861759259	7.36122261018518	3.61919532731481	3.95527107407407	5.15966746740741	4.76750814768519	5.42333453611111	3.70512386851852	5.6894592	5.34206522361111	4.24939532222222	4.13130070462963	3.8592211787037	4.65015949814815	4.98426220555556	5.48037836157407	5.30945209166667	6.83413099212963	4.46203637777778	4.91585180277778	9.144745275	5.38250474444444	4.99813147916667	4.67932012777778	4.77176716388889	4.70442636111111	5.77679546111111	5.06071919166667	5.33853996111111	4.94523818333333	5.33853996111111
ADCY3	13.7589741388889	14.0438993472222	13.60589375	13.7116478981481	13.911075537037	14.1168222222222	14.0811350046296	14.5621428055556	14.9073730694444	14.4630283986111	14.11002775	14.0664216805556	14.7742193611111	13.7640789907407	14.6447609074074	14.3392209722222	14.8872150393519	14.1986873611111	13.9021239047619	13.7557026666667	13.8290616944444	13.6484525277778	13.6159099722222	13.9538889166667	13.9088715740741	13.8248841574074	13.9324731898148	13.9570525277778	13.7944934814815	13.6608839861111	13.7254268152116	14.0272667685185	13.3109876203704	13.5509546805556	14.2906036111111	13.7620421759259
ADCY4	10.828425825	11.8801732222222	10.8025799259259	11.7515571594444	11.4759054	12.4980005978836	9.52678462777778	12.5044561296296	12.6614726638889	11.0346277976852	11.3397497148148	11.4298145925926	11.2067914296296	11.4403164398148	11.0985731111111	12.1941234907407	11.6736456666667	12.1628265027778	12.8771917638889	12.9087997777778	12.7999132361111	13.0725246157407	13.6182341527778	12.9330958759259	12.8814817972222	12.9161594212963	12.5155584231481	12.6381803912037	12.6075445231481	12.0176884907407	12.8860087777778	14.4005365243056	12.5102885138889	12.3758402083333	11.3358957777778	12.9958704722222
ADCY5	4.66109407611111	4.13449808055556	4.51098004351852	4.30937384722222	5.41823597407407	3.92233081805556	6.54973111388889	5.02017491944444	4.98023067222222	3.813261575	4.77811109814815	6.68252555185185	3.4099496	4.99110071944444	4.3791125	3.8856086	3.83449872083333	5.02527266944444	4.83733030277778	5.01837812037037	4.98665139907407	5.68007289444444	6.11366901851852	5.59558015277778	6.00701110138889	5.53068150092593	5.40038112407407	5.45060455	5.45942356111111	4.81998330277778	5.40327304074074	6.16214099814815	5.39385139074074	5.38074795833333	4.35688026666667	5.5806275962963
ADCY6	7.71367707055556	10.8198989324074	10.4593858652778	9.87186565111111	7.54155928222222	9.05965553657408	8.93168583101852	8.42665563148148	9.49987813888889	10.9897344444444	9.45615143333333	9.08251172407407	5.91039716851852	9.25593542361111	10.0130629893519	9.06836736157407	9.12898754148148	9.46721695601852	8.66381848703704	9.3318583737037	9.30960267777778	9.89288486055556	10.3133559925926	9.01304842916667	9.24221197592593	10.5984904814815	9.01211393796296	9.32381253703704	8.932842775	8.68740939907407	9.24832479666667	10.1709519027778	8.93375683425926	9.39961640185185	8.35639548472222	9.68870528981481
ADCY7	10.7393398342593	10.7913336902778	10.1765943287037	11.1389669898148	9.92844552962963	10.5698244722222	9.894245025	11.3470584722222	10.9293702407407	9.6930400037037	9.95679343981482	10.6870023657407	12.0218745277778	10.8412037453704	10.0259733561111	10.3417154407407	10.4082953990741	11.072582287037	11.1976999027778	10.8766040694444	10.7914923888889	10.9690935925926	10.8347280018519	10.956599262963	11.4151530375	9.32381253703704	11.219829625	11.2122967083333	11.0851470555556	11.2409842592593	11.1000688240741	10.562652175463	11.0476687777778	10.6890203240741	11.3107494166667	10.8893239490741
ADCY8	2.67632590555556	2.65843001388889	2.63155511666667	2.72897842777778	2.63282348888889	2.82917063611111	2.68003683611111	2.64152529444444	2.7304403	2.71743078888889	2.68148288055556	2.64387642222222	2.69025255925926	2.62079140555556	2.64767189166667	2.69850786666667	2.64824832777778	2.62186633333333	2.62713665	2.64483193888889	3.81244225555556	2.60257642777778	2.61947598888889	2.62267033888889	2.64009575555556	5.12552736111111	2.62517870833333	2.60257642777778	2.654359875	2.60703616944444	2.62352524444444	5.95277249490741	2.68035348055556	2.76428437777778	2.72193712222222	3.15789339722222
ADCY9	7.64440419537037	9.00412142407408	8.78825790277778	7.9241339787037	8.70429998148148	8.23352386666667	7.15586358240741	7.58966558333333	8.81362388240741	7.53495971944444	8.59645866222222	8.50086843055556	8.48256656481481	8.64258698333333	9.22998270462963	8.11131154444444	7.76798944166667	8.0571649	7.92273024305556	7.97729686481481	7.88359042453704	8.28527988888889	8.58252728657407	8.04596533287037	8.2103632787037	10.3070676142593	8.33887709027778	8.21163267777778	8.02897093888889	7.67755746018519	8.37992604814815	8.53482045333333	8.2103632787037	8.32694942824074	7.31052330277778	8.29108241666667
ADCYAP1	6.33048681555556	4.88145614166667	4.99189262592593	5.69676417351852	5.1188259537037	7.8042613375	6.59042658240741	7.86075475833333	6.41139235277778	4.60405229259259	6.40476953888889	5.56924985740741	5.43325174074074	7.13488621296296	5.64136256388889	6.1330442	9.50924033564815	5.83093734907407	6.70206688166667	7.58072761759259	8.43045424203704	5.07566519444444	9.29015407592593	8.82350419166667	5.69556330648148	6.19866445555556	7.51506381342593	7.99493126666667	7.87905598796296	6.54463246944444	6.76868137203704	10.1134936263889	5.84736111666667	5.87961292777778	5.45060455	6.16214099814815
ADCYAP1R1	6.46493197037037	6.45217332722222	6.18400848333333	7.11095427407407	6.16364426851852	7.71288408194444	5.75021893888889	6.453992825	5.49849953888889	6.522768525	6.72965121388889	5.77898952388889	7.02451257592593	6.49560809861111	6.12055587962963	5.56217265833333	5.81616084351852	6.07454075740741	6.85354155833333	6.11366901851852	6.49500969583333	5.76650731527778	5.53462911759259	7.82765131203704	6.18560894768519	6.93275173796296	6.07071842407407	6.47112833981481	6.43707045833333	6.46892987962963	6.20481121018519	5.96575118518519	6.05617546944444	6.13535617037037	7.04125238425926	6.55627191074074
ADD1	9.80725820231481	9.59580205416667	9.9436821337963	9.9341607962963	10.3523966893519	9.85355395231482	9.69487687962963	10.0846461898148	9.99263935277778	9.56044187546296	9.91247235416667	10.1677535833333	10.4489640675926	10.0299239916667	10.1569818935185	9.66344553148148	10.0029444509259	9.75986348518519	10.5272203458333	9.95493373935185	10.357234137037	10.8679605527778	10.5826441027778	10.4102303939153	10.5875646297619	10.5416476842593	10.2541812009259	10.4115920097222	10.2303538657407	10.3520116268519	10.2905540694444	10.3983697101852	10.3230583486111	10.4688525717593	10.0915798680556	10.157602862963
ADD2	4.89221105666667	3.96166111018519	3.9331442462963	4.42102407407407	4.31494903518518	3.70512386851852	4.23732988055556	4.95442346574074	5.17045534722222	6.43818707685185	4.29582754351852	4.0795552037037	4.59071123564815	6.07878416759259	4.46704037685185	3.6477488712963	3.97953223518519	4.2845248287037	5.76800379074074	5.60580372092593	5.58524627222222	5.96069842851852	4.75202707685185	6.74346639259259	6.65887821111111	5.15070811388889	6.13535617037037	5.68593918009259	6.11696406944445	5.92066350972222	5.5806275962963	5.10093229074074	5.89790567268519	5.27092260555556	3.98880083148148	4.98949760925926
ADD3	13.3895385787037	14.0233212819444	13.18922675	13.0423188472222	13.2494648888889	12.7566195	13.1249378888889	13.1432826203704	12.3318746814815	13.1455725	12.9372484675926	13.2167193425926	12.539803462963	12.9439727638889	12.6240606111111	12.1801486666667	12.7908516259259	12.8795666481481	13.716034087963	13.9158694722222	13.8372090990741	13.3755899722222	13.2087425787037	13.0573945	13.3003209537037	13.221340212963	13.879912962963	13.4019140555556	13.8914369981481	13.8311427407407	13.3595108194444	13.335301162037	13.4081185925926	13.4877130601852	12.4357957777778	13.5869194305556
ADD3-AS1	5.43471113425926	4.93523160925926	5.27037742314815	4.82668055277778	6.12621577777778	2.67597977777778	5.18831052037037	6.00670615	4.79808028796296	6.04867612037037	4.11346213888889	5.09683601111111	5.46552308425926	5.55691742222222	6.18801496574074	4.82577311759259	5.33896584583333	5.08842157777778	6.21072690092593	6.26169171203704	6.41746352592593	5.79796353333333	5.59493586111111	5.9266711787037	6.11696406944445	5.62010663888889	6.32394949259259	6.40758042314815	6.12098513333333	5.86653666944444	5.9095668712963	5.39790007361111	5.34099927962963	4.99043867481481	4.9344002437037	5.59322003703704
ADGB	5.42249440833333	7.37625522453704	6.86559623518519	3.1665627287037	4.97422418518518	2.94238773148148	5.57372756481481	2.72085155833333	4.5367384787037	2.66007888333333	7.50413588888889	6.63200164814815	2.72780838888889	4.00806684166667	4.36774361388889	4.143213725	4.62830870138889	4.61722769166667	8.82239164305556	9.33401306203704	9.9072701462963	8.38855308611111	10.3063789814815	3.18703093611111	7.22538718518519	8.76278958611111	8.67902997592593	9.19150281324074	7.9930929087963	7.94051581990741	7.86325272962963	6.91195002592593	8.81725880555556	10.1705321185185	8.99818981018518	8.84025081851852
ADGRA1	4.44345457268519	4.35589676018519	4.37594403796296	4.65315464351852	4.58047254537037	4.32947640277778	4.35493275277778	4.04797422222222	3.94088660833333	3.95627431944444	4.63235843888889	3.99473680555556	4.31671714722222	4.12629271990741	3.91168624259259	3.81658735416667	4.02459223148148	4.23185991388889	4.26058132222222	4.52126444444444	4.11672886388889	4.36258072694444	4.72923287685185	4.1274025375	4.39663012361111	4.10809954722222	4.0758383712963	4.4324569962963	3.91192579722222	4.07456309907407	4.35152665740741	4.061206625	3.87602050324074	4.23810723055556	3.96325911944444	4.0708898
ADGRA2	9.32767080462963	9.80947325462963	10.5523614	9.56913056481481	10.0990534407407	10.8490794351852	8.71220661157407	10.6985283046296	11.286441425	11.6333625138889	10.402942662963	9.77937716222222	8.4890458462963	9.36056881481482	8.75392621666667	10.843448574537	11.3089579666667	10.6613458759259	11.1508044231481	11.0818874958333	11.2024191111111	11.3442191851852	11.7963022611111	11.3864968425926	11.3777612444444	11.6177333796296	10.5815632416667	11.0749708333333	10.6652082787037	10.2959594962963	11.3448395509259	11.3790609162037	11.1040313925926	10.92210225	9.38431415925926	11.1541166805556
ADGRA3	7.67640382962963	6.81738481944444	7.57720641944444	7.29671153055556	8.57052277314815	7.98644438518518	8.64258698333333	7.6581551537037	8.12094263703704	9.6780577462963	8.93555029842593	8.0736615112037	4.77067763564815	7.35246123148148	8.50134110648148	8.84371728333333	8.69842053981481	7.46356226851852	7.09554249777778	7.16954140694444	7.09148732777778	7.10709568981482	7.18864305925926	6.94400882722222	6.97996546962963	8.6084125462963	6.99286723981482	7.10972569074074	6.91786901851852	6.69907923796296	6.89726286296296	6.59456073518519	6.81449527592593	6.81766349537037	6.48801753425926	6.74231692037037
ADGRB1	10.368979187037	9.49669933472222	10.2235599703704	10.244114375	9.58317284722222	10.2174864930556	8.95887077962963	9.98938289259259	9.08665442407407	10.076719637037	9.78101215046296	9.39083225	10.6841421388889	9.35891888518518	9.98034643657407	9.08071493148148	9.40302458333333	9.95468224074074	10.1522904722222	9.66165998092593	9.78471347685185	9.98008142592593	10.0434296976852	9.34448547407407	9.67436341666667	9.32330084351852	9.55406072981481	9.67126371444444	10.0038945935185	9.8488528162037	9.95860395185185	9.95716075777778	9.79817269722222	9.93683638425926	10.5402905635185	9.8279534537037
ADGRB2	8.89002914351852	6.77467858009259	10.281661575	7.06568763981481	8.54312652916667	8.57052277314815	10.6378112361111	8.40737604222222	8.65456833101852	12.4499754097222	10.1376147490741	10.6286828425926	6.42766179537037	9.65112679166667	10.6105086990741	9.66900455	11.0056784027778	8.3885581287037	8.27406448148148	8.10721624444444	8.32866829861111	8.39829953703704	9.26461111305556	7.88958238842593	8.313875525	7.26433364907407	8.90989204444444	8.53627990462963	8.31775535046296	8.33158573722222	8.83212469685185	7.9196602337963	8.09144932592593	8.75500869768518	7.64956536481481	8.67361867592593
ADGRB3	3.82944988055556	3.17014766666667	2.93689690925926	4.67917950740741	3.01189213009259	3.94766946111111	2.9393777537037	3.45557121111111	3.41756778611111	6.44780792638889	5.28860610555556	4.22801150277778	3.44192243055556	3.08449375277778	2.80245814259259	3.08128419444444	5.30747844444444	4.3541769462963	3.04992170277778	5.72645981851852	5.29099828333333	4.24023921944444	6.85769911693122	5.14434675185185	6.19071271111111	8.96484205092593	5.87233917777778	5.84518987314815	4.40958185277778	4.00786083888889	5.90598002453704	9.54989771388889	4.9184485037037	5.01740624722222	3.8415748212963	7.39509720509259
ADGRD1	7.63921851018518	8.48435795	7.65427041481481	7.30896110277778	6.97097041574074	6.77275654166667	5.93833653611111	7.8904557212963	6.30800865277778	8.95449402592593	8.68185851759259	7.9003218	6.17288354305556	7.79261916296296	8.64974893333333	6.51795081666667	7.57474095648148	8.12312149351852	8.26849496018519	8.60037263333333	9.2179245526455	8.87212398333333	8.87896491388889	8.3890905712963	8.8125794287037	10.9722250277778	8.65700581851852	8.51572952777778	8.90762403981481	9.02937450722222	8.95136081388889	9.06954807805555	8.6674400962963	8.25391155462963	7.74201899814815	8.68369395972222
ADGRD2	6.43170115555556	6.24394873287037	5.90036833240741	6.48638703518519	5.93422184583333	5.24051377685185	5.77229153981481	5.96284629907407	6.45895926435185	6.19425996759259	6.19425996759259	5.64838461759259	6.36073876851852	5.56288237592593	5.74276920138889	7.21175354722222	6.10207048888889	6.15079766481481	6.13208787222222	5.83243792314815	6.35020927083333	5.49464817962963	5.65668411203704	5.63564868055556	5.745171675	5.90444689444444	5.92195473055556	5.76800379074074	5.89790567268519	6.13315653425926	6.15929631666667	6.31065362314815	5.81931288703704	5.81845220925926	8.20506213240741	6.29479190574074
ADGRE1	8.48680499861111	8.44311450740741	12.1428177314815	8.66376733518518	9.48005400833333	10.6460465416667	10.9546652962963	9.8153869912963	8.66029198518519	7.08135247268519	9.0761042787037	9.76595078703704	14.9549793842593	9.06116611574074	8.53645611111111	9.48186832824074	10.958198212963	9.42444814259259	11.4780551888889	10.1330721611111	10.0836110833333	11.3904545763889	10.2027488694444	11.2369353888889	9.79202692592593	8.31730914537037	9.24493810277778	9.53229917962963	10.1688204907407	10.0681719277778	8.82443671574074	11.6802252768519	11.3875458726852	9.43004677407407	8.57180931925926	9.84164120740741
ADGRE2	10.1574407285185	9.69153306527778	10.1783816981481	10.9631982175926	10.2390408981481	10.9067666407407	10.4428902305556	11.1743989861111	11.291247412037	9.94730955138889	10.3184812222222	10.9767710541667	13.2708896111111	11.0394942592593	9.73911061944444	10.11078155	11.7258018027778	10.9909005555556	10.7685335578704	10.2237185410053	10.2933935925926	9.68563047222222	9.35333969259259	11.1813884444444	10.3444435055556	7.40227418796296	9.73300001481481	10.432628762963	10.5015671175926	9.53606067314815	10.0825761907407	11.4900414166667	11.4679314768519	9.75247395740741	7.64655707222222	9.43952732685185
ADGRE3	8.91969075555556	6.47392797222222	6.72340696203704	5.88423404814815	7.75489202453704	7.32203584074074	7.02181238333333	7.49418766527778	7.306199175	5.53510864814815	7.08226422407407	7.11411801481481	10.941826337963	6.5552454962963	7.45168928518519	6.3963792837963	7.75489202453704	7.18151612101852	7.44882089907407	9.19351431851852	8.9794322287037	9.57364207962963	9.32381253703704	9.02280527407407	9.1415501337963	7.33829971944444	8.41977394768518	8.47785894074074	9.53688664444444	9.58912093935185	8.46989845324074	6.53496689722222	9.32197564907407	9.03371942962963	5.91246035833333	8.313875525
ADGRE4P	3.43952520972222	5.34683483888889	3.2711061212963	3.63526267222222	6.11059805185185	4.48275563888889	6.07722161574074	3.21676585555556	3.96486647777778	3.61307330138889	3.33306348194444	3.64089745277778	4.18447787222222	3.69729140833333	6.48145978703704	3.46035197777778	3.06971434722222	3.66031007592593	3.65145711111111	2.86181866481481	3.26196681111111	4.06471045092593	3.64986431388889	4.18520626111111	3.30022159074074	3.33868966111111	2.85922268148148	3.14315391666667	3.30589003888889	3.13683951388889	2.85839437222222	4.52336275	3.27903473333333	6.20543205092593	3.671112225	9.38958800611111
ADGRE5	12.3203691888889	11.499714587037	11.9750926666667	12.7811797277778	12.1270111268519	12.7479106111111	11.412612037037	12.4097558888889	12.1102122222222	10.7279265	11.906369375	12.28772025	13.2451991546296	12.5052930231481	11.537992375	10.9095790925926	12.1640377861953	12.6928735962963	12.3983271018519	12.161657325	12.3699121666667	12.8919613657407	12.8956443703704	12.7634203333333	12.8956443703704	11.6557327480159	12.2524020935185	12.7322502175926	12.4744117037037	12.1478550833333	12.3741363287037	13.2253646365741	12.9519021666667	12.6717078055556	12.0320428703704	12.5339119768519
ADGRF1	6.21693089212963	6.31112305509259	6.05340002916667	4.3799019162037	6.693923775	6.44554015972222	5.47918952777778	3.48828375833333	6.77467858009259	5.23978712824074	6.43761130833333	5.25421184861111	3.54861710555556	3.51968767638889	4.30657025833333	8.99698228555556	5.9864690087963	6.58080266944444	7.24882921759259	7.44950388425926	8.18075795833333	6.21852763981481	7.59080155462963	4.76498953287037	5.92381926759259	6.30523857398148	7.35607890601852	7.03041047083333	6.85652685833333	6.30029429351852	6.18560894768519	6.79593355972222	7.43180792083333	7.31393058194444	5.9689793362037	6.86184371805556
ADGRF2	3.38207821388889	4.32701821435185	4.0777057962963	3.08449375277778	3.75484662962963	2.98963679166667	3.5756673787037	2.69559960277778	2.75268927777778	2.76871369444444	2.67339786111111	2.75366070277778	2.80649857916667	2.77819206111111	2.69419803611111	4.98413426342593	3.28230066851852	2.87636038611111	3.82227285	2.66262083888889	2.79429805	2.71178858055556	2.85533465277778	3.06824103148148	3.54046556574074	2.74527437037037	3.77541868703704	2.97831118703704	3.45064180925926	3.37547358611111	2.92724775555556	3.54286481666667	2.79647288333333	3.21135278888889	2.67550126666667	2.99418381666667
ADGRF3	6.8630984	6.37244538333333	6.25416510462963	6.80840151425926	6.07878416759259	6.4138547462963	5.94719156388889	6.3781966	6.11408046574074	5.63923465138889	6.16492128055556	5.78516351944444	6.91898918111111	5.88600582685185	5.83516917592593	5.6246831462963	5.94074401851852	6.17342149166667	6.22232489722222	5.67254995092593	5.86811507962963	5.40933458796296	5.26003537731482	6.96086486944445	6.56986245740741	5.45942356111111	6.07509352916667	6.08230460907407	6.1838617037037	6.45042391388889	6.13208787222222	6.02187997777778	6.18908442037037	5.78859845648148	6.6289601712963	6.04912158888889
ADGRF4	3.73711923888889	3.38067604722222	6.65821847824074	3.98668953703704	4.86275285555556	4.89151941666667	3.86467965555556	5.19529851851852	7.18825799833333	4.48712823703704	4.36205386111111	3.66463878518518	4.60507488055556	3.11624815	5.62534686203704	8.12830951361111	3.72990361851852	4.69744318611111	4.19474239305556	4.27425321805556	3.46216276203704	3.34693276666667	4.14082165	3.28530014259259	3.47878649351852	3.20836594074074	3.55164348611111	4.56848586296296	4.01807815277778	3.32321231666667	4.13440725555555	5.09875885185185	4.28285213055556	3.79391285555556	3.29322253333333	3.48127182037037
ADGRF5	4.35251271759259	4.5367384787037	5.33545480462963	5.03301803518518	5.87640131388889	5.83093734907407	6.13356007222222	5.50913482685185	5.93948890185185	4.65893843888889	5.31088237407407	5.10587928981481	4.39090454814815	5.03225781296296	4.93149559166667	6.34367994722222	4.87632514444444	4.98937713796296	4.90336256203704	4.76594750231481	4.94892685601852	5.34501045092593	4.69207578796296	5.71123037592593	5.09658398796296	5.67874925462963	5.01256261574074	4.93680189351852	4.58043547592593	4.79120334259259	5.13420870925926	5.23686096481481	5.06189265925926	4.65208283518519	4.29566103935185	5.53123015185185
ADGRG1	12.2123721736111	12.1565137962963	13.7729326944444	12.8735154305556	13.9086468888889	12.941109125	13.3325723611111	12.2852250611111	13.0512382777778	12.6867681203704	13.8898312638889	12.926589962963	10.6731492717593	12.2682261944444	12.7441006435185	13.2541064962963	12.990666375	13.6095888888889	10.927164975	11.7101454166667	11.9827374435185	12.3633678703704	12.5495105694444	11.5589014212963	11.02419345	12.7527044657407	12.0816781018519	12.2665484537037	11.2569146861111	11.3089226185185	11.8404972685185	13.1439222962963	12.0562981638889	12.2611211944444	11.4475429675926	12.2177829907407
ADGRG2	6.59582384027778	10.6500529422222	7.73929658981482	5.01266030833333	4.95766677037037	4.73999897222222	6.02933389953704	6.02551496666667	4.93740857361111	5.46277316712963	5.86860598935185	6.39057814259259	5.95276779722222	6.44074369083333	6.05899793722222	4.75964112685185	4.19373541666667	5.88423404814815	7.71424170138889	7.95366454444444	7.91838451759259	8.6504293537037	7.52445596666667	7.58642465416667	8.5452990212963	8.09019439537037	7.99081471388889	7.00958793472222	8.08715749583333	8.06121188935185	8.16170905138889	6.71972351166667	6.90052473925926	7.48701368796296	6.24530849675926	8.59451841203704
ADGRG3	6.6402054	6.99398258240741	6.55655161111111	6.65894048888889	6.4894924712963	7.57869083935185	6.17342149166667	6.48049210972222	7.23223407407407	5.84610298611111	7.11048890509259	5.85077783703704	10.2317180407407	5.50788269444444	4.98831565092593	6.59450006018518	6.87440875703704	7.01408914722222	5.92594921018518	5.59322003703704	6.05684505092593	5.55850886759259	6.04749854166667	7.77690550185185	6.3134666287037	6.82049176805556	5.39240370555556	5.75126120833333	5.78807638796296	5.82555243796296	8.37547934351852	5.79139842777778	7.09242638981481	6.70206688166667	6.7167960087963	6.31232189444444
ADGRG4	2.71873862777778	2.84731972222222	2.67888716388889	2.85288673055556	2.67706100833333	3.90152170740741	2.67560699166667	2.69969305555556	2.75227301388889	2.81375084074074	3.40732311481481	2.73172606944444	2.74217601111111	2.78938550277778	2.73464101111111	2.69876851388889	2.69582334722222	2.84005372222222	2.82272236944444	2.70666511388889	2.73434860277778	2.74876081111111	2.77417318333333	2.80690821944444	2.72642346388889	3.701115375	2.71976651388889	2.69348827222222	2.76780240833333	2.690607325	2.67722777777778	2.64126410555556	2.73810798333333	2.76225177777778	2.80527863333333	2.65507545
ADGRG5	11.807728625	10.7618009314815	11.7621905231481	10.90995695	10.5563235138889	11.1267505694444	11.0074498	11.23669575	9.4087373037037	7.48721516574074	10.1716210416667	10.94768275	10.8447484953704	10.8932633361111	9.07049768759259	7.68020579166667	10.0443031033333	10.9781178805556	12.0199378518519	11.2953256018519	11.3284366967593	11.9976526574074	11.7589238611111	12.6690284351852	12.8228924351852	8.88189711018519	12.1864933154762	12.0695555925926	12.2230188981481	12.2021613055556	12.0161390240741	9.85854051851852	11.3303243703704	11.8946056842593	10.0667759921296	11.5296426666667
ADGRG6	8.31912162546296	10.5572667893519	8.53437375	9.21225679907407	9.02562289166667	6.89780881296296	6.68187998703704	7.56365538518519	7.9559223537037	7.4488338787963	6.55952159074074	7.13654804259259	6.10041361296296	6.81550103611111	8.0934063462963	9.08522033101852	8.80153129960317	6.3935188712963	7.25217302037037	7.43600247592593	7.51279245925926	8.3232835712963	7.99182719074074	6.86462420972222	7.21763660185185	8.13554773425926	7.64655707222222	7.50253936759259	7.76633564537037	7.68389399722222	6.24099440462963	8.74271133981481	7.26712120462963	7.22470453888889	6.61915702314815	7.71790713888889
ADGRG7	7.64813733611111	9.159115625	6.37051069962963	9.35428450833333	6.83193580833333	5.24528133611111	4.6604631037037	4.79039389398148	5.10984317083333	2.69025255925926	3.28829034722222	7.13058683055556	5.62394381296296	7.92231700740741	5.53843332314815	3.88428708888889	3.26560969722222	2.72456581666667	2.75497596111111	2.67045070555556	4.26578875833333	9.72027244907408	2.75562345277778	2.92921031666667	4.29095633148148	2.68002177777778	2.68548564444444	2.91275516666667	2.68728795925926	2.66555179444444	4.67765131388889	3.67006449444444	2.65918841388889	2.94221985555556	2.69717308333333	2.6792242
ADGRL1	10.5448721166667	11.9221201666667	11.6128991296296	11.6159395435185	12.1048928657407	11.4682291111111	11.2125597777778	11.1129267222222	11.3622762592593	12.6762559518519	13.1169046157407	11.4256083935185	9.5393032287037	11.1153935425926	11.3008187194444	11.0570205509259	11.8569425	11.5886230740741	11.1752987268519	10.8577901481481	11.2550767777778	11.1690067222222	11.5078363611111	10.2580014018519	10.9153116018519	10.5936115930556	10.7739853101852	11.0328819100529	10.8405243472222	10.4954387962963	11.1523016712963	11.5494676814815	10.7685335578704	10.9365956944444	10.068522887037	10.7416304189815
ADGRL2	9.04640936481481	8.88470603333333	9.10472910138889	10.2044148435185	8.33447845416667	9.81309056944444	9.63669290185185	10.3927417435185	10.7655762888889	12.0327017916667	10.3864598425926	9.62277512175926	7.21930054148148	8.24216477685185	11.0096807536111	11.0009540601852	9.10963212314815	9.64264298611111	9.82975320925926	10.437055462037	9.94855609074074	10.0766651689815	10.109192775	9.70825911111111	10.1202937888889	10.6282926333333	10.4344190046296	10.1142204740741	10.3188394081481	9.65994787962963	10.7998378842593	11.0262656296296	9.73759215648148	9.36792669074074	8.6658919712963	9.32005101018519
ADGRL3	3.37811736944444	4.14392303009259	4.02156058518519	6.3043725212963	3.53165338611111	2.63960615555556	6.60048806481482	4.10692217222222	5.59043532314815	7.95768608092593	7.03029206851852	6.60820313240741	5.75849133888889	7.40700115185185	8.78524166759259	8.00552047083333	4.11346213888889	4.06916046574074	5.68672980740741	5.33320510462963	5.65751120462963	5.25023583240741	6.555535375	5.960063025	5.93518301388889	7.92759931111111	5.90347107592593	6.96551648657407	5.3367287712963	4.50326646388889	5.13883072157407	6.20088212777778	5.25262056388889	5.03976990694444	5.56860509814815	6.39343113564815
ADGRL4	8.08605599166667	8.23833316203704	8.81314896388889	9.61726736666667	9.11815009537037	10.1922423564815	7.43831529444444	10.1202404337963	10.5730883296296	9.45615143333333	9.20704443425926	9.436515575	5.71825812222222	9.00904452703704	8.3458274462963	9.90075889814815	9.90516768148148	9.79537137962963	9.00094015833333	10.0908410962963	10.0659166711111	9.60085512222222	9.37902014074074	10.3283023677249	9.62546371574074	10.2040132083333	9.80711061111111	9.71525626111111	9.25496334111111	9.20994012703704	10.3249062337963	11.101987037037	10.1772894666667	9.3054359875	8.50329355092592	9.73671697222222
ADGRV1	5.12538479537037	5.07408959259259	4.39995627962963	5.54559923425926	4.35893626111111	5.42821084814815	6.56666474537037	5.04266146111111	5.08606808981481	4.36116317314815	5.52604854722222	5.95564642638889	5.21955753518519	4.0777057962963	5.81616084351852	6.19580679259259	5.87602298055556	4.51663651805556	4.92381624722222	5.04717792685185	5.0904480537037	5.63157770833333	6.14203748425926	4.87805878240741	5.09135861481481	5.99178918240741	5.63022864814815	5.63633965555556	4.96133805203704	4.59643677314815	5.84960755	6.10319773981481	5.57342609166667	5.13785576018519	5.11885907592593	5.33140871018519
ADH1A	6.12259034722222	6.77202607824074	6.70374065	7.8955847212963	8.8561732837963	5.31924221944444	7.4202139212963	8.34023602907407	4.647314075	3.91833016944444	10.9587422611111	6.04220788148148	4.48908000555556	6.3202597962963	4.63235843888889	5.08901381481482	5.50488441111111	8.02422182592593	10.9062245833333	11.3416619027778	12.3734432037037	11.0262656296296	11.0654401944444	8.82305884537037	10.2117478490741	11.7449177083333	11.7835771805556	9.43085961666667	11.3015240671296	10.4118387638889	11.9580793888889	10.63499175	9.63937072851852	10.8450736736111	9.74142972407407	10.6785688259259
ADH1B	2.61766817777778	2.67444975277778	2.61182655	3.80068304074074	2.94057676944444	2.58932362777778	2.62324627222222	4.25596360277778	2.61766817777778	2.61435336111111	2.86361521111111	2.62280529444444	2.62141003333333	4.13130070462963	2.63480956666667	2.63073715	5.28151693333333	4.26216031944444	7.15650435	7.53042886388889	8.25589304351852	7.25159055740741	6.4095822287037	4.56173466481482	6.97778703240741	7.78387361111111	8.12941198055555	5.62135671759259	7.59675928518518	6.69204966666667	8.70799552175926	6.66499567222222	5.39512042083333	7.06045081759259	4.74665014259259	6.15784545925926
ADH1C	8.88946536648148	9.54431892592593	9.11476407546296	9.70122221203704	10.9649532564815	9.25148483425926	10.0172270583333	9.9497221162037	7.79320289259259	6.47392797222222	14.2040306944444	9.17036975462963	7.42605142314815	7.76887132037037	7.25685464166667	7.45801298703704	9.10502189652778	9.45966134814815	12.2563736851852	12.7234966512346	13.8381446018519	12.2861993518519	13.7508176018519	10.2407241638889	11.3499074861111	13.3263238925926	13.5071567361111	11.386042662037	12.6272019398148	11.9420072175926	13.28060775	12.5845844537037	11.531149625	12.6283256481481	11.8556239953704	12.6984454305556
ADH4	7.41036234074074	7.36048749305555	6.59157064814815	7.84181649166667	6.9668477712963	6.48824462222222	6.69461865	6.99713615462963	7.13098499259259	7.21175354722222	6.68054264259259	7.45402270092593	8.44843543935185	8.49282514814815	7.32696033981481	6.83235327453704	7.75756401944444	8.00437655092593	7.16624905509259	6.90001229126984	6.96551648657407	6.4722548462963	4.67584229722222	6.53123749444444	7.31296482	9.18293548425926	7.39997589833333	6.9671691037037	7.32133332777778	6.99149453796296	6.88245650185185	8.04175287638889	6.3736130975	6.71330283425926	6.54964331203704	6.54662810231482
ADH5	11.9075904583333	11.8224593101852	12.4953556805556	11.7268553143519	12.9725473796296	11.5430931296296	12.5770671388889	11.6173175185185	11.28690965	12.6614726638889	12.5441476018519	12.0709359444444	10.8099928606481	12.1335867106481	12.3236865925926	12.158173712963	11.8460323625	11.3545693288889	11.3983780787037	11.763725837963	11.7538521898148	11.3715380740741	11.3299032505556	11.3612339722222	11.2478156643519	12.1246987314815	11.7034657074074	11.4019847731481	11.5176223759259	11.5243167453704	11.8679913981481	11.1249584157407	11.4008506805556	11.4772280587963	11.2703744814815	11.512533875
ADH6	3.08250321666667	3.87535645555556	3.49979350833333	3.00024528888889	3.61546198240741	4.90744915740741	3.33384002222222	3.08348099722222	3.23979601111111	3.60929983333333	5.12983111481481	3.33528290555556	4.52155208277778	3.42220698333333	3.2711061212963	3.43568094722222	3.51494293888889	3.19493406944444	3.32095149259259	3.98140231666667	4.14733119907407	3.96060734722222	4.779697225	3.17689766388889	3.42877654722222	3.52455774444444	3.97153266944444	3.92066381018519	3.46559347314815	5.69166678796296	3.74368255833333	3.56851633240741	3.64379654027778	4.51790774537037	3.51588577777778	4.00531768611111
ADH7	4.72742011388889	6.48103633240741	6.36276575648148	3.63097344722222	6.32866573796296	5.74461312157407	7.71160881898148	4.89076495138889	8.50086843055556	5.11129820648148	8.36735083472222	7.11981911481482	4.0547343962963	4.3750290037037	6.44223058888889	12.310247687037	5.38065301296296	7.99238983222222	8.92927456944444	8.72984988888889	10.4940711388889	7.43881561388889	9.5830142587963	5.55594878333333	7.04513819907407	10.2384990148148	10.6993667507407	8.13455361851852	7.77259024907407	9.18050753555556	9.30857508333333	9.46520042777778	8.18449886518519	9.41449240833333	9.32490319398148	10.078709800463
ADHFE1	9.94440913240741	9.00276690648148	8.14928107777778	10.0846461898148	8.76886318472222	9.37227605277778	8.32829111851852	9.78145756481481	9.50679279444444	7.35900893611111	9.21225679907407	9.9212024462963	10.0130629893519	10.3921990138889	9.25098790972222	8.39314868981482	9.16731355907407	9.99609051111111	11.5956505787037	10.8250707240741	10.7788811925926	10.0071983796296	10.5709325462963	9.656064875	10.7137044083333	11.9773035555556	11.2135568842593	10.7496144318519	10.5295840300926	10.3788569546296	10.8365542397487	10.8528133537037	9.62701605555556	10.7731176574074	9.63899044351852	10.9674066805556
ADI1	12.7361039490741	13.5084037546296	12.3127145694444	11.9958106518519	13.1241272638889	12.0001775796296	13.0414592407407	12.0418540092593	12.2842240231481	12.5815241805556	12.8531756944444	12.8393892777778	11.0796512314815	11.6296917231481	12.3956538888889	12.7343835314815	12.9928097175926	12.5015023981481	11.9827374435185	12.1860350648148	12.207550712963	11.9190931296296	11.7564099722222	11.8871697361111	11.9636413888889	13.4577271944444	12.2425464259259	11.873186212963	12.4074855925926	12.207550712963	12.476622875	11.8642858796296	12.3003665614815	12.1724302777778	11.9076974907407	11.8798086805556
ADIG	5.04180292777778	2.65303493888889	3.71844502037037	2.63516120555556	2.63180198333333	2.70524240277778	2.63541156111111	2.62470688888889	2.66922398611111	2.66062796944444	2.63960615555556	4.96468620277778	2.64186935833333	2.63766062777778	2.628184	4.4738088537037	2.62850385277778	2.66153065833333	2.63865646666667	2.61826611111111	2.62109969444444	2.62041137222222	2.65318480277778	2.65345996666667	2.62352524444444	2.63747549444444	3.55639074351852	2.61990776111111	2.64341858611111	2.60785212222222	8.69311580092593	2.82272236944444	2.66128852222222	2.66334938611111	2.66380198888889	2.62755513333333
ADIPOQ	3.5756673787037	3.80412819814815	5.61612479444444	5.07161934814815	4.527719175	3.01529011296296	5.65644329814815	3.65200165694444	3.85667045833333	3.77997875416667	3.57323327592593	7.56061772555556	4.323309075	3.75484662962963	5.54935141759259	3.813261575	6.42246932354497	3.75933041666667	3.60923123333333	3.11020539259259	3.36807588611111	3.35628193055556	5.50669685648148	6.79593355972222	3.77330303611111	6.89444266296296	6.15630314444444	3.25231562222222	3.51066201944444	4.79730840277778	4.38558748657407	4.14172058888889	3.61749685833333	3.34081872777778	3.34033397453704	3.18501362222222
ADIPOR1	12.7622936527778	13.0674516944444	12.9113365138889	13.3019188333333	12.5496215694444	13.3466003333333	13.7458162777778	12.6429178783069	12.6559869231481	11.7391507916667	12.6240606111111	12.7068260972222	12.9715045	12.1914484212963	11.9089944953704	12.85242175	12.7336464189815	12.4505021412037	12.2900110925926	12.2323417759259	12.4210076388889	12.4424576851852	12.5972836388889	12.3552830324074	12.1684681481481	12.9847090648148	12.19638775	12.3809748847222	12.2395695833333	12.2683951805556	12.4407967962963	12.7234966512346	12.606950962963	12.7386857731481	12.1931828703704	12.3320760833333
ADIPOR2	10.1867676175926	10.4983445583333	10.7997452962963	10.7606835268519	10.8863970046296	10.4540827037037	10.8022438935185	10.2705039055556	10.587977137963	10.8478656435185	10.3378039036111	10.2321156805556	10.9095790925926	10.2910869416667	11.1821209642857	11.2404499761574	10.8898225875	10.8310772037037	10.0966547588889	10.242557562963	10.1522904722222	10.5823767555556	9.86679971435185	10.6838724861111	10.5315941601852	10.8557191490741	10.2131200953704	10.2340869222222	10.3461547083333	10.2379261615741	10.1168902546296	10.0116257481481	10.3409011833333	10.0534996203704	10.2018420038889	10.0853324435185
ADIRF	10.6692024777778	15.5346930138889	14.8287987777778	11.4532591203704	10.1244532314815	12.5052930231481	10.8788629546296	12.9235479537037	14.9446653773148	11.7464742212963	12.7726957083333	11.1932237083333	8.60008294944445	14.1061411944444	12.4323996574074	15.1662191833333	11.8003278518519	13.0563232962963	13.5434925555556	14.8719884259259	14.8410404027778	13.9855431574074	15.1638381666667	13.0068349259259	13.2905814814815	16.3663813888889	14.4915841666667	13.7508176018519	14.4503628611111	14.233885337963	14.9307177916667	15.4819934289683	14.6444783518519	14.4079405138889	12.7240618194444	14.7427182777778
ADK	11.5826057240741	11.8895669583333	11.8573750333333	11.1373140694444	11.5549853958333	10.4678379675926	11.3745137384259	11.1547880555556	11.3728215555556	10.5267359898148	11.3797889074074	11.2967235083333	10.8943154921296	11.4322560092593	11.1772092222222	11.7745093888889	11.0552153865741	11.1915003888889	11.4397006527778	11.3756129351852	11.5741402546296	11.2590863194444	10.6296749527778	11.1299790777778	11.4160629555556	10.9262499537037	11.7002374092593	11.1313264675926	11.5243167453704	11.5691211157407	11.5200279935185	10.433530037037	10.992167337963	11.0153086759259	11.798777237037	11.0809411342593
ADM	11.6837572962963	10.9381431898148	12.5869419675926	11.8871949722222	13.1789362777778	12.5122754027778	13.4870089351852	11.4163477962963	13.2802650277778	12.3047951574074	11.7913339351852	10.4732237685185	17.0399593518519	11.5164344648148	11.73458285	14.5844076388889	13.3062904166667	12.072373	10.78830025	10.8392799777778	10.5015671175926	9.726321925	10.9456906638889	11.2564335740741	10.219371212037	12.7666435277778	10.5952157027778	11.022522	10.2905540694444	9.93592898611111	10.5560595009259	12.6289375648148	10.8170679814815	10.3138064953704	11.8530395833333	10.0691858578704
ADM2	5.87602298055556	5.58979157592593	6.46297424074074	4.80996543333333	5.82209785462963	5.75079516944444	5.37058688333333	5.12456531759259	5.7576366	6.1062017	5.06479040925926	5.9685077875	5.55275351018519	6.44841917037037	6.43701945	5.65747017453704	5.70199820185185	5.42410805	5.52342998333333	5.61003502777778	5.23230109537037	6.40841675833333	6.28771774185185	5.94058144074074	5.97339184074074	5.22370483518518	5.32623996018518	5.65582296666667	5.341696925	5.81931288703704	5.78746160555556	6.12964603611111	6.21493106805556	5.82778409444444	4.94816497685185	5.63361799166667
ADM5	9.21421980509259	9.05333801296296	8.96796832037037	9.22022253333333	8.13320279398148	8.40737604222222	8.26461958703704	8.55403262361111	8.25098023981482	8.31043058287037	8.22953096018519	8.79845597092593	7.54692512518518	8.54419560416667	9.03858653203704	8.5425530287037	9.54124019305556	8.55814462685185	8.3664943037037	8.1566227037037	8.36496042037037	8.30663694768518	9.2143837537037	9.18050753555556	8.7166343	8.15790546203704	8.12888484722222	8.52087577222222	8.14337911296296	8.32122749722222	8.28439520833333	10.0943342509259	8.79669575416667	8.38959708194444	8.32866829861111	8.59027786111111
ADNP	12.7118126134259	13.4399967361111	12.7893127962963	12.8871889444444	13.4612304583333	12.8969024351852	13.2985055277778	12.7992845833333	12.673585625	13.8092914166667	13.3333266018519	13.0066801712963	11.8317480277778	12.9650062592593	13.4179462777778	12.6854706527778	13.1262576018519	12.4929852638889	12.8609769564815	12.8680024074074	12.9558494444444	12.8688917685185	12.8320366111111	12.573716662037	12.8176362638889	12.5209830185185	12.8320366111111	12.8451527021605	12.9178097037037	13.0180102222222	12.8568993888889	11.9991742361111	12.8737459305556	12.9240887055556	12.7845954166667	12.9318329305556
ADNP2	9.89756945740741	10.3676406203704	10.0507052694444	9.97414922314815	10.6245622296296	10.7595486037037	10.6852783476852	9.9290650412037	9.91625255740741	11.4479505	10.3531124888889	10.4106619638889	10.9684410601852	11.0261713712963	11.040604060463	10.5582704398148	10.1018460037037	9.86403754074074	9.68092665185185	9.75042636018518	9.62929356388889	9.48621716388889	9.33057535277778	9.80649779444444	9.55113606759259	9.19529090648148	9.59885508564815	9.69722412685185	9.76174069398148	9.72588976898148	9.84815081574074	9.58682602592592	9.75197389583333	9.64709549074074	9.79647317759259	9.2869643987037
ADO	10.0627177505556	9.78804623981481	10.148877002381	9.65759606851852	10.694930362037	9.74260083888889	10.7116515433333	9.76190614074074	9.70877764166667	10.2907233692593	9.76082179212963	10.3269994703704	10.1716210416667	10.2112923740741	11.3823665875	9.90147348981481	9.987983475	10.2863659328704	10.0267522175926	10.2758633657407	10.1238646898148	9.60499310185185	9.49196816759259	9.88724416944445	9.8084641287037	10.5056629074074	9.97847251296296	9.78636906203704	9.92229842407408	10.2744563333333	9.94411040092593	9.02031860185185	9.78384854814815	9.58641763518519	10.6895216944444	10.0385982592593
ADORA1	6.18200055092593	7.0650571375	7.0681708712963	7.53882491296296	6.2033387962963	5.93672946851852	6.67070290824074	6.49789528472222	7.21095717222222	8.64208547824074	7.0195548162037	6.99335240833333	4.69191154074074	7.96530264351852	7.23274743055556	4.20080776018519	6.946631675	6.62592698148148	6.99193731203704	6.79746307777778	6.10546648611111	7.06367728796296	6.72460910138889	7.52499049351852	7.03974402685185	6.81368693657407	6.53694504907407	7.09375724444444	6.90316093333333	6.59927996111111	6.77273015	7.36275147083333	6.86510981230159	6.58816396481481	6.1464553537037	7.07179839351852
ADORA2A	10.4502311712963	9.81838248611111	10.4276795546296	10.4225871597222	9.63114161574074	10.0141494907407	8.85472014574074	10.0382414490741	9.18311020222222	10.3301248449074	9.34071198518519	9.80202867222222	13.2487895833333	11.0473867037037	10.0950161638889	9.11161537777778	9.82370907962963	10.1326452171296	10.4603148759259	10.2693631472222	10.4346649388889	10.6855858435185	10.9492776138889	10.9588858111111	10.7471075259259	8.4541807537037	9.72294649722222	10.242970062963	10.2701324835185	10.2212500898148	10.940118412037	8.79143631666667	10.7431358935185	10.6666830953704	11.0975413333333	11.0463906833333
ADORA2A-AS1	7.67815455	7.12220819166667	7.77648920416667	6.04220788148148	5.38203258333333	4.84793653888889	4.40396566388889	6.19107808981481	4.65600945972222	7.34660869074074	4.71851439444444	5.09480668333333	8.70520982175926	6.59794262638889	5.79235484074074	4.5588281712963	5.61164744722222	5.78970322333333	5.4107180212963	5.08507598888889	5.71524553518519	5.40390617407407	5.39512042083333	5.84208686759259	5.37847281805556	5.14434675185185	5.07401671018519	5.03899578703704	5.40864213055556	5.77384259305556	5.58824495740741	5.48971522916667	5.00111937962963	5.90280741666667	6.84585170907407	5.21501229074074
ADORA2B	10.0970306851852	10.3652106296296	11.4926061851852	9.16236407222222	10.3122091481481	11.1163840925926	12.2261609842593	11.1189968657407	10.4250592462963	8.98282115833333	10.2072048152778	11.049929112963	10.4827828888889	8.58185030135802	12.7936624722222	11.8292832037037	9.26746035277778	9.42209276574074	8.4541807537037	9.70989273796296	10.0171889055556	8.89826240555556	10.1249527777778	9.27790734814815	9.13594970833334	9.06139129490741	9.70072425925926	10.1984581916667	8.92889816666667	8.86967848703704	9.51398283333333	9.03371942962963	9.64194401212963	10.0744213231481	8.53374075	9.28615383333333
ADORA3	6.5534057462963	7.42757908333333	6.90887658148148	7.93577096574074	7.03555581574074	6.56792327777778	7.36466943574074	6.77633140592593	7.04422212222222	9.12779185092593	5.78806615648148	7.78581110277778	9.51431105740741	8.27448112314815	6.21348565833333	7.07590144027778	7.61975178055556	8.01849722222222	4.33372373055556	6.30301295277778	7.95400525648148	8.16510746388889	7.32476545462963	7.79289343240741	6.51919171481481	6.24480442037037	6.99793153981481	5.95079379166667	5.99571803935185	4.88451235787037	6.06573098333333	3.59741813333333	5.67704343611111	6.55307784722222	6.59570468981481	6.12321599907407
ADPGK	12.5052930231481	12.7369846064815	12.6378228796296	13.049303037037	12.0732117407407	11.6201362083333	12.1335867106481	12.431717287037	12.3036735833333	12.4560944166667	11.7451061527778	12.20036	13.5731893240741	12.4092857361111	12.2187441990741	11.8040693842593	12.4879677638889	12.3719366388889	12.7627264259259	12.3934409259259	12.365933625	12.3388924083333	12.2312133851852	12.3857187361111	12.7561436388889	10.6887014814815	12.53590275	12.5792168287037	12.6133915694444	12.4777834907407	12.4601578518519	12.6146050555556	12.4330648888889	12.2734467916667	12.4934491296296	12.3096495740741
ADPRH	7.03185455462963	6.35180015555555	6.24081468611111	7.09794395555556	6.69886759444444	7.1321843537037	6.58190094796296	7.29046599814815	7.03185455462963	6.52838571481481	6.13146810277778	6.80891209537037	8.79278647314815	7.2353403537037	6.27404175277778	6.28066	6.62592698148148	6.54647627916667	6.80314285925926	6.64140086296296	6.58977850555556	7.81241810092593	7.11586706851852	8.00441664986772	7.72634043611111	6.65218365	7.17204355944444	7.2735556087963	6.9261543212963	7.53234184814815	6.84704478518519	7.51395699222222	7.63960483703704	6.88478870925926	8.20707075796296	6.91313358888889
ADPRHL1	5.12160188611111	7.35989046944445	8.64258698333333	5.97845068425926	7.72518277407407	6.21615316111111	8.11740610759259	5.31213808425926	5.61088258888889	8.27448112314815	6.14178586388889	6.46297424074074	5.73037189537037	7.37732554444444	6.96280612222222	7.09108718703704	5.98083943333333	6.3216317462963	6.1316061037037	6.84166284583333	7.61159383611111	7.54173803611111	8.55816520277778	6.36999578333333	6.79593355972222	13.9324731898148	6.92446343888889	7.06826802175926	6.22608901722222	6.78575679907407	6.4623039	6.1216305	6.58012961018519	7.40445314444444	7.95400525648148	7.32878491203704
ADPRHL2	11.1071457935185	11.0153015092593	11.5208104027778	10.992996087963	11.2090319523148	11.0945684259259	11.2319600648148	11.1429159884259	11.5647312708333	10.8831516703704	11.4349960577778	11.2144135462963	12.0096784814815	11.5160728333333	11.3586668148148	11.9696659166667	11.2410015759259	10.8841911828704	11.0323946009259	11.1504687083333	11.3937353944444	11.4232277791667	12.164655612037	11.6821455555556	11.5281426240741	11.2674430185185	11.0165444583333	11.3931738958333	11.2031769583333	10.925304575	11.1101190240741	12.2739622592593	11.4432498564815	11.6224248055556	11.3299032505556	11.4797153055556
ADPRM	10.6832656037037	10.1685458013889	9.66950063703704	9.9456617037037	9.81309056944444	9.65195282777778	9.8060545062963	10.3350214037037	9.81601726111111	10.7207920694444	10.4463459361111	10.3184812222222	11.1465977861111	10.2209381736111	10.2965981055556	9.70122221203704	9.83535478240741	10.2602347592593	10.611562625	10.6572321666667	10.5544653064815	10.3998302851852	10.3020507685185	10.3692961631481	10.5555773657407	9.65552368518519	10.7925584490741	10.2120617011111	10.737519849537	10.755976675	10.7660221953704	10.6111970509259	10.5878915055556	10.5280449259259	9.61430113148148	10.466761047963
ADRA1A	2.64767189166667	2.74053373055556	3.18518055555556	3.74402691111111	6.59107088055556	2.65270923333333	5.03955793611111	2.60218338333333	2.63214804166667	2.62530619722222	2.87520019444444	2.60577578888889	5.38765598611111	2.67408548611111	2.61976405555556	2.59951588333333	2.60414381666667	2.74053373055556	2.63792133888889	3.21474690092593	3.50442403333333	3.50693643888889	4.17900335555556	4.97675962407407	4.36030042592593	3.975364175	3.22412161666667	2.64009575555556	3.204004525	2.84877888333333	2.92921031666667	3.26658344074074	3.83533122314815	3.21249561851852	2.6145242	3.08786625277778
ADRA1B	7.2278829162037	5.81016754814815	8.52634163055556	5.81542505277778	6.95861005277778	8.03959346481481	8.30820023240741	6.43014315092593	7.20376155833333	5.33896584583333	5.73916974537037	9.42444814259259	5.56383851611111	7.85443402685185	9.02466543518518	6.7942337887963	5.41747796666667	5.85495784444444	7.20507942638889	6.54728699722222	6.44490127314815	6.98505428055556	6.78617325138889	6.42724082962963	7.05657650740741	6.84998767037037	6.71082860740741	7.68581113240741	7.4919892287037	7.09507256666667	7.21763660185185	4.901617115	7.13747008425926	6.93403198055556	5.88973275555556	6.79323838611111
ADRA1D	9.78687491666667	9.67286972037037	9.5680344587963	10.0084287157407	9.19348521759259	10.5305548398148	8.14765466759259	9.47059301481482	9.1855369462963	8.6454942212963	9.37992925888889	8.48147697842593	9.77531710555555	8.69505230833333	8.56657705648148	9.22022253333333	9.1612665	10.001635917037	9.36373965324074	9.12928697685185	9.29267493425926	8.14067033796296	8.659374125	8.46268771203704	8.59581898101852	9.67126371444444	8.6590314037037	8.86736976851852	9.11958053055556	9.20491233981481	9.76209143287037	9.46811231074074	9.53731968796296	9.67617582685185	9.29714125925926	9.22246526838624
ADRA2A	9.43838597685185	8.87759918518518	6.95861005277778	9.54800758842593	7.09936223981481	7.65994542037037	7.47076902222222	11.8890931388889	9.5918111662037	9.62387778611111	9.25903323537037	9.29108633564815	6.00512520462963	9.10180025601852	6.77750767037037	7.45168928518519	8.76928426111111	10.1031043768519	12.2948558703704	12.0639148888889	12.2316243419312	11.4660341342593	12.0413202314815	12.1884285347222	12.576376	10.0406603481481	11.3627157916667	11.3592652239899	12.7784566527778	11.8891670416667	12.3096495740741	12.264374037037	13.0437125277778	11.6164066388889	10.550505137963	12.6204273055556
ADRA2B	8.10227400462963	5.85674784166667	5.91386681851852	6.56128507925926	6.35533817962963	4.23075313703704	8.76886318472222	6.243353525	5.91582123888889	7.47742085555555	6.72119418935185	6.10404865555556	6.50575704259259	5.99136873611111	6.99398258240741	6.15079766481481	6.11717733333333	5.01266030833333	5.73512652407407	5.47862217268518	5.51039844722222	5.78481615740741	7.5447686287037	7.91159661296296	5.28629003425926	7.21710485833333	5.94193429722222	5.42984677037037	5.80397961574074	5.84578995555556	5.46669476944444	7.09822807407407	5.12552736111111	6.02117331481481	6.12321599907407	5.6536429287037
ADRA2C	8.69549698240741	9.00622715092593	7.76842741203704	9.04036981018518	8.43991821527778	9.74101690555556	8.32360450416667	10.0966461694444	9.43502722453704	9.78381796527778	8.91592798888889	11.0921910902778	8.491314	9.34926805277778	8.30082139166667	7.9775307037037	9.1859079012963	9.56247641203704	9.78384854814815	10.2582918648148	10.1567171148148	10.1207591875	9.92716285768518	9.817765475	9.8693079037037	11.1957119305556	9.63078761574074	9.49911103055556	9.88501763148148	9.61239790185185	10.2701324835185	11.1869085425926	9.94975908351852	9.61613973055555	9.29111761203704	10.837365325463
ADRB1	5.04953354166667	5.82728290277778	5.77604936851852	7.61794778055556	5.46994667481481	3.84366567222222	3.69416785231481	5.23015692546296	5.28492208333333	5.40528251574074	5.21629423074074	5.59934516666667	5.00280403333333	5.85235584444444	5.86673715185185	3.05352412777778	6.11202099814815	5.29383261574074	6.00656362685185	5.59745043888889	5.32829138287037	5.17763154722222	5.71744808148148	5.563609675	4.82679858888889	5.45308448333333	5.96342726388889	5.80453733981482	6.26232016666667	5.99411276157407	5.72968096666667	6.0949487587963	5.83842884907407	5.47379852611111	5.59137405462963	5.50669685648148
ADRB2	11.3086885611111	10.0906578759259	10.6092735888889	10.8224530925926	11.3754403333333	11.7472197712963	13.0324554555556	12.8263667453704	11.4218080740741	8.31150937083333	10.3562330564815	12.4097558888889	10.4303253240741	11.657071974537	12.2261609842593	11.6543791666667	10.7849548888889	10.7164557324074	10.8119505037037	11.3218595083333	11.3169193796296	11.0038188104167	10.7968938666667	10.6734977953704	10.8170679814815	11.1541166805556	11.147047912037	11.5622427009259	11.1804365625	11.3237629027778	11.2805126828704	12.3615006296296	11.18094805	11.1083441550926	11.573216762963	10.6652082787037
ADRB3	7.00196153148148	7.21274434907408	6.60223146851852	6.77981848055556	6.74577899351852	7.10351274722222	6.23639157083333	6.1609572162037	5.91926508935185	6.77202607824074	6.68890788796296	5.73102930925926	7.18151612101852	5.84400300046296	5.9173560962963	6.25829909444444	6.36073876851852	6.63275529722222	6.14524132962963	6.14141264444444	6.69907923796296	5.82189496388889	6.27140557685185	6.02642250416667	6.51366576574074	8.96520143518519	5.64026204296296	5.85583150324074	6.22407068796296	6.42315565277778	6.79400993333333	8.79193032407407	7.00085763240741	6.90874025648148	6.95442274027778	8.36115653101852
ADRM1	12.5277571157407	12.4790393796296	12.6988380277778	12.5145557777778	12.4456306944444	12.5661039398148	12.3568739027778	12.1845814888889	12.4612759305556	12.4134455925926	12.5728729351852	12.5972343472222	12.0234075578704	12.4912055555556	13.0006278611111	12.6055914537037	12.3132948611111	12.2612539074074	11.9431050555556	11.9234601574074	11.9952264074074	12.4265191412037	12.3792637604167	12.4146159166667	12.1860350648148	12.2204241203704	11.9208403444444	12.2109183333333	12.1098655416667	12.1679429444444	12.2198639907407	11.8332379722222	12.478265625	12.3837110925926	12.6323319583333	12.1237083888889
ADSL	11.8213729305556	11.6236936388889	12.3036735833333	11.472568675	11.7197415231481	11.5661804351852	12.1366016916667	11.8475259953704	11.769449787037	12.3023919546296	11.7143178981481	12.3249661666667	11.5361195277778	12.1678103009259	11.7822003805556	12.05774825	11.748686212963	11.6558916527778	11.7247871592593	12.1486451203704	11.7696643541667	11.8337638888889	11.4383236712963	12.5778522824074	12.1849146291667	12.9366282361111	11.7454846851852	11.510834212963	11.8706134305556	12.0826391666667	11.8847684861111	10.908458	12.044390087963	11.7571559490741	12.1030054796296	11.9670502171296
ADSS	10.6100699444444	11.0736127916667	10.74085825	10.7011416768519	10.5814472927778	10.5623770111111	12.1628265027778	10.671439037037	10.3301248449074	10.4130683601852	10.9147431796296	10.889423962963	10.8563247916667	10.1578144638889	10.4718027462963	10.9121841333333	10.9350636861111	10.4118290952381	10.3489484175926	10.4925792694444	10.3963325	10.1726699861111	9.85058505555556	10.4712139138889	10.3426607925926	9.561744935	10.3795436027778	10.5063255111111	10.4047768444444	10.4879081981481	10.5214916222222	10.6151798166667	10.4766290694444	10.4041018416667	10.4449981574074	9.95896314861111
ADSSL1	8.70752658425926	8.6101084237037	8.83668533333333	8.39247328194444	9.32125418333333	8.54696514166667	7.879049775	9.18700391018519	8.88425220555555	8.43291423333333	9.14862361574074	8.82069439398148	11.057949962963	8.15937145222222	8.35396342314815	10.0107211083333	9.01576941296296	9.81933608333333	9.96398837314815	10.4795887194444	10.6643645737037	9.69722412685185	11.3324308657407	8.50855835092593	9.04089816898148	15.8561903453704	10.2032156759259	10.5218619287037	9.82604061805556	9.40434215833333	9.98882570462963	10.0900066231481	10.0796535175926	10.9452672037037	9.67126371444444	10.3274471296296
ADTRP	10.2186800944444	11.7459415925926	11.4801437777778	9.68614573148148	10.7568468824074	9.23213877314815	8.92270569675926	9.63879546388889	10.7424857486111	7.76652578287037	8.2678794	10.0183665842593	9.90861052777778	11.0638662560185	12.7541173888889	9.690664025	9.78804623981481	8.8798738037037	10.7865277037037	10.4839300259259	9.33098748240741	9.19487950092593	8.63320554398148	11.1786247777778	10.3739398773148	6.89778059037037	8.77839430555556	9.49526520694445	10.4628841861111	10.1709519027778	8.97010098009259	7.59122075407407	9.74142972407407	10.0557652407407	13.9313090138889	9.69411566851852
AEBP1	11.135057237037	12.0041802037037	13.3520834722222	11.8048120625	12.3936339722222	13.4630599722222	10.3455900081481	12.6033506527778	14.1129967270833	14.5286176805556	12.365303925463	11.0689788680556	8.20748396842593	11.4109067777778	9.86717415740741	12.6389594722222	13.6577518703704	12.8625034166667	11.7607802592593	12.1864933154762	11.9840329166667	13.5434925555556	13.6071311851852	12.3707720833333	12.3934409259259	13.4557280555556	11.9608113148148	12.3172557731481	11.5200279935185	11.4668922916667	12.8024041342593	12.7589445416667	11.5331750555556	11.8499103703704	12.4964810925926	12.0820609861111
AEBP2	10.9413170438889	11.5776331736111	11.3366874018519	11.31254805	11.7209854074074	11.2563605949074	11.5394450648148	10.7476206194444	11.0092758382407	10.8515893074074	10.4937110273148	10.8142843796296	10.9067666407407	11.2644828962963	11.6123925462963	11.4327685055556	11.2000130652778	10.6505732185185	10.7654076643519	10.8665709583333	10.7621169574074	11.1321556666667	10.437055462037	10.7393232296296	10.8979320138889	10.4937747962963	10.9039311448413	10.8705728796296	10.8841685877778	10.9496247175926	10.7569330759259	10.5907619861111	10.6673710657407	10.7248797361111	10.6828928787037	10.6430756041667
AEN	9.94147586435185	10.7520924166667	10.0299239916667	10.1227896759259	9.80348680555556	9.99776479444444	9.20704443425926	9.88630978611111	9.30920044212963	10.5610972384259	10.0423016277778	9.53658092546296	9.42352026666667	10.2309292847222	9.9334239625	10.0219573148148	10.0423016277778	10.2309292847222	9.29015407592593	9.31394421944444	9.36792669074074	9.33098748240741	8.87080402314815	9.803522375	9.74874581944444	8.03500425416667	9.43085961666667	10.1818870490741	9.38016669814815	9.56094008462963	9.45065926388889	9.30616505037037	9.73250978981481	9.62195785	10.2000132907407	9.61533490740741
AFAP1	9.57081148277778	9.91666503611111	9.77019221157408	9.76305010925926	11.0009540601852	10.2718429666667	11.6953071157407	10.4206292987037	10.5722466088624	11.2600366805556	9.97536518796296	10.8184059309788	8.06681929629629	10.0931438240741	10.9697538541667	9.73868400740741	10.0103510342593	9.73472656481481	9.50641287268518	9.35876770740741	9.61312020555556	9.87700590240741	9.44136633842593	9.24959176851852	9.75946850925926	10.0720665416667	9.41730398787037	10.0271452462963	9.54612452037037	9.47457110462963	9.87740684166667	9.9488363962963	9.74874581944444	9.46126312407407	8.40818206092593	9.73028566666667
AFAP1-AS1	10.5627767509259	12.825153125	12.1929827962963	11.6575025537037	7.21930054148148	6.03833031759259	8.63760335018518	6.44133809722222	11.5766082361111	12.1263800944444	5.64406942824074	11.9038267106481	5.6246831462963	10.0858099388889	10.0447278699074	10.3757773986111	10.4763981009259	5.88802469444444	7.04513819907407	8.23277557361111	7.8103514712963	10.134782475	7.56963640462963	7.83266713194444	8.68019801018519	4.3865273462963	7.56854731481482	7.32103730972222	8.48794602083333	8.51249239907407	7.68718232592593	5.87900032685185	7.80939470092593	8.07541551333333	5.11585850833333	7.47142011666667
AFAP1L1	7.39384825833333	7.31709583518519	7.48433257962963	7.36246906574074	9.03583725740741	6.79559066666667	7.5202393712963	8.22854105185185	8.65147356111111	7.58915483888889	7.51701571759259	7.27642593611111	6.46040668333333	8.11955012203704	7.20053820185185	8.39560010925926	7.379797275	7.32637699166667	7.52546329537037	7.67028781203704	7.84714553518519	7.72501113611111	7.99493126666667	8.04366013935185	8.01082812314815	9.77441360648148	7.5398283212963	7.93912000277778	7.55477597777778	7.22089091666667	7.9709333712963	7.79723927092592	7.84255453981481	7.71046414537037	7.30039241944444	7.66759864907407
AFAP1L2	7.73892755833333	8.37932215796296	9.67067203240741	7.38262569074074	9.88725238203704	8.42465045833333	8.80865843611111	7.52294535925926	9.7774648287037	8.51689154444444	7.0650571375	8.1404493037037	6.9101324462963	8.66861980740741	8.9762926	10.0690641648148	7.42276318611111	7.27442866574074	8.13305889027778	8.51750617037037	8.01296495787037	8.64047199611111	8.42396314351852	8.25522460555556	8.28439520833333	8.42856625722222	8.27084958351852	8.40529872314815	8.36342311388889	8.48839741388889	8.8761199837963	9.80126436018518	8.51375443425926	8.33948607962963	8.29405908888889	7.98658383518518
AFDN	6.69524830092593	7.81680168564815	7.73327848055555	6.86784043796296	7.89086262592593	6.749312075	7.95355995648148	6.38868694212963	7.84359388416667	7.92126831018519	6.86784043796296	7.19611168055556	8.30916540694444	6.45547866666667	9.10472910138889	8.97090405185185	7.50530960601852	6.06033911851852	6.77704018981481	7.2798308875	7.31349599861111	6.93680728888889	7.47950238101852	5.78945142175926	6.72744048055555	7.29434011935185	7.09445625	7.77156170046296	7.00874589907407	6.63099543240741	6.82882269861111	7.80600381805555	7.61637186296296	7.26767600185185	6.77828601666667	6.52951215138889
AFDN-DT	10.4123122124074	11.0123393796296	7.12743590277778	7.95201863425926	9.5136837212963	8.09088828611111	6.05156406944444	9.61242189907407	7.54030638611111	11.5560654722222	9.69595431666667	5.87306116388889	9.42696016851852	9.25851270925926	5.90592801666667	10.1071281361111	6.83671942824074	6.66401078472222	8.47877392092592	10.7982615777778	8.35921495611111	7.45784935277778	10.9731412212963	7.48915849166667	7.370729035	6.9066862037037	9.12333438888889	8.27468785648148	9.15290886851852	7.87056261574074	10.3041035981481	9.28918804722222	6.85577417962963	9.22571150555556	9.33813537203704	11.1222987037037
AFF1	8.4572978537037	8.53645611111111	8.05084875462963	8.54528469953704	7.95158146481481	8.23510806259259	7.78533711666667	8.4572978537037	8.13457674166667	7.72748018333333	8.02261175740741	7.98362583333333	10.3269994703704	8.19953607518519	8.05316805	8.17522900925926	8.17019923981481	8.31150937083333	8.07264023981481	7.92507799907407	8.01343835555556	8.17023218703704	7.86835008148148	8.04537384481482	8.187454825	8.53069305277778	8.26895725648148	8.22497670768518	8.16289298842593	8.16233945138889	8.34362951342593	9.46555897148148	8.07217703194444	7.91672663657407	8.16333483425926	7.88254351851852
AFF2	6.18857012916667	3.5458333287037	5.55563965	2.82917063611111	6.50295678611111	6.45287853888889	7.72518277407407	7.07976317222222	3.71085635648148	3.42939655277778	2.974080025	7.09040692037037	3.79659832222222	6.86372654537037	7.98307780740741	4.71147695092593	2.82325223611111	3.47599174907407	6.24480442037037	7.28809715185185	5.29049111944444	5.42609336944444	3.53720566481481	7.74636445462963	6.85577417962963	3.6142473787037	5.46856828518519	5.85134959907407	5.53188348148148	7.84988035509259	4.99476408240741	2.79725098055556	3.9054344875	6.03871251666667	3.6526431287037	5.38157860462963
AFF3	8.07896694537037	7.1734712712963	6.32718481296296	7.84692805833333	6.70694184444444	6.69749261388889	6.43640506111111	8.17192891666667	6.8507108	8.41879076944445	7.76308639675926	7.21763694537037	7.80037468009259	7.39696888518518	6.78814927222222	5.90295407685185	6.8819280712963	7.2099002287037	8.86139021203704	8.2818052	8.45987407037037	8.94681361388889	8.47732304611111	8.83212469685185	9.01124086768518	7.59202563425926	8.37696126759259	8.20879076703704	8.79835625462963	9.14689111666667	8.81473356388889	8.14544446574074	8.44232691666667	8.5737183537037	9.30749866851852	8.67078477685185
AFF4	8.30966040833333	8.32931790259259	8.64365285740741	8.19767743657408	7.99802594537037	7.83618095759259	8.78825790277778	8.43103172777778	8.7161104337963	8.69549698240741	8.20414980722222	8.42236802706349	10.0321965342593	8.68877720555556	8.48435795	9.00826269351852	8.49228991824074	8.2479237	8.49752802981481	8.24955938240741	8.2482952362963	8.22809152314815	7.93287289537037	8.69803305212963	8.48577239944444	8.18343990712963	8.30433804907407	8.4387337912963	8.48368171203704	8.41883172574074	8.15703438240741	8.73342753453704	8.27084958351852	8.04537384481482	7.8643729412963	8.08202511425926
AFG1L	9.34496966296296	9.17813019722222	9.10256604166667	9.46451666111111	8.23233591759259	9.02466543518518	8.82905985046296	9.31070678148148	9.06116611574074	8.36480628194444	8.68913802592593	9.43593897407407	9.3850977287037	8.7217676287037	8.45938543796296	9.20376025092593	9.2985870837037	8.82473731574074	8.84272075601852	8.87281124351852	8.89363596435185	8.8741152337963	8.86835219305556	9.15462088009259	9.04238578564815	9.03861645648148	9.12203722546296	8.85981462222222	8.99001161203704	9.12409785509259	9.02905521481481	8.60346005462963	9.03062655694444	8.78975713333333	8.78797882222222	8.83882874074074
AFG3L1P	13.0649478518519	12.9975498194444	12.8842662037037	13.2808230833333	12.9975498194444	12.8518882268519	12.1532349398148	12.8245897037037	12.9916477833333	12.2149357685185	13.4199332777778	12.9561222037037	12.5318078472222	13.0108927222222	12.9853626944444	12.4755210601852	13.3564737777778	13.046007375	13.746406	13.0144869027778	13.19849175	13.2263871805556	12.9904551	13.2533205694444	13.633923	11.8679913981481	13.138288537037	13.4034074861111	13.2596931296296	13.2896335833333	13.1864974444444	13.0234648611111	13.0385059833333	13.230220462963	13.5093449722222	12.8808185555556
AFG3L2	9.75233987037037	10.1424645055556	11.0552153865741	9.75904763888889	10.6460465416667	10.1476966064815	10.4852012527778	10.191399737037	10.3389539592593	11.2659335907407	9.99776479444444	10.2892150930556	9.71366201296296	11.0739805606481	11.2555174305556	10.7416972259259	10.2219522986111	10.2367643611111	9.80983180648148	10.0957610227778	10.1461586203704	10.2768461893519	10.0064177810185	10.482542587963	10.3983697101852	11.5950772388889	10.019884062963	10.1011652351852	9.82975320925926	9.92201417962963	10.0859079453704	9.82764915092593	10.1522904722222	10.194102625	10.6169234722222	9.99500055416667
AFM	2.60414381666667	2.64234884444444	2.61291010833333	2.61000976666667	2.60862717222222	2.63541156111111	2.77819206111111	2.60414381666667	2.61291010833333	2.60274746666667	2.6008826	2.61976405555556	2.62922431388889	3.40493430185185	2.59635435555556	2.62566655833333	3.00777802777778	2.69697482777778	2.65507545	2.58979975	2.59850889444444	2.66528818333333	3.01579545277778	2.75604753148148	2.67856143055556	2.6219064	2.60182241111111	2.64644264722222	2.59504923888889	2.61492452777778	2.61990776111111	2.59698028333333	2.59632874444444	4.36186100787037	2.61664068333333	2.59773923333333
AFMID	7.8464385212963	8.71038814537037	8.00686338194445	8.58511392222222	8.09045775962963	8.36180891481482	8.24540763703704	8.02634136666667	8.25651832824074	8.4439153287037	8.17616948657408	8.20596646064815	7.59015203194445	7.96401251453704	9.09112231666667	7.91510886481482	8.3715816375	7.91308663564815	7.40559876990741	7.25689592824074	7.44428910185185	7.09197963564815	6.85058242361111	8.34260345435185	8.16289298842593	6.26882501296296	7.16139907592593	7.39702268787037	7.49429909861111	7.57398314583333	7.28644140231482	6.87291964722222	7.67087940601852	7.48970320092593	8.46832257453704	7.0787829787037
AFP	4.75250975138889	5.08777102759259	5.34146387592593	4.14837619259259	5.65747017453704	2.89762736944444	4.46125997592593	5.97980338888889	4.67647432592593	4.9507490787037	4.747480245	5.61887266666667	5.00969526851852	6.18400848333333	6.22736364722222	2.71411024027778	6.01473089722222	5.76779959444444	6.13535617037037	5.93587700648148	5.16862322222222	4.58741283148148	5.20382363425926	5.57675245277778	5.25193787685185	4.51971958888889	5.84885917962963	5.92476521203704	5.96069842851852	7.20343420925926	5.75645652962963	6.23101370805556	5.62414918518519	5.71825918148148	5.60674151666667	5.53004395555556
AFTPH	11.4703574444444	11.7977603462963	11.4462913518519	11.2128943217593	11.1731673092593	11.3851803611111	11.1229241944444	11.3868962800926	11.4098047962963	11.7725223907407	11.0314909212963	11.2941338194444	11.8301525972222	11.8031996527778	11.365378124537	10.6394429171296	10.8848860958333	11.2608058986111	11.5439694055556	11.4213903896296	11.4151530375	11.4647463277778	11.2202561111111	11.3279914527778	11.5494676814815	10.4839300259259	11.6333088662037	11.4512921921296	11.5021627166667	11.7734107171296	11.3111316027778	11.0200444930556	11.3270083194444	11.3931738958333	11.7820207583333	11.4490677685185
AGA	11.9925320092593	11.5880281898148	11.5836645694444	11.769449787037	11.7892249652778	11.8619607731481	12.2379814537037	12.0359356333333	11.538621587963	11.4965509444444	11.4545987314815	12.0616564439815	11.8693768888889	11.8986898805556	11.8782441203704	11.8895669583333	11.5389218018519	11.9044144722222	11.4140264111111	11.9108950018519	12.1981497152778	11.2785627361111	11.5209184074074	11.5890894768519	11.7701993981481	11.2183332268519	11.9108950018519	11.93571325	12.0265388768519	11.8190613611111	11.9869827916667	11.4639204351852	11.9447584027778	11.8435485740741	11.9576717842593	11.7696643541667
AGAP1	11.273296499537	11.944691337963	11.593440162037	10.9015784962963	12.1092389814815	10.9971749814815	11.9486398888889	11.2086459097222	11.2400553703704	13.1992926666667	11.7948471393519	11.6535106693122	8.80062163240741	11.6805137083333	12.1491716851852	11.5253997962963	11.981847224537	10.9546652962963	10.6564399388889	11.0033422046296	11.1974306851852	10.9518351296296	10.6103447083333	10.2053445772222	10.8342951342593	11.8782878657407	10.9588858111111	11.1200543425926	10.9452672037037	10.7878165462963	10.8428287287037	11.2441578662037	10.6691833796296	11.0607274953704	9.68605421296296	10.7541541347222
AGAP10P	12.3208733888889	12.2857399074074	12.3583476944444	12.3261643912037	12.6103481616667	11.5490101736111	12.2390317407407	12.2527781064815	12.3627609976852	13.4442756574074	12.214336462963	12.3114015527778	11.5450423771886	12.4889453888889	13.1776152611111	12.3821722037037	13.06922175	12.2484750597222	12.5830736805556	12.3031262407407	12.7002248958333	12.3040645972222	11.6289032222222	11.4967460324074	12.5534608703704	12.4839345324074	12.5332950787037	12.5565598611111	12.6426537083333	12.0226524560185	12.2624690138889	12.8933456712963	11.8541498333333	12.1149570972222	11.4611739375	11.9981316166667
AGAP2	11.8706526388889	10.7476206194444	10.5132835680556	12.0946640185185	10.2730936675926	11.4858132361111	10.0735649490741	11.7825939930556	11.0598989467593	8.80697507037037	11.103504787037	11.4051210277778	11.8546336555556	11.7816794305556	11.0314909212963	9.05006502685185	10.8588689287037	11.6535106693122	12.4038691009259	11.9447584027778	11.8895997638889	11.9991742361111	11.8603143518519	11.809891	11.9228955833333	10.545506050463	12.0567925800926	11.993849462963	12.1094412268519	12.2277586967593	12.0653218796296	11.1527529953704	12.1763726712963	11.8798086805556	11.9503446759259	11.87271345
AGAP2-AS1	8.24418673796296	8.99306381481481	9.74957494351852	7.82946162037037	8.70122466481481	8.94512747685185	9.30578624425926	8.00686338194445	9.62651208611111	9.70465331203704	8.93772180648148	8.55978999981482	6.98552856203704	8.87659835648148	8.78565521203704	9.24804505	9.23307673009259	7.89470885462963	7.31833094185185	7.30916608425926	7.30788126203704	8.37696126759259	8.46022745722222	7.95400525648148	7.87099143981481	7.30406488685185	7.34310452314815	7.77481430555556	7.60656807333333	7.46248132777778	7.83840953611111	7.74636445462963	8.26708548888889	8.01037808796296	6.74346639259259	7.81972470462963
AGAP3	12.1048928657407	12.2960301111111	12.7343835314815	12.2149357685185	12.6535590925926	12.4111965555556	11.9208360787037	11.7953901388889	12.288310912037	12.4743297037037	12.2527781064815	11.6921230462963	12.5632571111111	12.0839040138889	12.4232704722222	12.2489676657407	12.2453432037037	12.3634449166667	12.1015811296296	12.044390087963	11.9890867638889	11.7434539555556	12.0832114342593	11.4367805185185	11.4311284537037	12.1445034305556	11.951462462963	12.1098655416667	11.9757099444444	11.8754786435185	11.8966314537037	11.7075953657407	11.9361785648148	11.8482517824074	11.5829711388889	12.0843315462963
AGAP4	8.41245886296296	9.00452291851852	8.90535541018519	8.87225383888889	9.15240399814815	8.56444472361111	8.4191186	8.32360450416667	8.73077398055556	9.19254488611111	8.40694115314815	8.69013654675926	8.91521396481482	8.81876501481482	8.89431684675926	8.36956222962963	9.25424196481482	8.56023108935185	9.27531195185185	8.77058862962963	9.08656755185185	8.69571810462963	8.43101141712963	8.82529916296296	9.22640540972222	8.27035767962963	8.95027057037037	8.93321764907407	9.0680597712963	8.77602056990741	8.8049908587963	9.0578824875	8.50721766759259	8.5120733162037	8.6590314037037	8.45987407037037
AGAP7P	10.0283417199074	10.3714036222222	10.9599153777778	10.2186800944444	10.9736374444444	9.48988613333333	10.2084174055556	10.0618827356481	9.8881312787037	10.4657892092593	9.66131094953704	10.1534088138889	10.1539105902778	9.99071377268518	10.3661489462963	10.108265187963	10.5271023842593	10.3069206583333	10.8993322092593	10.8007777416667	10.93975345	10.2585877824074	9.99066070648148	10.2291749277778	10.3820531222222	10.134782475	10.5781653074074	10.2816917407407	10.5595794939815	10.4003235722222	10.1037960861111	10.4406646194444	9.77791386388889	9.95044948657407	10.3082996263889	10.5012562342593
AGBL1	6.22994247314815	6.21831516574074	4.09046865694444	7.44613619166667	4.2772677462963	5.04615024537037	9.04977296740741	6.57859253981481	5.50002239907407	7.33757001388889	7.17102243796296	6.69569325601852	8.68003780231481	5.77093664675926	6.1428709	5.89579681064815	5.63311494074074	4.56775547222222	5.7011443	5.72585399722222	5.6741276787037	5.70332833055556	4.08984496944444	5.06071919166667	5.41220179351852	12.829781474537	5.13275980555555	4.89607383148148	5.22548374351852	6.51976328888889	5.56860509814815	6.01332621444444	5.51841390231481	5.34972444907407	7.14020082546296	6.07452214722222
AGBL2	9.82087701759259	10.1970642011111	9.47481064027778	9.54068409537037	9.63759628194444	8.63173928796296	10.5555039231481	9.20990007175926	8.46746820462963	10.4932426976852	10.0928084675926	10.2604650333333	8.66965888333333	10.5640210490741	10.1867676175926	9.62277512175926	9.35935799814815	9.28118066296296	11.6671606296296	11.7449177083333	12.1371910972222	11.0813794444444	12.7959837314815	8.97727734444444	10.3625270638889	10.8593020046296	11.68441175	11.5274606111111	10.9058554259259	10.9771048680556	11.0296809074074	10.1656545027778	11.3246853148148	12.4845333611111	11.4427074583333	11.3242424027778
AGBL3	6.91712842685185	7.34783283796296	7.3921285962963	7.7483507712963	7.25359554907407	6.19535573009259	6.91658770555556	7.30830170833333	7.2241046	7.36342503425926	7.47341700972222	6.61474731203704	7.03029206851852	7.11808243888889	7.25261185324074	7.21991624583333	7.15707866481482	7.13885167916667	7.34655719166667	7.28865823796296	8.35881000740741	6.77580832731481	6.8734295	5.84960755	6.39243648148148	7.1683504537037	6.82573171944444	7.16774092685185	7.23875861898148	7.233340725	7.02981820462963	7.25217302037037	7.18556160185185	6.8723224875	7.29538948518518	7.23269496388889
AGBL4	3.5458333287037	3.57323327592593	3.2088464	4.45610256111111	3.49861179722222	3.0265375	4.5367384787037	3.50674910277778	3.42939655277778	3.43707102222222	4.50102708055556	4.67359656203704	5.75499064722222	4.19465900648148	4.37078908055556	3.60066149074074	3.91833016944444	4.58491583425926	4.44987234907407	4.64024939259259	4.58741283148148	4.74581420185185	4.86493870277778	3.88938216111111	3.97046819305556	3.92066381018519	4.69579362407407	4.91929588148148	6.08510875925926	4.50250010833333	4.08897390648148	4.6821557962963	3.73210504166667	5.0922471212963	4.18677521111111	4.44328027407407
AGBL5	8.55566988194444	9.10672991759259	8.90224191203704	8.30873254212963	9.34959992685185	8.50431109537037	9.62348244722222	8.82822306481481	9.03858653203704	10.2002010787037	9.3075304012963	8.52946703148148	8.37059428240741	8.39689213240741	9.19591006388889	9.15531600092593	9.17212237407407	8.80987388703704	8.7794794375	9.20622841805556	9.17776572638889	8.95763819148148	9.79167430555555	9.04660515555556	8.93129104351852	9.50018541944444	8.63226438148148	8.84567418518519	8.76593059259259	8.83680944	8.43916335277778	8.8209437712963	8.85272555518518	9.28196117685185	9.656064875	9.15238116435185
AGER	12.8618001564815	12.3988872657407	12.353670537037	12.779104375	12.2931256507936	12.2931256507936	11.867186287037	13.0142206643519	12.5277571157407	12.3000555583333	12.0533784416667	12.3944196111111	12.2292028425926	12.3683715416667	12.8425340046296	11.8112888018519	13.0609816388889	12.0429524444444	13.5264994555556	12.5390205972222	12.9014542777778	13.105664462963	13.5759836481481	12.9936227685185	13.5434925555556	10.5381748796296	13.1951156712963	12.9936227685185	13.2356800833333	13.3416571712963	13.0218669444444	12.3508682314815	13.0532068611111	13.1873513240741	12.2992459361111	12.9122835555556
AGFG1	12.7343835314815	13.1959145486111	13.0598327638889	12.5489690046296	13.2010121851852	13.0108927222222	13.0634688151235	12.6166598148148	12.7035430537037	12.7195588148148	12.1532349398148	12.9289110694444	13.7138588055556	12.73847625	12.7293055736111	12.9725473796296	12.7173715092593	12.6008936388889	12.528233962963	12.79743675	12.5592909361111	12.4718269722222	12.1454976398148	12.9201767916667	12.708137125	11.7488286111111	12.5489856342593	12.5309541805556	12.6910179027778	12.8670784722222	12.6139178472222	12.6133915694444	12.7627264259259	12.5339119768519	12.8138590092593	12.9792956222222
AGFG2	7.238910225	6.739133075	7.03555581574074	7.56742528287037	7.55497132777778	7.49693211018518	7.12544335555556	7.03492411388889	6.88692093055556	6.08765418518519	7.15183653333333	7.56742528287037	7.6581551537037	7.93699466388889	7.32058966111111	7.64813733611111	7.32758247962963	7.51500755787037	7.60364126018519	7.39509720509259	7.63085613888889	7.96767488981481	8.21926330277778	7.88651441203704	7.96511067592593	9.26367059944445	7.03106531111111	7.77348938935185	7.60855400185185	7.58874404166667	7.38214540555556	9.57402309314815	7.76633564537037	7.7490842	8.50975894074074	8.54260648518519
AGGF1	10.0010004092593	9.90251019953704	10.1505900277778	9.97173280777778	9.45261891111111	10.0681348407407	10.3767620324074	9.96434485851852	9.70283590092593	9.97444308055556	9.93063444907407	10.1169973564815	10.5610972384259	10.1505900277778	10.1631660638889	10.3346177166667	9.99133322314815	9.86275766296296	10.2701324835185	10.0151891768519	10.0667759921296	10.2282582268519	9.88279023240741	10.4168594402778	10.262495837963	10.2481472189815	10.049348387037	10.1632001851852	10.1261794824074	10.2836298046296	10.2795021277778	9.96327891111111	10.0357197430556	10.0748652976852	10.2508964166667	10.0593860384259
AGK	6.30066114166667	6.87707255277778	6.6045532037037	7.08906261759259	7.08077254814815	5.7366673412037	7.19346915833333	5.97342508287037	7.36342503425926	6.46040668333333	6.98621075277778	6.52126795222222	8.26999111851852	7.01900206805556	6.37109814861111	6.78622573888889	6.19798469537037	5.89891768888889	6.58977850555556	6.43087025694444	6.40507904907407	6.60947994814815	5.76297137777778	6.20410125833333	7.17517511388889	5.83786198425926	6.34222451574074	6.74960341481481	6.35020927083333	6.50622198333333	6.51366576574074	5.98287336018518	6.58266099777778	6.24904619907407	5.70998180611111	6.36177893888889
AGL	11.6296917231481	12.0333596666667	11.8231480833333	11.7154308333333	12.6189752083333	11.7114278694444	11.8610126574074	11.8706526388889	10.9979973888889	11.708540875	11.8793361851852	11.3873196296296	10.8468448666667	11.591143562963	11.8203313703704	11.3494480648148	11.8131703194444	12.0400977777778	11.8399701759259	11.9147736990741	11.8844304305556	11.5848421435185	11.6164066388889	11.4785006527778	11.8696955833333	15.0374126944444	11.9821903472222	11.8541498333333	11.8259192601852	12.0427291759259	11.9114202175926	11.5186567166667	11.6858320601852	11.6881223055556	11.874304875	11.9711514490741
AGMAT	9.70818324861111	10.1224164018519	8.83914339111111	9.27871903240741	8.42665563148148	7.93827505555555	8.37108787222222	9.79054001111111	8.32741888425926	6.78694215555555	8.52174479259259	9.73911061944444	9.12118819074074	9.86207709722222	9.02770351018518	8.0736615112037	8.56657705648148	9.34790211388889	11.0367777975926	10.3087233393519	10.2134981759259	9.83237017731481	9.53379745138889	10.7598428009259	11.3877828518519	11.0749708333333	10.060611487037	9.94142670324074	10.7119890416667	10.3960225074074	9.87086823518518	8.66045457222222	10.1862459222222	10.2371656277778	10.7719221273148	10.0939052634259
AGMO	2.81171209166667	6.89886377222222	3.00954479166667	3.35824083611111	7.93768168194444	5.40106481111111	5.48615415092593	4.63811817407407	3.049102675	4.21045674074074	9.39231649166667	3.19241006111111	3.90836772685185	2.84271993888889	4.67647432592593	4.70882723462963	3.83885014768518	5.11324046851852	4.42001330277778	5.08975735324074	4.84189571833333	8.92927456944444	5.25543339444444	3.38484352407407	5.5007026712963	6.08230460907407	5.15225332037037	4.24023921944444	4.33282324907407	4.09837110277778	5.36005278796296	5.41910149074074	4.38220354444444	3.97269739444444	4.38972141018519	4.73437345092593
AGO1	9.0779082875	9.393110275	9.07697043287037	9.30708441101852	8.70373579027778	8.39268053425926	9.4951617212963	9.35207974351852	9.02705039814815	10.5259525731481	9.41786578888889	9.20704443425926	8.95887077962963	9.1437597337963	8.88862099814815	8.62304059537037	9.74983694444444	9.0171155125	9.12298958981481	9.00964227777778	10.1095213888889	8.58656494648148	8.95252694212963	8.96484205092593	9.20954826962963	8.664976925	8.89743361833333	9.36373965324074	9.36450171481481	9.15051498240741	8.63817541527778	8.69755891666667	8.99492208324074	9.09035120925926	9.36692645138889	9.39195150787037
AGO2	6.99031671490741	7.23329554953704	8.38586830740741	7.55458019351852	7.79996442314815	7.69469485740741	7.27156646898148	6.84861963833333	7.16294709444444	6.81676155092593	8.14869268055556	6.81841259722222	8.8561732837963	6.91094630092593	7.49849573888889	7.31709583518519	6.96419773333333	6.92266644444444	6.83967329722222	6.74231692037037	6.63527095277778	6.97996546962963	6.67038072685185	7.2798308875	7.16396334092593	7.32696060277778	6.79640907777778	7.56486548981481	6.76207542037037	6.91786901851852	6.72242935694444	6.99436764722222	7.03621950231481	6.77704018981481	7.30738195814815	6.67653079861111
AGO3	11.1093537190741	11.2883868472222	11.6193261287037	11.4101978055556	11.5636940555556	11.875863175	11.2484656262963	11.1027354768519	11.1893840722222	11.0188028287037	11.0257153333333	10.793860212963	12.0453225648148	11.1251449234848	10.861965887963	11.5394450648148	11.3889417407407	10.9961809166667	10.9275535981481	10.7048040717593	10.7027084305556	11.7365018148148	10.9051000787037	11.5082729694444	11.4232277791667	11.635658537037	10.9999766305556	11.0476687777778	10.6007319111111	11.0434603819444	10.8573005	11.5824083777778	10.9674066805556	10.8615009537037	10.8231296388889	10.7344904955556
AGO4	8.42465045833333	8.08768732361111	7.95094075694444	8.53200596296296	8.96758837777778	7.61889674777778	9.25593542361111	8.36078066018518	8.51689154444444	8.1647475787037	8.36686858425926	8.79278647314815	10.4161007541667	8.7893084375	8.8728649625	8.44706233518519	8.50797562268519	8.43439271296296	8.71436697268519	8.56452440277778	8.81473356388889	8.79492130277778	8.45773035	8.74511820833333	9.05268331592593	9.27723199398148	8.89630079907407	8.83450195555556	8.95832038166667	8.78307786388889	8.77805664490741	7.96255081944444	8.64308108703704	8.67868806203704	8.66045457222222	8.72479865092593
AGPAT1	12.1325303333333	12.3683715416667	11.7926915685185	12.2127107824074	11.9202336203704	11.9497091203704	12.2046689444444	12.4428762037037	12.3290650462963	12.8510581388889	12.6303276574074	12.0359356333333	11.7892249652778	12.2159067777778	12.310247687037	11.8394085324074	12.7118126134259	12.0916668009259	12.2420401018519	12.2119882777778	12.15843675	12.2358865462963	12.097432287037	12.0373560907407	12.2298830648148	12.540144	12.425923337963	12.2571100277778	12.3398537685185	12.2716613055556	12.3570196805556	12.2624690138889	12.2090041111111	12.1263733055556	12.2119882777778	12.1756975555556
AGPAT2	9.0182132162963	9.22715681157407	8.93641858148148	8.53870915231482	9.25373615277778	8.82022853888889	9.41968346064815	8.45938543796296	9.51979086574074	10.2224098174074	9.41042022962963	9.47188929814815	10.2875363981481	9.40335124074074	10.0391680972222	10.5486309402778	9.20485817166667	9.71000076296296	8.44378044407407	8.87128908796296	9.12378793240741	9.75197389583333	10.167973062963	9.43508159722222	9.5307488875	9.52183275833333	8.6794192712963	9.13292019194444	8.83148357037037	8.49392461157407	8.99610452407407	9.47401812407407	9.27129046944444	9.47182296944444	8.9051090537037	9.23870971481482
AGPAT3	11.5438818314815	11.7682273425926	11.8102829175926	11.7877430166667	11.7591391388889	11.7268553143519	11.7506202731481	11.4870060050926	11.8772340185185	11.6229627675926	11.415736112037	12.05774825	12.0395652592593	11.9665151435185	11.8297409351852	11.6933026527778	11.8243023527778	11.6038058888889	11.418784600463	11.1010446824074	11.2321989861111	11.2467740555556	11.3318230555556	11.4746844861111	11.2751172638889	11.8391279398148	11.229428875	11.5737143333333	11.2077367777778	11.1900005648148	11.1882116375	11.6768406203704	11.4557594166667	11.1598023856481	12.3664493240741	11.3700597212963
AGPAT4	6.80579245981481	7.2099002287037	6.5398547712963	8.29441938148148	6.33709287546296	7.10013338101852	6.60223146851852	7.39020350509259	8.67891664722222	9.29494387037037	7.0514094337963	6.78694215555555	10.325250082037	6.58437078888889	6.62076273518518	8.09989029074074	7.91397972962963	6.7054704	7.03233456944444	6.7578323212963	7.03974402685185	6.99907952592593	6.94806222314815	7.00671490055556	7.83999203796296	7.25279511851852	7.0909887287037	6.98858471759259	7.17704028240741	6.93984763611111	6.96146335740741	7.5925257587963	7.10576790277778	6.88937591435185	8.29739348796296	6.77203347685185
AGPAT4-IT1	9.249751275	8.52174479259259	8.51899003796296	9.55013773611111	8.10087428611111	9.10424287777778	8.35145471574074	9.57124787361111	10.7064084111111	11.8003278518519	8.59534487824074	9.04640936481481	12.2737362083333	8.94289826666667	8.86185236666667	10.2362819505556	10.3091668236111	9.36211207361111	9.54170609703704	8.92437664027778	9.33057535277778	9.80088504444445	9.18380230138889	9.41603865092593	9.97942483888889	9.25433633981481	9.20309361296296	9.42388904166667	9.49153450555556	8.9551935787037	6.92043546805556	10.216375587963	8.85590864259259	9.29267493425926	9.76209143287037	8.95763819148148
AGPAT5	11.2680240694444	11.291247412037	10.544472712037	11.0672029305556	11.2400553703704	11.4004046398148	11.1927707490741	10.893977362037	10.9086356009259	11.6021984722222	11.9649359722222	11.2180639814815	10.9915142453704	11.0318796898148	10.5399875138889	11.6706863912037	11.5553193083333	11.5717060277778	10.7862107242063	10.8347280018519	10.7938443736111	10.852118625	10.6015921833333	11.3877828518519	11.2541893240741	10.4535513194444	11.1940991203704	10.6785688259259	10.8657776944444	11.071202037037	11.0737145972222	10.1622675833333	10.9766850157407	10.701985787037	13.1760275462963	10.6489011300926
AGPS	9.42395965833333	10.7966684259259	9.52367562685185	9.82218450046296	9.06563563055555	9.7774648287037	9.64306419907407	9.99071377268518	10.038456887963	10.8837975138889	9.48735631203704	9.82799005092593	10.0805147916667	9.97444308055556	8.56763353842593	9.82115348425926	9.76512141574074	9.95212888240741	9.5594867125	9.67617582685185	9.47227101388889	9.5821387212963	9.46520042777778	9.97735189351852	9.75247395740741	10.1567171148148	9.76899843472222	9.55441363055555	9.656064875	9.85854051851852	9.68605421296296	9.29111761203704	9.81433926018519	9.4270484362963	9.93812381944444	9.54059138888889
AGR2	12.3290650462963	13.5455340462963	11.477811712963	11.8028144166667	13.09163525	14.2326061944444	12.8656843981481	12.2555701851852	9.35339382777778	9.26237486990741	12.6535590925926	12.9898481666667	7.97911547222222	8.62035701481481	10.6784695166667	12.1884283962963	11.833846787037	14.2809384166667	12.8996108441358	14.2324294537037	15.2658284375	12.7931385833333	14.6089413240741	11.7002374092593	11.8547184583333	16.6279615548942	13.8962694074074	13.8482390925926	12.4064031759259	12.9400260324074	13.2864788078704	15.4877442847222	14.2781277222222	15.1949297083333	12.4168695833333	15.171100462963
AGR3	8.61636097546296	9.6930400037037	8.31305235	6.3963792837963	7.45027980277778	6.45942378472222	7.21506583611111	5.89135066111111	6.52958649305556	6.68054264259259	10.194631337963	8.91521396481482	4.11698231111111	5.90652681111111	5.80108753333333	6.07333192685185	6.96016249444444	9.44368581111111	10.016742962037	11.2215983634259	11.6460607824074	9.64024236018519	11.0730822324074	6.77203347685185	8.78190035740741	11.3053871439815	11.1681232777778	10.7854542777778	9.95182789814815	10.0631350416667	10.0971654458333	9.8060846984127	11.0526479537037	11.6277540555556	9.78636906203704	10.3920848055556
AGRN	9.82758685277778	10.9635277944444	11.5106334814815	10.2991974740741	11.3571395509259	10.9095790925926	10.3122091481481	9.25252746851852	10.4154454462963	10.4957158351852	9.63935552037037	10.3045059023148	10.034014087963	10.5250567986111	10.5969556416667	10.6660690731481	10.1806338628704	10.0398466458333	8.64168744166667	8.77304682453704	8.94808503611111	9.46196017314815	9.92229842407408	9.35136826666667	8.57771805555556	8.54045737222222	8.84567418518519	9.38134155925926	8.36933755648148	8.64748210092593	8.86736976851852	10.3847407505556	8.92562393981481	9.07374603138889	8.20226592916667	9.03109577175926
AGRP	8.32186900277778	8.52435610092593	8.16774820277778	8.34478158333333	7.79477401759259	7.86625826527778	6.50295678611111	9.11476407546296	7.96622808888889	8.73309582962963	8.21321262731481	7.70043457407407	8.32608797453704	8.49634954814815	8.3885581287037	6.59582384027778	8.4499862787037	8.4424488287037	9.00315792037037	8.51694974222222	7.98418194861111	7.77481430555556	7.89488475925926	8.24044285555556	6.81706650092593	5.95845772407407	8.57317239259259	8.47663725	8.83383042433862	8.72984988888889	8.552814235	8.58184358194445	8.23004892972222	8.00502369861111	9.17498377037037	8.49520993518519
AGT	7.25359554907407	9.03660096944444	8.9009327662037	6.58967610185185	9.42352026666667	11.0243637222222	7.19727679814815	10.0546074425926	8.4746644037037	7.74607125787037	7.49893632361111	7.896524175	6.4894924712963	8.80123963240741	6.10988050787037	7.34447871342593	8.15795461759259	9.15496906712963	6.945945625	8.00868514722222	7.93056719398148	9.32829899490741	8.76126853518519	9.32165578703704	7.34815070185185	13.3730956388889	8.38281254074074	7.86915590833333	7.32052403611111	5.26479843611111	9.18241815674603	10.4795887194444	7.22603610277778	7.18962773240741	8.15790546203704	7.87523153333333
AGTPBP1	5.8042045537037	6.4788476462963	5.69741424953704	5.98193067731482	6.82028709194444	6.31845073518519	6.89967501574074	5.57536835740741	5.74388066851852	6.12352200648148	6.63431508888889	6.39196907314815	8.01038054027778	6.40237920555556	7.61512951314815	6.89967501574074	5.59043532314815	6.875952495	5.77521979814815	5.75199725833333	6.36034557222222	5.86175129166667	5.56860509814815	5.83316408564815	6.67959036018518	7.18501706018519	7.7411407287037	6.07202159444444	6.01008394814815	5.8467418287037	5.82778409444444	6.08437610740741	5.76735579907407	5.90102360555556	7.25790170277778	5.83919158888889
AGTR1	4.12546527222222	4.21787550555556	3.48679893055556	4.47556013888889	3.69174920833333	4.88771692407407	4.12746028611111	4.00081175555556	4.17919861759259	5.11964679722222	3.84863381342593	4.36406693240741	4.62552482592593	3.05459596388889	3.4814481212963	4.30657025833333	4.90828156296296	3.12064132777778	3.83935858981481	4.02685562777778	3.78238642777778	4.06562489166667	3.68371270833333	4.32189455648148	4.061206625	7.74508391018519	3.73210504166667	3.01333632037037	3.62544801018519	3.38742345555556	4.40754575462963	6.29155691018518	3.88823033518519	3.50013668333333	4.29848335416667	6.39243648148148
AGTR2	3.19973618611111	3.73113513611111	2.80703685833333	2.87957413194444	2.81996585833333	4.71332581111111	3.35732783888889	3.14616865925926	3.91295914444444	3.65648049444444	3.17689076203704	3.65767204166667	3.53870750833333	3.71844502037037	3.13750036666667	3.69622137685185	2.90834780277778	3.57676531944444	3.71917143055556	4.19580213333333	3.003294475	3.22923893888889	3.44826542037037	4.1880770787037	3.36981296481481	3.712384225	2.97534579444444	2.8393456	3.19751076666667	2.80951603055556	2.87179196574074	2.76428437777778	3.40434010277778	2.73532518611111	3.87839840833333	2.85922268148148
AGTRAP	9.12639153240741	8.96122878842593	9.47606363240741	9.57593496203704	9.1859079012963	9.12166847824074	8.76468314166667	9.53256710185185	9.9639461625	9.53142780555556	10.1524848657407	9.15294302777778	10.5951126666667	9.67233366481481	9.72371191944445	9.60522407592592	9.71000076296296	9.50822871805556	8.77030698518518	9.11619610064815	9.25588438148148	9.23401594444444	9.67436341666667	9.51398283333333	9.17464619166667	8.82202452638889	8.90543573518519	9.16753738787037	9.08376367962963	8.78691526574074	9.0239253412037	10.1691773069444	9.64326376759259	9.52587156092593	8.75098376157407	9.14849890185185
AGXT	3.23367955833333	3.61445622916667	3.57323327592593	3.11192732592593	3.22909907638889	3.4238664462963	2.77143678333333	2.77520154166667	2.99900072962963	4.01017655185185	3.18688772037037	2.95740416388889	3.55721594814815	2.74016233472222	3.22157415833333	3.46143725833333	3.00640687407407	2.73092950555556	3.3859789	2.93784447777778	3.07198941018519	3.24355423611111	3.389089825	4.11560410555556	3.43519667777778	3.13584342777778	3.10914852685185	3.01579545277778	3.115700925	2.92921031666667	3.115700925	3.34426816388889	3.27368921851852	2.92812150833333	3.04494345555556	3.21576243888889
AGXT2	4.74507408657407	2.86209912314815	3.5269337	3.16028834907407	3.43054717777778	3.15926111666667	2.72409288333333	3.09782690277778	3.56137836944444	2.82060949444444	3.52269155833333	3.36447699722222	3.56364839490741	3.28088452037037	3.17179515555556	2.76022666388889	3.64432485833333	6.16046914166667	3.31259717777778	3.19067589305556	2.96032963888889	3.39443091574074	3.222694225	3.03437490462963	3.12879587222222	3.73210504166667	3.74042426203704	3.71770171203704	3.30492776851852	3.30022159074074	3.41749326481481	3.81874904444444	3.25553146574074	3.31545323194444	5.6410047212963	3.20148675462963
AHCTF1	10.3910119759259	11.3015792592593	10.2224098174074	10.5910599240741	10.2136172287037	10.0556772009259	11.1189968657407	10.4674010268519	10.2239917916667	10.6566941544444	10.8041502601852	10.3703020203704	10.2235599703704	10.3290323277778	10.4844662351852	10.2456608240741	10.9518788611111	10.1989035990741	10.2831902592593	9.90683581296296	10.0963531172222	9.96013086388889	9.81942347592592	9.90155313037037	10.0402802055556	10.164873537963	10.0755851712963	10.2493976731481	10.0891749166667	10.0720665416667	9.99022781018518	9.68014842407407	10.194102625	10.0129799092593	9.88051059814815	9.75197389583333
AHCY	13.4310809907407	14.0825914722222	14.2661543611111	12.9119034537037	14.0796463925926	13.6778057134259	13.7336761388889	13.1668314444444	12.990666375	14.0195858611111	13.6830318055556	13.1473929583333	10.902653262037	13.6414226851852	13.6037775	13.7171632824074	13.432211962963	12.8011181203704	12.1301859404762	12.4802248611111	12.2288595416667	13.0665738333333	12.5743214888889	13.2971103888889	12.9400260324074	12.5222431388889	12.2857237391975	12.3435817638889	12.3934409259259	12.3950592201389	12.4105548981481	12.1149570972222	12.6376930694444	12.6349916296296	12.5102885138889	12.3236758518519
AHCYL1	12.6084875740741	12.7173715092593	13.2096949305556	12.5087791481481	13.1425345185185	12.9040401592593	12.7883046472222	12.6956603611111	12.9198253425926	12.5082431967593	12.7915158472222	12.5318078472222	12.3627609976852	12.5441476018519	12.864488	12.4548991388889	12.7195588148148	12.7217145092593	12.7338321064815	12.7268623055556	12.7435995	12.8588011805556	12.7679473444444	12.7409985740741	12.7522270185185	12.9621799564815	12.8791637314815	12.7954860555556	12.6587915416667	12.6810105185185	12.8071082777778	13.2491937777778	12.833030875	12.7835590277778	12.6024619861111	12.7391515833333
AHCYL2	10.61475265	10.9717923925926	10.7488276944444	10.4823745453704	10.0666069074074	10.6917787824074	9.70465331203704	10.4332919027778	9.93022043648148	10.1381725603704	9.79623458842592	10.4493586333333	10.0443031033333	10.4940131944444	10.1146349935185	9.23381436898148	10.1765943287037	10.5472083810185	10.341756575	10.2894329615741	10.6838724861111	10.4994866148148	10.2594502175926	10.081154312963	10.4738319027778	10.7145464861111	10.2783502074074	10.1049467087963	10.0126135462963	10.2724683083333	9.64024236018519	10.7646250522222	10.3980847569444	10.2282582268519	9.57753736944444	10.386404575
AHDC1	7.67256579722222	9.28338272314815	8.19159945	7.685018725	8.79231212	7.58002049814815	8.03959346481481	7.96812651666667	8.23352386666667	8.05084875462963	8.02556763948413	8.57259600925926	6.97159703611111	7.96622808888889	9.31301446018518	8.30873254212963	8.14671468703704	7.80106528101852	8.00588411203704	7.6655822037037	7.79289343240741	7.82258678555556	8.18343990712963	7.11963860092593	7.89103540925926	8.40110300601852	7.75189873703704	7.85805465555555	7.78876463703704	7.72100738611111	7.9351654362963	7.92477036851852	7.89826069166667	7.80022841666667	7.13801819537037	10.4488194268519
AHI1	9.31647642777778	9.76415908101852	9.11747988055556	9.16163033888889	9.46008030555556	9.31548151944444	9.35339382777778	9.30883375601852	8.94241935648148	9.91155732407407	9.6216890787037	9.45088815972222	9.52110263666667	8.66548691898148	10.7250522013889	9.60451370824074	9.91110740925926	8.9155591462963	9.42562166203704	9.29998952314815	9.81848769351852	9.17923917407408	9.44251098657407	9.23105284398148	9.26661634537037	9.53379745138889	9.3180684375	9.98196559351852	9.73544458055556	9.58259935694444	9.34250923842593	9.80739608333333	8.9235010037037	9.38645977453704	10.2860773087963	9.41730398787037
AHNAK	9.96019867851852	10.4343466877778	10.8279796459259	10.7854831481481	10.7647518881481	10.0252857166667	10.8170183546296	10.5498468733333	11.5351601	11.017266187037	10.4401878777778	10.3528643069444	11.1494573111111	10.5840104022222	11.0954065426852	12.0916668009259	10.7476206194444	10.7582199975926	10.4950097972222	10.580439912037	10.9568777398148	10.2912704787037	10.9108112833333	9.5922692312963	10.3017535284259	12.2027520962963	10.6164793012963	11.1292177216667	10.6530453805556	10.5097085377778	10.6489011300926	11.1308249907407	10.484790037037	10.7727658935185	11.5176223759259	10.5777424469577
AHNAK2	5.51350896666667	7.32310713240741	11.1018970185185	5.65280436296296	7.40931326203704	7.33709615601852	6.55952159074074	6.70417822592593	10.1840277481481	8.82243211759259	6.88514894490741	6.42513440740741	5.44367807777778	6.28163612314815	9.10333458472222	11.5876242055556	7.176611775	7.65559353425926	8.06464469305556	8.42856625722222	8.57728153425926	8.39920871388889	9.17672880555556	7.19423463981482	7.30230921759259	9.19316953703704	8.01528263425926	8.61029253796296	7.98249107592593	7.43932686759259	7.43404387361111	7.78876463703704	8.05983495092593	8.79704413055556	7.36939212592593	8.15930233333333
AHR	14.010204287037	13.149733	13.1303160925926	13.7037353333333	12.9242603425926	13.2722855	13.5488299537037	14.6071497962963	13.408221037037	12.9135703022222	13.6665709305556	14.6479442986111	14.319028462963	13.9547156367725	13.6331854907407	13.1213088333333	13.8596384583333	13.8567758888889	14.2294427769841	14.5025724768519	14.4479610138889	13.4907523240741	13.5183204444444	13.4990738796296	13.8168932685185	12.3895620092593	14.2749776574074	14.6224836111111	13.9234687407407	14.1330194111111	14.3506337314815	13.5911698703704	13.9461847222222	13.9100441481481	13.8604864768519	13.8070240416667
AHRR	8.38344462444444	6.25058731018519	7.43645200925926	7.36947822777778	9.02705039814815	7.81822185833333	8.14187400601852	8.23955609722222	8.46920182777778	8.19889339259259	9.95635164166667	7.42707528333333	10.6707097016667	7.7521381712963	8.70122466481481	9.82710244537037	8.27489554351852	8.0212984462963	8.3201588287037	7.65483202268519	7.11463741203704	8.43270788518519	7.31349599861111	8.25804707777778	8.21561258611111	6.69453264537037	8.44705859814815	8.47082352546296	9.19392950509259	7.79440428268518	7.22044725	8.63669103703704	7.72861255277778	6.88546394814815	8.94266640092593	7.12422523888889
AHSA1	13.339394941358	13.7700126296296	13.3222768240741	13.1820947638889	12.9770849861111	13.0339788194444	12.8467513055556	13.4199332777778	12.3243782490741	13.0391528962963	13.3927934027778	13.141860125	12.9405193055556	13.6071265833333	12.8360284722222	13.0966667962963	12.825153125	13.7233285046296	12.9384959814815	13.6993794305556	13.5423178796296	13.5593593611111	13.3747495555556	14.0524126296296	13.5768600740741	13.6195810416667	13.2385221074074	13.3890206388889	13.2953264722222	13.4549810694444	13.3527606111111	12.9232320925926	13.7241172777778	13.7318914814815	12.6922051259259	13.4766483888889
AHSA2P	14.1648136111111	13.7283425833333	13.8029983611111	14.4562610416667	13.6006788194444	13.6117722314815	13.9981840277778	14.3545464722222	13.7327330328042	13.9010629444444	14.5403538703704	13.8733224074074	13.8843099444444	14.8872150393519	14.4543788981481	13.1607485648148	14.3527075416667	14.1000268171296	14.8995898981481	14.6530986805556	15.0997647777778	14.5307444537037	15.1144024490741	13.7773564259259	14.2689862777778	13.08342575	14.6580974351852	14.9823791944444	14.6788366851852	14.9548878333333	14.860727712963	14.2324294537037	14.4005365243056	14.226686087963	14.7197026388889	14.601745375
AHSG	7.03363954814815	7.47634967685185	6.60284426574074	6.6677368	6.53311664722222	6.11996814444444	5.56857331851852	6.54757594259259	5.88080078148148	6.92992503240741	6.22934273333333	5.7661691537037	6.09746282592593	5.91926508935185	5.72619950787037	5.46756756388889	6.26303286462963	6.41750926759259	6.1838617037037	5.98741766981481	5.97573413240741	6.01935759351852	5.78945142175926	5.86872034259259	5.57675245277778	6.07202159444444	5.84208686759259	6.03930848796296	6.46991023194444	6.35697069490741	6.41430355833333	6.33828077222222	6.29342614444444	6.65727071203704	6.82380982407407	6.47853645277778
AHSP	6.95368010833333	6.06311754305556	6.18729103888889	7.02451257592593	6.28853561666667	6.315398575	6.30066114166667	6.35032905	6.38210500925926	5.48824173240741	6.32674549074074	5.91971896018519	7.29149343055556	6.44641359907407	6.03204976296296	6.1062017	6.82782439444444	6.06583535694444	5.31457957314815	5.36079283148148	5.43434958703704	4.92185093055556	5.5712271462963	5.1049585087963	5.44987085833333	7.94359490185185	5.1058649462963	5.88074735324074	5.61812107222222	5.80095429907407	5.50109248055556	5.11369353796296	4.96740397962963	6.29270820222222	7.02068388611111	5.84326466944444
AICDA	11.8152590925926	9.14502124907407	6.64802122083333	8.66419668796296	8.68489093703704	7.84870393240741	9.5559570462963	9.65425743148148	5.59769146018519	2.65442905277778	7.94879754953704	9.85437190925926	10.3798061541667	9.29766019444444	6.80656979675926	4.32238779444444	6.64610675185185	9.11161537777778	12.2530096851852	12.1349930509259	10.4749203148148	11.2265910787037	9.32736048981482	13.6963014861111	13.2731436666667	6.28987259305556	12.4217379444444	10.9797110212963	11.6738317175926	12.7049850162037	11.2235100185185	7.96706719537037	9.58841024583333	11.4342616074074	15.47548125	10.2729927685185
AIDA	9.68094666481482	9.28729055787037	8.99698228555556	9.3900304912037	9.21874199111111	8.70933403796296	10.6790630083333	9.44716539027778	9.13270335416667	9.52194693796296	9.50290406851852	9.85939167685185	10.5140082361111	9.54874200462963	9.50968244212963	9.78493288888889	9.12849625740741	9.65984364814815	9.02735310185185	9.62456787222222	9.46376394203704	9.09617348981481	8.56192185	9.82159171296296	9.5663433625	9.60609077407407	9.48386218888889	9.4251610462963	9.55559907592593	9.69722412685185	9.66762673518519	10.0716557138889	9.66846197592593	9.42614457592592	9.48109077685185	8.88391023981482
AIF1	14.054967875	13.0503484722222	13.5813052685185	14.4433398888889	14.1118503564815	14.4044140740741	14.4147142962963	14.2390638148148	13.9382759305556	12.9193050324074	13.6628781157407	14.8800578611111	15.9625345101852	14.7079440277778	13.4830822962963	13.114470687037	14.5461109907407	14.2739684027778	14.3355403148148	14.2239446759259	14.31455475	14.6808282037037	14.3613086388889	14.2239446759259	14.4860972453704	12.6305145925926	14.3209890972222	14.3613086388889	14.2499409166667	13.8070240416667	13.8649789722222	13.8704485277778	14.7048770527778	13.8716171435185	13.7895087962963	13.6665687777778
AIF1L	9.63629716851852	8.16546181574074	10.8198989324074	9.18533362175926	10.7561704027778	7.7869219837963	11.3331508009259	9.28422354259259	11.8745187731481	13.6585943425926	12.1772452083333	10.2088695916667	5.63810978888889	7.63390596388889	11.1229241944444	12.4807291689815	11.3741596217593	11.3707204259259	9.92978000740741	10.4401303888889	10.4903061148148	10.3486183398148	10.4047768444444	8.88592041481481	8.6667027337963	12.8283785972222	10.3283023677249	9.09332839259259	9.29049906388889	9.5716979787037	10.1214825462963	11.8520208472222	9.66529870925926	10.0915798680556	9.61149804259259	11.3813722194444
AIFM1	13.6585943425926	13.6105630972222	13.7716248148148	13.4220965740741	13.5543060555556	13.6095888888889	13.358610337963	13.6028705925926	13.3251720416667	13.52062675	13.3906062314815	13.4714823333333	12.6333755115741	13.4560708657407	13.5984419861111	13.4841753425926	13.4927111018519	14.7486953796296	13.4171399444444	13.4300252407407	13.4370267546296	13.560195375	13.2263871805556	13.600715587037	13.5627413703704	13.9158694722222	13.5931633333333	13.3963311044974	13.2846441944444	13.3983292453704	13.2881792314815	12.9741496388889	13.2935143333333	13.2794826388889	13.663143287037	13.5174262037037
AIFM2	11.3955305046296	11.202667375	11.310942712963	11.6333625138889	11.7997407828704	11.3232014777778	11.2248897060185	11.1018970185185	11.6312627083333	11.6346756574074	10.4944458796296	11.7666258796296	12.5984018240741	11.4631662731481	11.3381333240741	9.88199315777778	11.3119857648148	11.3945760648148	10.9612198263889	10.9600870277778	10.9320817592593	11.2914947865741	10.7546221462963	11.1957119305556	11.2239155555556	10.8180919453704	11.2583700574074	11.0378142833333	11.1523016712963	11.2271399305556	11.1010446824074	10.5939877361111	11.0546832592593	10.8701319333333	11.9190931296296	11.0257704953704
AIFM3	6.04041041203704	5.84242572222222	6.76633255138889	6.38021314722222	7.15065680555556	6.78278468055556	6.59648498888889	6.86827766388889	6.24512387777778	5.66744924259259	6.00934339444444	6.11202099814815	7.52964409018518	7.16592879259259	6.37917854768518	5.43891615277778	5.78970322333333	6.32866573796296	6.12060788518519	6.16214099814815	6.59456073518519	6.6553628737037	7.08413976481481	7.37662441805556	7.3346607	6.12256903564815	7.16205942037037	6.73907599953704	6.02416349453704	6.13535617037037	7.0931117837963	6.82663865092593	6.97723241694444	6.76977818333333	6.03449807037037	6.37958173611111
AIG1	11.518188962963	12.1599042407407	12.1647613657407	11.1923721805556	12.3593796041667	11.9546163759259	11.9245358439815	12.3525144259259	11.808176875	11.4038865925926	12.2638626805556	11.5826057240741	10.4101998685185	10.7868688101852	11.17753575	11.989337787037	11.7318983319444	11.3331508009259	11.6219696097222	11.6899447314815	11.7440699444444	11.4548558055556	11.8092886481481	10.7909160740741	11.3127264490741	11.9494964259259	11.9291361157407	11.5819215555556	11.8222355388889	11.7692240537037	11.9071909583333	12.0471188703704	11.5824083777778	11.6424367037037	11.7075953657407	11.4877569953704
AIM2	12.8263667453704	11.1717955277778	10.784311162963	12.0146505185185	11.1974792037037	11.7671024166667	11.9111180740741	13.0385870972222	11.2935807305556	8.40737604222222	11.2491002314815	12.5680850342593	13.5510633703704	12.9242603425926	10.2044148435185	11.0792092592593	10.6414956666667	12.6367442222222	13.1478871611111	13.086227537037	12.6984454305556	13.1180245833333	12.3310615138889	13.7071551296296	12.833030875	9.99985392962963	13.3095125	12.8782408194444	12.8851008546296	13.8618679444444	13.4247353518519	13.3242243657407	13.3576092763889	12.4081415555556	13.2198769606481	12.9519021666667
AIMP1	10.9731578703704	11.5308028814815	11.6141098055556	11.3801463333333	12.0101992407407	11.4581047962963	11.6575025537037	11.3015792592593	11.1871545972222	11.8767399166667	11.4177710277778	11.3690879027778	10.7638280555556	11.5438818314815	12.0086460462963	11.6953071157407	11.2848249	11.0357191287037	11.3999741523148	11.587831162037	11.6724934166667	11.3926432231481	11.3953336527778	11.244521587963	11.1499073333333	11.763725837963	11.5200279935185	11.1398892962963	11.5224487592593	11.4462387592593	11.3411548	11.0906319074074	11.4093262662037	11.2386171296296	11.5331750555556	11.5031366148148
AIMP2	13.1099732962963	13.2144169222222	13.1717578055556	12.7392065509259	12.8607450694444	12.3783362916667	12.8753594583333	12.6831751388889	12.6673342037037	13.786951912037	13.149733	12.8165884467593	11.5399008601852	12.7082968157407	12.6963057638889	12.8270821342593	12.3070608888889	12.6836554861111	12.0883728194444	12.2288595416667	12.1130980555556	12.3989198287037	12.0292974074074	12.6614641481481	12.399496787037	13.4000792361111	12.1462042407407	12.2038315925926	12.1219837083333	12.4546108981481	12.1219837083333	11.7070289027778	12.3652410925926	12.206345037037	13.19849175	12.086388125
AIP	14.0195858611111	13.7447922222222	13.3868943148148	13.7777269074074	13.3317457361111	13.2344360833333	13.1615636805556	13.913742537037	13.2010121851852	13.393554212963	13.9798430740741	13.6953383148148	13.3159914305556	14.2544758055556	13.0275726296296	12.5169323912037	13.57423475	13.8983604388889	14.0813319027778	13.7937335185185	13.9249610944444	14.1578480037037	14.1689483888889	14.1590183611111	14.2992809166667	13.1633317777778	13.9882025833333	13.8704485277778	14.2511949953704	14.0540016435185	14.0573440089947	13.1225780740741	14.1549320833333	14.0348883472222	14.5938102638889	14.0464607685185
AIPL1	2.67126018888889	2.78020240833333	2.93844377777778	2.66134412222222	2.74308793333333	2.7087710037037	2.65143268611111	2.65520750277778	2.70164970833333	3.94766946111111	2.65843001388889	2.679738	2.65401714166667	4.95623182685185	3.00260972314815	3.36783922777778	2.65225299166667	2.81375084074074	2.747353225	2.65069255833333	2.67147127222222	2.70077666111111	2.801267475	2.78760945	2.71683453888889	2.69973988611111	2.66092505277778	2.77154035833333	2.69266351388889	2.8610814462963	2.63521193333333	2.81587115	2.68692685833333	2.62517870833333	2.7239634	2.62987813796296
AIRE	7.40144436296296	7.62363122083333	7.81098398935185	7.57008265046296	6.96611225	7.24159402222222	6.42371483518519	7.924968025	8.77229968888889	6.77030390462963	7.62041289583333	7.11663851666667	8.17238399814815	6.95783128425926	7.03918678194444	6.85483854074074	6.78321997777778	7.39434528796296	8.97559224212963	7.79578172685185	9.04709091759259	8.34530105092593	8.85503372685185	7.81320767777778	7.65198633888889	6.53817854259259	8.17780935476191	8.2659662162037	9.22523316388889	8.66989351574074	7.92371447453704	7.2125498287037	8.6400168712963	8.92058438472222	7.19423463981482	8.13554773425926
AJAP1	4.97635614490741	6.69812147037037	8.6101084237037	8.05150188703704	5.232847625	7.19476086944444	9.50471781296296	8.99428596944444	10.9507520972222	7.879049775	5.80108753333333	8.62341848388889	6.59157064814815	6.4156812962963	6.37981803703704	10.6436384777778	8.09952144305556	7.2775887	8.11576340138889	7.04411759074074	6.76143450694444	6.99054388055556	7.48400967685185	7.25381481166667	7.73897222546296	7.51395699222222	6.41535430555556	7.45276082407407	8.15322754027778	6.60018243888889	6.33781401574074	6.81976750555556	6.64686996666667	6.70064728564815	6.20410125833333	6.95248081944444
AJUBA	12.6216463981481	12.4286152037037	12.7180598888889	10.9781178805556	13.2501095138889	12.5208219351852	12.8969024351852	12.1290907268519	11.7447060185185	11.9191636759259	10.281661575	12.8712439583333	8.15681786111111	13.8061134055556	12.3944196111111	13.300289287037	11.8031996527778	11.0557928333333	10.0414480046296	10.4188799282407	10.637518462037	12.015614462963	10.53467978125	9.83734349796296	10.019884062963	9.82369410092593	10.6036406851852	11.1452786990741	10.357234137037	10.5520298194444	10.7609064814815	10.1846086759259	10.3413899777778	10.8012390981481	10.2889785925926	10.2857762273148
AK1	9.99736380555556	9.67692821574074	9.25098790972222	9.91074745740741	9.12306349074074	9.74831937962963	8.35535009537037	9.69681833425926	9.61924134768518	9.44255826648148	9.80202867222222	9.21225679907407	9.74925488666667	9.3291548537037	10.0618827356481	9.20638652703704	9.19865598240741	9.9542903037037	9.64857478777778	9.19447061666667	9.72065271666667	9.22289117416667	9.52475557777778	9.44908693611111	9.73947283287037	11.8127682425926	9.29927631574074	9.37721675648148	9.63745197777778	9.30038358148148	9.7389373787037	9.66075103055556	9.64154432962963	9.54127986296296	9.91954458611111	9.65994787962963
AK2	11.0852571537037	11.2484656262963	11.8918271832407	11.1927707490741	11.1593461744444	10.4683110166667	11.4233751144444	11.3425947537037	10.9638755202778	11.0243637222222	11.2664007666667	11.0544989132407	11.8102829175926	11.421423255	11.5351601	10.9833696300926	11.1689019787037	11.3190760697222	10.7427819992593	10.9434088971296	10.7077189847222	10.5391052633333	10.0963531172222	10.8235666408466	10.7213707090741	10.8795535694444	10.7938443736111	10.8504853037037	10.7081061392593	11.0367777975926	10.5459153877778	10.9015864222222	10.5851384714815	10.4800237672222	10.7951373111111	10.7858373212963
AK3	9.96954825740741	10.8250521458333	10.575569412037	10.4141610694444	10.8350400416667	10.6297288009259	10.9354531527778	10.0994331259259	10.2726892777778	10.5742418586111	9.81057530185185	10.0476907314815	9.97414922314815	10.5814472927778	10.4642374074074	11.5164344648148	9.85479802777778	10.0130629893519	10.0440818359259	10.1890553009259	10.3902729425926	9.77043068055556	9.90455830277778	10.2006923648148	10.0856182273148	12.3101608773148	10.0055247472222	10.1025402981481	9.8079826837963	9.91580203796296	10.019884062963	10.3230583486111	9.89760316018518	9.94274231666667	10.219371212037	9.82305971111111
AK4	8.81480077583333	6.47082608	8.56718652018519	7.85389788064815	9.17956137314815	7.18151612101852	9.64826428703704	9.15980414907407	8.9210721287037	8.76622267777778	7.61889674777778	7.41089079055556	12.3704379388889	7.46565980416667	8.30361679425926	10.7066924411376	8.64494673574074	9.64759353611111	7.43463202185185	7.6726480437037	6.88478870925926	6.30221563277778	6.61366102675926	8.551364045	7.34195996583333	9.99169784444444	7.14158215981482	7.49287622027778	6.7381869425	7.13847810777778	7.05367261490741	9.49481659583333	7.48180948777778	6.85478326462963	8.24307201	8.11945265
AK5	4.98608179305556	5.41974735185185	4.64574180833333	5.25653543518519	4.47315937222222	4.72408146805556	4.39090454814815	5.91926508935185	6.06383259907407	7.21095717222222	5.63748056944444	4.88349620740741	5.89428356481482	5.80333180555556	5.61887266666667	8.28358985833333	6.18729103888889	5.48987871805556	7.33948337916667	6.59677431203704	6.58600575462963	7.1079688537037	7.13312861759259	6.56791634074074	7.3797213712963	7.38648943611111	6.45435903564815	5.1058649462963	6.6131930712037	5.79139842777778	7.09936365740741	6.12503736666667	6.64925351759259	6.70290451111111	5.00490146111111	8.25227660481482
AK6	11.8918271832407	12.0125987685185	11.6714251944444	11.9183491064815	11.2464136189815	11.6985157777778	12.1107285277778	11.8619607731481	11.67630325	11.6154741138889	11.7515571594444	12.0395652592593	11.8871949722222	11.9757392414352	11.9656281180556	11.8942856111111	11.6136285555556	11.6043312731481	11.5270417680556	12.0390416851852	11.50982905	11.3324308657407	10.695431512037	11.9852882685185	11.93571325	11.9128901203704	11.612942712963	11.6219696097222	11.7112831296296	12.0242747152778	11.6695555833333	11.1756973796296	11.9082906541667	11.68441175	12.1486451203704	11.4432498564815
AK7	5.99469383518518	8.4323962537037	7.67256579722222	5.38343975833333	6.04106239722222	4.66743096296296	6.66401078472222	4.78828421185185	5.77604936851852	3.57236167407407	8.86913198888889	7.91228224861111	6.7241450812963	4.31671714722222	4.71332581111111	6.07032827777778	5.49849953888889	5.40961660648148	9.59451407777778	10.3565057685185	11.06240935	9.43331566666667	11.1882116375	6.3082379712963	8.44527222592593	9.36300996851852	10.1307544388889	10.3544563527778	9.06771468657407	9.23105284398148	9.13187713240741	8.1255263	10.2943313518519	11.3303243703704	9.36591748222222	9.9072701462963
AK8	6.08164843796296	7.03830900555556	6.99091780814815	6.353868975	7.21991624583333	5.98382738518518	8.20646097314815	5.77604936851852	5.32831500833333	5.74051965888889	6.26928110259259	6.16577312222222	5.95514615046296	6.20659189814815	7.19035152777778	6.69656413611111	5.64066257083333	5.93773670648148	6.65422059305556	7.07607878194444	8.16784449398148	7.06983261666667	8.84788047222222	6.59796773981482	7.18256294055556	6.9924126212963	7.67489179814815	6.79044214907407	7.02981820462963	6.97472953888889	6.91526773611111	6.47661812407407	9.44750584	8.35581971888889	6.43998131203704	7.36324776064815
AK9	8.19953607518519	8.10545897361111	7.69585529722222	8.20114546990741	8.02215275462963	7.38447359814815	7.96285548148148	7.83114638148148	7.29504628333333	8.73793570092593	8.13577406666667	8.16164883703704	7.84870393240741	8.02924584444444	8.11623842916667	7.23624289907407	7.79320289259259	7.73929658981482	9.25834719166667	9.1487960037037	9.30826907962963	8.73813943777778	9.29829837592593	8.13554773425926	8.58306693796296	8.51750617037037	9.13672163472222	9.04660515555556	8.68787564925926	8.87529721203704	8.75768859444444	8.25090986944445	8.9080312287037	9.4026531212963	8.76550160185185	8.62814985
AKAP1	13.4881035	14.0179307407407	13.4018069074074	13.4690242916667	13.9997566527778	13.3604936689815	13.9071359166667	13.3441350833333	12.9016461574074	15.0435081018519	14.1272495277778	13.7577268796296	11.7760059398148	13.1432826203704	13.5380813101852	13.119786537037	13.9287133194444	13.685079087037	13.151425412037	12.9502926527778	13.138288537037	13.1666456712963	12.8866971638889	12.638949375	12.9978648518519	14.8528021851852	13.2533205694444	13.1439222962963	12.9768628611111	12.9653157037037	13.0751859907407	12.7806508333333	12.865619112963	12.8582090518519	12.9353809583333	12.8825541944444
AKAP10	10.1239214481481	10.5890315111111	10.0209436277778	10.187730387963	9.92402279351852	11.0880731935185	9.9528584587963	10.0259733561111	9.67727012222222	10.1644308407407	10.1867676175926	10.0649893532407	11.1571482314815	10.4841358907407	10.1979759685185	9.7831098962963	10.1264172962963	10.4339514642593	10.4036762402778	10.4315195833333	9.90358246111111	10.14061415	10.0829549675926	10.3952995657407	10.5443130240741	9.45929181203704	10.7081061392593	10.3000665925926	10.231808975	10.6267947342593	10.53541305	9.92630947222222	10.3775340574074	10.1814635425926	10.5875646297619	9.54838344444445
AKAP11	11.8501178055556	11.424773999537	11.0092758382407	11.7443067951852	11.550015375	10.9198600138889	11.1811262268519	11.9886455787037	11.3199549027778	11.6564759685185	11.3815637638889	11.9239958055556	11.3984958388889	12.2672192592593	12.0378853981481	11.1208594583333	11.4345070972222	11.6642895277778	12.4737919722222	12.3753524722222	12.5612861944444	12.1089501342593	11.934143287037	11.8052797851852	12.2806634861111	11.0419428240741	12.3652410925926	12.4278258055556	12.7422265833333	12.3298003888889	12.4168695833333	12.2090041111111	12.1003857777778	12.2498520787037	11.6164066388889	11.9618166574074
AKAP12	7.31008585092593	7.40756625037037	7.91109435462963	7.7913631337963	7.16658944074074	8.13940241111111	6.29266648148148	9.22537361481482	8.12216851111111	7.61461512037037	9.35561488611111	7.68020579166667	7.31060036435185	7.16233976574074	7.12879294814815	7.13339534259259	8.05996258333333	8.33246640277778	8.53153409814815	8.71711117222222	8.5291556587963	8.68407705601852	8.71878816111111	9.088319975	8.33455229212963	10.9496247175926	8.49023577962963	8.80571482222222	8.92480093287037	8.08550784722222	9.37971897407407	10.076271462963	8.65471374351852	8.38772070231482	8.97010098009259	8.5291556587963
AKAP13	11.1380908777778	10.5074437634259	11.0135348622222	11.628563374537	10.9944243888889	11.6086380268519	11.0416465685185	11.4897856902778	11.3694509592593	10.8757972587037	10.6747304101852	11.1064058765152	12.5572857361111	11.3811338125	10.9717923925926	10.992307025463	11.2430224115741	11.3561680875	11.9869827916667	11.645622475	11.7185023935185	12.1684681481481	11.9524937453704	11.7589238611111	11.8906866527778	12.0876793611111	11.8567115314815	11.9297742916667	11.836240037037	12.0110936782407	11.7505921902778	12.0362573611111	11.9285890138889	11.7323865425926	11.5025731388889	12.0181845393519
AKAP14	6.83410428333333	9.48186832824074	8.7217676287037	4.42220397731481	7.2032588112963	5.54486643611111	7.51766658148148	4.67560473981481	7.20588969351852	8.0607651037037	9.78804623981481	8.69387405222222	2.71081630555556	4.65973930648148	5.96069204907407	5.53300264583333	6.71829536666667	6.39057814259259	10.637518462037	11.2345099083333	12.0049989398148	10.3295679027778	12.3405291666667	5.36582508888889	8.94572325907408	10.4896549774691	10.9238260231481	11.2087652777778	10.1176999212963	10.201450762963	10.0221874722222	8.08148526712963	11.300553999537	12.3734432037037	10.3668867861111	11.2533195601852
AKAP17A	10.2786396518519	9.48262798518519	10.2239917916667	10.2930654787037	10.2675765680556	9.87226384259259	9.83596736527778	10.2373984972222	9.96885726138889	9.77716656666667	10.0058495083333	10.3304888796296	10.7775480055556	10.3006429796296	10.5037640638889	9.97380534722222	10.2424237194444	10.1977203087963	10.9361564694444	11.244521587963	10.59191725	10.4410157333333	10.5416476842593	10.442264798545	10.8660765	9.75609056111111	10.4719709601852	10.7849138888889	10.5009632777778	10.46709395	10.4401303888889	10.5927680574074	10.4047768444444	10.442264798545	10.3520116268519	10.282183235
AKAP2	8.42329726407407	7.01835531759259	7.40931326203704	8.11677836111111	7.28870449490741	7.84066065592593	7.27809755722222	8.18776522546296	7.76952865324074	5.79047855	7.986892525	8.24052269212963	8.94754922685185	8.03057547833333	7.96622808888889	7.62417013222222	7.27156646898148	8.04629846111111	8.35921495611111	8.53704931481482	8.35177740907407	8.50975894074074	7.90943777962963	9.13365677388889	8.70740448796296	8.26708548888889	8.50855835092593	8.63068343259259	8.24776203981481	8.58816557740741	8.56536272222222	9.08007896666667	8.87665140972222	8.62967181111111	8.68064328333333	8.49094123055556
AKAP3	4.93423995277778	2.77458475555556	4.41536051759259	3.59830871481481	5.4605218587963	4.08943106018519	2.93092275	4.46315428333333	2.97554286666667	4.1562288875	3.26898976388889	4.85046971388889	3.61307330138889	4.378182875	4.64190152037037	2.9010752	3.27729207916667	4.72973873055556	2.66681188611111	4.02174960462963	3.95497942175926	5.35441116296296	5.08507598888889	4.81058069907407	5.04038609259259	4.1373108462963	5.01740624722222	3.96931523888889	3.99352040925926	4.79645952962963	4.06343555833333	3.73895718425926	3.66226189351852	4.94523818333333	4.55134394722222	4.43456290833333
AKAP4	4.07142556712963	2.67478467222222	3.87942901296296	4.79417399907407	6.739133075	2.66277625	2.60958466388889	3.35824083611111	2.63960615555556	5.08395387777778	5.36909106944444	2.61182655	6.51394464444444	4.87496656944444	4.09475851805556	2.60627637222222	3.27210973425926	6.9429049287037	4.28982682222222	3.29944356574074	2.60703616944444	3.36050884722222	2.71976651388889	4.32914114444444	2.66128852222222	2.647095775	3.95444571574074	3.35500333703704	3.85803317407407	5.07566519444444	4.70638800740741	4.00214159444444	2.62783285	2.82604483888889	4.507262825	4.25431912222222
AKAP5	3.93793446111111	3.06760310694444	3.448199675	4.11346213888889	4.64946949444444	3.01119665555556	4.54855160259259	3.52091692222222	4.35171527407407	4.18813633981481	3.57963892222222	4.94530246111111	6.68122831944444	5.69479786111111	5.26670161666667	4.25912574166667	4.96051644722222	4.92016899351852	4.55243475648148	5.0904480537037	4.78766151944444	5.04717792685185	4.17711107222222	5.80397961574074	6.58266099777778	3.19067589305556	3.95077911944444	4.53230291111111	5.25416488888889	4.59725569722222	3.75593489166667	3.7597603212963	4.08209732962963	4.24340460740741	6.15345463240741	4.33209405925926
AKAP6	5.05632544351852	5.14414203101852	4.83908569305556	5.13062778472222	4.59177705092593	5.55630739259259	5.04794003009259	5.15511501388889	5.31844958333333	5.06628481574074	6.75105601574074	5.66658038888889	5.73172668888889	5.13898775648148	5.8042045537037	5.18412071574074	4.83119619814815	5.100640175	5.42551168333333	4.99875351851852	5.745171675	5.11369353796296	5.54729661666667	5.06667840092593	5.11885907592593	9.43134723796296	5.47538961990741	5.15880151888889	5.10944609907407	5.30558200925926	5.27092260555556	5.11585850833333	5.37055423842593	5.73360801685185	5.98020193055556	5.00378378055556
AKAP7	10.4209971259259	8.86451690925926	9.14502124907407	10.7618009314815	8.56081171481481	11.9459680694444	10.3506592407407	10.748457162037	9.9497221162037	10.8022438935185	9.66344553148148	10.4618063236111	10.671439037037	10.2035655111111	10.4322452638889	9.76464575462963	10.4336141388889	10.0358942292593	10.9462114916667	10.6912230185185	10.6879861481481	11.2472729583333	10.9088459543651	10.3949145106481	10.4460032643519	11.3882637361111	10.78830025	10.6989260648148	10.9904985416667	11.1804365625	11.1677953009259	10.9067888777778	10.9248246593915	10.6161995694444	10.6625950925926	11.3341376851852
AKAP8	12.6135342805556	12.6731341388889	12.2937334444444	12.3883179351852	12.305655287037	12.4929852638889	12.3344229583333	12.3023919546296	12.1628265027778	11.4870060050926	12.7600178518519	12.4356880694444	12.6120273009259	12.2201011157407	11.9378481111111	12.6291535277778	12.3821722037037	12.5722635666667	12.4552026092593	12.22734775	12.2056729351852	12.3083377916667	12.1177637583333	12.6001623981481	12.5699655046296	11.5502863675926	12.4460782013889	12.3864226203704	12.2358865462963	12.4132315138889	12.3193343148148	12.2150634861111	12.2407940092593	12.1805749444444	13.132635787037	12.247063150463
AKAP8L	11.9761246111111	12.0688798009259	11.8343944203704	11.9514898666667	12.8673901944444	11.7038035833333	11.3068621712963	11.8849111805556	11.7464742212963	11.3182838287037	12.0429524444444	11.6602846967593	11.9536472777778	12.0234075578704	12.084425925	11.7709626574074	12.0673775777778	11.7396124435185	12.1361742407407	11.5819215555556	11.9852882685185	12.2744492189815	12.2083933425926	11.9890867638889	12.2960693888889	11.458362875	12.0672215046296	12.1237083888889	12.0311874861111	11.8828474351852	12.0345887268519	12.2096790277778	11.7711611990741	11.9503446759259	11.7564099722222	11.9002922435185
AKAP9	7.77016340833333	8.01492020416667	8.14330611944444	8.43500574444445	8.93455394814815	8.38167343648148	8.62341848388889	8.50134110648148	7.90958866157407	9.43502722453704	9.27906916574074	9.34790211388889	8.84731468796296	8.58511392222222	8.68003780231481	8.35194563333333	9.20673623611111	8.32608797453704	9.01124086768518	8.91635438611111	9.08790559425926	8.57263113240741	8.40110300601852	8.07915888287037	8.76126853518519	8.81954746712963	9.0342333037037	8.91241100787037	8.6349838625	7.96205621111111	8.1712415462963	8.23482553194444	8.15790546203704	9.23401594444444	8.51694974222222	8.1422980537037
AKIP1	12.0146505185185	12.4441655185185	12.3614386759259	11.9955073657407	11.1693459868056	12.214336462963	13.0108927222222	11.7055864027778	12.5694287407407	12.5441476018519	11.7647036064815	13.0045602592593	11.7883121111111	12.336207787037	12.1830949722222	12.2187441990741	12.2465394398148	11.826906662037	11.1694569861111	11.4090080555556	11.374778462037	11.6177333796296	11.0188258796296	11.4765113009259	11.5829711388889	12.0181845393519	11.3574049861111	11.4437551018519	11.7460710648148	11.3751903425926	11.5546151805556	11.5325327222222	11.0583176018519	11.3318230555556	11.2607826203704	11.4691282365741
AKIRIN1	10.3284433537037	10.0887877592593	10.681132962963	10.8725468324074	10.2689639611111	10.2995262611111	11.2841191342593	10.283384362963	10.1997309689815	10.1248021722222	10.086625887963	10.6280613055556	11.5801684074074	11.3522850138889	10.7011416768519	10.548284225	10.4296662083333	10.6821924407407	10.3236768944444	10.6688232893519	10.394154975	10.3661608287037	9.95896314861111	10.7223510601852	10.6677137611111	10.4024805731481	10.8131849277778	10.5325173652116	10.776367637963	10.3932487268519	10.9742638333333	10.2282582268519	10.6252844983333	10.9792333055556	10.3661608287037	10.1350298722222
AKIRIN2	11.8224593101852	12.3070608888889	12.0485941453704	11.8093113148148	11.6889326805556	12.006262437037	11.441526037037	11.7725223907407	12.1181732722222	11.2079896333333	11.424773999537	11.8357263398148	13.0361709814815	11.4703574444444	11.0689788680556	11.5090675574074	11.3698114444444	11.5072313597222	11.3973800555556	11.5381882435185	11.2495383981481	11.7280840648148	11.1551396575926	11.874304875	11.723151787037	11.4516759814815	11.7118968194444	11.6110284074074	11.6704259444444	11.8451114833333	11.6975483009259	11.87271345	11.7882959703704	11.4679314768519	11.5914083333333	11.5741402546296
AKNA	8.93701776388889	7.924968025	7.75756401944444	9.15448775231481	8.0607651037037	8.13389625555556	7.39855565740741	8.63058571805555	7.83367493950617	7.10351274722222	7.79261916296296	8.33483014259259	9.80763545092593	8.85852952592593	8.38223582944445	6.78751697407407	8.08004536712963	8.47238353055555	9.42388904166667	8.85791727916667	9.0329984412963	9.47559580833333	9.57364207962963	9.54751324259259	9.92592923148148	7.30916608425926	9.34722123842593	9.29998952314815	9.39920798055556	9.0373271162037	9.07841061342593	8.75186176388889	9.07923409509259	9.24405234101852	8.33527646666667	9.51525459425926
AKNAD1	4.06388456527778	2.83634665	3.04429112037037	3.25632161111111	3.15829776018519	2.72518993055556	4.19251952777778	2.63073715	3.33052913148148	2.68175109166667	3.27450148148148	3.63744073518518	2.69969305555556	4.04797422222222	3.30453799444444	2.64353219722222	3.2088464	3.24244567685185	3.77541868703704	3.41403357314815	3.40818372222222	3.003294475	3.45658479722222	5.12410048888889	3.1389632287037	3.19816818981481	3.94934046944444	2.88105528611111	3.54286481666667	4.320029025	3.402656775	3.13683951388889	3.53234825185185	3.06952551388889	3.40921805462963	3.04494345555556
AKR1A1	13.7408408148148	13.0664405740741	13.3976194722222	13.6566326944444	13.6272755509259	13.538913875	13.3128910324074	13.3682272314815	13.5865678611111	13.2161073194444	13.4018069074074	14.0513156111111	12.9983107731481	13.6524607569444	13.3272891722222	12.7330205643519	13.6095888888889	13.7603857592593	13.2404680972222	13.2631250277778	13.4081185925926	13.2226331666667	13.4087800555556	13.1941956481481	13.54062725	12.7068341527778	13.1814576601852	13.3536205833333	13.3447487222222	13.1856278287037	13.2731436666667	13.255961375	13.6789261388889	13.4948189907407	13.2347498148148	13.4141206111111
AKR1B1	13.947089125	12.0351580509259	13.221151	13.7640789907407	13.5120600277778	13.309584787963	13.669903912037	14.3912560462963	14.6281290555556	14.7567583981481	14.1231507833333	13.9010629444444	13.1872310601852	13.8647137222222	12.7997825462963	15.2528815967593	13.9507374722222	13.9623711666667	13.4293062962963	13.5299438888889	13.3861879166667	13.748592	13.5062539722222	14.0916365648148	13.8058146666667	14.6135800555556	13.5455648888889	13.3527606111111	13.474728712963	13.5122521666667	13.599428474537	12.6052701759259	13.3064885046296	13.5839267916667	13.1814576601852	13.5310187314815
AKR1B10	5.38275988611111	5.44135264722222	10.3260528472222	5.98382738518518	8.03017600462963	9.37578498333333	8.39268053425926	13.4723897685185	14.8962227731481	11.2246116662037	9.85714962685185	9.2358369087037	6.13640619398148	4.86876481990741	9.26269287083333	16.1448946574074	7.64383569166667	11.2430224115741	7.88419308981481	8.4048030462963	9.29784188564815	5.72715837777778	9.13412600444445	10.0126135462963	5.60281751064815	12.3923685532407	8.88462065666667	8.35399652222222	8.18177281296296	6.81925490092593	9.33584487407408	9.82013474166667	8.5712269287037	8.35146307222222	7.96665001759259	9.25664200925926
AKR1C1	5.77735020833333	7.91881190740741	8.5484195625	6.45473640777778	8.58360308009259	8.16050015555556	9.84371590740741	7.29189116388889	7.92054006203704	5.51213625	6.55399975833333	6.91951500462963	7.21095717222222	7.39167069907407	7.31653666203704	9.42748642962963	7.11525787638889	7.92589998796296	7.25689592824074	7.77481430555556	8.58037946574074	7.59458706527778	7.85280509537037	6.33075803888889	7.00085763240741	8.94853881666667	7.8768816737963	7.50123315453704	7.64352885	7.39408944722222	8.03751756111111	7.66010508009259	7.33521621574074	7.49990437962963	6.95771981666667	7.86835008148148
AKR1C2	10.2416169135185	13.1118591944444	14.810387587963	11.4608714537037	15.3059347123016	13.5893441527778	15.3728655	11.9813553287037	13.0815810416667	10.5419198106481	11.4761825138889	11.3494480648148	8.95257732157408	10.0997699212963	12.085964037037	14.7567583981481	10.6925425212963	13.1018730185185	11.7205584166667	12.8228924351852	13.9420818055556	12.5454185833333	13.5122521666667	10.6278717277778	11.4228568611111	14.0759608472222	12.9346852222222	12.353891675	12.5346477222222	12.044390087963	13.3383887027778	12.9627494305556	12.3148538518519	12.5704458333333	11.5119890972222	13.132635787037
AKR1C3	9.76748063703704	12.1257271111111	12.9733767314815	10.5546750138889	12.7784253611111	11.6387555648148	15.0097695856481	11.4661332907407	13.0657340925926	10.3597415842593	11.469475925	12.5612811481481	9.390376325	9.47790206203704	9.89201400555556	14.5286176805556	10.7884022361111	12.7195588148148	11.8287985231481	12.8688917685185	13.6594450555556	14.22034	13.4766483888889	10.883468537037	11.717658325	13.9867215185185	13.1882726064815	12.2330398518519	12.4749597083333	12.3699121666667	13.1683364212963	12.9495320092593	12.5571824712963	12.9538739537037	11.6384648816138	13.1439222962963
AKR1C4	5.36586329814815	3.06971434722222	3.1033228	3.0280457	2.93689690925926	4.24397740092593	4.10981831851852	3.13840041944444	3.50674910277778	3.92233081805556	6.91712842685185	4.92565471944444	4.69838563194444	3.00260972314815	2.81663994444444	3.451433475	3.07175052222222	2.83153920972222	2.79048202777778	2.74396954444444	3.73210504166667	4.4510251	5.47036461388889	5.55363874722222	2.93128683055556	3.44270241388889	3.09043592777778	2.89735670833333	2.70176526666667	2.90199490185185	2.73532518611111	3.13378148888889	2.8610814462963	3.08137645694444	3.19816818981481	2.73029991666667
AKR1C6P	3.20520877592593	2.90032365555556	4.00081175555556	3.57676531944444	5.17646520833333	6.79969467962963	4.35589676018519	2.77039976944444	2.95740416388889	4.95980145740741	2.76675920555556	3.75484662962963	2.83334214166667	3.97026527685185	3.77997875416667	2.84954129444444	3.30826780833333	3.75484662962963	4.1274025375	3.28426168425926	3.22116412685185	3.58263984444444	3.67886780833333	2.94653903425926	3.57053947777778	2.824306675	2.7323267	3.64986431388889	2.80453567222222	3.57708171666667	3.10492599444444	2.70925781666667	3.38484352407407	3.11822641944444	3.07519375555556	3.86193172222222
AKR1D1	2.83334214166667	2.7396042125	2.88724554722222	2.66341161388889	2.64859424444444	2.74797065	2.67518649166667	2.68916595277778	2.71674364444444	2.69724453425926	2.66443295	2.74115679444444	2.72749666388889	2.71815328055556	4.26821872777778	2.69766606388889	2.86795547222222	2.7087710037037	2.73878938055556	2.65918841388889	2.67722777777778	2.69481628333333	2.67550126666667	2.84224716111111	2.70307873888889	3.934451225	2.84388991805556	2.66486681388889	2.67399177777778	2.89543997222222	2.8496941	2.73056834722222	2.69481628333333	2.63270145277778	2.73056834722222	2.63968003333333
AKR1E2	7.82946162037037	5.82463956898148	7.88047579537037	7.20053820185185	6.53179698425926	8.06114051203704	6.5998194537037	6.40237920555556	7.01835531759259	5.82866780925926	6.13983411574074	5.93535883194444	6.67851278888889	6.7357965962963	5.13352554722222	7.34722820555556	7.19785664814815	7.29229684907407	6.55166308055556	5.77384259305556	6.15843166759259	6.48593981666667	6.32680275	6.36437440555556	6.3563778075	6.38847014074074	6.23226257592593	5.75645652962963	6.27542966203704	6.67038072685185	6.06019680462963	5.93150764907407	6.82785473055556	6.70516357916667	6.09013445	6.3277314212963
AKR7A2	13.6778057134259	13.8913501481481	14.4480261388889	13.0598327638889	14.1191454305556	13.6723475925926	14.0220298888889	14.0220298888889	14.1648136111111	14.0404935833333	13.7361680833333	13.913742537037	12.9016461574074	13.5348983199074	13.2891761388889	13.8820656388889	13.4810329166667	13.6353427731481	13.7230466203704	14.2158215277778	14.0246804444444	14.2499409166667	14.4048679583333	13.8357643240741	13.9665739444444	14.2893760555556	14.1253151574074	13.7808278611111	14.1123336527778	13.964498792328	14.0707616388889	13.4473983333333	13.9348925	14.1465310601852	13.9375666759259	14.2371644583333
AKR7A2P1	9.34029979583333	9.74348936296296	10.1289315481481	8.75821839444444	9.90354907685185	8.62341848388889	9.43055303055556	9.66272750481482	9.93131931388889	9.9517883125	9.56990134537037	9.44716539027778	8.96038519907408	9.2953162037037	9.16163033888889	9.24333238518519	9.28375085740741	9.2547686212963	9.45019337314815	9.85981493796296	9.78678690740741	9.66165998092593	9.78050512824074	9.66208138194444	9.60135501388889	9.70989273796296	9.67719691037037	9.34495399722222	9.96532542518518	9.70778493935185	9.76590738703704	9.24700530231481	9.89445020148148	9.78143664305555	9.91250041666667	9.97393171944444
AKR7A3	11.4916722222222	11.8887048935185	12.0113943888889	10.9309974402778	11.679525462963	11.0989587800926	11.4087381527778	11.8646185092593	12.0809446527778	11.9719184027778	11.6111884444444	11.5366683472222	10.5855090694444	11.3868962800926	11.1547880555556	11.4072778518519	11.415736112037	11.2738178472222	11.3704719537037	11.8160122962963	11.7767278324074	11.9732435740741	12.1671825277778	11.7512829143519	11.8451114833333	11.851569125	11.731246	11.555024537037	11.979690837963	11.619789512963	11.8854168055556	11.3658518935185	11.80214425	11.9625618842593	11.7146029305556	11.8657369097222
AKR7L	13.0066801712963	13.3400709305556	13.6471965833333	12.4482796157407	13.2572543981481	13.1560082222222	13.0182231435185	13.3708709444444	13.5496755185185	13.330544375	13.1361832592593	13.1872310601852	12.0491863055556	12.8549441851852	12.5612811481481	12.9568437314815	12.8842662037037	12.9235479537037	12.978409875	13.3499912777778	13.2018684583333	13.599428474537	13.7995073796296	13.2290350833333	13.3095125	13.367221625	13.3308128601852	13.0461994722222	13.5026908685185	13.3230523888889	13.4990738796296	12.9936227685185	13.4217026111111	13.6093504100529	13.2036927777778	13.4841606944444
AKT1	7.72623576388889	7.69824330972222	8.63118561296296	7.39855565740741	8.42858133888889	8.0743452462963	8.08537447407407	7.61794778055556	7.82592944166667	8.16830554861111	7.63686634888889	7.77648920416667	8.27642964259259	8.24167852592593	7.88313197962963	7.99191301666667	7.91777883055556	7.9813963537037	7.81241810092593	7.96611366111111	7.95939657962963	8.27598986296296	8.78307786388889	9.05740274259259	8.6794192712963	8.05096073981482	7.63593732037037	8.25957959351852	7.86047222407407	7.77989876759259	7.86489015648148	8.56044912175926	8.46435928981482	8.44420177592593	7.45219901203704	8.22766807268518
AKT1S1	7.49171706666667	7.13714679537037	8.20693211759259	7.59015203194445	8.44139058425926	8.16929859907408	8.41830504126984	6.90944104722222	8.30082139166667	6.96080729351852	6.82739428333333	7.60874744583333	10.4710371898148	8.02780093703704	7.75525162592593	8.61133744490741	8.26509580833334	7.02862138730159	7.17105738518519	6.16011881388889	6.70109748194444	7.87746843888889	7.74412726944444	8.54870803407407	8.08065374416667	7.02890481527778	6.36872278148148	7.47255026666667	6.63964026018519	6.65218365	6.38691473333333	8.47612942638889	7.67618709953704	7.17271770555556	6.30773800648148	6.53983805
AKT2	10.3872804805556	10.8611586953704	10.8539447759259	10.1346399944444	10.7497098101852	10.7577108648148	10.6849830638889	10.4892792731481	10.6155586018519	10.1307124946296	10.8554982898148	10.5326094842593	10.8878436092593	10.6925425212963	10.3895526555556	10.2924616314815	11.0667004166667	10.6849830638889	10.6782854967593	11.004113712963	10.6724599598148	9.86470199074074	10.7471075259259	11.1622235300926	11.1233958138889	10.9726893296296	10.4836745440741	10.90355085	10.4734959759259	10.3341810467593	10.0966547588889	10.2816917407407	10.8628785592593	10.7821379731481	10.4259087083333	10.9300372814815
AKT3	8.64822299259259	10.171967837037	7.52603812592593	8.86077406018519	7.79746838796296	8.35661594444444	8.54696514166667	7.79208431851852	8.60216184305555	8.71038814537037	8.65313955185185	8.71220661157407	9.40273931666667	8.739242225	8.26509580833334	7.84918265833333	9.08543996296296	7.88111636481482	8.04962327407407	8.08375512962963	7.96906895416667	8.41313079027778	7.86915590833333	7.47950238101852	8.18075795833333	8.59680640981481	8.18127311388889	8.45987407037037	8.19319426425926	8.13821740925926	8.13590301203704	8.04366013935185	8.09019439537037	7.73437033240741	8.30938502314815	7.7490842
AKTIP	9.21150687962963	9.73943356944445	9.16548972731481	9.17036975462963	9.00826269351852	8.72457110092593	9.46906795092593	8.75656510740741	9.06836736157407	8.38344462444444	8.96631678101852	9.67233366481481	9.50177389212963	9.63346333055556	8.76291183703704	9.80006825462963	8.79032814305556	9.47648763657407	9.27170656828704	9.74726281203704	9.82897491851852	9.22847796703704	9.00315792037037	9.22003561388889	9.33701611944444	11.2905893888889	9.26619894444445	9.30703838796296	9.64709549074074	9.6354987325	9.57069041083333	8.30389903611111	9.49623883472222	9.68014842407407	9.0920314912963	9.39628180648148
ALAD	9.63573791111111	10.4642374074074	9.44079465740741	9.86374815555556	9.24938002777778	9.75657623333333	8.75458928796296	9.40387585185185	9.73943356944445	9.09569794097222	9.65355905648148	9.58976048861111	9.48988613333333	9.24143171805556	9.06322768592593	9.96019867851852	9.13804664259259	9.59069055092593	9.58912093935185	9.62038021666667	9.16405271574074	9.523143525	8.70388326666667	9.86079912314815	9.65455100925926	9.55829264351852	9.74175186574074	9.26574985	9.56814742666667	9.67719691037037	9.60499310185185	9.40635357222222	9.69379216851852	9.32937090740741	9.14499993101852	9.5527810287037
ALAS1	9.33091429259259	9.71240474074074	9.43055303055556	9.86893476203704	9.67111449768519	9.21261083981481	9.80485408611111	9.54800758842593	9.60559930333333	9.42824215	9.93698916740741	9.90478790092593	10.4228454861111	9.71155212592593	9.24938002777778	10.0745407962963	9.70609103148148	10.2629554722222	9.10830001296296	9.40830585555556	9.39422648148148	9.50677877685185	9.49269759537037	10.1563419107407	9.73671697222222	10.6002367083333	9.07841061342593	9.28881822222222	9.28332912685185	9.30361969166667	9.26279273583333	9.57255049907407	9.68926418333333	9.54775463342593	10.159355337037	9.47559580833333
ALAS2	9.29167496342593	5.88500914675926	8.63173928796296	7.80614267407407	7.93577096574074	9.57593496203704	9.76551059166667	6.87440875703704	5.96451327037037	4.36015797777778	6.76921770925926	5.73436695259259	7.40364248611111	5.90848814444444	5.026825775	6.32101201759259	6.43218871111111	8.17403269768518	6.48173325277778	7.68842091759259	6.59927996111111	5.20996277777778	6.44776739212963	6.74712041111111	5.51440767685185	11.1156132898148	5.79796353333333	7.40227418796296	6.29230027592593	6.35175751944444	6.95442274027778	5.661427075	7.9587341962963	9.04876174351852	5.38495445277778	6.52074691388889
ALB	6.09868688611111	5.50285027777778	5.86923239074074	7.72410247314815	6.07580658240741	6.21271652777778	6.2094455625	6.84300782777778	5.15596396111111	7.08906261759259	5.50285027777778	6.69058776481481	6.55655161111111	5.78970322333333	9.00153491527778	7.4878206712963	7.63763092222222	5.66168294444444	7.2347980125	6.733104125	7.02597404027778	6.76924547685185	7.15596600925926	5.85045828888889	6.25569469351852	5.88889324074074	6.69050036203704	6.65798078888889	6.6498743162037	6.42471864814815	6.76738264814815	6.81925490092593	6.28987259305556	6.53383290833333	6.24817850092593	6.01177246527778
ALCAM	8.21405183703704	7.21436943611111	7.73178256	7.32003087314815	8.04929477574074	7.5048929712963	9.60819210462963	8.5058565875	7.57396251018519	8.64121701138889	7.82547318055556	8.05205552037037	9.4709808337963	7.8567117712963	7.87589893611111	7.91308663564815	8.62238328	7.76742125833333	8.13161430462963	8.08904383148148	7.99223106203704	7.90119127222222	8.30598458425926	7.40445314444444	7.25625176203704	8.21589650462963	8.29061906851852	8.37783500925926	8.09446806712963	8.07080572116402	7.86047222407407	8.5640559287037	8.15885326574074	8.32256320185185	7.98901216388889	7.76911424166667
ALDH16A1	13.2899500694444	13.3647331666667	13.3383885694444	13.1560082222222	12.6858677800926	13.0122536990741	12.8518882268519	13.0309720601852	12.905876875	12.4683472037037	12.5821319861111	12.9461844675926	11.960114375	12.6854706527778	13.0860058777778	12.644489037037	12.8760503796296	12.7691844074074	13.0010063388889	13.0268350046296	12.8205646296296	13.4066408009259	13.5101836157407	13.2643067175926	13.3373560574074	11.5647991388889	13.2491937777778	13.1690056689815	13.0725246157407	12.9240887055556	13.0657359027778	12.7747439814815	13.1253179166667	12.6396237175926	12.7806508333333	12.9627494305556
ALDH18A1	13.6609401388889	13.8160454074074	13.4390159151786	13.8820656388889	14.4076453333333	13.6484127916667	14.7742193611111	13.14840125	13.5488299537037	14.0975690833333	13.5865678611111	14.8547606666667	11.4788873212963	13.2433628796296	12.7579734861111	13.1318147314815	14.0304700833333	13.4232176666667	13.1962278305556	13.180718787037	13.0068349259259	13.3739433148148	12.8255996944444	13.5223171111111	13.3047523055556	13.486058962963	13.1777595833333	13.3424561111111	13.0153605092593	13.2961509305556	13.202888537037	13.9158694722222	13.1393265810185	13.3549835555556	13.5199541851852	13.4319237083333
ALDH1A1	12.29427725	11.4936246537037	10.4424761675926	12.6159236666667	13.1152985138889	13.2175536481481	14.2002970018519	11.400048369246	10.3625378425926	10.9824736055556	11.7537475046296	12.9352228333333	10.4661938472222	12.0113943888889	10.6329094490741	10.9843084861111	11.2022943333333	15.1516001157407	11.7164255888889	12.3619747361111	13.748592	12.2353475	13.3056933611111	10.6335555046296	11.3587329277778	14.0376444444444	13.2717441944444	12.3135964351852	12.0772102916667	11.9913523680556	12.7310619166667	13.3955375694444	12.4648378611111	13.4044123194444	12.3003665614815	13.1084411666667
ALDH1A2	3.86597393055556	2.78697013333333	3.07746017222222	3.62950526111111	4.59484333194444	2.66384378055556	2.64922973611111	3.07746017222222	2.69944526944444	4.781632925	3.09083942222222	2.68601077222222	5.27737762222222	2.80965180833333	3.09216997777778	2.67207211111111	3.26898976388889	4.55405966759259	3.41015323611111	2.96681160185185	3.24355423611111	2.70399530833333	3.26196681111111	2.89735670833333	3.56642119814815	5.59242385833333	4.64702855	2.95083978055556	3.10218023888889	3.06952551388889	3.19207213518519	4.36364301944444	3.34081872777778	3.10374676666667	3.18142223333333	3.36700541851852
ALDH1A3	5.91582123888889	6.05688374814815	6.49731978240741	6.05541550648148	5.61164744722222	6.81676155092593	5.73527533611111	5.80731808518518	9.73326200925926	7.61233558194445	7.0506712037037	6.49005398240741	5.31088237407407	5.61539454537037	7.19346915833333	9.81140340740741	6.06453938425926	7.79526171925926	6.8723224875	7.16205942037037	7.10851559351852	6.58743537453704	7.22875213333333	7.08579075648148	6.24618475092593	7.36367831111111	7.32696060277778	6.78575679907407	6.97079276296296	6.57354093888889	7.13370941342593	8.08270005648148	6.53753144166667	6.97147576509259	6.54294599814815	7.18901379351852
ALDH1B1	8.80748541805556	9.70164783842593	9.35381953240741	8.94192983888889	8.57349243333333	9.77839079722222	8.46677829074074	8.6454942212963	9.24858787731482	9.80646068166667	9.64103153055556	8.68669572222222	8.24498457037037	8.88723828990741	9.83678681148148	8.29079867685185	9.56913056481481	8.79278647314815	8.2659662162037	8.13055788740741	8.01082812314815	8.51694974222222	8.33210092361111	8.97860635185185	8.70615950509259	9.26199919962963	8.33289794074074	8.14119127518519	7.93998528092593	8.50816682611111	8.32296417305556	8.51942449537037	8.50471776916667	8.39829953703704	8.76278958611111	8.28232043907408
ALDH1L1	4.5763679962963	5.73270903055556	8.0447929962963	4.57308649537037	5.04443101277778	5.7715829537037	6.20271475277778	4.38786153888889	4.70954740601852	4.06065590092593	5.64136256388889	6.23889136555556	5.47380598888889	3.459259525	5.907952425	5.77380468796296	5.12857194722222	5.63748056944444	6.64686996666667	7.3896150875	7.80381892537037	6.62054638148148	7.59361741111111	5.9489924962963	6.17962126111111	9.31766551111111	7.09047620694444	6.91860790833333	6.49186497083333	6.78688535	6.66787652037037	8.02274530324074	7.40881327092593	7.9740076625	8.066072375	7.26478991851852
ALDH1L2	7.14744079814815	5.32599139537037	7.28431688888889	7.0372286587963	6.99978636712963	7.29229684907407	5.42695466666667	6.315398575	6.7301948662037	6.65236223518519	6.26197828148148	5.59854106851852	7.72088384768518	6.58652483101852	5.97697963148148	6.83804174351852	6.44690930925926	6.82739428333333	5.97573413240741	5.88314058842593	5.59322003703704	5.30467698703704	5.54878239074074	6.49883867407407	5.649325275	6.9571796737037	5.44118825462963	5.4386625787037	5.7016327537037	7.12227098981481	5.44826311898148	6.78575679907407	6.90994129351852	5.55285573148148	5.41910149074074	6.13267517314815
ALDH2	15.006867625	15.1423983730159	16.3544087962963	14.9648482777778	16.0624250555556	15.360848375	16.4052561542328	14.8777074722222	15.6470802361111	14.1035798648148	13.8656852777778	16.0275382685185	14.55088725	15.0097695856481	16.4244440462963	15.3669759375	15.6946473660714	14.4672302777778	14.6103023333333	15.1833266527778	15.2476011666667	15.3635186666667	15.0250794444444	13.8219836666667	14.8341496712963	15.6112240595238	15.1558055833333	15.4575108809524	14.0801791342593	14.7555363518519	14.9798703240741	14.6559836296296	15.010883	14.9548878333333	13.6149779722222	14.7726386574074
ALDH3A1	8.69898700925926	9.72405284166667	9.42239296666667	6.84397523472222	8.61695203944445	8.63327624777778	8.82791721018518	5.85008649722222	10.5220413685185	7.35439643888889	8.95997553518519	9.32303834212963	4.67271864444444	10.9362395092593	8.69050945231482	13.4112980694444	7.31402830222222	10.2362819505556	9.54838344444445	8.75186176388889	11.8750118796296	8.85940851481481	12.1246987314815	8.68546624074074	8.11983758842593	11.1936143842593	10.1922282462963	9.4643550287037	10.2233497361111	9.19316953703704	10.9456906638889	12.1517605972222	10.2660054393519	10.8628785592593	10.6444787592593	11.8991361157407
ALDH3A2	10.4161007541667	10.6814088888889	10.6301485046296	9.86322293055556	10.8108587518519	10.3535376287037	10.2386651125	10.0946495092593	10.64954885	10.397792575	10.0005677916667	10.6344998467593	9.2973723212963	11.3819256111111	11.7825939930556	11.2972388333333	9.95085888148148	10.7331607166667	10.4937747962963	11.0028901944444	10.9128857638889	10.7500618518519	10.6962345743827	9.72147051944444	10.5402905635185	11.9291361157407	11.1654155296296	11.0033422046296	10.9607043194444	10.3329694925926	9.52091705092593	10.7590828361111	10.7055804166667	11.1694569861111	10.6865127648148	10.3584450486111
ALDH3B1	7.21050863888889	5.96711351666667	7.18764939166667	6.00056960555556	7.47634967685185	6.92762392314815	7.25359554907407	6.17852517962963	5.78732200462963	5.50788269444444	5.89505232222222	5.91582123888889	6.64982489814815	6.82985459259259	6.5534057462963	6.32866573796296	7.1532445	6.04519220925926	6.58206017777778	6.53243238101852	6.65727071203704	7.01321885185185	7.73719610185185	5.78859845648148	6.03999216574074	7.22807984444445	6.35245275722222	7.10516654027778	6.57873847638889	8.95425292083333	6.5489390375	6.380382425	7.47570017425926	7.14211216851852	6.19557970674603	6.81177255138889
ALDH3B2	6.65236223518519	6.749312075	7.00787919722222	6.80656979675926	6.74637070555556	7.29671153055556	6.66532003472222	6.46566661527778	6.95082345185185	5.68615170648148	6.298882	5.55630739259259	6.87253367592593	5.54410174444444	6.03327646296296	8.19096644722222	6.20796114861111	6.10748219722222	6.19071271111111	5.91344685925926	6.46704781527778	6.25058596203704	6.45042391388889	6.566651325	6.36499426574074	6.3260142212963	5.8317906	6.04478430277778	6.20989021388889	6.46050145833333	6.43770081861111	6.30147461111111	6.36735356018518	6.76868137203704	6.52951215138889	6.61052873472222
ALDH4A1	9.1125226962963	9.17036975462963	10.4666667416667	8.46109853333333	9.73326200925926	8.19671364444444	8.76622267777778	8.91592798888889	9.42444814259259	8.79708009444444	9.56913056481481	9.16030961851852	8.44590315185185	9.3808602962963	9.40230607824074	9.41652537731482	8.03761440740741	9.52194693796296	8.66629181666667	8.37992604814815	8.55816520277778	8.29508558981481	8.61217624166667	9.58419812777778	9.30575618888889	10.0782929606481	8.41690519722222	8.45209118425926	8.79397756805556	8.50550737883598	8.73911466944444	8.79531489527778	9.04343270277778	8.68148625555556	8.40673398888889	9.02031860185185
ALDH5A1	8.93498204675926	9.05006502685185	9.35339382777778	8.05630438333333	9.52313061111111	7.77599264722222	8.4899784212963	9.01848264537037	7.61794778055556	8.30820023240741	8.71696533518519	9.02112406314815	6.70374065	8.52073508240741	9.00452291851852	7.81822185833333	7.90666973425926	8.63327624777778	9.27605106333333	9.03763902453704	9.21250613981481	8.84025081851852	8.67791574444444	9.11619610064815	8.81581179851852	9.26881858055556	8.97727734444444	8.9365386212963	9.39294710833333	9.41449240833333	8.89991824887566	7.46115802018519	8.88231491407407	9.10914130555556	10.4603148759259	8.96266787648148
ALDH6A1	10.3801042449074	9.8686112	10.9320229444444	9.33250666388889	9.95720812407408	9.82990224259259	9.84324655925926	10.2965981055556	9.38548873518518	9.85355395231482	9.634616575	9.69153306527778	9.84690377037037	10.0494351592593	9.64826428703704	9.33873670925926	9.81140340740741	10.3216665833333	10.1025402981481	10.3104288824074	10.1979787148148	10.6142066712963	10.4398576462963	10.4216000087963	10.43740165	12.0931816296296	10.2933935925926	9.85342208333333	10.2407241638889	10.0920034537037	10.242970062963	10.7849138888889	10.2131200953704	9.88231968703704	9.46555897148148	10.5186777420635
ALDH7A1	11.589050125	8.97021819259259	7.91662749055556	10.5536605555556	9.96289897685185	9.47856392037037	13.0086188638889	9.79937427037037	11.6086380268519	9.45261891111111	10.7678364805556	9.23307673009259	7.78307714953704	10.6841421388889	11.1285122324074	12.0261159388889	12.8976774490741	9.23853952962963	10.3700428333333	10.3402093296296	10.5676369027778	11.0688164305556	10.6908835939815	9.93295356712963	10.4861451574074	11.6649253333333	10.6734977953704	10.7649790953704	10.4301038712963	10.0171889055556	11.0529512083333	11.0172905648148	10.0438382388889	10.589729825463	8.88160698518518	10.4775977175926
ALDH8A1	7.30830170833333	5.36083706388889	5.38010293518519	6.16231174074074	6.58190094796296	6.33709287546296	7.79794157314815	6.44554015972222	5.77735020833333	5.85674784166667	5.44669226944444	6.63738118703704	6.87884967148148	6.53179698425926	6.60284426574074	5.16748691944444	6.30744861805556	6.03675388888889	6.96985903333333	5.92122280185185	6.36093668055556	6.3736130975	5.28794960555556	5.44987085833333	6.54214883407407	5.95409949907407	6.76542489166667	6.27865003518519	6.11524763888889	6.30079328703704	6.4347340162037	5.10676804259259	6.02003422314815	5.85583150324074	5.54006546666667	5.245753775
ALDH9A1	12.0395652592593	12.3450308055556	11.7973393657407	12.0465324305556	12.2511855185185	11.325336437037	13.2423404583333	12.810386037037	12.7220717518519	12.3634449166667	12.1824201898148	13.1844703657407	11.0479512777778	12.2385908657407	12.5815241805556	12.2094380833333	11.8412960046296	12.0211408009259	12.29410625	12.4413446898148	12.17442475	12.0242747152778	12.0668557777778	11.5221215555556	12.1333345813492	12.2592853101852	12.0334709259259	11.9269051527778	12.3288267314815	12.2571100277778	12.2677550648148	11.7002374092593	11.7391006527778	11.9032842814815	11.946137175	12.7694691157407
ALDOA	15.670003625	15.4018973055556	15.6906288388889	15.3222298722222	15.1939128227513	15.2892079722222	14.9273721666667	15.5915494074074	15.5084276064815	15.2072065	15.18783553125	14.4422230833333	15.1308601944444	15.0012064027778	15.3669759375	15.0830327222222	15.6262005972222	15.6262005972222	15.5456529305556	15.2691008263889	15.2079233819444	14.8075916296296	15.3921986481481	15.2351039777778	14.8705179444444	16.0076366527778	15.3038510305556	15.4039839953704	15.3763833611111	15.4344432777778	15.2298886805556	15.1610672916667	15.3007099305556	15.2691008263889	15.1024477986111	15.4919602847222
ALDOAP2	11.7501122407407	11.8992080277778	12.8222958472222	11.552452212963	12.354965125	11.4766043962963	12.5646821111111	12.0081939027778	12.6144614351852	12.062139	11.9846010231481	11.5729785138889	13.4053333518519	12.1884283962963	12.7301778657407	13.0142206643519	12.3006262361111	11.6269247037037	11.7041991898148	11.9618166574074	11.9879994537037	12.0727819787037	12.1860350648148	12.501353337963	12.1280746018519	15.134239	11.7963022611111	11.8980450462963	11.8859840787037	11.9275428518519	11.7070289027778	11.8906866527778	12.1241511875	11.8642858796296	12.1286279768519	12.4595430138889
ALDOB	5.80464288148148	7.56602568148148	5.60655645925926	6.90591631759259	4.37594403796296	6.59708913611111	5.15892094722222	4.05012931666667	4.80996543333333	3.18052614166667	4.03561492222222	6.44974841888889	3.43846804444444	5.26374056018519	4.87013524444444	3.60673426203704	3.87535645555556	5.60101457777778	5.60820025277778	6.47853645277778	6.94460628611111	6.94806222314815	6.44251035462963	5.79139842777778	7.02131021388889	5.19098275833333	5.72495994444444	6.31649646203704	7.7649380962963	7.72151071296296	5.37564529398148	3.52526563564815	6.0375389787037	7.09780632037037	3.70010776388889	6.92311536666667
ALDOC	10.6761319949074	9.42609881435185	10.9341645805556	9.62882927638889	10.2186800944444	9.10595158148148	10.3723443074074	10.0887877592593	9.94185088425926	9.18140438055556	9.96434485851852	9.57712792962963	11.4055626388889	10.2563801583333	10.4032887722222	9.86170317055556	10.1227896759259	9.16600453240741	10.8777556009259	10.3457407175926	10.3748997162037	10.8804530601852	11.0434603819444	11.1658984907407	11.1356863472222	9.42614457592592	10.2311684953704	10.1409494124074	11.0052110564815	10.7526360657407	10.6036406851852	9.62421389722222	11.1375218009259	10.6540040997222	10.4360809064815	10.7649790953704
ALG1	10.8147367222222	10.3707829911111	10.9759091111111	10.6805718194444	10.2088695916667	10.2546837555556	10.1534088138889	10.4810029458333	10.3018596958333	10.73817125	10.8543489824074	10.4332919027778	10.1505900277778	10.5806095555556	10.0953369481481	10.4008255731481	10.2614928962963	11.0638662560185	10.8531858472222	10.7095366990741	10.9766850157407	10.2684588708333	10.5029566703704	10.216375587963	10.5855123435185	10.4606854648148	10.8714286296296	10.2768461893519	10.524703412037	11.0460230472222	10.7231258175926	10.6430756041667	10.622145967328	10.6151798166667	10.9722250277778	10.9579519444444
ALG10	8.34973113981481	7.99433207222222	7.50693638148148	8.38297674166667	8.15494585	7.99997926666667	8.46608127037037	8.8109484462963	8.22448706296296	8.0371531712963	8.66464727259259	8.5847153712963	9.31414475092593	8.54079746296296	8.6853417875	7.75260206898148	8.42282167083333	8.94192983888889	7.99564016740741	8.41204915740741	8.12360089444444	7.80982593333333	7.76299268981481	8.32380773333333	8.16109825972222	7.98207039351852	8.55174797638889	8.18639547425926	8.22766807268518	8.64908402592592	8.27133979009259	8.08485291574074	8.187454825	7.90658516574074	8.79869628842593	8.35793258518519
ALG10B	9.13037670648148	8.64769363240741	8.24368143611111	9.23797353425926	9.20638652703704	9.27162051851852	9.39918642648148	9.465297175	8.95997553518519	9.00826269351852	9.43370323222222	9.4087373037037	9.39266080740741	9.43756142824074	10.1547099722222	8.55814462685185	9.50177389212963	9.32241783518518	9.15238116435185	9.33624946388889	9.12833384120371	8.86183693796296	8.68740939907407	9.10052193611111	9.07071678333333	8.8355594537037	9.53229917962963	9.33701611944444	9.37721675648148	9.49596073240741	9.59628020138889	8.84394500092593	9.06334194074074	9.01889333472222	9.38483069351852	10.008685787037
ALG11	10.0931438240741	9.79676750518519	10.1053012615741	9.73444091296296	9.66468892055556	9.93533456296296	10.2148169703704	9.78956801111111	9.68963642777778	10.02789325	10.0456296351852	10.1647188046296	10.971374387963	10.4343466877778	9.99522114351852	10.2602347592593	9.98123394259259	10.3549860148148	9.95122585046296	10.1014953564815	10.2040132083333	9.35333969259259	9.58518318351852	9.77370489814815	9.83237017731481	9.67207895555556	9.92305940111111	9.86679971435185	10.1709519027778	10.1691773069444	10.3798899396296	10.4719709601852	10.1210085972222	10.1098807907407	9.93099866574074	9.73947283287037
ALG12	9.804360925	9.46870640972222	9.86018959027778	9.90564266203704	9.74615059222222	10.0690641648148	9.24804505	9.64145523703704	9.40302458333333	9.53104937638889	9.08038454537037	9.39347280555556	9.31102846759259	9.37578498333333	9.43223149314815	9.21050044490741	9.69544663148148	9.57389304444444	9.62111730509259	9.22135395444445	9.530378275	9.88927918981481	10.3952995657407	10.0107768712963	9.8649923537037	9.14689111666667	9.27377273703704	9.66948877777778	9.53379745138889	9.50764791666667	9.51223247777778	9.70555573425926	9.8079826837963	9.7876273962963	9.53912353935185	9.86798841574074
ALG13	11.9022022481481	11.5192397782407	11.2371046916667	11.8278202787037	11.3764433981481	11.9997866944444	11.3964459222222	11.8093113148148	11.21216325	11.3728215555556	11.2445565509259	11.3666006820767	11.7237251666667	11.5656774027778	11.2478267546296	11.0939584814815	11.6220618935185	12.0218745277778	12.2191840277778	11.6682203287037	11.5558158564815	11.4976490555556	11.3201770231481	11.9217983287037	11.7252742569444	11.1067568240741	12.0678992472222	11.6607705462963	11.6838281944444	12.1157874074074	11.789299	11.6952056111111	11.67974075	11.6273779722222	11.5451484074074	11.8088463416667
ALG14	10.8788629546296	10.2295388712963	10.8046527956349	10.546706687963	10.3600798365741	10.8817658430556	10.4246268143519	10.4232817916667	10.6171478287037	10.4058345865741	10.6750802662037	10.3276993111111	9.56507606805556	10.100544862963	10.7511940787037	10.665275099537	10.3486212949074	11.085787662037	10.2273163840741	10.3657361648148	10.2552228652778	9.64822076759259	9.65649328555556	10.1376410231481	9.96611423888889	10.4703300921296	10.2403473083333	10.0774426944444	10.2294643596296	10.4226031159259	10.442264798545	10.183828425	10.376090437963	10.3579960027778	10.6393135675926	10.117331962037
ALG1L	10.7988704101852	10.6206835351852	10.7749793472222	10.3851596666667	9.83355997611111	10.7574252083333	11.7012019814815	11.2745635518519	11.3064352407407	10.1628670324074	11.0598989467593	11.6855314166667	9.54382567222222	10.315605087037	10.5001321018519	11.5549853958333	10.5437605981481	10.8099928606481	11.2303067708333	11.125717587963	11.6509723518519	11.2400875740741	11.9711514490741	10.5688000296296	10.8400948194444	10.6688232893519	11.2221510833333	11.412848337963	10.9909355671296	11.0793284583333	11.1292177216667	10.7841798703704	11.6084758633333	11.9390874027778	11.1280685648148	11.1668337976852
ALG1L9P	11.1078603425926	10.8502361435185	11.1815091138889	10.6862104148148	10.2604650333333	10.9649532564815	11.5776331736111	11.3098633240741	11.4965509444444	10.5290365259259	11.1830750606481	11.7029015851852	9.88882653703704	10.6683512222222	10.8841911828704	11.6607572185185	10.8521417861111	11.2950661666667	11.4014905092593	11.4237848703704	11.763725837963	11.4145855925926	11.9119607638889	10.8692615509259	11.1569085972222	10.7681365992064	11.4272048342593	11.5630049722222	11.1775233990741	11.3376600138889	11.3759945416667	11.0868063361111	11.6557327480159	11.9208403444444	11.3565345277778	11.4025729722222
ALG2	12.0678747986111	11.7017207333333	11.3462013259259	12.0311157592593	11.981847224537	12.0333596666667	11.6613065	11.8465459259259	11.4388431388889	11.839827575	11.8922918611111	12.0239608888889	12.1647613657407	12.062139	12.1458813333333	11.5208104027778	11.7464742212963	12.2906338842593	11.8042276666667	11.8812398055556	11.8156363796296	11.5421293527778	11.445297662037	11.5582144583333	11.5608174282407	11.2178463935185	11.8104255907407	11.9413687074074	11.8456875	11.8298307685185	11.7929616481481	11.8387030034722	11.8038107888889	11.7201120921296	12.4679081342593	11.7488286111111
ALG3	11.4152594675926	11.2114846953704	12.0910415694444	11.3581285324074	11.6809515	12.4057545509259	12.5624758981481	11.3801463333333	11.3248113962963	10.9393315416667	11.6815013869048	10.9370906916667	9.98286944722222	10.8902430231481	10.8799230185185	11.8218010324074	11.688493925	11.9546163759259	10.9228863925926	10.3504501018519	10.916789537037	11.8736763907407	11.7156220046296	11.7046378981481	11.2049129444444	10.919912537963	10.4912919761111	10.6224995564815	10.3621747666667	10.4780603074074	10.794277325	11.0734934583333	11.2809314884259	11.1853161712963	11.6115224305556	11.2888834222222
ALG5	14.0344814583333	13.1018730185185	14.0034547722222	13.5496755185185	13.7361680833333	13.9518756064815	13.430268287037	13.4792314814815	13.3876244166667	13.3241524722222	13.793287875	13.6843484583333	13.3053065277778	13.6618145740741	13.9177712777778	13.5294154027778	13.3811129907407	14.06271825	13.5849937314815	13.8618679444444	13.9088715740741	13.4228924444444	13.5593593611111	13.5697792509259	13.5035041388889	13.6282257083333	13.7476469444444	13.544430962963	13.7913771481481	13.7285474074074	13.6677323472222	13.7119876111111	13.7676357777778	13.7508176018519	13.9338390515873	13.7275590481481
ALG6	12.1592311805556	12.165551875	11.8236568333333	12.1959176277778	12.3491868194444	12.3806871111111	11.9660950657407	12.1692091111111	11.5348618194444	12.728172125	12.3236865925926	12.3936339722222	11.4222360657407	12.0755712962963	12.3864705185185	11.3304605509259	12.2978049074074	12.0507470231481	12.1891084217593	12.0275360740741	12.0646002222222	11.9035136	11.9827374435185	12.0957295027778	12.0897106203704	11.0630292884259	12.3486201481481	12.2009580555556	12.1241511875	12.2819156944444	12.298078287037	11.6995906111111	12.0129443888889	12.1212974555556	12.1492261481481	12.1532651388889
ALG8	13.7676623055556	13.791920173545	13.5590743472222	13.842231712963	12.5917790277778	13.8656852777778	13.9320626018519	13.6307723042328	13.6028705925926	14.4023776666667	14.1072512222222	13.4904362314815	12.4182391805556	13.8656852777778	12.830105462963	13.2319645416667	14.0071626666667	13.544691037037	13.3890206388889	13.2683457416667	13.2612118472222	13.5567801388889	13.2943663796296	13.5122521666667	13.434822875	12.9748533564815	13.5627413703704	13.5423178796296	13.3936407546296	13.5434925555556	13.4354787083333	13.2683457416667	13.5556173333333	13.3909541574074	13.6254630555556	13.3870810555556
ALG9	11.2555174305556	10.5543504282407	10.813160212963	10.813919478836	10.6426720416667	11.1168128055556	11.3316491990741	11.0103229892593	10.7396741550926	10.3743511759259	11.1526776898148	11.0945684259259	10.6436384777778	10.51550625	10.6876355740741	10.7396741550926	10.8279796459259	11.0989587800926	10.9576526027778	10.6895216944444	10.7921314	10.4398576462963	10.6916523203704	10.6224995564815	10.4582333820106	10.7550294544974	10.8012390981481	10.7735130839947	10.899674800463	10.8856680648148	10.96832515	10.7968938666667	10.7447275037037	10.7750794351852	11.1067568240741	10.8440949722222
ALK	5.023684825	4.26457571388889	4.79486255694444	2.93018902777778	2.68916595277778	6.94793476111111	4.51367701574074	4.187285425	2.93613278888889	4.51262888194444	2.74308793333333	2.8245562	2.8048794	6.71439200462963	3.6633314287037	4.3541769462963	2.73092950555556	6.11262179907407	2.94577437222222	2.73878938055556	2.78826884722222	2.80527863333333	3.71614528055556	3.17953205	2.77417318333333	3.05844019166667	2.75063501666667	2.84388991805556	2.78442029537037	2.71044666666667	2.71221370277778	2.68237543333333	2.77259901944444	3.00775599444444	3.04001504166667	2.68418327222222
ALKAL1	2.61349869166667	2.64353219722222	3.46347871574074	2.62324627222222	3.45464137037037	2.65225299166667	2.82699843055556	4.28689980277778	5.36760466666667	8.4382119562963	2.60919032222222	2.63480956666667	2.64054843888889	4.27979647407407	4.04072732407407	4.95186376666667	3.45214746574074	3.97512111111111	2.66055019444444	4.05320962314815	4.19890068009259	3.82024780833333	4.95757714305556	2.73850468055556	2.68348145	6.65887821111111	4.73983619907407	4.04418145092593	4.94404696851852	3.99616001944444	4.51790774537037	5.73748734722222	5.4315313	4.67083840972222	2.62555710277778	4.16263869444444
ALKAL2	7.83114638148148	7.71909545833333	8.10443942453704	4.68185653888889	10.2910869416667	2.76179586111111	11.3575036944444	8.42465045833333	9.41652537731482	11.5520190648148	6.249123225	9.96434485851852	2.69216022777778	6.35233322166667	7.74607125787037	10.6866224824074	5.48261895925926	6.11202099814815	7.03576801018519	8.59624084861111	7.26017841296296	7.2613383162037	7.2347980125	7.23027945555556	7.79578172685185	9.62929356388889	7.66010508009259	7.40986964907407	8.06695056759259	8.1903277825	7.20507942638889	9.26941784861111	7.7280255712963	7.23541854305556	5.87698534861111	8.028530325
ALKBH1	9.60623002333333	9.49954285555556	9.45474821203704	9.25322558055556	9.01277104583333	8.98439588611111	8.95449402592593	9.51001758814815	8.95293050185185	8.94724570648148	9.42748642962963	9.34440857893519	9.97491883333333	9.68023425166667	9.00865905462963	9.20320058703704	8.7917159	9.32836835092593	9.45656092962963	9.45205589320106	9.40830585555556	9.43004677407407	9.07158896944444	9.80739608333333	9.66948877777778	9.11055134666667	9.42666128888889	9.42468116388889	9.38259556481481	9.69647946990741	9.61071590740741	9.48312157407407	9.61573066240741	9.60347355888889	9.1204924962963	9.47457110462963
ALKBH2	11.3438537222222	11.9677934907407	11.4451753287037	11.5356090805556	11.3357999175926	12.5577695138889	12.3878442546296	11.0650208310185	11.0276559666667	12.1458813333333	11.6051463333333	11.3889417407407	8.98962632592593	11.3415626712963	11.3362050231481	11.7287874814815	12.3187433472222	11.174063212963	10.8804530601852	10.7298552851852	10.9030747962963	11.012530125	10.8504853037037	10.9722250277778	11.0575298055556	10.4757229444444	10.6807315324074	10.8497363805556	10.8203270115741	10.8543628425926	10.9112935564815	9.90618350462963	11.0047525444444	11.1252860842593	10.8960668518519	10.7081061392593
ALKBH3	10.368047762037	10.0351963592593	10.669625262963	10.1578144638889	10.5594905	9.85308398518519	10.7868688101852	10.3482607453704	10.4549593277778	10.689171637963	10.4915034564815	10.6784695166667	9.94688163703704	10.4497675175926	10.64954885	10.6542243467593	10.3676406203704	10.9009818564815	10.4784865972222	10.4573114166667	10.4539531074074	10.4032478703704	10.7043311111111	10.646658212963	10.5900986884259	10.8856680648148	10.4305242875	10.4047768444444	10.6308654953704	10.4247698867064	10.2053445772222	10.277953037037	10.5295840300926	10.6190275768519	10.6754104851852	10.5264563305556
ALKBH4	10.1299024046296	9.82152595185185	10.5009525314815	9.85437190925926	10.2769643967593	9.82866640138889	10.3350214037037	9.96224191851852	9.71992850555555	10.1561730175926	10.3808088148148	9.7831098962963	9.68058743240741	10.1906563194444	10.4158064615741	9.95130815240741	10.1293937435185	9.76118768055556	9.79884605092593	9.71484614814815	9.70825911111111	9.99770199259259	9.85890341888889	10.0295516731481	10.1156963703704	10.0943342509259	9.82724843611111	9.85709996388889	9.91064314074074	9.83136212731482	9.90683581296296	9.40142461666667	9.77504919537037	9.9245089787037	10.6019954990741	9.92878074074074
ALKBH5	9.57497252824074	9.4389556412963	9.99229685444444	9.21475233796296	9.81763029537037	9.34112964722222	9.92695880203704	9.61888604351852	9.50924033564815	9.69192968055556	10.2591366634259	9.64716233148148	9.83535478240741	9.60273766388889	9.73815787407407	9.57632175185185	9.53466977222222	9.74925488666667	9.67584553518519	9.68978064583333	9.86766001481482	9.79710689814815	9.78893691907407	10.0856182273148	9.9400655287037	10.8606874652778	9.37830673842593	9.7818158787037	9.58796926666667	9.68014842407407	9.77867793851852	9.36116076481482	9.97889801851852	9.95605909092593	9.28833071018519	9.97507951018519
ALKBH6	10.1527528814815	9.89690760111111	9.96434485851852	9.96885726138889	9.57552508722222	9.50367181296296	9.79328018796296	9.56952191018518	9.46485006157407	9.03257340740741	9.68614573148148	10.1547099722222	9.34747990462963	10.1848349925926	9.90758520425926	9.53606970925926	9.72529172037037	10.0632683481481	9.96157565648148	9.8757414787037	9.87740684166667	9.96866911064815	10.060611487037	10.3332884305556	10.3989834722222	9.44592156111111	9.79402869722222	9.90273315833333	10.0161178888889	9.96058057037037	10.0774426944444	9.53263014259259	10.0543609268519	9.90095151944444	10.4982886111111	9.99066070648148
ALKBH7	13.7729326944444	13.1797825671296	13.2312703657407	13.0075318634259	13.0224076844444	13.4063516018519	13.6459038194444	13.5477114074074	13.1346217847222	12.6619737638889	13.4252116018519	13.4870089351852	12.5377464675926	13.3251720416667	12.8881010833333	12.7825810902778	13.1567061944444	13.221151	13.3222626611111	13.367221625	13.3730956388889	13.4597294722222	13.7833449351852	13.0532068611111	13.2517131666667	14.1565787222222	13.5336119074074	13.221340212963	13.5759836481481	13.2146219722222	13.4918700925926	13.1218386666667	13.5026908685185	13.6696844027778	13.256888662037	13.4483864444444
ALKBH8	9.16163033888889	8.65706558611111	7.82228194259259	8.98672444074074	7.56462037407407	8.67106175092593	8.45363154351852	8.49999694583333	8.16774820277778	8.35510663657407	8.48351974861111	8.45402910648148	9.11282779444444	8.39460396111111	8.16722493240741	8.19580709027778	7.74873276666667	8.43103172777778	8.88727180277778	8.70211932453704	8.76126853518519	8.39541791203704	7.97548536666667	8.64419923796296	8.53627990462963	8.99073331666667	9.30857508333333	9.02472558055556	9.39462893240741	9.12443547685185	9.11722883869048	7.75986277407407	9.00156924648148	8.89434491111111	8.56320423796296	8.59938150092593
ALLC	4.88980781666667	4.53335675185185	4.28689980277778	4.36562668333333	5.52549859953704	5.44318995740741	3.13272992777778	5.03590208796296	3.14616865925926	5.04953354166667	5.27492408703704	3.28916350833333	4.96051644722222	4.143213725	4.80996543333333	3.00024528888889	4.35705152592593	4.39532193333333	3.85529801388889	4.00326156574074	3.98880083148148	4.172504075	4.433821475	4.37997034444444	3.63184305277778	4.18248510555556	3.9740315037037	4.22649635555556	3.54675860648148	4.19828579166667	3.92282054722222	3.79068436111111	2.89336305555556	3.17953205	4.54524298796296	3.94596977407407
ALMS1	10.4718027462963	10.8996140092593	10.6150076248148	10.331602612963	10.5710881215608	10.4101998685185	10.5391488888889	10.5293350972222	10.1979759685185	11.302636612963	10.4797476694444	10.3906218248148	9.75150982407407	10.5457929351852	10.7678364805556	9.88054095694445	10.5214344037037	10.3539896453704	10.6478031666667	10.7845294417989	10.8313526638889	10.9579519444444	10.8721733287037	10.3711493314815	10.5548208703704	10.3112177648148	10.8966087648148	10.7199107064815	10.7210136481481	10.8586446087963	10.5551227611111	10.3295679027778	10.6185372055556	10.9520957944444	10.8619791388889	10.4780603074074
ALMS1P1	8.15681786111111	8.8109484462963	8.78611421712963	8.02634136666667	8.70840814417989	8.02821147037037	8.38535093333333	8.26240413148148	7.96074341851852	9.14459728472222	8.031447025	8.34504337777778	8.23547621111111	8.8863723037037	8.84731468796296	7.85091518333333	8.39022720462963	8.3874598212963	8.74562197962963	8.81473356388889	8.84025081851852	9.45700108611111	8.6794192712963	8.97559224212963	8.46479002962963	8.06551286018519	8.8408586237963	8.83626916111111	8.77254556018519	8.86311131759259	8.47292789	8.48794602083333	8.69990527037037	8.9662128	8.95877833888889	8.43101141712963
ALOX12	4.61132001527778	4.50456471481481	4.30374595833333	5.03148276759259	7.36466943574074	5.3145594212963	5.91039716851852	7.69359155925926	10.11078155	6.91951500462963	4.88614321944444	4.00714640555556	5.85747393796296	4.49782950601852	6.194962325	11.3309664605159	6.20005848888889	4.82235713611111	5.83243792314815	5.40482813101852	5.64768314351852	4.63853484805556	5.45210045648148	5.60885495833333	4.63103143888889	6.55506712222222	3.9622963212963	5.49734287685185	6.34377907037037	4.83733030277778	5.14434675185185	5.262552725	5.01555508888889	5.83050214907407	5.29820028611111	4.5409341037037
ALOX12B	8.68913802592593	13.3453825833333	12.2164255462963	8.98544796018519	6.65104168648148	6.82554961388889	6.52438050555556	6.73148295166667	10.1117841851852	7.37319823074074	6.91094630092593	5.92225150277778	7.60827678333333	9.47215158842593	7.35134999027778	10.7997452962963	8.12575278796296	6.66664519444444	7.25625176203704	8.05047481342593	6.46168975	6.87291964722222	6.43277397083333	6.79161731944444	6.4454035462963	6.15843166759259	6.87728271518518	6.97147576509259	8.49392461157407	7.18864305925926	7.06983261666667	6.75035760740741	6.64024303416667	7.61751073703704	6.69453264537037	7.13645512777778
ALOX12P2	6.67615747407407	5.81691170277778	8.85510860231481	6.22621022222222	7.83740108425926	5.69529985740741	7.75571418888889	6.42611321666667	7.03984427314815	8.00686338194445	5.56857331851852	7.71606024305556	5.96201301018518	7.54451414166667	7.24284267407407	6.73199409092593	7.50239833240741	6.453992825	6.45099800138889	6.38781008611111	6.70290451111111	7.07550182685185	7.30109459166667	6.51976328888889	6.7191984537037	5.28708720462963	6.80375271666667	6.63350610833333	6.49572758240741	7.10021685648148	6.56922489953704	8.13932060740741	6.51919171481481	6.63833696481482	6.07947625740741	6.24904619907407
ALOX15	5.2806778962963	5.79468060185185	5.60341546203704	5.14245555277778	5.46836564722222	5.29944724074074	6.51002188148148	5.00009541944444	4.01017655185185	4.90391343518518	5.7615566212963	5.35516354037037	5.41157219166667	4.95980145740741	5.43471113425926	4.84162618888889	6.70584613148148	5.27492408703704	5.3394925	5.84736111666667	6.76061824444444	5.36247002083333	6.67584909814815	5.4107180212963	5.50470536277778	6.50187027037037	6.12374495555555	5.97339184074074	5.44409058888889	5.48484972592593	5.27793143472222	7.26912230555556	5.52214431481481	7.13585268777778	5.98741766981481	6.17674833981481
ALOX15B	10.0946495092593	8.68843221203704	8.53950281388889	10.3460953	9.10838798981482	9.54035656666667	10.0800549768519	8.95449402592593	10.1424645055556	7.1480580875	8.28838568101852	9.93727343333333	11.31587875	9.16548972731481	8.29689376759259	11.1830750606481	10.3095899953704	10.5326094842593	7.74450818194444	8.1051668737037	6.90994129351852	7.25577196851852	7.38477273055556	9.12540544444444	8.32122749722222	6.18992727962963	7.2798308875	7.10458202703704	7.55351351759259	6.93912076018518	7.66062437592593	7.23720780092593	8.43342694907407	7.16013823518518	6.39979062777778	6.82573171944444
ALOX5	14.1341717361111	15.1308601944444	15.1403520694444	14.2532634388889	13.5624063564815	13.9507374722222	14.1662367731481	14.284729275463	14.4630283986111	13.1797825671296	13.5325922314815	15.1762125277778	15.5758891805556	14.5099005138889	13.8610187824074	13.0798255833333	14.6769371944444	14.1829379444444	14.3781993888889	15.0298309259259	14.8705179444444	14.7957460972222	14.8302019074074	14.233885337963	14.9138885	12.9675709259259	15.0847906111111	14.5641171388889	14.6932303333333	14.9704863611111	14.827604787037	14.3732590833333	14.55807535	14.7313354537037	14.7756785138889	14.8528021851852
ALOX5AP	13.4377259861111	12.1029928055556	13.4363957361111	13.5847625740741	13.2692287615741	14.2809384166667	14.3392209722222	13.7180407638889	13.9518756064815	12.2500746388889	12.6699301203704	14.5673262222222	15.5387898263889	13.7008926064815	12.7664055277778	13.0030550092593	13.8409882314815	13.7083626166667	13.272464375	13.8082795787037	13.534786462963	14.1426716527778	13.7663650324074	14.2116558194444	14.1671671666667	12.1349930509259	12.7576724814815	13.9280315555556	13.9665739444444	13.8681607083333	13.5026908685185	13.5708432314815	13.6282257083333	13.7518103148148	12.9248306388889	14.0841616388889
ALOXE3	9.66658939166667	7.85555969722222	9.29075598611111	8.82093781666667	7.54200516481481	10.9458794518519	6.60590061666667	7.72410247314815	7.38032638638889	6.77337566388889	7.62322156851852	6.56952776666667	8.09952144305556	6.689214575	6.47811184861111	7.81098398935185	7.3003981462963	9.39829575796296	7.20984606342592	6.75845533703704	6.95104687222222	6.6143880287037	7.0036495762963	7.08133258611111	6.6553628737037	6.70206688166667	6.51861913611111	6.75418828425926	6.97682429444444	7.36514700092593	7.78630990555556	7.29647642361111	7.11204878425926	7.98842290648148	7.33609794685185	7.12813584490741
ALPG	11.9475077037037	11.5269493305556	12.1983582407407	11.9530208472222	11.6269247037037	12.6228248333333	10.3655951611111	11.5612484074074	11.2000130652778	10.6648679796296	11.5753234444444	10.3229535583333	11.0646232546296	10.4303253240741	10.2780774666667	10.8147367222222	11.0981661574074	12.063835337963	11.4301425555556	11.0270814222222	11.4486092046296	10.6389150740741	11.1115788685185	10.8131849277778	10.4197181833333	10.6872370583333	10.737519849537	11.1196367490741	11.210483662037	11.322775587963	11.1936143842593	11.3574049861111	11.3550522453704	11.4322532662037	11.4506218194444	11.6415103055556
ALPI	9.12926348796296	7.42062959675926	7.84359388416667	8.95293050185185	7.16756211018519	9.22715681157407	6.50092918194444	7.11048890509259	6.52902598611111	6.40530288055556	6.87948543333333	7.1007727287037	7.37201200185185	6.76980654722222	6.3202597962963	6.06109416203704	7.35346296759259	8.40198371462963	6.85721875601852	7.80761533981481	7.72501113611111	6.58600575462963	7.35946607268518	6.81627772083333	6.60526397037037	6.63350610833333	6.62054638148148	6.7167960087963	6.72874900740741	7.38427177675926	8.34955323703704	8.08029490555555	8.20331592407407	8.79320953240741	7.16331932731481	7.37662441805556
ALPK1	13.4748810787037	13.37734325	13.2931960740741	13.6577518703704	13.3906062314815	12.8156330787037	13.06922175	13.3400709305556	13.0899928148148	12.9446472157407	12.7811797277778	13.4494870092593	14.3376375	13.6340454814815	13.3699417037037	12.9049965740741	13.4211870324074	13.141860125	13.4814070092593	13.3168613611111	13.3536205833333	12.9257261518519	12.4866651666667	12.96971325	12.941894837963	12.1183595185185	13.255961375	13.4390222523148	13.3056933611111	13.2385221074074	13.2198769606481	13.7453194861111	13.0091473148148	12.9884506342593	12.9847090648148	12.9910888055556
ALPK2	10.4066777740741	8.86391941574074	9.99522114351852	10.315181512963	8.12312149351852	9.42564946018519	8.06291787083333	10.4521183722222	10.5772436162037	9.09292866833333	9.12580319768518	10.9133966388889	9.2692090712963	9.2345636087963	10.8688121064815	10.4047988185185	8.86913198888889	10.108265187963	11.6805173444444	10.8782728388889	10.1811661444444	11.2056360740741	9.75647221296296	10.8175893472222	11.3799157921296	12.3498509277778	10.8115210972222	10.6340137435185	11.3608400740741	11.6309137916667	10.540052637963	10.3900069777778	11.6182335833333	10.9774955528439	8.58037946574074	11.7299199898148
ALPK3	5.10679427777778	5.42410805	4.93523160925926	5.49414677824074	5.81178478333333	5.07814905555556	5.54559923425926	6.2342597212963	6.34001194351852	5.6894592	5.32317103240741	5.026825775	6.20879671944444	4.87202268055556	4.75543049444444	5.7661691537037	5.70462662222222	5.60174832777778	4.92315813611111	4.7420265362963	5.24418979814815	5.10332383888889	5.39790007361111	5.21434411111111	5.44287300648148	11.6260566683502	4.90583470138889	4.81496512314815	4.50930859074074	4.94159629814815	5.0332913287037	4.90506859861111	5.06712548333333	5.08507598888889	7.4184056	5.35823325092593
ALPL	6.77582124166667	6.75836888981481	6.45029900277778	7.05503745833333	6.35180015555555	6.97511476111111	5.92467486759259	6.86631690277778	6.55952159074074	6.75168807777778	7.01408914722222	6.31785473703704	8.73982046084656	6.70857742962963	6.56191078935185	6.38814111527778	7.020557025	6.71372062037037	7.15229744722222	6.8900361787037	6.87900076342593	7.03974402685185	7.71922977222222	7.74692138888889	7.34881144861111	6.22540752685185	6.91914721342593	6.71142902740741	6.9489015212963	7.08516977777778	7.17566196111111	7.51564115416667	7.46919026231481	7.45902493148148	6.80799534722222	7.21047869814815
ALPP	7.007457885	6.85530950231481	6.91292220685185	7.32203584074074	6.59257815648148	7.5378901837963	6.00574067962963	6.74122326759259	5.98574007361111	6.37654932407407	6.68252555185185	5.65644329814815	7.08632028888889	6.6247069462963	6.09428918796296	5.65158275703704	6.74326284814815	6.71755910833333	6.82954376759259	6.01177246527778	6.74753851851852	6.01638372824074	6.30591109444444	6.13866809305556	6.33153915	5.5204838412037	6.16785982592593	6.20206528240741	6.44922664537037	6.5489390375	6.31025671481482	6.36499426574074	6.67774088333333	6.12685779212963	6.82456267546296	6.4803945837963
ALS2	7.18656890185185	6.93686235842593	7.06061077685185	6.37863828055556	7.42707528333333	6.75047343240741	7.69824330972222	7.14041674722222	7.19476086944444	8.34898554814815	7.2410645462963	7.29229684907407	7.80160238981481	7.35416090990741	7.73327848055555	7.44717207407407	7.23008895740741	7.36566739027778	6.93984763611111	7.05851122314815	6.87843614907407	6.48801753425926	6.66628296277778	6.63677830787037	7.20507942638889	7.61863739074074	7.17052806759259	7.08472553148148	7.09445625	7.04811381388889	6.95045270092593	6.52074691388889	6.56922489953704	6.87291964722222	7.07550182685185	7.12011142916667
ALS2CL	9.11353911666667	9.52678462777778	9.75401191805556	8.79426525	8.95685139925926	9.20948274768518	8.09510890833333	8.90224191203704	10.3469652175926	8.17238399814815	8.8109484462963	8.33206450648148	8.52174479259259	8.71014738148148	9.41786578888889	11.8332291203704	8.74981844074074	9.08167074444444	9.78864679722222	9.49045610740741	9.98927631296296	9.59664543148148	10.7348551259259	9.61038317916667	9.61613973055555	10.0325790555556	9.67948418055555	9.58682602592592	9.72679331388889	9.4858715037037	9.77946382314815	10.2518583194444	9.56232860092593	9.97706154027778	8.85635508194444	9.8517490162037
ALX1	6.76473565185185	6.63798999166667	7.0262485837963	6.36527518333333	6.66472325462963	4.09758485277778	5.23654705740741	7.072039325	6.3407733	6.73148295166667	6.36073876851852	6.36627734074074	4.70824073055556	7.262488175	7.52671794444444	4.55689160092593	7.29396977685185	6.73784571574074	7.36514700092593	6.98626902592593	6.33946821203704	6.33505599722222	6.56727204259259	7.15760055740741	3.76196753611111	4.81584333240741	7.32133332777778	7.1453872212963	7.31502108611111	7.46115802018519	7.05657650740741	7.51862993101852	6.84818942268519	6.74534038935185	7.04411759074074	6.56288199166667
ALX3	6.28794156111111	6.77275654166667	6.15811134444444	6.60590061666667	6.20879671944444	6.09476328703704	6.12750256851852	6.34512296388889	5.99136873611111	8.5521747712963	6.00437989351852	5.99469383518518	6.52126795222222	6.31035208055556	6.41863020481481	5.78426647407407	6.52598015462963	6.33350780833333	6.47327299259259	5.80508728333333	6.08754315314815	5.94535351018519	6.0375389787037	6.19626071851852	6.01332621444444	5.76591499351852	6.42780330138889	6.15581314722222	6.56111429675926	6.20410125833333	6.39545807685185	6.21939934814815	6.39913087685185	6.3323382962963	6.19626071851852	5.94626401666667
ALX4	5.64136256388889	4.66109407611111	5.30679968888889	5.12331125092593	4.88690538240741	6.90349021481481	4.29662298055556	4.757892075	4.58147047314815	3.91168624259259	3.8592211787037	4.63742571666667	5.06216866666667	5.35227806574074	3.36182436388889	4.40278973333333	4.69590265925926	5.14414203101852	4.56472436666667	4.06678194259259	5.48126631666667	4.08291825185185	4.09683815648148	4.20450367592593	5.12101373425926	4.2993833037037	3.75384610555556	4.21745531203704	4.18677521111111	4.08209732962963	4.94404696851852	3.85529801388889	5.03976990694444	4.83733030277778	4.80526795648148	4.1925635712963
ALYREF	11.7887517222222	12.0910415694444	12.2511855185185	12.0799043055556	11.9766194074074	11.8890931388889	12.503440075	11.6154741138889	12.1237066805556	12.1203004166667	11.9441135462963	12.0146505185185	11.4282462398148	11.7416041435185	12.0458063194444	12.6551061481481	11.5086408935185	11.5294535462963	11.491115125	11.7146029305556	11.2249613703704	11.7118968194444	10.8841685877778	12.4737919722222	12.0378176574074	11.0148642518519	11.5041140833333	11.6244535657407	11.4237848703704	11.7308039444444	11.3581878148148	11.273952162037	11.6229765555556	11.4166604787037	12.540144	11.2523993009259
AMACR	9.23545356666667	8.29785838611111	9.13577280185185	8.41713360759259	10.2555360101852	8.3874598212963	8.40252584351852	8.40490305462963	8.74084517314815	9.13220561814815	10.7737065657407	8.86796342777778	9.05384194462963	9.28815019074074	8.52073508240741	8.81789246074074	9.86580348888889	10.0715022231481	8.17655796574074	8.37204949583333	8.40818206092593	8.34260345435185	8.01442433009259	8.62135789305555	8.67868806203704	9.44554194212963	8.19774910648148	8.62340259351852	8.36883281157407	8.46876406342593	8.48961732453704	7.88778674074074	8.73677748657408	9.00856978796296	8.21671256944444	8.63135935277778
AMBN	7.4479288037037	7.13840916574074	6.52764339444444	7.40448595	6.29016192314815	6.93897640555556	6.22131883148148	6.7914567962963	5.73597057453704	6.44223058888889	6.4447069712963	6.32988829074074	7.39062587731481	6.22211642222222	5.62103204259259	6.25250374444444	6.31965109259259	6.60651554444444	6.6181037875	5.99057449351852	6.62054638148148	5.88756181203704	5.67181975277778	6.27046664537037	6.38606465185185	6.05535866851852	5.7011443	5.86872034259259	6.38964151898148	6.60309677407407	6.57682060555556	6.31025671481482	6.03275023611111	6.49186497083333	7.04513819907407	6.3328513
AMBP	3.94284147777778	3.7221736712963	4.68680356111111	3.99698660833333	6.44133809722222	4.45995478888889	4.34618399444444	6.8648942362963	4.58841681944444	6.47456809722222	5.3083236537037	4.19543394907407	4.23811176666667	4.53959086851852	5.63810978888889	4.77271699074074	4.47843311388889	4.33676526666667	3.35840043194444	4.45289509722222	3.712384225	7.84400005648148	4.37647001851852	3.97848755555556	3.85183469305556	2.9919035462963	5.06498734907407	4.4875204	4.1373108462963	4.16263869444444	4.25077047222222	4.67428566111111	5.07248937222222	3.95497942175926	4.28285213055556	3.98140231666667
AMBRA1	11.9627842407407	12.2329669333333	11.7822003805556	12.3297823796296	11.8772340185185	12.1172072592593	12.0317935416667	11.664737287037	11.7214096527778	12.4939888194444	11.7154308333333	11.5447925361111	11.9178042685185	11.9016549907407	11.7913339351852	11.8974850462963	11.5686904101852	11.6047207851852	11.4599412777778	11.6256285472222	11.0228470462963	12.0721919166667	11.4327906638889	11.555024537037	11.6079557314815	11.1097028462963	11.9576717842593	11.4890218703704	11.8190613611111	12.0044543833333	11.7425256203704	12.1871981388889	11.3237629027778	11.0971752740741	12.0292974074074	11.5475221805556
AMD1	12.8953655046296	13.2336450833333	13.0324554555556	12.8140442268519	13.5102010185185	13.2382655694444	13.2153749444444	13.1090643296296	13.2985055277778	12.8076101666667	13.1371769861111	13.1549814675926	13.2022795907407	12.6465521666667	12.8214562268519	14.0304700833333	13.1936177777778	12.9249328472222	12.9621799564815	13.0483749166667	12.9477367962963	12.8503771203704	12.5372182592593	13.1683364212963	13.0524601296296	12.9045426481481	12.75153575	13.0167350462963	12.8996108441358	12.9925477361111	12.8837752222222	13.0546323935185	13.2095199236111	13.0185497407407	12.8439757314815	12.894126949537
AMDHD1	8.10829007592593	8.43790823333333	7.19229035277778	8.83170368611111	6.8604825537037	7.55822988055555	6.99765660277778	8.33928185462963	6.9830613125	6.79346534722222	7.65559353425926	8.29643295833333	8.68843221203704	8.49390548907407	8.13029382222222	6.43170115555556	7.55910325972222	8.70904264398148	9.37627940972222	8.24689771481481	9.37902014074074	8.5467561762963	8.70089375	8.80571482222222	8.99769459722222	8.38379579907407	9.28164606666667	9.02735310185185	9.41200351944445	9.39071363981481	9.11806578888889	7.60782469768519	8.82995152175926	8.72396074351852	9.42388904166667	8.45607322916667
AMDHD2	10.1219987888889	9.61762551712963	10.4381354888889	9.969153275	9.79863277222222	10.0784412777778	9.97630357824074	10.1827988300926	10.1752213407407	10.0818520888889	9.94771116666667	10.377109025	11.9136303009259	10.5572667893519	10.5246522796296	10.2064220027778	10.3567153259259	10.3131609375	10.4420154865741	10.4946272611111	10.4272040027778	11.0008471203704	11.0437947301852	11.4962733981481	10.961921212963	9.83601894722222	10.5484152666667	10.3744451396914	10.6534724805556	10.5305895427778	10.5466878981481	9.59114794240741	10.4346649388889	10.5069201018519	10.9584815925926	10.7424015268519
AMELX	4.22887635648148	4.12315482685185	4.09758485277778	3.72786242777778	4.12546527222222	3.97801188333333	2.84100396666667	2.94057676944444	3.2494215537037	3.049102675	3.20776507962963	3.37614082916667	2.97785656574074	2.93613278888889	4.00396745416667	3.04273837222222	3.08449375277778	4.21140638703704	2.91396450555556	3.20836594074074	3.62384925694444	3.46025184166667	3.58036172777778	3.60572597777778	2.91114776111111	2.81237031666667	3.93180260648148	3.39693213055556	3.66456361481481	3.92651357962963	4.02028783796296	4.35936627314815	2.94020705462963	3.47062523888889	4.627301125	3.34081872777778
AMELY	5.10171279166667	2.95835282777778	4.37182388611111	3.32468092777778	3.34898601388889	7.40364248611111	2.80092548611111	4.96666458055556	3.08551569166667	2.92719123888889	2.76342507592593	3.08449375277778	2.98149028888889	2.94155413425926	3.25368914537037	2.96337678333333	3.45007971203704	3.79536555555556	3.02045193611111	3.51178259722222	2.90934995555556	2.83303166666667	3.49073326944444	3.48127182037037	2.82182396388889	3.16758023425926	2.75805911574074	3.03437490462963	2.769266425	3.02391885648148	3.34793828888889	3.16230526111111	2.83639950277778	3.16967066666667	3.1942625287037	3.09962020277778
AMER1	9.82591139907407	10.7749793472222	9.44503218194444	10.2386651125	10.11078155	9.31825411157407	9.5150159287037	9.86717415740741	9.88472773055556	10.9298264074074	9.12926348796296	10.0434468018519	9.465297175	10.3625378425926	10.7467236944444	9.78269952962963	10.889423962963	9.99229685444444	9.35247466289683	9.10711665	9.1040878537037	9.39823762222222	9.20309361296296	9.07320848055556	9.31479118333333	9.89760316018518	9.50677877685185	9.51946276203704	9.41580478333333	9.53478227185185	9.27483332962963	10.339367637037	9.1733001037037	8.88462065666667	9.87610157592593	8.99610452407407
AMER2	6.57743980092593	6.32101201759259	6.68821594074074	6.53047022916667	5.88080078148148	7.58733478425926	5.99569006018519	7.55304169259259	6.10122649583333	7.40806387546296	6.84651064305556	5.89052815833333	6.99275295	6.50358682592593	6.09746282592593	5.6808222537037	5.99136873611111	6.86953083888889	6.92311536666667	6.59982549259259	6.42081661666667	5.46291465	5.5774328037037	4.88014254444444	6.13866809305556	5.79053327175926	6.0949487587963	6.60076671435185	6.37648438888889	6.31649646203704	6.3463718625	5.91479808055556	6.50328491481481	6.38606465185185	6.06504268462963	6.18828712546296
AMER3	5.03772054722222	5.08901381481482	4.88073983981481	5.1291871287037	4.88030710740741	4.52314801296296	4.5667855	4.88073983981481	4.83119619814815	5.16748691944444	6.49508030555556	4.55121668981482	5.01266030833333	4.62223944305556	4.60594173796296	4.62740417407407	4.67359656203704	4.884511225	4.85069108333333	4.57768594305556	4.71438108611111	4.63601399444444	4.63916833333333	5.00283335092593	4.47966055740741	4.63457265777778	4.55852691481481	4.41429929166667	4.58507941481481	4.70442636111111	4.58625796018519	4.93888243055556	4.743947725	4.66058273944445	4.98345296481481	4.66661781388889
AMFR	10.3350214037037	10.3389539592593	10.6009546907407	11.2170470333333	10.46555205	10.9635277944444	10.3221404592593	10.6698755925926	11.317539925	9.89084498796296	11.3540691527778	11.0448148046296	10.1803538166667	10.2661710319444	9.77982844907407	10.7546324259259	11.2820882037037	11.3275221657407	11.7859141657407	11.6645141712963	10.6587517083333	11.50982905	10.6406761768519	11.7571559490741	11.5989653796296	11.9280443958333	11.9025837953704	11.1144022546296	11.6039695231481	11.8166277361111	11.7977806638889	10.6036406851852	11.391821462963	11.5439694055556	12.1263733055556	11.6434384953704
AMH	7.91978606944445	8.02463412055556	6.34917959166667	8.00098184351852	7.1259297712963	6.58386193148148	6.49088083842593	8.7217676287037	6.51192820972222	10.6436384777778	9.3187410787037	5.95432916203704	6.67801367777778	8.85766346851852	7.70847169814815	6.53642983333333	7.64311493888889	8.13320279398148	5.32486180740741	5.87846403037037	5.3506096287037	7.20732886666667	6.8487522412037	6.81766349537037	6.86358090509259	6.37816610416667	5.55363874722222	6.57303407962963	5.99411276157407	6.85354155833333	6.01757619537037	5.16704146388889	6.6181037875	5.92911805833333	6.17500828888889	5.54975564351852
AMHR2	5.58266641666667	5.81277708333333	5.2484162787037	6.03609614481481	5.55691742222222	5.73720428518518	4.25912574166667	5.91814511203704	6.22675233703704	5.8367626	5.53977147777778	4.66309971759259	6.03070709166667	4.72302047916667	5.11658235787037	5.35298576111111	5.16120507731481	5.08326082037037	4.72923287685185	5.41289170185185	5.39927335416667	6.15581314722222	7.30351190648148	6.66628296277778	4.78220018333333	8.22614212268519	4.9962085287037	5.15429488148148	4.87805878240741	5.51958189259259	5.1919731837963	5.63157770833333	5.20225663194444	5.51958189259259	5.38917123611111	5.16923069722222
AMIGO1	6.77704788888889	6.16492128055556	6.00999006666667	6.42513440740741	6.18200055092593	5.18001820092593	5.87393840138889	6.99765660277778	4.96817489814815	6.15142941574074	6.6390594875	5.81016754814815	5.70405093472222	7.3296412875	6.87948543333333	4.64275554074074	5.66243034166667	6.19860432592593	7.57351820277778	7.13539904166667	6.97300068518519	7.50793211759259	7.96706719537037	6.99962197592593	6.9261543212963	7.9410026462963	7.60962134037037	7.09554249777778	7.53471397222222	7.23720780092593	7.31618420851852	6.9571796737037	7.10909404537037	7.10576790277778	6.74279636111111	7.82492801111111
AMIGO2	11.4682291111111	9.50861359759259	10.1040168157407	11.1285122324074	9.82710244537037	10.9401253171296	9.48186832824074	11.1221910555556	11.4429835138889	11.5811964907407	11.7105063472222	10.9881601444444	11.2608058986111	10.9998101574074	10.3301248449074	10.8468448666667	10.9213577685185	11.2090319523148	11.4874277328704	11.0975413333333	11.0483038949074	11.1998434212963	10.924422625	11.2011484731481	11.4262872037037	10.7460084444444	11.5206247777778	11.3923094009259	11.4945259537037	11.8031527731481	11.7825861296296	11.3565345277778	11.3504765555556	11.2215983634259	11.5306244722222	10.9917700185185
AMMECR1	7.60393365324074	7.96181450462963	7.61461512037037	8.03595332037037	7.68020579166667	6.83621207037037	8.04036826574074	7.32758247962963	8.46677829074074	8.36297342314815	7.64585644157407	7.94094413333333	7.82795907685185	8.16434618055555	7.4878206712963	8.98061097037037	8.72495408452381	8.72457110092593	8.02700042962963	7.69496101175926	7.61001703240741	7.76250603416667	7.54775540601852	7.8719012212963	7.56361396064815	6.92561636111111	7.92013880407407	7.84289070509259	7.89140393240741	7.96171321296296	7.9324254812963	7.47902439722222	7.83220655740741	7.77650647574074	8.28439520833333	7.71742839444444
AMMECR1L	7.71029971481482	8.67004570555556	8.27642964259259	8.14765466759259	8.57844194055556	9.70465331203704	8.65569560092593	8.11367584722222	8.03193576944444	9.09002089351852	8.32793871148148	8.56148830555555	8.74318079583333	8.63011675555556	8.59375235833333	8.99358382314815	7.91308663564815	8.32305271046296	8.61854816944444	8.43989512685185	8.41535376944444	7.88778674074074	8.23991250138889	8.55333192731482	8.97860635185185	8.1422980537037	8.0485184875	8.58037946574074	8.54424393240741	8.48078577962963	8.26537414398148	7.76959254166667	8.68198039074074	8.20094651111111	8.33995893425926	8.20185743981481
AMN	9.48522685277778	10.3639377916667	10.1381725603704	8.62752286638889	9.34071198518519	10.2016709833333	8.66814885462963	9.41180668564815	10.3661489462963	9.82012279166667	9.33091429259259	8.92832145648148	8.07896694537037	9.86543264305556	9.1628348462963	9.33963973722222	9.37953672777778	9.10634871527778	9.600375425	9.31711090555556	9.50355336157407	8.70799552175926	9.62626312592593	8.41832509722222	8.550813475	8.68832492916667	9.66208138194444	9.19066306407407	9.04761464861111	9.48386218888889	9.16845962407407	9.33006728148148	9.38674685925926	9.2590247287037	9.34790172407407	9.24081933185185
AMN1	7.9974680462963	7.21382681944444	7.14987511759259	7.49418766527778	8.19671364444444	6.75277056518518	8.29689376759259	7.81262081666667	6.98680911574074	8.0825802837963	8.12037376111111	8.03871914166667	8.85766346851852	8.34699464861111	8.37737060842593	7.49693211018518	8.05205552037037	7.66613999981482	8.11747154351852	8.52471636481481	8.20973884814815	7.74873585416667	7.60035345759259	7.90623579305556	8.07624455740741	8.11089209222222	8.39491753425926	7.61637186296296	8.29558276342593	8.52748917083333	8.29906207407407	6.74712041111111	8.00588411203704	7.89933514537037	8.35177740907407	8.14544446574074
AMOT	6.2747539662037	6.84801217222222	5.71466203333333	6.01473089722222	6.99335240833333	6.33840063703704	6.99978636712963	5.94869425648148	5.31691611111111	6.68721618564815	5.18363333240741	6.99765660277778	5.55691742222222	5.94521486759259	5.43976265740741	5.45070011851852	7.24213206388889	6.95082345185185	6.01008394814815	6.11219861388889	6.26482656203704	6.25888162222222	6.39145810018519	6.17851716666667	6.06229998518519	9.89261151805556	6.34579006527778	6.01757619537037	6.06872188703704	6.12964603611111	6.04912158888889	6.42530203518519	6.22232489722222	6.15139279305556	6.17563584861111	6.25300312037037
AMOTL1	6.40010516018519	5.93422184583333	8.67151433907407	5.99762226944444	8.06476791805556	7.87627573981482	9.06229315490741	7.24785244074074	7.83862190185185	7.1587525662037	7.12119444027778	7.57668661898148	5.1641458462963	6.128815125	7.5650911587963	9.31204013379629	7.40536298888889	5.69606435833333	5.94449304583333	6.14934486611111	5.87698534861111	6.30029429351852	6.12374495555555	6.82573171944444	6.60947994814815	7.9524900337963	5.84465008564815	6.55745369675926	5.73103230046296	5.68379127916667	5.95277249490741	7.2166661162037	6.16912418009259	6.29230027592593	6.7910479537963	5.86811507962963
AMOTL2	12.4590496111111	12.8293117777778	12.2591094814815	12.0902716805556	12.4249756888889	12.5155905138889	12.5503413888889	12.6103481616667	13.0563232962963	11.9421567407407	12.1214840324074	11.5096641805556	9.95679343981482	11.7961070138889	11.5520190648148	14.3912560462963	11.712967537037	11.8387018055556	12.6440909490741	12.4771589178241	12.2670785555556	12.4536984305556	12.3906541611111	12.0279289953704	12.2744492189815	14.0597681018519	12.1901133388889	12.3216512222222	12.5303467361111	12.2631161659722	12.6052701759259	15.0440539722222	12.5495105694444	12.2185247916667	11.619789512963	11.858588587963
AMPD1	7.88850631296296	7.36466943574074	8.16887280046296	8.29396109907407	7.40631837777778	9.18495107037037	5.91582123888889	9.57038797175926	6.83093390925926	5.38275988611111	7.65994542037037	7.51895074074074	5.00446624166667	7.23382436574074	5.90382211666667	5.79894866759259	7.66746948018519	9.19919038611111	9.24259427777778	7.70500350925926	8.92635361111111	8.88512130694444	8.61517196518519	6.89501533925926	7.12634887740741	14.9199054583333	8.56281143888889	8.51694974222222	8.65985077685185	8.82149722453704	9.36488397722222	7.83065891898148	9.7818158787037	8.69311580092593	5.54408572453704	7.77301260833333
AMPD2	10.7542658935185	10.9320229444444	11.5816441555556	10.7859135138889	10.9692672222222	10.8788629546296	10.5644397462963	10.8359473722222	10.8511972180556	11.4236714398148	10.6913935796296	10.4463459361111	11.0663692425926	10.9217267916667	10.5042358611111	10.3864598425926	11.2319600648148	10.7003934615741	11.0601955277778	10.8264656037037	11.1346748703704	11.3887878518519	11.8031527731481	11.2333221921296	11.2211795740741	10.0572868555556	10.4843612638889	11.02998585	11.1014819361111	10.7536494143519	11.0868063361111	10.3435696189815	11.5398040833333	11.1375218009259	10.2476826611111	11.1144022546296
AMPD3	12.4217489953704	11.6543791666667	12.3023919546296	11.9761246111111	11.987888837963	11.4149440833333	12.7560384398148	12.310247687037	12.6836554861111	11.5915881574074	11.5129693074074	12.7272990092593	14.9204343333333	12.8239624814815	12.4265921851852	12.8735154305556	12.4331871944444	12.1559135	13.2846441944444	12.7965687777778	12.8418003472222	12.4671734675926	12.4984578425926	12.4081415555556	12.8390616527778	11.6690884166667	12.8814817972222	12.9863641944444	13.0626603611111	13.151425412037	12.8403350277778	10.9315284133333	12.7813092222222	12.7268623055556	12.5565598611111	13.2282459675926
AMPH	4.39771925509259	4.58491583425926	5.07467201296296	4.72637878518519	4.84955541574074	4.87496656944444	4.14193214444444	4.97422418518518	6.48145978703704	6.86559623518519	4.91928700462963	4.77811109814815	6.95240416898148	5.00969526851852	5.38065301296296	6.1213435	5.89135066111111	5.91105578055556	5.4911441537037	5.54798181481481	5.33320510462963	5.60481457314815	5.81130565185185	5.76800379074074	4.89002122407407	6.53123749444444	5.9001763537037	5.20325261203704	5.34267623240741	5.39972799259259	5.86245714814815	6.78178610833333	5.08975735324074	5.0096098	4.72785239675926	5.50109248055556
AMT	11.1697331083333	10.4358388740741	10.3385685827778	10.9917386574074	10.4141610694444	10.1930759538889	9.99609051111111	11.4707077407407	10.6508424337963	10.3939834740741	10.5494080185185	10.7288859768519	10.2352923606481	11.0877519305556	11.0823935092593	10.1150166921296	11.110194962963	10.6817813518519	11.8520208472222	11.2409842592593	11.5899584814815	11.6277540555556	12.1257439675926	11.2527728981481	11.6813841481481	11.2937564455387	12.0501547731481	11.6050541083333	11.7334057333333	11.3421274425926	11.6952056111111	11.9438719351852	10.8635649722222	11.3616192685185	11.4063735555556	11.6704259444444
AMY1C	12.7848656435185	11.9766194074074	10.0887877592593	11.8352151296296	12.4631631944444	10.6310740277778	11.2887773416667	12.1766280361111	11.0695603194444	11.8367536111111	12.1541295416667	11.628563374537	11.6372081111111	12.1998184212963	15.1491672361111	12.4783343611111	10.9090075087963	11.83731555	13.9892742268519	16.1895040509259	14.6400385601852	13.0461994722222	14.8124158148148	12.1130980555556	15.1833266527778	14.4628193472222	15.7943972388889	13.6085201111111	15.5611047611111	14.8771826574074	15.1425219222222	13.9909645	14.9704863611111	14.8153454907407	12.8350569953704	14.8022966693122
AMZ1	7.03918678194444	7.42459193333333	7.42459193333333	8.33694304814815	7.21871505185185	7.61391346759259	7.19523608333333	6.73846678611111	6.8648942362963	6.15695164444444	5.97124139537037	8.32863060055556	10.3394288101852	8.07720668472222	7.3499309787037	8.09825268518519	8.31673178194444	6.93578802222222	6.52303172916667	6.41746352592593	6.6046837837963	6.8361740712963	6.49423305972222	6.25995701944445	7.60311014074074	5.18675954861111	6.75845533703704	7.46953271342593	7.46299555833333	7.2125498287037	7.24430451666667	5.27957040092593	6.25058596203704	6.39343113564815	7.58072761759259	7.77989876759259
AMZ2	13.3556376574074	12.7409925185185	12.9752045277778	13.4517043611111	13.7258035111111	13.09354125	13.5455340462963	13.4211870324074	13.1625190185185	13.7408408148148	13.2931960740741	13.5935356944444	13.2857912777778	13.7233285046296	13.7458162777778	13.2336450833333	13.4063516018519	13.6609401388889	13.6471843625	13.7217734305556	13.9611908935185	13.55806175	13.3682238888889	13.5382207666667	13.299573	13.6789261388889	13.9143976527778	13.6561647685185	13.7688934166667	13.7566540940476	13.8704485277778	12.8762800416667	13.4171399444444	13.4833112638889	13.4293062962963	13.6561647685185
AMZ2P1	7.80614267407407	7.70112446388889	7.49591444398148	7.79640197222222	8.64422688055556	7.85250290231482	8.8443289484127	7.7579590212963	7.64149688009259	9.67973179259259	7.63089547407407	9.23078203981482	8.2150737	8.00659559537037	8.28358985833333	7.65284988148148	7.71606024305556	7.90730504592593	8.04819801044973	8.44191073009259	8.18986734185185	7.72100738611111	7.77481430555556	7.83220655740741	8.14119127518519	8.6166645787037	8.03589980462963	7.72730627407407	7.95151421435185	8.2027306087963	8.02274530324074	7.49722199953704	7.68660972731482	7.79528841851852	8.06494693611111	8.03099201481482
ANAPC1	9.0224163937037	9.25801726527778	9.55664235787037	9.42609881435185	9.60666758425926	8.89528213824074	9.20485817166667	9.55279586805556	9.3147729	10.6990782722222	9.13037670648148	9.54314161388889	9.19736165138889	9.47188929814815	9.45167366111111	9.28573595555556	9.45124780046296	9.44818656694444	9.43720597268518	9.3347273212963	9.08284099768519	9.32490319398148	9.12660822638889	9.70354874351852	9.43165838611111	8.91206107083333	9.48549882222222	9.37312347916667	9.36867704907407	9.30960267777778	9.19150281324074	8.88556160555556	9.43445869814815	9.15238116435185	9.86612323472222	9.08007896666667
ANAPC10	10.6721947916667	10.795209162037	10.9182134319444	10.8920471518519	11.0004165277778	10.6183226712963	11.5668624305556	10.9072219212963	10.3549860148148	10.8693564074074	10.9675407731481	11.234366962963	11.2500890611111	10.9897344444444	11.1461336157407	10.7253562	10.705751162037	10.7253562	10.6317585990741	10.782601337963	10.6521229074074	10.0712595787037	10.1831295898148	10.6293603240741	10.6622931069444	10.827694625	10.7424015268519	10.5858616296296	10.6821802777778	10.8660765	10.8714286296296	10.2836298046296	10.6300512037037	10.5176323212963	10.9351628518519	10.5612742356481
[truncated: 19,249 more rows]
