# Supplementary material for: Ferroptosis-related gene ATG5 is a novel prognostic biomarker in nasopharyngeal carcinoma and head and neck squamous cell carcinoma
Source: Front Bioeng Biotechnol. 2022 Sep 15;10:1006535. doi: 10.3389/fbioe.2022.1006535 (PMC9520473; doi:10.3389/fbioe.2022.1006535)
Supplement: Supplementary file 3 [file DataSheet1.ZIP › Source data Fig.3 and Fig.4/Fig.3/PD-L1 in GSE53819.csv]

rownames(datas)	Type	values
GSM1301444	G1(n=18)	11.0243637222222
GSM1301445	G1(n=18)	12.006262437037
GSM1301446	G1(n=18)	11.0373254175926
GSM1301447	G1(n=18)	12.6108985166667
GSM1301448	G1(n=18)	10.544472712037
GSM1301449	G1(n=18)	11.6396443333333
GSM1301450	G1(n=18)	11.1238491902778
GSM1301451	G1(n=18)	10.6432990277778
GSM1301452	G1(n=18)	10.6829492296296
GSM1301453	G1(n=18)	8.88794305185185
GSM1301454	G1(n=18)	9.810937175
GSM1301455	G1(n=18)	11.5712169074074
GSM1301456	G1(n=18)	15.5346930138889
GSM1301457	G1(n=18)	12.1230958518519
GSM1301458	G1(n=18)	10.5259525731481
GSM1301459	G1(n=18)	11.2286316990741
GSM1301460	G1(n=18)	11.7140186944444
GSM1301461	G1(n=18)	10.2064220027778
GSM1301462	G2(n=18)	9.63262015462963
GSM1301463	G2(n=18)	9.77594275
GSM1301464	G2(n=18)	9.06030793981481
GSM1301465	G2(n=18)	9.59776043240741
GSM1301466	G2(n=18)	8.64098622611111
GSM1301467	G2(n=18)	10.3544563527778
GSM1301468	G2(n=18)	9.9857278462963
GSM1301469	G2(n=18)	7.84255453981481
GSM1301470	G2(n=18)	9.39195150787037
GSM1301471	G2(n=18)	10.214756887963
GSM1301472	G2(n=18)	9.90273315833333
GSM1301473	G2(n=18)	9.77745911851852
GSM1301474	G2(n=18)	9.736393725
GSM1301475	G2(n=18)	13.7636947222222
GSM1301476	G2(n=18)	10.4879081981481
GSM1301477	G2(n=18)	9.35575595305556
GSM1301478	G2(n=18)	8.41977394768518
GSM1301479	G2(n=18)	9.0342333037037
