# Supplementary material for: Ferroptosis-related gene ATG5 is a novel prognostic biomarker in nasopharyngeal carcinoma and head and neck squamous cell carcinoma
Source: Front Bioeng Biotechnol. 2022 Sep 15;10:1006535. doi: 10.3389/fbioe.2022.1006535 (PMC9520473; doi:10.3389/fbioe.2022.1006535)
Supplement: Supplementary file 3 [file DataSheet1.ZIP › Source data Fig.3 and Fig.4/Fig.3/PD-L2 in GSE53819.csv]

rownames(datas)	Type	values
GSM1301444	G1(n=18)	6.10988050787037
GSM1301445	G1(n=18)	6.20271475277778
GSM1301446	G1(n=18)	6.55861340462963
GSM1301447	G1(n=18)	7.41965580555556
GSM1301448	G1(n=18)	6.99876009351852
GSM1301449	G1(n=18)	7.53538032916667
GSM1301450	G1(n=18)	7.35346296759259
GSM1301451	G1(n=18)	6.81082583425926
GSM1301452	G1(n=18)	6.90213189722222
GSM1301453	G1(n=18)	5.81973595462963
GSM1301454	G1(n=18)	6.25941681574074
GSM1301455	G1(n=18)	7.6570601787037
GSM1301456	G1(n=18)	9.52313061111111
GSM1301457	G1(n=18)	8.55513055925926
GSM1301458	G1(n=18)	6.7352824287037
GSM1301459	G1(n=18)	6.86165087592593
GSM1301460	G1(n=18)	7.77599264722222
GSM1301461	G1(n=18)	7.30449377222222
GSM1301462	G2(n=18)	5.69081977777778
GSM1301463	G2(n=18)	6.57963233240741
GSM1301464	G2(n=18)	6.43606992814815
GSM1301465	G2(n=18)	6.62371349490741
GSM1301466	G2(n=18)	5.85681544537037
GSM1301467	G2(n=18)	7.39198947592593
GSM1301468	G2(n=18)	6.90171931527778
GSM1301469	G2(n=18)	5.44896421111111
GSM1301470	G2(n=18)	5.9489924962963
GSM1301471	G2(n=18)	6.48521402592593
GSM1301472	G2(n=18)	6.65123067916667
GSM1301473	G2(n=18)	5.87162322083333
GSM1301474	G2(n=18)	6.75170642777778
GSM1301475	G2(n=18)	7.6054439587963
GSM1301476	G2(n=18)	6.84108869953704
GSM1301477	G2(n=18)	6.59531634212963
GSM1301478	G2(n=18)	6.27140557685185
GSM1301479	G2(n=18)	6.26965811805556
