# Supplementary material for: Ferroptosis-related gene ATG5 is a novel prognostic biomarker in nasopharyngeal carcinoma and head and neck squamous cell carcinoma
Source: Front Bioeng Biotechnol. 2022 Sep 15;10:1006535. doi: 10.3389/fbioe.2022.1006535 (PMC9520473; doi:10.3389/fbioe.2022.1006535)
Supplement: Supplementary file 3 [file DataSheet1.ZIP › Source data Fig.3 and Fig.4/Fig.4/ATG in stage Iú1⁄4II and IIIú1⁄4IV of HNSCC.csv]

rownames(datas)	Type	values	times	status
TCGA-CQ-A4CE-01	G1(n=106)	4.01781503773973	NA	NA
TCGA-CQ-5333-01	G1(n=106)	4.33724724319874	NA	NA
TCGA-CV-6938-01	G1(n=106)	4.5997105532371	NA	NA
TCGA-CR-7401-01	G1(n=106)	4.26365042530438	NA	NA
TCGA-IQ-7630-01	G1(n=106)	4.7750136569164	NA	NA
TCGA-QK-A6V9-01	G1(n=106)	4.80230697335615	NA	NA
TCGA-CV-7177-01	G1(n=106)	4.48811006177317	NA	NA
TCGA-CV-7235-01	G1(n=106)	3.94870362651001	NA	NA
TCGA-BA-5556-01	G1(n=106)	4.29895884572723	NA	NA
TCGA-CQ-6223-01	G1(n=106)	3.59849622352758	NA	NA
TCGA-CN-4725-01	G1(n=106)	4.62768854184588	NA	NA
TCGA-CV-A6JN-01	G1(n=106)	3.9723066584757	NA	NA
TCGA-HD-7753-01	G1(n=106)	4.55367997452861	NA	NA
TCGA-CV-6955-01	G1(n=106)	3.39971798353103	NA	NA
TCGA-CN-4736-01	G1(n=106)	4.05205934999653	NA	NA
TCGA-CQ-A4C6-01	G1(n=106)	4.93924538718892	NA	NA
TCGA-CV-7180-01	G1(n=106)	4.12169513157393	NA	NA
TCGA-CR-6470-01	G1(n=106)	4.83557548187082	NA	NA
TCGA-UF-A719-01	G1(n=106)	4.774644759374	NA	NA
TCGA-CQ-6221-01	G1(n=106)	5.15420242781332	NA	NA
TCGA-F7-8489-01	G1(n=106)	4.6322740328065	NA	NA
TCGA-CV-A45Z-01	G1(n=106)	5.22708256506056	NA	NA
TCGA-WA-A7H4-01	G1(n=106)	4.80315986067498	NA	NA
TCGA-CQ-7068-01	G1(n=106)	4.57976546034788	NA	NA
TCGA-CR-5250-01	G1(n=106)	4.68820833921242	NA	NA
TCGA-QK-AA3J-01	G1(n=106)	5.20380802575812	NA	NA
TCGA-CN-4722-01	G1(n=106)	3.43658829366012	NA	NA
TCGA-CV-7437-01	G1(n=106)	4.67349423751884	NA	NA
TCGA-CV-A6JZ-01	G1(n=106)	4.39498737147429	NA	NA
TCGA-CN-5373-01	G1(n=106)	4.16300755271077	NA	NA
TCGA-CR-7391-01	G1(n=106)	3.77128344982436	NA	NA
TCGA-CV-A6K0-01	G1(n=106)	4.71078439713902	NA	NA
TCGA-CV-A45T-01	G1(n=106)	3.94249573845242	NA	NA
TCGA-CV-6942-01	G1(n=106)	4.0320567503465	NA	NA
TCGA-CQ-A4CA-01	G1(n=106)	4.79560592372498	NA	NA
TCGA-CX-7085-01	G1(n=106)	3.61023940324543	NA	NA
TCGA-BA-A4II-01	G1(n=106)	4.81959666001472	NA	NA
TCGA-D6-8568-01	G1(n=106)	4.72433921847023	NA	NA
TCGA-CQ-5329-01	G1(n=106)	4.46166606470198	NA	NA
TCGA-CR-6487-01	G1(n=106)	4.44060011622616	NA	NA
TCGA-CQ-A4CH-01	G1(n=106)	4.85321721996629	NA	NA
TCGA-CV-7413-01	G1(n=106)	4.50547177609687	NA	NA
TCGA-CQ-6229-01	G1(n=106)	4.3270549688024	NA	NA
TCGA-CV-7423-01	G1(n=106)	4.29553937040683	NA	NA
TCGA-CV-A45W-01	G1(n=106)	4.01248822358115	NA	NA
TCGA-CR-7370-01	G1(n=106)	5.19550902623561	NA	NA
TCGA-CR-7398-01	G1(n=106)	5.3773493695462	NA	NA
TCGA-CV-7438-01	G1(n=106)	4.77447081781102	NA	NA
TCGA-CV-A45P-01	G1(n=106)	3.77861861365207	NA	NA
TCGA-CR-7395-01	G1(n=106)	4.20953914494608	NA	NA
TCGA-CN-4734-01	G1(n=106)	4.32921690190874	NA	NA
TCGA-HD-8634-01	G1(n=106)	3.94822704387917	NA	NA
TCGA-CV-7406-01	G1(n=106)	5.27208292674934	NA	NA
TCGA-MT-A67D-01	G1(n=106)	4.63190167786241	NA	NA
TCGA-CN-A499-01	G1(n=106)	5.14031649406751	NA	NA
TCGA-D6-6823-01	G1(n=106)	4.80688596996047	NA	NA
TCGA-F7-A61V-01	G1(n=106)	4.16887465779668	NA	NA
TCGA-CV-7254-01	G1(n=106)	4.58604411644661	NA	NA
TCGA-CN-5358-01	G1(n=106)	3.99351133615112	NA	NA
TCGA-CQ-7069-01	G1(n=106)	4.86014838362909	NA	NA
TCGA-D6-6825-01	G1(n=106)	4.59620764992542	NA	NA
TCGA-CV-7432-01	G1(n=106)	4.80555558413258	NA	NA
TCGA-DQ-5625-01	G1(n=106)	5.04769542249255	NA	NA
TCGA-MT-A51W-01	G1(n=106)	4.45764025355503	NA	NA
TCGA-CV-7440-01	G1(n=106)	4.89458012337738	NA	NA
TCGA-MT-A67A-01	G1(n=106)	2.97967784134432	NA	NA
TCGA-CR-7374-01	G1(n=106)	4.93774456209814	NA	NA
TCGA-D6-6827-01	G1(n=106)	4.34175097005762	NA	NA
TCGA-P3-A5QA-01	G1(n=106)	5.35728103400627	NA	NA
TCGA-CV-A6JE-01	G1(n=106)	4.27101474232914	NA	NA
TCGA-IQ-7631-01	G1(n=106)	3.08929474904246	NA	NA
TCGA-CR-6488-01	G1(n=106)	4.35342916020206	NA	NA
TCGA-D6-6516-01	G1(n=106)	3.67881560302495	NA	NA
TCGA-CV-7099-01	G1(n=106)	4.4920710871103	NA	NA
TCGA-CR-5249-01	G1(n=106)	4.68776058407035	NA	NA
TCGA-CQ-7063-01	G1(n=106)	4.11807727297489	NA	NA
TCGA-CV-7090-01	G1(n=106)	4.95906996298794	NA	NA
TCGA-CV-6961-01	G1(n=106)	5.07497204465742	NA	NA
TCGA-CV-7097-01	G1(n=106)	4.86121100345716	NA	NA
TCGA-CR-7372-01	G1(n=106)	4.38430543413015	NA	NA
TCGA-CQ-5323-01	G1(n=106)	4.42748549621666	NA	NA
TCGA-F7-A624-01	G1(n=106)	4.63827081823609	NA	NA
TCGA-CV-7263-01	G1(n=106)	4.31334744645264	NA	NA
TCGA-CV-7427-01	G1(n=106)	4.48772429208522	NA	NA
TCGA-D6-8569-01	G1(n=106)	4.79254304690811	NA	NA
TCGA-CV-6433-01	G1(n=106)	4.84579612072767	NA	NA
TCGA-IQ-A61H-01	G1(n=106)	5.03519719596364	NA	NA
TCGA-CQ-7065-01	G1(n=106)	4.5797171961588	NA	NA
TCGA-D6-6515-01	G1(n=106)	4.87505755189678	NA	NA
TCGA-CV-7183-01	G1(n=106)	3.24870180506901	NA	NA
TCGA-CV-7407-01	G1(n=106)	4.44102526084551	NA	NA
TCGA-CV-7238-01	G1(n=106)	4.19185476055552	NA	NA
TCGA-CQ-7072-01	G1(n=106)	4.99040580593206	NA	NA
TCGA-BA-A6DB-01	G1(n=106)	4.25418584650111	NA	NA
TCGA-CV-7101-01	G1(n=106)	4.07614004389728	NA	NA
TCGA-CV-7095-01	G1(n=106)	4.41889830058292	NA	NA
TCGA-CV-A6JT-01	G1(n=106)	3.94168853129095	NA	NA
TCGA-WA-A7GZ-01	G1(n=106)	4.40565886803497	NA	NA
TCGA-CV-7091-01	G1(n=106)	4.25198413034041	NA	NA
TCGA-CQ-5325-01	G1(n=106)	4.18911291734477	NA	NA
TCGA-CV-7242-01	G1(n=106)	4.48301602855332	NA	NA
TCGA-BA-A6DE-01	G1(n=106)	5.30215086078074	NA	NA
TCGA-CV-6937-01	G1(n=106)	4.35476949601686	NA	NA
TCGA-F7-8298-01	G1(n=106)	5.38920540442978	NA	NA
TCGA-RS-A6TP-01	G1(n=106)	4.11463354906894	NA	NA
TCGA-CR-7383-01	G1(n=106)	4.90565897027205	NA	NA
TCGA-CV-A463-01	G2(n=398)	4.09509737530222	NA	NA
TCGA-CV-7102-01	G2(n=398)	4.67095927176037	NA	NA
TCGA-BA-A6DL-01	G2(n=398)	4.37140552455569	NA	NA
TCGA-CR-6471-01	G2(n=398)	4.35135977740708	NA	NA
TCGA-DQ-7592-01	G2(n=398)	4.84347640036261	NA	NA
TCGA-UF-A71E-01	G2(n=398)	4.63529585941453	NA	NA
TCGA-D6-A6EM-01	G2(n=398)	4.62269027211162	NA	NA
TCGA-CV-7416-01	G2(n=398)	4.64680780779223	NA	NA
TCGA-CN-4737-01	G2(n=398)	4.48886844137163	NA	NA
TCGA-IQ-A6SH-01	G2(n=398)	4.46752730009432	NA	NA
TCGA-D6-A6EP-01	G2(n=398)	4.42436451451799	NA	NA
TCGA-UF-A71B-01	G2(n=398)	4.94151482884639	NA	NA
TCGA-CR-7402-01	G2(n=398)	4.80064109732908	NA	NA
TCGA-IQ-A61O-01	G2(n=398)	4.53277824872874	NA	NA
TCGA-CQ-A4CB-01	G2(n=398)	5.2521052742327	NA	NA
TCGA-MT-A67F-01	G2(n=398)	4.26721366508392	NA	NA
TCGA-HD-7832-01	G2(n=398)	4.67560707522375	NA	NA
TCGA-QK-A8Z7-01	G2(n=398)	4.97879052717415	NA	NA
TCGA-BA-4075-01	G2(n=398)	6.07133793144744	NA	NA
TCGA-CN-4740-01	G2(n=398)	4.25596141559565	NA	NA
TCGA-H7-8502-01	G2(n=398)	5.1160943924022	NA	NA
TCGA-CV-5966-01	G2(n=398)	5.0178729267786	NA	NA
TCGA-BA-5151-01	G2(n=398)	4.43430796382827	NA	NA
TCGA-CV-7410-01	G2(n=398)	4.92801019655433	NA	NA
TCGA-KU-A6H7-06	G2(n=398)	4.80465765397985	NA	NA
TCGA-CN-5360-01	G2(n=398)	4.81615935625265	NA	NA
TCGA-DQ-5631-01	G2(n=398)	4.59410062353147	NA	NA
TCGA-CV-5430-01	G2(n=398)	4.64199102262429	NA	NA
TCGA-CN-A497-01	G2(n=398)	4.60840120974265	NA	NA
TCGA-CR-7386-01	G2(n=398)	4.94630977874192	NA	NA
TCGA-BA-5153-01	G2(n=398)	5.14970647963536	NA	NA
TCGA-CN-4742-01	G2(n=398)	4.31193899694826	NA	NA
TCGA-HD-8314-01	G2(n=398)	4.47649186222681	NA	NA
TCGA-HD-7754-01	G2(n=398)	5.09000229415174	NA	NA
TCGA-P3-A6T8-01	G2(n=398)	4.91746517282335	NA	NA
TCGA-CV-5444-01	G2(n=398)	4.40443994705272	NA	NA
TCGA-CN-4726-01	G2(n=398)	4.55974875890486	NA	NA
TCGA-CV-A461-01	G2(n=398)	4.98840748093738	NA	NA
TCGA-P3-A6T5-01	G2(n=398)	4.42256268342598	NA	NA
TCGA-CX-7086-01	G2(n=398)	4.64761384059178	NA	NA
TCGA-CV-7568-01	G2(n=398)	4.89759863423203	NA	NA
TCGA-CN-5365-01	G2(n=398)	4.38873371774084	NA	NA
TCGA-CV-7430-01	G2(n=398)	5.01452937005677	NA	NA
TCGA-CN-5363-01	G2(n=398)	5.04985290474977	NA	NA
TCGA-BA-5559-01	G2(n=398)	4.43554859026042	NA	NA
TCGA-CV-7236-01	G2(n=398)	4.80435821969272	NA	NA
TCGA-CV-7248-01	G2(n=398)	4.83127430373682	NA	NA
TCGA-F7-A50I-01	G2(n=398)	4.8435316751683	NA	NA
TCGA-UF-A71A-01	G2(n=398)	4.98344056983226	NA	NA
TCGA-HD-8635-01	G2(n=398)	4.81090062166475	NA	NA
TCGA-UF-A7JH-01	G2(n=398)	3.87743997605323	NA	NA
TCGA-CV-6962-01	G2(n=398)	5.06461559722994	NA	NA
TCGA-D6-6517-01	G2(n=398)	4.95364239532261	NA	NA
TCGA-CR-6491-01	G2(n=398)	3.49372418003087	NA	NA
TCGA-CQ-5330-01	G2(n=398)	4.86379972307727	NA	NA
TCGA-CV-A6JY-01	G2(n=398)	3.59568267343329	NA	NA
TCGA-CQ-5334-01	G2(n=398)	5.01399368114476	NA	NA
TCGA-CN-5367-01	G2(n=398)	5.05410176288616	NA	NA
TCGA-CR-6484-01	G2(n=398)	4.50052164337954	NA	NA
TCGA-CV-7429-01	G2(n=398)	5.17272751801285	NA	NA
TCGA-CR-7388-01	G2(n=398)	4.3147617716953	NA	NA
TCGA-QK-A8ZB-01	G2(n=398)	4.21953253717566	NA	NA
TCGA-CV-7425-01	G2(n=398)	3.80796278689088	NA	NA
TCGA-BA-5555-01	G2(n=398)	4.4965134808768	NA	NA
TCGA-CN-6995-01	G2(n=398)	4.83040238555629	NA	NA
TCGA-CN-6020-01	G2(n=398)	4.35552376897836	NA	NA
TCGA-CQ-6218-01	G2(n=398)	4.03820788906272	NA	NA
TCGA-CR-6467-01	G2(n=398)	4.7268693542372	NA	NA
TCGA-CV-6933-01	G2(n=398)	4.66139047725853	NA	NA
TCGA-CV-6945-01	G2(n=398)	3.78471335743699	NA	NA
TCGA-CV-6954-01	G2(n=398)	4.03689011054027	NA	NA
TCGA-CN-5370-01	G2(n=398)	4.8680594990828	NA	NA
TCGA-CV-7089-01	G2(n=398)	4.39528905998882	NA	NA
TCGA-CV-7421-01	G2(n=398)	4.82797649329882	NA	NA
TCGA-TN-A7HI-01	G2(n=398)	3.48127310508698	NA	NA
TCGA-IQ-A61E-01	G2(n=398)	4.09686060243732	NA	NA
TCGA-CN-A498-01	G2(n=398)	5.01182210468118	NA	NA
TCGA-CR-7369-01	G2(n=398)	5.3369153212808	NA	NA
TCGA-BA-6868-01	G2(n=398)	4.74671584769678	NA	NA
TCGA-CV-5432-01	G2(n=398)	4.73235061340293	NA	NA
TCGA-RS-A6TO-01	G2(n=398)	5.01524331266841	NA	NA
TCGA-BA-A6DG-01	G2(n=398)	4.83333034860328	NA	NA
TCGA-CR-7380-01	G2(n=398)	4.67099325163917	NA	NA
TCGA-T3-A92N-01	G2(n=398)	4.40165094375358	NA	NA
TCGA-KU-A66S-01	G2(n=398)	4.87318815755708	NA	NA
TCGA-CV-5439-01	G2(n=398)	4.39408878878398	NA	NA
TCGA-D6-A6EN-01	G2(n=398)	4.21823869925318	NA	NA
TCGA-CV-5443-01	G2(n=398)	4.66841984396107	NA	NA
TCGA-CX-7219-01	G2(n=398)	4.84613222092491	NA	NA
TCGA-HD-A6I0-01	G2(n=398)	3.94059902429441	NA	NA
TCGA-CV-5978-01	G2(n=398)	5.13654824179779	NA	NA
TCGA-P3-A5QE-01	G2(n=398)	5.14879177978802	NA	NA
TCGA-P3-A6T7-01	G2(n=398)	4.26896579916046	NA	NA
TCGA-CN-A6UY-01	G2(n=398)	4.67284960165427	NA	NA
TCGA-P3-A5Q6-01	G2(n=398)	4.74323488956566	NA	NA
TCGA-QK-A652-01	G2(n=398)	4.66328768473671	NA	NA
TCGA-CV-6003-01	G2(n=398)	5.2345243127564	NA	NA
TCGA-CN-A49A-01	G2(n=398)	4.48056242104299	NA	NA
TCGA-D6-A4Z9-01	G2(n=398)	5.13660155745554	NA	NA
TCGA-H7-8501-01	G2(n=398)	5.8084210918379	NA	NA
TCGA-CR-7390-01	G2(n=398)	4.67323981040161	NA	NA
TCGA-BA-6869-01	G2(n=398)	4.55391338951672	NA	NA
TCGA-CN-A63T-01	G2(n=398)	4.56349984510101	NA	NA
TCGA-UF-A7JF-01	G2(n=398)	3.621149303569	NA	NA
TCGA-BB-8596-01	G2(n=398)	4.90045144518586	NA	NA
TCGA-D6-6826-01	G2(n=398)	4.81692732186253	NA	NA
TCGA-CR-6493-01	G2(n=398)	5.17851945387782	NA	NA
TCGA-CX-A4AQ-01	G2(n=398)	4.41929617473576	NA	NA
TCGA-CQ-6228-01	G2(n=398)	5.26027035122577	NA	NA
TCGA-HD-A634-01	G2(n=398)	4.49271204562562	NA	NA
TCGA-CQ-6219-01	G2(n=398)	4.80445631708002	NA	NA
TCGA-F7-A50G-01	G2(n=398)	3.54620303500008	NA	NA
TCGA-F7-A61W-01	G2(n=398)	5.51072777871496	NA	NA
TCGA-CV-6950-01	G2(n=398)	5.10701406378319	NA	NA
TCGA-CV-6441-01	G2(n=398)	4.25176453110428	NA	NA
TCGA-BB-A5HZ-01	G2(n=398)	4.03427735260328	NA	NA
TCGA-CN-A6V3-01	G2(n=398)	4.73284985152017	NA	NA
TCGA-MT-A7BN-01	G2(n=398)	5.46601036823253	NA	NA
TCGA-CQ-5324-01	G2(n=398)	4.38981458161837	NA	NA
TCGA-HD-7229-01	G2(n=398)	6.34766919926087	NA	NA
TCGA-CR-7397-01	G2(n=398)	4.00081128780719	NA	NA
TCGA-CV-7250-01	G2(n=398)	4.39537132772672	NA	NA
TCGA-UF-A71A-06	G2(n=398)	5.72777073315818	NA	NA
TCGA-CR-6478-01	G2(n=398)	4.74914270249915	NA	NA
TCGA-CV-A45O-01	G2(n=398)	2.50235606381114	NA	NA
TCGA-CN-6021-01	G2(n=398)	4.58946988544642	NA	NA
TCGA-T2-A6X2-01	G2(n=398)	4.31565317195638	NA	NA
TCGA-CN-6019-01	G2(n=398)	4.56594440440876	NA	NA
TCGA-CV-A45V-01	G2(n=398)	4.11393381821952	NA	NA
TCGA-BA-7269-01	G2(n=398)	4.59044034039193	NA	NA
TCGA-CR-6477-01	G2(n=398)	4.3512749612217	NA	NA
TCGA-CQ-5327-01	G2(n=398)	4.36161397717628	NA	NA
TCGA-CR-5243-01	G2(n=398)	5.05510886776266	NA	NA
TCGA-BB-4225-01	G2(n=398)	4.21948607207079	NA	NA
TCGA-CV-6948-01	G2(n=398)	4.86791128612584	NA	NA
TCGA-UF-A7JC-01	G2(n=398)	4.33566904037763	NA	NA
TCGA-CV-5976-01	G2(n=398)	4.97670731184688	NA	NA
TCGA-MZ-A6I9-01	G2(n=398)	4.51057588343478	NA	NA
TCGA-BA-4077-01	G2(n=398)	5.216159932302	NA	NA
TCGA-CR-7371-01	G2(n=398)	5.07920741837817	NA	NA
TCGA-CV-6436-01	G2(n=398)	2.84873810107701	NA	NA
TCGA-BA-4074-01	G2(n=398)	6.46501779071407	NA	NA
TCGA-QK-A64Z-01	G2(n=398)	4.84969908364072	NA	NA
TCGA-CN-6989-01	G2(n=398)	4.97730740314375	NA	NA
TCGA-CR-7399-01	G2(n=398)	4.61101889368385	NA	NA
TCGA-CN-5359-01	G2(n=398)	4.2278565730605	NA	NA
TCGA-CV-6953-01	G2(n=398)	2.88328844987757	NA	NA
TCGA-CR-6481-01	G2(n=398)	4.58891847211733	NA	NA
TCGA-BB-4227-01	G2(n=398)	4.99867391466741	NA	NA
TCGA-IQ-A61G-01	G2(n=398)	4.73203578751781	NA	NA
TCGA-CV-7253-01	G2(n=398)	3.86235219953202	NA	NA
TCGA-BA-A4IH-01	G2(n=398)	5.31896392029008	NA	NA
TCGA-BA-4076-01	G2(n=398)	4.30591946413916	NA	NA
TCGA-BA-6872-01	G2(n=398)	4.35335152366631	NA	NA
TCGA-CN-4738-01	G2(n=398)	4.76341688629764	NA	NA
TCGA-HD-A633-01	G2(n=398)	3.99148103055023	NA	NA
TCGA-CN-4727-01	G2(n=398)	4.94232213317536	NA	NA
TCGA-CN-6997-01	G2(n=398)	5.08386434920756	NA	NA
TCGA-CR-5247-01	G2(n=398)	4.95577310522823	NA	NA
TCGA-KU-A6H7-01	G2(n=398)	5.18039057131686	NA	NA
TCGA-CN-A63V-01	G2(n=398)	4.0164963198962	NA	NA
TCGA-CV-7418-01	G2(n=398)	4.92881561827691	NA	NA
TCGA-MT-A51X-01	G2(n=398)	4.62939159408092	NA	NA
TCGA-DQ-5624-01	G2(n=398)	3.93481840747871	NA	NA
TCGA-CR-7373-01	G2(n=398)	4.64672717973858	NA	NA
TCGA-CR-7394-01	G2(n=398)	3.75607323068658	NA	NA
TCGA-CV-7428-01	G2(n=398)	4.89598599440712	NA	NA
TCGA-CV-5434-01	G2(n=398)	4.4243174803758	NA	NA
TCGA-CV-A6K1-01	G2(n=398)	4.4736310765512	NA	NA
TCGA-CV-5441-01	G2(n=398)	4.44717582028379	NA	NA
TCGA-IQ-7632-01	G2(n=398)	4.05810864940117	NA	NA
TCGA-CV-6935-01	G2(n=398)	4.2368216836976	NA	NA
TCGA-CV-7446-01	G2(n=398)	4.97334952797854	NA	NA
TCGA-CV-7435-01	G2(n=398)	4.94635189241276	NA	NA
TCGA-UF-A7JO-01	G2(n=398)	4.78124429330452	NA	NA
TCGA-CR-7404-01	G2(n=398)	3.96605202401623	NA	NA
TCGA-CR-6492-01	G2(n=398)	4.50300519544904	NA	NA
TCGA-BA-6871-01	G2(n=398)	4.77835052555925	NA	NA
TCGA-CV-7247-01	G2(n=398)	4.38248050640164	NA	NA
TCGA-H7-A76A-01	G2(n=398)	4.26620184969397	NA	NA
TCGA-CV-A6JU-01	G2(n=398)	4.4220782256556	NA	NA
TCGA-CN-A642-01	G2(n=398)	4.83768595514945	NA	NA
TCGA-CV-A6JM-01	G2(n=398)	4.13468916455361	NA	NA
TCGA-CV-6959-01	G2(n=398)	5.1783640818468	NA	NA
TCGA-CV-7100-01	G2(n=398)	5.40481458546166	NA	NA
TCGA-F7-A61S-01	G2(n=398)	4.92663520323068	NA	NA
TCGA-CN-5364-01	G2(n=398)	4.82937771532722	NA	NA
TCGA-CQ-5331-01	G2(n=398)	4.03950691856042	NA	NA
TCGA-CN-6018-01	G2(n=398)	4.82612642137027	NA	NA
TCGA-CV-A45U-01	G2(n=398)	4.50693193604357	NA	NA
TCGA-MZ-A7D7-01	G2(n=398)	5.66529043248659	NA	NA
TCGA-UF-A718-01	G2(n=398)	4.42952893124929	NA	NA
TCGA-CV-6956-01	G2(n=398)	4.64110089825192	NA	NA
TCGA-BB-8601-01	G2(n=398)	5.57837420104743	NA	NA
TCGA-D6-A6EQ-01	G2(n=398)	4.60487786842884	NA	NA
TCGA-CN-6998-01	G2(n=398)	4.33785378487762	NA	NA
TCGA-BA-A6D8-01	G2(n=398)	3.87203087137269	NA	NA
TCGA-F7-A50J-01	G2(n=398)	4.36119987049101	NA	NA
TCGA-IQ-A61I-01	G2(n=398)	3.64337136278549	NA	NA
TCGA-CV-7104-01	G2(n=398)	4.8874082907255	NA	NA
TCGA-BA-A6DI-01	G2(n=398)	4.70543056871799	NA	NA
TCGA-CV-5442-01	G2(n=398)	4.41339775638169	NA	NA
TCGA-CN-4733-01	G2(n=398)	4.33415348412221	NA	NA
TCGA-CR-7379-01	G2(n=398)	4.38144258629944	NA	NA
TCGA-CV-7245-01	G2(n=398)	4.53173078437195	NA	NA
TCGA-UF-A7JJ-01	G2(n=398)	3.96507314930779	NA	NA
TCGA-CV-5436-01	G2(n=398)	4.87177466553986	NA	NA
TCGA-BB-4217-01	G2(n=398)	4.69062940528369	NA	NA
TCGA-CN-4731-01	G2(n=398)	5.01160297822562	NA	NA
TCGA-CV-7178-01	G2(n=398)	4.43778702110964	NA	NA
TCGA-F7-A623-01	G2(n=398)	4.10244817792658	NA	NA
TCGA-CQ-5332-01	G2(n=398)	5.18134112447331	NA	NA
TCGA-P3-A6SX-01	G2(n=398)	4.87795033452058	NA	NA
TCGA-KU-A6H8-01	G2(n=398)	3.92034094457094	NA	NA
TCGA-CQ-5326-01	G2(n=398)	5.00418225616749	NA	NA
TCGA-CN-A6V6-01	G2(n=398)	4.69581012496458	NA	NA
TCGA-CV-5977-01	G2(n=398)	4.89093788416799	NA	NA
TCGA-UF-A7JD-01	G2(n=398)	4.90226656908307	NA	NA
TCGA-CR-7385-01	G2(n=398)	4.81090062166475	NA	NA
TCGA-CQ-7071-01	G2(n=398)	4.19329865106882	NA	NA
TCGA-T2-A6X0-01	G2(n=398)	5.06070457702519	NA	NA
TCGA-CR-7367-01	G2(n=398)	3.92235961911319	NA	NA
TCGA-CV-A465-01	G2(n=398)	4.7471886528418	NA	NA
TCGA-BA-5557-01	G2(n=398)	3.78450398292957	NA	NA
TCGA-CN-6016-01	G2(n=398)	3.72975939874538	NA	NA
TCGA-F7-7848-01	G2(n=398)	5.22172630924773	NA	NA
TCGA-CN-6017-01	G2(n=398)	3.73115065020164	NA	NA
TCGA-QK-A8Z8-01	G2(n=398)	4.95380998870475	NA	NA
TCGA-CV-6940-01	G2(n=398)	4.9148467207183	NA	NA
TCGA-UF-A7JS-01	G2(n=398)	2.89246874476495	NA	NA
TCGA-CV-A45R-01	G2(n=398)	4.35188270039453	NA	NA
TCGA-CV-7414-01	G2(n=398)	5.49083964793742	NA	NA
TCGA-CV-6941-01	G2(n=398)	4.68701588345034	NA	NA
TCGA-CN-6013-01	G2(n=398)	4.2362553386773	NA	NA
TCGA-QK-A6VC-01	G2(n=398)	4.29957437060887	NA	NA
TCGA-QK-A8Z9-01	G2(n=398)	4.72362954774812	NA	NA
TCGA-QK-A6VB-01	G2(n=398)	5.49859873213313	NA	NA
TCGA-CR-7382-01	G2(n=398)	4.88879194664314	NA	NA
TCGA-CV-5979-01	G2(n=398)	5.13259740545164	NA	NA
TCGA-CN-6996-01	G2(n=398)	4.63455842031858	NA	NA
TCGA-4P-AA8J-01	G2(n=398)	4.77135740899056	NA	NA
TCGA-TN-A7HL-01	G2(n=398)	4.80657668736769	NA	NA
TCGA-CN-A63W-01	G2(n=398)	5.08702147879072	NA	NA
TCGA-CN-4730-01	G2(n=398)	4.73431943021488	NA	NA
TCGA-CR-5248-01	G2(n=398)	3.66302575649798	NA	NA
TCGA-CV-6936-01	G2(n=398)	4.2870067868649	NA	NA
TCGA-DQ-5630-01	G2(n=398)	5.27006541148558	NA	NA
TCGA-CR-7393-01	G2(n=398)	4.11865873355048	NA	NA
TCGA-CV-6951-01	G2(n=398)	4.53200519379057	NA	NA
TCGA-CV-7103-01	G2(n=398)	4.87494938983779	NA	NA
TCGA-D6-A6ES-01	G2(n=398)	4.02788830824639	NA	NA
TCGA-CQ-A4CG-01	G2(n=398)	5.15956864173076	NA	NA
TCGA-CQ-6220-01	G2(n=398)	4.30319624698775	NA	NA
TCGA-BA-4078-01	G2(n=398)	5.40228559187	NA	NA
TCGA-CV-5973-01	G2(n=398)	3.86730345375992	NA	NA
TCGA-CV-5440-01	G2(n=398)	4.38686611539981	NA	NA
TCGA-CR-7365-01	G2(n=398)	4.44380553873658	NA	NA
TCGA-IQ-A61J-01	G2(n=398)	4.40313817396262	NA	NA
TCGA-BB-4224-01	G2(n=398)	4.75526682765398	NA	NA
TCGA-TN-A7HJ-01	G2(n=398)	4.01591677210689	NA	NA
TCGA-BB-4228-01	G2(n=398)	5.30827713400864	NA	NA
TCGA-BB-A5HU-01	G2(n=398)	5.2218654838034	NA	NA
TCGA-BA-A6DA-01	G2(n=398)	3.73472045733098	NA	NA
TCGA-BB-A6UO-01	G2(n=398)	4.20565837981423	NA	NA
TCGA-T3-A92M-01	G2(n=398)	4.61060557999446	NA	NA
TCGA-H7-7774-01	G2(n=398)	3.25164335859503	NA	NA
TCGA-CQ-6227-01	G2(n=398)	4.96025684360989	NA	NA
TCGA-D6-A4ZB-01	G2(n=398)	4.16383682431448	NA	NA
TCGA-P3-A5QF-01	G2(n=398)	5.50199637005538	NA	NA
TCGA-CN-5356-01	G2(n=398)	4.40371764212246	NA	NA
TCGA-QK-A6IH-01	G2(n=398)	4.81704504045091	NA	NA
TCGA-CV-7434-01	G2(n=398)	5.61185696646737	NA	NA
TCGA-C9-A480-01	G2(n=398)	4.07808033950289	NA	NA
TCGA-CR-6472-01	G2(n=398)	4.75375962193941	NA	NA
TCGA-CN-A641-01	G2(n=398)	3.72348211080696	NA	NA
TCGA-QK-A6IF-01	G2(n=398)	4.46555660995833	NA	NA
TCGA-CN-4741-01	G2(n=398)	4.65209063163495	NA	NA
TCGA-T2-A6WZ-01	G2(n=398)	3.64502141667946	NA	NA
TCGA-HL-7533-01	G2(n=398)	4.99437606719181	NA	NA
TCGA-CV-A464-01	G2(n=398)	4.74390267928631	NA	NA
TCGA-HD-8224-01	G2(n=398)	4.91146149920093	NA	NA
TCGA-P3-A6T4-01	G2(n=398)	4.75137802244915	NA	NA
TCGA-D6-A6EO-01	G2(n=398)	5.07594330439555	NA	NA
TCGA-BB-A6UM-01	G2(n=398)	5.00973681930245	NA	NA
TCGA-BB-A5HY-01	G2(n=398)	5.11495830877857	NA	NA
TCGA-CN-5361-01	G2(n=398)	4.91606575224328	NA	NA
TCGA-CN-4723-01	G2(n=398)	4.2961563556234	NA	NA
TCGA-CN-A6V1-01	G2(n=398)	4.19770029583611	NA	NA
TCGA-QK-A6II-01	G2(n=398)	3.57411362134702	NA	NA
TCGA-BA-6870-01	G2(n=398)	3.90325041554979	NA	NA
TCGA-CQ-6222-01	G2(n=398)	3.63801589645737	NA	NA
TCGA-CQ-A4CD-01	G2(n=398)	4.74635576712712	NA	NA
TCGA-BA-A4IF-01	G2(n=398)	4.60247469639922	NA	NA
TCGA-CV-A6JD-01	G2(n=398)	5.12138846350904	NA	NA
TCGA-F7-A620-01	G2(n=398)	4.45414298462067	NA	NA
TCGA-BB-4223-01	G2(n=398)	5.05675691879274	NA	NA
TCGA-HD-7831-01	G2(n=398)	5.03159810510958	NA	NA
TCGA-CV-A6JO-01	G2(n=398)	4.0757978709964	NA	NA
TCGA-CR-7376-01	G2(n=398)	4.6671484518819	NA	NA
TCGA-P3-A6T3-01	G2(n=398)	4.82390218007865	NA	NA
TCGA-CV-7433-01	G2(n=398)	4.2081972843814	NA	NA
TCGA-CN-6992-01	G2(n=398)	5.44966371319456	NA	NA
TCGA-CN-A6V7-01	G2(n=398)	4.52610638136176	NA	NA
TCGA-CV-6939-01	G2(n=398)	5.45820152473794	NA	NA
TCGA-CV-7422-01	G2(n=398)	5.18013592353975	NA	NA
TCGA-CV-5970-01	G2(n=398)	4.16579137442393	NA	NA
TCGA-CR-7364-01	G2(n=398)	4.84853781578114	NA	NA
TCGA-CV-5431-01	G2(n=398)	4.1609927727559	NA	NA
TCGA-QK-A6IJ-01	G2(n=398)	3.32514172296351	NA	NA
TCGA-QK-AA3K-01	G2(n=398)	4.79169948433377	NA	NA
TCGA-CN-4728-01	G2(n=398)	4.12602296755415	NA	NA
TCGA-UF-A7JV-01	G2(n=398)	4.9121564286335	NA	NA
TCGA-UP-A6WW-01	G2(n=398)	4.16864203555884	NA	NA
TCGA-CQ-A4CI-01	G2(n=398)	5.24946809634867	NA	NA
TCGA-C9-A47Z-01	G2(n=398)	4.83844759254846	NA	NA
TCGA-CV-6960-01	G2(n=398)	5.04114658903692	NA	NA
TCGA-CQ-6224-01	G2(n=398)	4.99604520672915	NA	NA
TCGA-CV-A6K2-01	G2(n=398)	4.73104743933735	NA	NA
TCGA-CR-6482-01	G2(n=398)	4.28737625015885	NA	NA
TCGA-DQ-7588-01	G2(n=398)	4.22807214313782	NA	NA
TCGA-CV-A45X-01	G2(n=398)	3.86791622680306	NA	NA
TCGA-D6-A74Q-01	G2(n=398)	4.98308024784021	NA	NA
TCGA-CR-6480-01	G2(n=398)	4.96173907260414	NA	NA
TCGA-QK-A6IG-01	G2(n=398)	5.02836581687599	NA	NA
TCGA-T2-A6WX-01	G2(n=398)	4.87421170504236	NA	NA
TCGA-CV-6952-01	G2(n=398)	4.47655666692002	NA	NA
TCGA-CR-7392-01	G2(n=398)	4.54521470997773	NA	NA
TCGA-HD-A6HZ-01	G2(n=398)	4.17908900820845	NA	NA
TCGA-CV-A45Q-01	G2(n=398)	2.77150531594949	NA	NA
TCGA-F7-A622-01	G2(n=398)	4.21627636036376	NA	NA
TCGA-CV-6943-01	G2(n=398)	4.18822682847555	NA	NA
TCGA-CN-6988-01	G2(n=398)	4.18364530539466	NA	NA
TCGA-BA-A6DD-01	G2(n=398)	4.59731067114316	NA	NA
TCGA-P3-A6T2-01	G2(n=398)	5.04057686137639	NA	NA
TCGA-CV-7261-01	G2(n=398)	5.22132417398639	NA	NA
TCGA-CV-7415-01	G2(n=398)	4.43205744098171	NA	NA
TCGA-CN-5366-01	G2(n=398)	4.80197602069468	NA	NA
TCGA-CV-7411-01	G2(n=398)	3.24709202707157	NA	NA
TCGA-CN-5355-01	G2(n=398)	3.79935674981253	NA	NA
TCGA-CN-6022-01	G2(n=398)	5.00704296961168	NA	NA
TCGA-H7-A6C4-01	G2(n=398)	4.22761786861066	NA	NA
TCGA-CQ-6225-01	G2(n=398)	4.38247358940615	NA	NA
TCGA-BA-5558-01	G2(n=398)	4.06941002395508	NA	NA
TCGA-CN-4729-01	G2(n=398)	4.04632516342675	NA	NA
TCGA-CV-5971-01	G2(n=398)	4.14184964733092	NA	NA
TCGA-BA-A6DJ-01	G2(n=398)	4.50356499599223	NA	NA
TCGA-CQ-A4C7-01	G2(n=398)	4.54583249245475	NA	NA
TCGA-D6-6824-01	G2(n=398)	4.99466570410589	NA	NA
TCGA-CN-6010-01	G2(n=398)	4.1690831837811	NA	NA
TCGA-P3-A5Q5-01	G2(n=398)	4.44843186689011	NA	NA
TCGA-D6-A6EK-01	G2(n=398)	3.31294102485945	NA	NA
TCGA-BA-A4IG-01	G2(n=398)	5.20570138307939	NA	NA
TCGA-CR-7368-01	G2(n=398)	5.21286500656418	NA	NA
TCGA-CN-A49B-01	G2(n=398)	4.91890139068853	NA	NA
TCGA-P3-A6SW-01	G2(n=398)	3.37186548984017	NA	NA
TCGA-BA-6873-01	G2(n=398)	5.10603837146313	NA	NA
TCGA-UF-A7JK-01	G2(n=398)	4.4900116839936	NA	NA
TCGA-CQ-A4C9-01	G2(n=398)	4.29668499016426	NA	NA
TCGA-CN-4739-01	G2(n=398)	4.11416709954703	NA	NA
TCGA-CN-4735-01	G2(n=398)	5.19934647487036	NA	NA
TCGA-CV-A45Y-01	G2(n=398)	4.10096924038657	NA	NA
TCGA-CV-7243-01	G2(n=398)	4.21636173497113	NA	NA
TCGA-CN-6011-01	G2(n=398)	4.6548536693279	NA	NA
TCGA-CN-A49C-01	G2(n=398)	4.83365418701112	NA	NA
TCGA-DQ-7591-01	G2(n=398)	4.02476291709895	NA	NA
TCGA-UF-A71D-01	G2(n=398)	4.35448742351976	NA	NA
TCGA-CN-6023-01	G2(n=398)	5.05440136322679	NA	NA
TCGA-DQ-5629-01	G2(n=398)	5.27459340569265	NA	NA
TCGA-UF-A7JT-01	G2(n=398)	4.73114521823497	NA	NA
TCGA-CN-5369-01	G2(n=398)	4.38639711225581	NA	NA
TCGA-CN-6024-01	G2(n=398)	4.41299825197589	NA	NA
TCGA-CV-6934-01	G2(n=398)	4.63189004022173	NA	NA
TCGA-CV-A468-01	G2(n=398)	4.09236814212568	NA	NA
TCGA-CV-7424-01	G2(n=398)	4.4130388845961	NA	NA
TCGA-CN-5374-01	G2(n=398)	4.50178305794886	NA	NA
TCGA-BA-5152-01	G2(n=398)	4.05272888467577	NA	NA
TCGA-UF-A7J9-01	G2(n=398)	4.85069942693477	NA	NA
TCGA-CR-7377-01	G2(n=398)	4.69718999699028	NA	NA
TCGA-CV-A460-01	G2(n=398)	5.29610127838414	NA	NA
TCGA-CX-7082-01	G2(n=398)	5.27825615666021	NA	NA
TCGA-CR-6474-01	G2(n=398)	4.4243577954487	NA	NA
TCGA-IQ-A6SG-01	G2(n=398)	3.82187345276294	NA	NA
TCGA-CR-7389-01	G2(n=398)	4.17015741692149	NA	NA
TCGA-CN-A63U-01	G2(n=398)	4.7478116593355	NA	NA
TCGA-P3-A6T0-01	G2(n=398)	4.7613597468471	NA	NA
TCGA-UF-A7JA-01	G2(n=398)	5.36078564490772	NA	NA
TCGA-CV-5435-01	G2(n=398)	5.00573681681316	NA	NA
TCGA-CN-6012-01	G2(n=398)	3.98702975054898	NA	NA
TCGA-KU-A66T-01	G2(n=398)	5.27741201755903	NA	NA
TCGA-CV-7252-01	G2(n=398)	4.74653850581187	NA	NA
TCGA-MZ-A5BI-01	G2(n=398)	4.63695517007944	NA	NA
TCGA-QK-A8ZA-01	G2(n=398)	4.31839638623702	NA	NA
TCGA-HD-A4C1-01	G2(n=398)	4.7782138340235	NA	NA
TCGA-CN-6994-01	G2(n=398)	3.73992369102814	NA	NA
TCGA-P3-A6T6-01	G2(n=398)	3.44359339134996	NA	NA
TCGA-CR-6473-01	G2(n=398)	4.18947668909787	NA	NA
TCGA-CV-7255-01	G2(n=398)	5.33278668903663	NA	NA
TCGA-BA-A8YP-01	G2(n=398)	5.0174988335346	NA	NA
TCGA-CV-6961-11	Normal(n=44)	3.57313211780203	NA	NA
TCGA-CV-6936-11	Normal(n=44)	3.58493845560343	NA	NA
TCGA-CV-7425-11	Normal(n=44)	3.36063115746349	NA	NA
TCGA-CV-6959-11	Normal(n=44)	3.41383776031549	NA	NA
TCGA-CV-6955-11	Normal(n=44)	3.962289888291	NA	NA
TCGA-CV-7242-11	Normal(n=44)	4.11398381025102	NA	NA
TCGA-CV-7178-11	Normal(n=44)	3.89556437692813	NA	NA
TCGA-CV-6960-11	Normal(n=44)	4.27726321938231	NA	NA
TCGA-WA-A7GZ-11	Normal(n=44)	3.45667475025585	NA	NA
TCGA-CV-6938-11	Normal(n=44)	4.39190516529892	NA	NA
TCGA-CV-7437-11	Normal(n=44)	4.00717755732444	NA	NA
TCGA-H7-A6C4-11	Normal(n=44)	3.06457248705191	NA	NA
TCGA-CV-7432-11	Normal(n=44)	4.07178840696967	NA	NA
TCGA-CV-6956-11	Normal(n=44)	3.84780653839999	NA	NA
TCGA-CV-7097-11	Normal(n=44)	4.13161417652396	NA	NA
TCGA-HD-8635-11	Normal(n=44)	3.97401528375647	NA	NA
TCGA-CV-7183-11	Normal(n=44)	4.57930085049416	NA	NA
TCGA-CV-7250-11	Normal(n=44)	4.15926588316068	NA	NA
TCGA-HD-A6HZ-11	Normal(n=44)	2.89305150273685	NA	NA
TCGA-CV-6962-11	Normal(n=44)	3.96763897488154	NA	NA
TCGA-CV-7235-11	Normal(n=44)	4.52534227187771	NA	NA
TCGA-H7-A6C5-11	Normal(n=44)	4.81917255510297	NA	NA
TCGA-CV-7177-11	Normal(n=44)	4.69360404104135	NA	NA
TCGA-CV-7416-11	Normal(n=44)	3.51313697663792	NA	NA
TCGA-CV-7406-11	Normal(n=44)	3.51607820047894	NA	NA
TCGA-CV-6934-11	Normal(n=44)	4.605251335667	NA	NA
TCGA-CV-7238-11	Normal(n=44)	3.50301792060122	NA	NA
TCGA-CV-6933-11	Normal(n=44)	3.03892776611756	NA	NA
TCGA-CV-7434-11	Normal(n=44)	4.18808437056115	NA	NA
TCGA-CV-6943-11	Normal(n=44)	3.81951491455063	NA	NA
TCGA-CV-7255-11	Normal(n=44)	4.40962174887972	NA	NA
TCGA-CV-7423-11	Normal(n=44)	3.79364622373869	NA	NA
TCGA-CV-6939-11	Normal(n=44)	3.09946353699544	NA	NA
TCGA-HD-A6I0-11	Normal(n=44)	3.49678189044625	NA	NA
TCGA-CV-7252-11	Normal(n=44)	3.88961955690711	NA	NA
TCGA-CV-7438-11	Normal(n=44)	3.99625314843625	NA	NA
TCGA-CV-7091-11	Normal(n=44)	3.49154528855362	NA	NA
TCGA-CV-7103-11	Normal(n=44)	3.59551559538919	NA	NA
TCGA-CV-7245-11	Normal(n=44)	3.87379351616424	NA	NA
TCGA-CV-7440-11	Normal(n=44)	4.77990579378636	NA	NA
TCGA-CV-7261-11	Normal(n=44)	3.86224308068156	NA	NA
TCGA-CV-6935-11	Normal(n=44)	3.69722892584572	NA	NA
TCGA-CV-7101-11	Normal(n=44)	4.40837899750554	NA	NA
TCGA-CV-7424-11	Normal(n=44)	4.26833707275797	NA	NA
