# Supplementary material for: Ferroptosis-related gene ATG5 is a novel prognostic biomarker in nasopharyngeal carcinoma and head and neck squamous cell carcinoma
Source: Front Bioeng Biotechnol. 2022 Sep 15;10:1006535. doi: 10.3389/fbioe.2022.1006535 (PMC9520473; doi:10.3389/fbioe.2022.1006535)
Supplement: Supplementary file 3 [file DataSheet1.ZIP › Source data Fig.3 and Fig.4/Fig.4/ATG5 in GSE12452.csv]

rownames(datas)	Type	values
GSM312906	G1(n=31)	7.65159478593441
GSM312907	G1(n=31)	6.83608353658779
GSM312908	G1(n=31)	8.00552659012688
GSM312909	G1(n=31)	8.30340403927132
GSM312910	G1(n=31)	7.3494227237957
GSM312911	G1(n=31)	7.03016697230138
GSM312912	G1(n=31)	7.52828666596183
GSM312913	G1(n=31)	7.52378272300008
GSM312914	G1(n=31)	8.06382457048963
GSM312915	G1(n=31)	7.55222882395591
GSM312916	G1(n=31)	7.45937310884624
GSM312917	G1(n=31)	7.17154248809186
GSM312918	G1(n=31)	7.47069517560753
GSM312919	G1(n=31)	7.76285511908694
GSM312920	G1(n=31)	7.92275493315591
GSM312921	G1(n=31)	7.81985207386129
GSM312922	G1(n=31)	7.61962776898656
GSM312923	G1(n=31)	6.97415012090968
GSM312924	G1(n=31)	7.8560337864457
GSM312925	G1(n=31)	7.47868114430069
GSM312926	G1(n=31)	6.63557542912473
GSM312927	G1(n=31)	7.09630452246398
GSM312928	G1(n=31)	7.9367908836874
GSM312929	G1(n=31)	7.86244940215323
GSM312930	G1(n=31)	7.36513572954839
GSM312931	G1(n=31)	8.09824535858333
GSM312932	G1(n=31)	7.80263219329194
GSM312933	G1(n=31)	8.01914393131667
GSM312934	G1(n=31)	8.15364817075565
GSM312935	G1(n=31)	7.19249091567097
GSM312936	G1(n=31)	7.79827076864659
GSM312896	G2(n=10)	6.84154042278333
GSM312897	G2(n=10)	7.457392871625
GSM312898	G2(n=10)	7.35207286759
GSM312899	G2(n=10)	7.84284872176667
GSM312900	G2(n=10)	7.24931674625667
GSM312901	G2(n=10)	7.377821086075
GSM312902	G2(n=10)	6.72797633754333
GSM312903	G2(n=10)	7.33676636724167
GSM312904	G2(n=10)	7.29075604673952
GSM312905	G2(n=10)	7.10976210778333
