# Supplementary material for: Ferroptosis-related gene ATG5 is a novel prognostic biomarker in nasopharyngeal carcinoma and head and neck squamous cell carcinoma
Source: Front Bioeng Biotechnol. 2022 Sep 15;10:1006535. doi: 10.3389/fbioe.2022.1006535 (PMC9520473; doi:10.3389/fbioe.2022.1006535)
Supplement: Supplementary file 3 [file DataSheet1.ZIP › Source data Fig.3 and Fig.4/Fig.4/ATG5 in HNSCC samples.csv]

rownames(datas)	Type	values
TCGA-CV-A463-01	G1(n=504)	4.095097375
TCGA-CV-7102-01	G1(n=504)	4.670959272
TCGA-BA-A6DL-01	G1(n=504)	4.371405525
TCGA-CR-6471-01	G1(n=504)	4.351359777
TCGA-CQ-A4CE-01	G1(n=504)	4.017815038
TCGA-CQ-5333-01	G1(n=504)	4.337247243
TCGA-DQ-7592-01	G1(n=504)	4.8434764
TCGA-UF-A71E-01	G1(n=504)	4.635295859
TCGA-D6-A6EM-01	G1(n=504)	4.622690272
TCGA-CV-7416-01	G1(n=504)	4.646807808
TCGA-CN-4737-01	G1(n=504)	4.488868441
TCGA-IQ-A6SH-01	G1(n=504)	4.4675273
TCGA-CV-6938-01	G1(n=504)	4.599710553
TCGA-CR-7401-01	G1(n=504)	4.263650425
TCGA-D6-A6EP-01	G1(n=504)	4.424364515
TCGA-UF-A71B-01	G1(n=504)	4.941514829
TCGA-CR-7402-01	G1(n=504)	4.800641097
TCGA-IQ-A61O-01	G1(n=504)	4.532778249
TCGA-IQ-7630-01	G1(n=504)	4.775013657
TCGA-CQ-A4CB-01	G1(n=504)	5.252105274
TCGA-MT-A67F-01	G1(n=504)	4.267213665
TCGA-HD-7832-01	G1(n=504)	4.675607075
TCGA-QK-A8Z7-01	G1(n=504)	4.978790527
TCGA-BA-4075-01	G1(n=504)	6.071337931
TCGA-CN-4740-01	G1(n=504)	4.255961416
TCGA-H7-8502-01	G1(n=504)	5.116094392
TCGA-CV-5966-01	G1(n=504)	5.017872927
TCGA-BA-5151-01	G1(n=504)	4.434307964
TCGA-CV-7410-01	G1(n=504)	4.928010197
TCGA-KU-A6H7-06	G1(n=504)	4.804657654
TCGA-CN-5360-01	G1(n=504)	4.816159356
TCGA-DQ-5631-01	G1(n=504)	4.594100624
TCGA-QK-A6V9-01	G1(n=504)	4.802306973
TCGA-CV-5430-01	G1(n=504)	4.641991023
TCGA-CN-A497-01	G1(n=504)	4.60840121
TCGA-CV-7177-01	G1(n=504)	4.488110062
TCGA-CR-7386-01	G1(n=504)	4.946309779
TCGA-BA-5153-01	G1(n=504)	5.14970648
TCGA-CV-7235-01	G1(n=504)	3.948703627
TCGA-BA-5556-01	G1(n=504)	4.298958846
TCGA-CN-4742-01	G1(n=504)	4.311938997
TCGA-HD-8314-01	G1(n=504)	4.476491862
TCGA-HD-7754-01	G1(n=504)	5.090002294
TCGA-P3-A6T8-01	G1(n=504)	4.917465173
TCGA-CQ-6223-01	G1(n=504)	3.598496224
TCGA-CV-5444-01	G1(n=504)	4.404439947
TCGA-CN-4726-01	G1(n=504)	4.559748759
TCGA-CN-4725-01	G1(n=504)	4.627688542
TCGA-CV-A461-01	G1(n=504)	4.988407481
TCGA-CV-A6JN-01	G1(n=504)	3.972306658
TCGA-P3-A6T5-01	G1(n=504)	4.422562683
TCGA-HD-7753-01	G1(n=504)	4.553679975
TCGA-CX-7086-01	G1(n=504)	4.647613841
TCGA-CV-7568-01	G1(n=504)	4.897598634
TCGA-CN-5365-01	G1(n=504)	4.388733718
TCGA-CV-7430-01	G1(n=504)	5.01452937
TCGA-CN-5363-01	G1(n=504)	5.049852905
TCGA-BA-5559-01	G1(n=504)	4.43554859
TCGA-CV-7236-01	G1(n=504)	4.80435822
TCGA-CV-7248-01	G1(n=504)	4.831274304
TCGA-F7-A50I-01	G1(n=504)	4.843531675
TCGA-CV-6955-01	G1(n=504)	3.399717984
TCGA-UF-A71A-01	G1(n=504)	4.98344057
TCGA-HD-8635-01	G1(n=504)	4.810900622
TCGA-UF-A7JH-01	G1(n=504)	3.877439976
TCGA-CV-6962-01	G1(n=504)	5.064615597
TCGA-CN-4736-01	G1(n=504)	4.05205935
TCGA-D6-6517-01	G1(n=504)	4.953642395
TCGA-CQ-A4C6-01	G1(n=504)	4.939245387
TCGA-CR-6491-01	G1(n=504)	3.49372418
TCGA-CQ-5330-01	G1(n=504)	4.863799723
TCGA-CV-A6JY-01	G1(n=504)	3.595682673
TCGA-CV-7180-01	G1(n=504)	4.121695132
TCGA-CQ-5334-01	G1(n=504)	5.013993681
TCGA-CN-5367-01	G1(n=504)	5.054101763
TCGA-CR-6484-01	G1(n=504)	4.500521643
TCGA-CR-6470-01	G1(n=504)	4.835575482
TCGA-CV-7429-01	G1(n=504)	5.172727518
TCGA-CR-7388-01	G1(n=504)	4.314761772
TCGA-QK-A8ZB-01	G1(n=504)	4.219532537
TCGA-CV-7425-01	G1(n=504)	3.807962787
TCGA-BA-5555-01	G1(n=504)	4.496513481
TCGA-CN-6995-01	G1(n=504)	4.830402386
TCGA-CN-6020-01	G1(n=504)	4.355523769
TCGA-CQ-6218-01	G1(n=504)	4.038207889
TCGA-CR-6467-01	G1(n=504)	4.726869354
TCGA-CV-6933-01	G1(n=504)	4.661390477
TCGA-CV-6945-01	G1(n=504)	3.784713357
TCGA-CV-6954-01	G1(n=504)	4.036890111
TCGA-UF-A719-01	G1(n=504)	4.774644759
TCGA-CN-5370-01	G1(n=504)	4.868059499
TCGA-CQ-6221-01	G1(n=504)	5.154202428
TCGA-CV-7089-01	G1(n=504)	4.39528906
TCGA-CV-7421-01	G1(n=504)	4.827976493
TCGA-TN-A7HI-01	G1(n=504)	3.481273105
TCGA-IQ-A61E-01	G1(n=504)	4.096860602
TCGA-F7-8489-01	G1(n=504)	4.632274033
TCGA-CN-A498-01	G1(n=504)	5.011822105
TCGA-CR-7369-01	G1(n=504)	5.336915321
TCGA-BA-6868-01	G1(n=504)	4.746715848
TCGA-CV-A45Z-01	G1(n=504)	5.227082565
TCGA-CV-5432-01	G1(n=504)	4.732350613
TCGA-RS-A6TO-01	G1(n=504)	5.015243313
TCGA-BA-A6DG-01	G1(n=504)	4.833330349
TCGA-CR-7380-01	G1(n=504)	4.670993252
TCGA-T3-A92N-01	G1(n=504)	4.401650944
TCGA-WA-A7H4-01	G1(n=504)	4.803159861
TCGA-KU-A66S-01	G1(n=504)	4.873188158
TCGA-CV-5439-01	G1(n=504)	4.394088789
TCGA-D6-A6EN-01	G1(n=504)	4.218238699
TCGA-CQ-7068-01	G1(n=504)	4.57976546
TCGA-CV-5443-01	G1(n=504)	4.668419844
TCGA-CX-7219-01	G1(n=504)	4.846132221
TCGA-HD-A6I0-01	G1(n=504)	3.940599024
TCGA-CV-5978-01	G1(n=504)	5.136548242
TCGA-P3-A5QE-01	G1(n=504)	5.14879178
TCGA-CR-5250-01	G1(n=504)	4.688208339
TCGA-P3-A6T7-01	G1(n=504)	4.268965799
TCGA-CN-A6UY-01	G1(n=504)	4.672849602
TCGA-P3-A5Q6-01	G1(n=504)	4.74323489
TCGA-QK-A652-01	G1(n=504)	4.663287685
TCGA-CV-6003-01	G1(n=504)	5.234524313
TCGA-CN-A49A-01	G1(n=504)	4.480562421
TCGA-D6-A4Z9-01	G1(n=504)	5.136601557
TCGA-H7-8501-01	G1(n=504)	5.808421092
TCGA-QK-AA3J-01	G1(n=504)	5.203808026
TCGA-CN-4722-01	G1(n=504)	3.436588294
TCGA-CR-7390-01	G1(n=504)	4.67323981
TCGA-CV-7437-01	G1(n=504)	4.673494238
TCGA-CV-A6JZ-01	G1(n=504)	4.394987371
TCGA-CN-5373-01	G1(n=504)	4.163007553
TCGA-CR-7391-01	G1(n=504)	3.77128345
TCGA-BA-6869-01	G1(n=504)	4.55391339
TCGA-CV-A6K0-01	G1(n=504)	4.710784397
TCGA-CN-A63T-01	G1(n=504)	4.563499845
TCGA-UF-A7JF-01	G1(n=504)	3.621149304
TCGA-BB-8596-01	G1(n=504)	4.900451445
TCGA-CV-A45T-01	G1(n=504)	3.942495738
TCGA-D6-6826-01	G1(n=504)	4.816927322
TCGA-CR-6493-01	G1(n=504)	5.178519454
TCGA-CX-A4AQ-01	G1(n=504)	4.419296175
TCGA-CV-6942-01	G1(n=504)	4.03205675
TCGA-CQ-6228-01	G1(n=504)	5.260270351
TCGA-HD-A634-01	G1(n=504)	4.492712046
TCGA-CQ-6219-01	G1(n=504)	4.804456317
TCGA-F7-A50G-01	G1(n=504)	3.546203035
TCGA-CQ-A4CA-01	G1(n=504)	4.795605924
TCGA-F7-A61W-01	G1(n=504)	5.510727779
TCGA-CV-6950-01	G1(n=504)	5.107014064
TCGA-CV-6441-01	G1(n=504)	4.251764531
TCGA-BB-A5HZ-01	G1(n=504)	4.034277353
TCGA-CN-A6V3-01	G1(n=504)	4.732849852
TCGA-MT-A7BN-01	G1(n=504)	5.466010368
TCGA-CQ-5324-01	G1(n=504)	4.389814582
TCGA-CX-7085-01	G1(n=504)	3.610239403
TCGA-BA-A4II-01	G1(n=504)	4.81959666
TCGA-HD-7229-01	G1(n=504)	6.347669199
TCGA-CR-7397-01	G1(n=504)	4.000811288
TCGA-CV-7250-01	G1(n=504)	4.395371328
TCGA-UF-A71A-06	G1(n=504)	5.727770733
TCGA-D6-8568-01	G1(n=504)	4.724339218
TCGA-CR-6478-01	G1(n=504)	4.749142702
TCGA-CV-A45O-01	G1(n=504)	2.502356064
TCGA-CN-6021-01	G1(n=504)	4.589469885
TCGA-T2-A6X2-01	G1(n=504)	4.315653172
TCGA-CQ-5329-01	G1(n=504)	4.461666065
TCGA-CN-6019-01	G1(n=504)	4.565944404
TCGA-CV-A45V-01	G1(n=504)	4.113933818
TCGA-BA-7269-01	G1(n=504)	4.59044034
TCGA-CR-6477-01	G1(n=504)	4.351274961
TCGA-CR-6487-01	G1(n=504)	4.440600116
TCGA-CQ-5327-01	G1(n=504)	4.361613977
TCGA-CR-5243-01	G1(n=504)	5.055108868
TCGA-BB-4225-01	G1(n=504)	4.219486072
TCGA-CV-6948-01	G1(n=504)	4.867911286
TCGA-UF-A7JC-01	G1(n=504)	4.33566904
TCGA-CV-5976-01	G1(n=504)	4.976707312
TCGA-MZ-A6I9-01	G1(n=504)	4.510575883
TCGA-BA-4077-01	G1(n=504)	5.216159932
TCGA-CR-7371-01	G1(n=504)	5.079207418
TCGA-CQ-A4CH-01	G1(n=504)	4.85321722
TCGA-CV-6436-01	G1(n=504)	2.848738101
TCGA-BA-4074-01	G1(n=504)	6.465017791
TCGA-QK-A64Z-01	G1(n=504)	4.849699084
TCGA-CN-6989-01	G1(n=504)	4.977307403
TCGA-CR-7399-01	G1(n=504)	4.611018894
TCGA-CN-5359-01	G1(n=504)	4.227856573
TCGA-CV-6953-01	G1(n=504)	2.88328845
TCGA-CR-6481-01	G1(n=504)	4.588918472
TCGA-BB-4227-01	G1(n=504)	4.998673915
TCGA-IQ-A61G-01	G1(n=504)	4.732035788
TCGA-CV-7413-01	G1(n=504)	4.505471776
TCGA-CQ-6229-01	G1(n=504)	4.327054969
TCGA-CV-7423-01	G1(n=504)	4.29553937
TCGA-CV-7253-01	G1(n=504)	3.8623522
TCGA-BA-A4IH-01	G1(n=504)	5.31896392
TCGA-BA-4076-01	G1(n=504)	4.305919464
TCGA-BA-6872-01	G1(n=504)	4.353351524
TCGA-CN-4738-01	G1(n=504)	4.763416886
TCGA-HD-A633-01	G1(n=504)	3.991481031
TCGA-CN-4727-01	G1(n=504)	4.942322133
TCGA-CN-6997-01	G1(n=504)	5.083864349
TCGA-CV-A45W-01	G1(n=504)	4.012488224
TCGA-CR-7370-01	G1(n=504)	5.195509026
TCGA-CR-5247-01	G1(n=504)	4.955773105
TCGA-KU-A6H7-01	G1(n=504)	5.180390571
TCGA-CN-A63V-01	G1(n=504)	4.01649632
TCGA-CV-7418-01	G1(n=504)	4.928815618
TCGA-CR-7398-01	G1(n=504)	5.37734937
TCGA-MT-A51X-01	G1(n=504)	4.629391594
TCGA-DQ-5624-01	G1(n=504)	3.934818407
TCGA-CR-7373-01	G1(n=504)	4.64672718
TCGA-CR-7394-01	G1(n=504)	3.756073231
TCGA-CV-7428-01	G1(n=504)	4.895985994
TCGA-CV-7438-01	G1(n=504)	4.774470818
TCGA-CV-A45P-01	G1(n=504)	3.778618614
TCGA-CV-5434-01	G1(n=504)	4.42431748
TCGA-CV-A6K1-01	G1(n=504)	4.473631077
TCGA-CV-5441-01	G1(n=504)	4.44717582
TCGA-CR-7395-01	G1(n=504)	4.209539145
TCGA-IQ-7632-01	G1(n=504)	4.058108649
TCGA-CV-6935-01	G1(n=504)	4.236821684
TCGA-CV-7446-01	G1(n=504)	4.973349528
TCGA-CV-7435-01	G1(n=504)	4.946351892
TCGA-UF-A7JO-01	G1(n=504)	4.781244293
TCGA-CN-4734-01	G1(n=504)	4.329216902
TCGA-CR-7404-01	G1(n=504)	3.966052024
TCGA-HD-8634-01	G1(n=504)	3.948227044
TCGA-CR-6492-01	G1(n=504)	4.503005195
TCGA-CV-7406-01	G1(n=504)	5.272082927
TCGA-BA-6871-01	G1(n=504)	4.778350526
TCGA-CV-7247-01	G1(n=504)	4.382480506
TCGA-H7-A76A-01	G1(n=504)	4.26620185
TCGA-CV-A6JU-01	G1(n=504)	4.422078226
TCGA-CN-A642-01	G1(n=504)	4.837685955
TCGA-CV-A6JM-01	G1(n=504)	4.134689165
TCGA-CV-6959-01	G1(n=504)	5.178364082
TCGA-CV-7100-01	G1(n=504)	5.404814585
TCGA-F7-A61S-01	G1(n=504)	4.926635203
TCGA-MT-A67D-01	G1(n=504)	4.631901678
TCGA-CN-5364-01	G1(n=504)	4.829377715
TCGA-CQ-5331-01	G1(n=504)	4.039506919
TCGA-CN-6018-01	G1(n=504)	4.826126421
TCGA-CV-A45U-01	G1(n=504)	4.506931936
TCGA-MZ-A7D7-01	G1(n=504)	5.665290432
TCGA-UF-A718-01	G1(n=504)	4.429528931
TCGA-CV-6956-01	G1(n=504)	4.641100898
TCGA-CN-A499-01	G1(n=504)	5.140316494
TCGA-BB-8601-01	G1(n=504)	5.578374201
TCGA-D6-A6EQ-01	G1(n=504)	4.604877868
TCGA-CN-6998-01	G1(n=504)	4.337853785
TCGA-BA-A6D8-01	G1(n=504)	3.872030871
TCGA-F7-A50J-01	G1(n=504)	4.36119987
TCGA-IQ-A61I-01	G1(n=504)	3.643371363
TCGA-CV-7104-01	G1(n=504)	4.887408291
TCGA-BA-A6DI-01	G1(n=504)	4.705430569
TCGA-CV-5442-01	G1(n=504)	4.413397756
TCGA-D6-6823-01	G1(n=504)	4.80688597
TCGA-F7-A61V-01	G1(n=504)	4.168874658
TCGA-CN-4733-01	G1(n=504)	4.334153484
TCGA-CR-7379-01	G1(n=504)	4.381442586
TCGA-CV-7245-01	G1(n=504)	4.531730784
TCGA-CV-7254-01	G1(n=504)	4.586044116
TCGA-UF-A7JJ-01	G1(n=504)	3.965073149
TCGA-CN-5358-01	G1(n=504)	3.993511336
TCGA-CV-5436-01	G1(n=504)	4.871774666
TCGA-BB-4217-01	G1(n=504)	4.690629405
TCGA-CN-4731-01	G1(n=504)	5.011602978
TCGA-CV-7178-01	G1(n=504)	4.437787021
TCGA-F7-A623-01	G1(n=504)	4.102448178
TCGA-CQ-5332-01	G1(n=504)	5.181341124
TCGA-CQ-7069-01	G1(n=504)	4.860148384
TCGA-D6-6825-01	G1(n=504)	4.59620765
TCGA-P3-A6SX-01	G1(n=504)	4.877950335
TCGA-CV-7432-01	G1(n=504)	4.805555584
TCGA-KU-A6H8-01	G1(n=504)	3.920340945
TCGA-CQ-5326-01	G1(n=504)	5.004182256
TCGA-CN-A6V6-01	G1(n=504)	4.695810125
TCGA-DQ-5625-01	G1(n=504)	5.047695422
TCGA-CV-5977-01	G1(n=504)	4.890937884
TCGA-UF-A7JD-01	G1(n=504)	4.902266569
TCGA-CR-7385-01	G1(n=504)	4.810900622
TCGA-CQ-7071-01	G1(n=504)	4.193298651
TCGA-T2-A6X0-01	G1(n=504)	5.060704577
TCGA-CR-7367-01	G1(n=504)	3.922359619
TCGA-CV-A465-01	G1(n=504)	4.747188653
TCGA-BA-5557-01	G1(n=504)	3.784503983
TCGA-CN-6016-01	G1(n=504)	3.729759399
TCGA-F7-7848-01	G1(n=504)	5.221726309
TCGA-CN-6017-01	G1(n=504)	3.73115065
TCGA-QK-A8Z8-01	G1(n=504)	4.953809989
TCGA-MT-A51W-01	G1(n=504)	4.457640254
TCGA-CV-6940-01	G1(n=504)	4.914846721
TCGA-CV-7440-01	G1(n=504)	4.894580123
TCGA-UF-A7JS-01	G1(n=504)	2.892468745
TCGA-CV-A45R-01	G1(n=504)	4.3518827
TCGA-MT-A67A-01	G1(n=504)	2.979677841
TCGA-CV-7414-01	G1(n=504)	5.490839648
TCGA-CR-7374-01	G1(n=504)	4.937744562
TCGA-CV-6941-01	G1(n=504)	4.687015883
TCGA-CN-6013-01	G1(n=504)	4.236255339
TCGA-QK-A6VC-01	G1(n=504)	4.299574371
TCGA-QK-A8Z9-01	G1(n=504)	4.723629548
TCGA-QK-A6VB-01	G1(n=504)	5.498598732
TCGA-D6-6827-01	G1(n=504)	4.34175097
TCGA-CR-7382-01	G1(n=504)	4.888791947
TCGA-P3-A5QA-01	G1(n=504)	5.357281034
TCGA-CV-5979-01	G1(n=504)	5.132597405
TCGA-CV-A6JE-01	G1(n=504)	4.271014742
TCGA-CN-6996-01	G1(n=504)	4.63455842
TCGA-4P-AA8J-01	G1(n=504)	4.771357409
TCGA-TN-A7HL-01	G1(n=504)	4.806576687
TCGA-CN-A63W-01	G1(n=504)	5.087021479
TCGA-CN-4730-01	G1(n=504)	4.73431943
TCGA-CR-5248-01	G1(n=504)	3.663025756
TCGA-CV-6936-01	G1(n=504)	4.287006787
TCGA-DQ-5630-01	G1(n=504)	5.270065411
TCGA-CR-7393-01	G1(n=504)	4.118658734
TCGA-CV-6951-01	G1(n=504)	4.532005194
TCGA-CV-7103-01	G1(n=504)	4.87494939
TCGA-D6-A6ES-01	G1(n=504)	4.027888308
TCGA-CQ-A4CG-01	G1(n=504)	5.159568642
TCGA-CQ-6220-01	G1(n=504)	4.303196247
TCGA-BA-4078-01	G1(n=504)	5.402285592
TCGA-CV-5973-01	G1(n=504)	3.867303454
TCGA-CV-5440-01	G1(n=504)	4.386866115
TCGA-CR-7365-01	G1(n=504)	4.443805539
TCGA-IQ-A61J-01	G1(n=504)	4.403138174
TCGA-BB-4224-01	G1(n=504)	4.755266828
TCGA-TN-A7HJ-01	G1(n=504)	4.015916772
TCGA-BB-4228-01	G1(n=504)	5.308277134
TCGA-BB-A5HU-01	G1(n=504)	5.221865484
TCGA-BA-A6DA-01	G1(n=504)	3.734720457
TCGA-IQ-7631-01	G1(n=504)	3.089294749
TCGA-BB-A6UO-01	G1(n=504)	4.20565838
TCGA-CR-6488-01	G1(n=504)	4.35342916
TCGA-T3-A92M-01	G1(n=504)	4.61060558
TCGA-H7-7774-01	G1(n=504)	3.251643359
TCGA-CQ-6227-01	G1(n=504)	4.960256844
TCGA-D6-A4ZB-01	G1(n=504)	4.163836824
TCGA-P3-A5QF-01	G1(n=504)	5.50199637
TCGA-D6-6516-01	G1(n=504)	3.678815603
TCGA-CN-5356-01	G1(n=504)	4.403717642
TCGA-QK-A6IH-01	G1(n=504)	4.81704504
TCGA-CV-7099-01	G1(n=504)	4.492071087
TCGA-CV-7434-01	G1(n=504)	5.611856966
TCGA-CR-5249-01	G1(n=504)	4.687760584
TCGA-C9-A480-01	G1(n=504)	4.07808034
TCGA-CQ-7063-01	G1(n=504)	4.118077273
TCGA-CR-6472-01	G1(n=504)	4.753759622
TCGA-CV-7090-01	G1(n=504)	4.959069963
TCGA-CN-A641-01	G1(n=504)	3.723482111
TCGA-QK-A6IF-01	G1(n=504)	4.46555661
TCGA-CV-6961-01	G1(n=504)	5.074972045
TCGA-CN-4741-01	G1(n=504)	4.652090632
TCGA-T2-A6WZ-01	G1(n=504)	3.645021417
TCGA-CV-7097-01	G1(n=504)	4.861211003
TCGA-HL-7533-01	G1(n=504)	4.994376067
TCGA-CV-A464-01	G1(n=504)	4.743902679
TCGA-HD-8224-01	G1(n=504)	4.911461499
TCGA-P3-A6T4-01	G1(n=504)	4.751378022
TCGA-D6-A6EO-01	G1(n=504)	5.075943304
TCGA-BB-A6UM-01	G1(n=504)	5.009736819
TCGA-BB-A5HY-01	G1(n=504)	5.114958309
TCGA-CN-5361-01	G1(n=504)	4.916065752
TCGA-CN-4723-01	G1(n=504)	4.296156356
TCGA-CN-A6V1-01	G1(n=504)	4.197700296
TCGA-CR-7372-01	G1(n=504)	4.384305434
TCGA-CQ-5323-01	G1(n=504)	4.427485496
TCGA-QK-A6II-01	G1(n=504)	3.574113621
TCGA-BA-6870-01	G1(n=504)	3.903250416
TCGA-CQ-6222-01	G1(n=504)	3.638015896
TCGA-CQ-A4CD-01	G1(n=504)	4.746355767
TCGA-F7-A624-01	G1(n=504)	4.638270818
TCGA-BA-A4IF-01	G1(n=504)	4.602474696
TCGA-CV-A6JD-01	G1(n=504)	5.121388464
TCGA-F7-A620-01	G1(n=504)	4.454142985
TCGA-BB-4223-01	G1(n=504)	5.056756919
TCGA-HD-7831-01	G1(n=504)	5.031598105
TCGA-CV-A6JO-01	G1(n=504)	4.075797871
TCGA-CR-7376-01	G1(n=504)	4.667148452
TCGA-P3-A6T3-01	G1(n=504)	4.82390218
TCGA-CV-7433-01	G1(n=504)	4.208197284
TCGA-CV-7263-01	G1(n=504)	4.313347446
TCGA-CN-6992-01	G1(n=504)	5.449663713
TCGA-CV-7427-01	G1(n=504)	4.487724292
TCGA-CN-A6V7-01	G1(n=504)	4.526106381
TCGA-CV-6939-01	G1(n=504)	5.458201525
TCGA-CV-7422-01	G1(n=504)	5.180135924
TCGA-CV-5970-01	G1(n=504)	4.165791374
TCGA-CR-7364-01	G1(n=504)	4.848537816
TCGA-CV-5431-01	G1(n=504)	4.160992773
TCGA-QK-A6IJ-01	G1(n=504)	3.325141723
TCGA-QK-AA3K-01	G1(n=504)	4.791699484
TCGA-CN-4728-01	G1(n=504)	4.126022968
TCGA-UF-A7JV-01	G1(n=504)	4.912156429
TCGA-UP-A6WW-01	G1(n=504)	4.168642036
TCGA-CQ-A4CI-01	G1(n=504)	5.249468096
TCGA-C9-A47Z-01	G1(n=504)	4.838447593
TCGA-CV-6960-01	G1(n=504)	5.041146589
TCGA-D6-8569-01	G1(n=504)	4.792543047
TCGA-CQ-6224-01	G1(n=504)	4.996045207
TCGA-CV-A6K2-01	G1(n=504)	4.731047439
TCGA-CV-6433-01	G1(n=504)	4.845796121
TCGA-CR-6482-01	G1(n=504)	4.28737625
TCGA-DQ-7588-01	G1(n=504)	4.228072143
TCGA-CV-A45X-01	G1(n=504)	3.867916227
TCGA-D6-A74Q-01	G1(n=504)	4.983080248
TCGA-CR-6480-01	G1(n=504)	4.961739073
TCGA-QK-A6IG-01	G1(n=504)	5.028365817
TCGA-T2-A6WX-01	G1(n=504)	4.874211705
TCGA-CV-6952-01	G1(n=504)	4.476556667
TCGA-CR-7392-01	G1(n=504)	4.54521471
TCGA-IQ-A61H-01	G1(n=504)	5.035197196
TCGA-HD-A6HZ-01	G1(n=504)	4.179089008
TCGA-CV-A45Q-01	G1(n=504)	2.771505316
TCGA-CQ-7065-01	G1(n=504)	4.579717196
TCGA-D6-6515-01	G1(n=504)	4.875057552
TCGA-F7-A622-01	G1(n=504)	4.21627636
TCGA-CV-6943-01	G1(n=504)	4.188226828
TCGA-CV-7183-01	G1(n=504)	3.248701805
TCGA-CV-7407-01	G1(n=504)	4.441025261
TCGA-CN-6988-01	G1(n=504)	4.183645305
TCGA-CV-7238-01	G1(n=504)	4.191854761
TCGA-BA-A6DD-01	G1(n=504)	4.597310671
TCGA-P3-A6T2-01	G1(n=504)	5.040576861
TCGA-CV-7261-01	G1(n=504)	5.221324174
TCGA-CV-7415-01	G1(n=504)	4.432057441
TCGA-CN-5366-01	G1(n=504)	4.801976021
TCGA-CQ-7072-01	G1(n=504)	4.990405806
TCGA-CV-7411-01	G1(n=504)	3.247092027
TCGA-CN-5355-01	G1(n=504)	3.79935675
TCGA-CN-6022-01	G1(n=504)	5.00704297
TCGA-H7-A6C4-01	G1(n=504)	4.227617869
TCGA-BA-A6DB-01	G1(n=504)	4.254185847
TCGA-CV-7101-01	G1(n=504)	4.076140044
TCGA-CQ-6225-01	G1(n=504)	4.382473589
TCGA-BA-5558-01	G1(n=504)	4.069410024
TCGA-CN-4729-01	G1(n=504)	4.046325163
TCGA-CV-5971-01	G1(n=504)	4.141849647
TCGA-BA-A6DJ-01	G1(n=504)	4.503564996
TCGA-CQ-A4C7-01	G1(n=504)	4.545832492
TCGA-CV-7095-01	G1(n=504)	4.418898301
TCGA-D6-6824-01	G1(n=504)	4.994665704
TCGA-CV-A6JT-01	G1(n=504)	3.941688531
TCGA-CN-6010-01	G1(n=504)	4.169083184
TCGA-P3-A5Q5-01	G1(n=504)	4.448431867
TCGA-D6-A6EK-01	G1(n=504)	3.312941025
TCGA-BA-A4IG-01	G1(n=504)	5.205701383
TCGA-WA-A7GZ-01	G1(n=504)	4.405658868
TCGA-CR-7368-01	G1(n=504)	5.212865007
TCGA-CN-A49B-01	G1(n=504)	4.918901391
TCGA-P3-A6SW-01	G1(n=504)	3.37186549
TCGA-BA-6873-01	G1(n=504)	5.106038371
TCGA-UF-A7JK-01	G1(n=504)	4.490011684
TCGA-CQ-A4C9-01	G1(n=504)	4.29668499
TCGA-CN-4739-01	G1(n=504)	4.1141671
TCGA-CN-4735-01	G1(n=504)	5.199346475
TCGA-CV-7091-01	G1(n=504)	4.25198413
TCGA-CV-A45Y-01	G1(n=504)	4.10096924
TCGA-CV-7243-01	G1(n=504)	4.216361735
TCGA-CN-6011-01	G1(n=504)	4.654853669
TCGA-CQ-5325-01	G1(n=504)	4.189112917
TCGA-CN-A49C-01	G1(n=504)	4.833654187
TCGA-DQ-7591-01	G1(n=504)	4.024762917
TCGA-UF-A71D-01	G1(n=504)	4.354487424
TCGA-CV-7242-01	G1(n=504)	4.483016029
TCGA-CN-6023-01	G1(n=504)	5.054401363
TCGA-DQ-5629-01	G1(n=504)	5.274593406
TCGA-UF-A7JT-01	G1(n=504)	4.731145218
TCGA-BA-A6DE-01	G1(n=504)	5.302150861
TCGA-CV-6937-01	G1(n=504)	4.354769496
TCGA-CN-5369-01	G1(n=504)	4.386397112
TCGA-CN-6024-01	G1(n=504)	4.412998252
TCGA-CV-6934-01	G1(n=504)	4.63189004
TCGA-F7-8298-01	G1(n=504)	5.389205404
TCGA-CV-A468-01	G1(n=504)	4.092368142
TCGA-CV-7424-01	G1(n=504)	4.413038885
TCGA-CN-5374-01	G1(n=504)	4.501783058
TCGA-BA-5152-01	G1(n=504)	4.052728885
TCGA-UF-A7J9-01	G1(n=504)	4.850699427
TCGA-CR-7377-01	G1(n=504)	4.697189997
TCGA-CV-A460-01	G1(n=504)	5.296101278
TCGA-CX-7082-01	G1(n=504)	5.278256157
TCGA-RS-A6TP-01	G1(n=504)	4.114633549
TCGA-CR-6474-01	G1(n=504)	4.424357795
TCGA-IQ-A6SG-01	G1(n=504)	3.821873453
TCGA-CR-7389-01	G1(n=504)	4.170157417
TCGA-CN-A63U-01	G1(n=504)	4.747811659
TCGA-P3-A6T0-01	G1(n=504)	4.761359747
TCGA-CR-7383-01	G1(n=504)	4.90565897
TCGA-UF-A7JA-01	G1(n=504)	5.360785645
TCGA-CV-5435-01	G1(n=504)	5.005736817
TCGA-CN-6012-01	G1(n=504)	3.987029751
TCGA-KU-A66T-01	G1(n=504)	5.277412018
TCGA-CV-7252-01	G1(n=504)	4.746538506
TCGA-MZ-A5BI-01	G1(n=504)	4.63695517
TCGA-QK-A8ZA-01	G1(n=504)	4.318396386
TCGA-HD-A4C1-01	G1(n=504)	4.778213834
TCGA-CN-6994-01	G1(n=504)	3.739923691
TCGA-P3-A6T6-01	G1(n=504)	3.443593391
TCGA-CR-6473-01	G1(n=504)	4.189476689
TCGA-CV-7255-01	G1(n=504)	5.332786689
TCGA-BA-A8YP-01	G1(n=504)	5.017498834
TCGA-CV-6961-11	Normal(n=44)	3.573132118
TCGA-CV-6936-11	Normal(n=44)	3.584938456
TCGA-CV-7425-11	Normal(n=44)	3.360631157
TCGA-CV-6959-11	Normal(n=44)	3.41383776
TCGA-CV-6955-11	Normal(n=44)	3.962289888
TCGA-CV-7242-11	Normal(n=44)	4.11398381
TCGA-CV-7178-11	Normal(n=44)	3.895564377
TCGA-CV-6960-11	Normal(n=44)	4.277263219
TCGA-WA-A7GZ-11	Normal(n=44)	3.45667475
TCGA-CV-6938-11	Normal(n=44)	4.391905165
TCGA-CV-7437-11	Normal(n=44)	4.007177557
TCGA-H7-A6C4-11	Normal(n=44)	3.064572487
TCGA-CV-7432-11	Normal(n=44)	4.071788407
TCGA-CV-6956-11	Normal(n=44)	3.847806538
TCGA-CV-7097-11	Normal(n=44)	4.131614177
TCGA-HD-8635-11	Normal(n=44)	3.974015284
TCGA-CV-7183-11	Normal(n=44)	4.57930085
TCGA-CV-7250-11	Normal(n=44)	4.159265883
TCGA-HD-A6HZ-11	Normal(n=44)	2.893051503
TCGA-CV-6962-11	Normal(n=44)	3.967638975
TCGA-CV-7235-11	Normal(n=44)	4.525342272
TCGA-H7-A6C5-11	Normal(n=44)	4.819172555
TCGA-CV-7177-11	Normal(n=44)	4.693604041
TCGA-CV-7416-11	Normal(n=44)	3.513136977
TCGA-CV-7406-11	Normal(n=44)	3.5160782
TCGA-CV-6934-11	Normal(n=44)	4.605251336
TCGA-CV-7238-11	Normal(n=44)	3.503017921
TCGA-CV-6933-11	Normal(n=44)	3.038927766
TCGA-CV-7434-11	Normal(n=44)	4.188084371
TCGA-CV-6943-11	Normal(n=44)	3.819514915
TCGA-CV-7255-11	Normal(n=44)	4.409621749
TCGA-CV-7423-11	Normal(n=44)	3.793646224
TCGA-CV-6939-11	Normal(n=44)	3.099463537
TCGA-HD-A6I0-11	Normal(n=44)	3.49678189
TCGA-CV-7252-11	Normal(n=44)	3.889619557
TCGA-CV-7438-11	Normal(n=44)	3.996253148
TCGA-CV-7091-11	Normal(n=44)	3.491545289
TCGA-CV-7103-11	Normal(n=44)	3.595515595
TCGA-CV-7245-11	Normal(n=44)	3.873793516
TCGA-CV-7440-11	Normal(n=44)	4.779905794
TCGA-CV-7261-11	Normal(n=44)	3.862243081
TCGA-CV-6935-11	Normal(n=44)	3.697228926
TCGA-CV-7101-11	Normal(n=44)	4.408378998
TCGA-CV-7424-11	Normal(n=44)	4.268337073
