# Supplementary material for: Ferroptosis-related gene ATG5 is a novel prognostic biomarker in nasopharyngeal carcinoma and head and neck squamous cell carcinoma
Source: Front Bioeng Biotechnol. 2022 Sep 15;10:1006535. doi: 10.3389/fbioe.2022.1006535 (PMC9520473; doi:10.3389/fbioe.2022.1006535)
Supplement: Supplementary file 3 [file DataSheet1.ZIP › Source data Fig.3 and Fig.4/Fig.4/ATG5 univariate and multivariate Cox regression analysis.csv]

	times	status	ATG5	Age	Gender	pTNM_stage	Grade	Smoking	time
TCGA-CV-A463-01	23	1	4.09509737530222	82	F	IV	G2	No	23
TCGA-CV-7102-01	56	1	4.67095927176037	76	F	IV	G3	Yes	56
TCGA-BA-A6DL-01	623	0	4.37140552455569	59	M	III	G2	Yes	623
TCGA-CR-6471-01	1202	1	4.35135977740708	58	M	IV	G2	Yes	1202
TCGA-CQ-A4CE-01	897	0	4.01781503773973	76	F	II	G2	No	897
TCGA-CQ-5333-01	341	1	4.33724724319874	74	M	II	G3	Yes	341
TCGA-DQ-7592-01	1143	0	4.84347640036261	57	M	IV	G2	Yes	1143
TCGA-UF-A71E-01	1504	1	4.63529585941453	63	M	IV	G3	No	1504
TCGA-D6-A6EM-01	232	0	4.62269027211162	65	F	III	G2	No	232
TCGA-CN-4737-01	625	0	4.48886844137163	19	M	IV	G2	No	625
TCGA-IQ-A6SH-01	471	0	4.46752730009432	55	M	III	G1	Yes	471
TCGA-CV-6938-01	144	1	4.5997105532371	87	M	II	G1	Yes	144
TCGA-CR-7401-01	1077	0	4.26365042530438	64	M	I	G2	Yes	1077
TCGA-D6-A6EP-01	424	0	4.42436451451799	62	M	III	G3	Yes	424
TCGA-UF-A71B-01	1506	0	4.94151482884639	50	M	IV	G2	Yes	1506
TCGA-CR-7402-01	911	0	4.80064109732908	68	M	III	G2	Yes	911
TCGA-IQ-7630-01	485	0	4.7750136569164	49	M	II	G3	No	485
TCGA-CQ-A4CB-01	893	0	5.2521052742327	59	M	III	G2	Yes	893
TCGA-MT-A67F-01	384	0	4.26721366508392	60	F	IV	G2	No	384
TCGA-HD-7832-01	836	0	4.67560707522375	52	M	IV	G2	Yes	836
TCGA-BA-4075-01	283	1	6.07133793144744	49	M	III	G2	Yes	283
TCGA-CN-4740-01	839	1	4.25596141559565	79	F	IV	G2	Yes	839
TCGA-H7-8502-01	458	0	5.1160943924022	50	M	IV	G2	Yes	458
TCGA-CV-5966-01	545	1	5.0178729267786	63	F	IV	G3	Yes	545
TCGA-BA-5151-01	722	0	4.43430796382827	72	M	IV	G1	Yes	722
TCGA-KU-A6H7-06	586	0	4.80465765397985	55	F	IV	G2	Yes	586
TCGA-CN-5360-01	2169	0	4.81615935625265	68	M	IV	G2	Yes	2169
TCGA-DQ-5631-01	548	1	4.59410062353147	52	M	IV	G3	Yes	548
TCGA-QK-A6V9-01	833	0	4.80230697335615	56	M	II	G2	No	833
TCGA-CV-5430-01	4241	0	4.64199102262429	61	M	IV	G3	Yes	4241
TCGA-CN-A497-01	1065	0	4.60840120974265	63	M	III	G2	Yes	1065
TCGA-CR-7386-01	1430	0	4.94630977874192	69	M	IV	G1	Yes	1430
TCGA-BA-5153-01	1762	1	5.14970647963536	51	M	III	G2	No	1762
TCGA-CV-7235-01	2347	0	3.94870362651001	67	M	II	G3	Yes	2347
TCGA-BA-5556-01	725	0	4.29895884572723	58	F	II	G3	Yes	725
TCGA-CN-4742-01	397	1	4.31193899694826	48	F	IV	G3	Yes	397
TCGA-HD-8314-01	670	0	4.47649186222681	58	M	III	G4	No	670
TCGA-HD-7754-01	783	0	5.09000229415174	69	M	IV	G1	Yes	783
TCGA-P3-A6T8-01	400	0	4.91746517282335	54	M	IV	G3	Yes	400
TCGA-CQ-6223-01	1428	0	3.59849622352758	69	M	II	G2	Yes	1428
TCGA-CV-5444-01	2437	0	4.40443994705272	64	M	IV	G3	Yes	2437
TCGA-CN-4726-01	142	1	4.55974875890486	68	M	IV	G2	Yes	142
TCGA-CN-4725-01	1157	0	4.62768854184588	60	M	II	G2	No	1157
TCGA-CV-A461-01	2064	1	4.98840748093738	65	M	III	G2	Yes	2064
TCGA-CV-A6JN-01	906	0	3.9723066584757	53	M	II	G1	Yes	906
TCGA-P3-A6T5-01	882	1	4.42256268342598	79	F	IV	G2	Yes	882
TCGA-HD-7753-01	866	0	4.55367997452861	62	M	I	G2	Yes	866
TCGA-CX-7086-01	573	0	4.64761384059178	53	M	III	G2	Yes	573
TCGA-CN-5365-01	351	1	4.38873371774084	38	M	IV	G2	Yes	351
TCGA-CV-7430-01	495	1	5.01452937005677	56	M	IV	G2	Yes	495
TCGA-CN-5363-01	253	1	5.04985290474977	48	M	IV	G3	Yes	253
TCGA-BA-5559-01	2083	1	4.43554859026042	71	M	IV	G3	No	2083
TCGA-CV-7248-01	521	1	4.83127430373682	63	F	IV	G2	Yes	521
TCGA-F7-A50I-01	92	0	4.8435316751683	72	M	IV	G2	Yes	92
TCGA-CV-6955-01	334	1	3.39971798353103	74	F	II	G3	No	334
TCGA-UF-A71A-01	86	1	4.98344056983226	67	M	IV	G1	Yes	86
TCGA-HD-8635-01	695	0	4.81090062166475	61	F	III	G2	Yes	695
TCGA-UF-A7JH-01	896	0	3.87743997605323	59	M	IV	G1	Yes	896
TCGA-CV-6962-01	126	1	5.06461559722994	65	M	IV	G2	Yes	126
TCGA-CN-4736-01	395	1	4.05205934999653	70	F	II	G2	Yes	395
TCGA-D6-6517-01	292	0	4.95364239532261	59	M	III	G2	Yes	292
TCGA-CQ-A4C6-01	1353	0	4.93924538718892	63	M	II	G2	Yes	1353
TCGA-CR-6491-01	693	0	3.49372418003087	60	M	IV	G2	Yes	693
TCGA-CQ-5330-01	1897	0	4.86379972307727	69	F	IV	G3	Yes	1897
TCGA-CV-A6JY-01	646	0	3.59568267343329	69	M	IV	G1	Yes	646
TCGA-CV-7180-01	327	1	4.12169513157393	34	M	II	G2	Yes	327
TCGA-CQ-5334-01	129	1	5.01399368114476	87	M	IV	G2	Yes	129
TCGA-CN-5367-01	352	1	5.05410176288616	60	F	IV	G2	Yes	352
TCGA-CR-6484-01	354	0	4.50052164337954	67	F	IV	G2	No	354
TCGA-CR-6470-01	1521	0	4.83557548187082	38	M	II	G2	No	1521
TCGA-CV-7429-01	107	1	5.17272751801285	55	M	IV	G3	Yes	107
TCGA-CR-7388-01	823	1	4.3147617716953	70	F	IV	G2	Yes	823
TCGA-QK-A8ZB-01	542	0	4.21953253717566	68	M	IV	G2	Yes	542
TCGA-CV-7425-01	1718	1	3.80796278689088	77	F	III	G1	No	1718
TCGA-BA-5555-01	520	0	4.4965134808768	54	M	IV	G2	Yes	520
TCGA-CN-6995-01	112	1	4.83040238555629	78	M	IV	G2	Yes	112
TCGA-CN-6020-01	205	1	4.35552376897836	58	M	III	G2	Yes	205
TCGA-CQ-6218-01	1253	0	4.03820788906272	52	F	IV	G2	Yes	1253
TCGA-CR-6467-01	1777	0	4.7268693542372	59	M	III	G3	Yes	1777
TCGA-CV-6933-01	2741	1	4.66139047725853	53	M	III	G2	Yes	2741
TCGA-CV-6945-01	366	1	3.78471335743699	41	M	IV	G2	Yes	366
TCGA-CV-6954-01	2002	1	4.03689011054027	59	M	IV	G2	Yes	2002
TCGA-UF-A719-01	1663	0	4.774644759374	54	M	II	G1	Yes	1663
TCGA-CN-5370-01	259	1	4.8680594990828	78	M	III	G3	Yes	259
TCGA-CQ-6221-01	1000	0	5.15420242781332	79	M	II	G3	Yes	1000
TCGA-CV-7089-01	1972	1	4.39528905998882	74	M	IV	G2	Yes	1972
TCGA-CV-7421-01	2	1	4.82797649329882	76	M	IV	G2	Yes	2
TCGA-TN-A7HI-01	412	0	3.48127310508698	56	M	IV	G3	Yes	412
TCGA-IQ-A61E-01	1147	0	4.09686060243732	55	F	III	G2	Yes	1147
TCGA-F7-8489-01	658	0	4.6322740328065	48	M	II	G1	Yes	658
TCGA-CN-A498-01	773	1	5.01182210468118	61	F	III	G1	Yes	773
TCGA-CR-7369-01	1090	1	5.3369153212808	59	M	IV	G2	Yes	1090
TCGA-BA-6868-01	472	1	4.74671584769678	53	M	IV	G2	Yes	472
TCGA-CV-A45Z-01	1466	1	5.22708256506056	75	M	II	G3	Yes	1466
TCGA-CV-5432-01	3930	0	4.73235061340293	68	M	III	G3	Yes	3930
TCGA-RS-A6TO-01	387	1	5.01524331266841	82	F	IV	G2	No	387
TCGA-BA-A6DG-01	69	1	4.83333034860328	49	M	IV	G2	Yes	69
TCGA-CR-7380-01	606	1	4.67099325163917	58	M	IV	G2	No	606
TCGA-T3-A92N-01	95	1	4.40165094375358	79	M	IV	G3	Yes	95
TCGA-WA-A7H4-01	443	0	4.80315986067498	69	M	II	G3	Yes	443
TCGA-KU-A66S-01	406	1	4.87318815755708	69	F	III	G2	Yes	406
TCGA-CV-5439-01	546	1	4.39408878878398	62	M	IV	G2	Yes	546
TCGA-D6-A6EN-01	687	0	4.21823869925318	71	M	III	G3	Yes	687
TCGA-CQ-7068-01	1309	0	4.57976546034788	80	F	II	G2	No	1309
TCGA-CV-5443-01	2784	0	4.66841984396107	63	M	III	G3	Yes	2784
TCGA-CX-7219-01	1045	0	4.84613222092491	47	M	IV	G2	Yes	1045
TCGA-HD-A6I0-01	210	0	3.94059902429441	56	M	IV	G1	Yes	210
TCGA-CV-5978-01	215	1	5.13654824179779	53	F	IV	G2	Yes	215
TCGA-P3-A5QE-01	1559	0	5.14879177978802	49	M	III	G2	No	1559
TCGA-CR-5250-01	799	0	4.68820833921242	71	M	II	G3	Yes	799
TCGA-P3-A6T7-01	487	1	4.26896579916046	55	M	IV	G2	Yes	487
TCGA-CN-A6UY-01	713	0	4.67284960165427	57	M	IV	G2	Yes	713
TCGA-P3-A5Q6-01	480	1	4.74323488956566	49	M	IV	G3	Yes	480
TCGA-QK-A652-01	645	0	4.66328768473671	60	M	III	G2	No	645
TCGA-CV-6003-01	1665	0	5.2345243127564	50	F	III	G2	No	1665
TCGA-CN-A49A-01	526	1	4.48056242104299	60	M	IV	G2	No	526
TCGA-D6-A4Z9-01	539	0	5.13660155745554	59	M	IV	G2	Yes	539
TCGA-QK-AA3J-01	466	0	5.20380802575812	69	M	I	G3	Yes	466
TCGA-CN-4722-01	1483	0	3.43658829366012	61	F	II	G1	Yes	1483
TCGA-CR-7390-01	1508	0	4.67323981040161	67	M	IV	G2	Yes	1508
TCGA-CV-A6JZ-01	714	0	4.39498737147429	68	M	II	G2	Yes	714
TCGA-CN-5373-01	1584	0	4.16300755271077	55	F	I	G1	Yes	1584
TCGA-CR-7391-01	913	0	3.77128344982436	36	F	I	G1	Yes	913
TCGA-BA-6869-01	644	0	4.55391338951672	62	M	III	G2	Yes	644
TCGA-CV-A6K0-01	606	0	4.71078439713902	58	M	I	G3	No	606
TCGA-CN-A63T-01	225	0	4.56349984510101	60	M	IV	G3	Yes	225
TCGA-UF-A7JF-01	1686	0	3.621149303569	80	M	IV	G2	Yes	1686
TCGA-BB-8596-01	2161	0	4.90045144518586	69	F	IV	G3	Yes	2161
TCGA-CV-A45T-01	4856	1	3.94249573845242	64	F	II	G3	Yes	4856
TCGA-D6-6826-01	348	1	4.81692732186253	64	F	IV	G2	No	348
TCGA-CR-6493-01	282	1	5.17851945387782	69	M	IV	G2	Yes	282
TCGA-CX-A4AQ-01	1555	0	4.41929617473576	56	M	IV	G3	Yes	1555
TCGA-CV-6942-01	4282	0	4.0320567503465	73	F	II	G3	No	4282
TCGA-CQ-6228-01	456	1	5.26027035122577	71	F	IV	G2	Yes	456
TCGA-HD-A634-01	130	1	4.49271204562562	56	M	IV	G3	Yes	130
TCGA-CQ-6219-01	479	1	4.80445631708002	50	F	IV	G2	Yes	479
TCGA-F7-A50G-01	616	0	3.54620303500008	66	M	III	G1	Yes	616
TCGA-F7-A61W-01	14	0	5.51072777871496	51	M	IV	G2	Yes	14
TCGA-CV-6950-01	459	1	5.10701406378319	64	M	IV	G2	Yes	459
TCGA-CV-6441-01	292	1	4.25176453110428	60	M	III	G3	Yes	292
TCGA-BB-A5HZ-01	827	0	4.03427735260328	65	M	IV	G2	No	827
TCGA-CN-A6V3-01	742	0	4.73284985152017	61	M	IV	G3	Yes	742
TCGA-MT-A7BN-01	469	0	5.46601036823253	74	M	IV	G3	No	469
TCGA-CQ-5324-01	1593	0	4.38981458161837	59	M	III	G2	Yes	1593
TCGA-CX-7085-01	321	0	3.61023940324543	77	F	I	G2	Yes	321
TCGA-BA-A4II-01	918	0	4.81959666001472	46	M	II	G1	Yes	918
TCGA-HD-7229-01	1027	0	6.34766919926087	60	M	IV	G3	Yes	1027
TCGA-CR-7397-01	754	0	4.00081128780719	44	M	IV	G2	Yes	754
TCGA-CV-7250-01	2900	1	4.39537132772672	64	M	IV	G1	Yes	2900
TCGA-UF-A71A-06	86	1	5.72777073315818	67	M	IV	G1	Yes	86
TCGA-D6-8568-01	759	0	4.72433921847023	62	M	II	G2	Yes	759
TCGA-CR-6478-01	183	1	4.74914270249915	66	F	IV	G3	Yes	183
TCGA-CV-A45O-01	851	0	2.50235606381114	57	M	III	G2	Yes	851
TCGA-CN-6021-01	276	1	4.58946988544642	63	F	III	G2	Yes	276
TCGA-T2-A6X2-01	987	0	4.31565317195638	82	M	III	G1	Yes	987
TCGA-CQ-5329-01	2143	0	4.46166606470198	46	F	II	G2	No	2143
TCGA-CN-6019-01	1038	0	4.56594440440876	61	M	IV	G2	Yes	1038
TCGA-CV-A45V-01	32	1	4.11393381821952	87	F	IV	G1	No	32
TCGA-BA-7269-01	1273	0	4.59044034039193	61	M	III	G1	Yes	1273
TCGA-CR-6477-01	514	0	4.3512749612217	56	F	IV	G2	Yes	514
TCGA-CR-6487-01	234	0	4.44060011622616	50	M	I	G3	Yes	234
TCGA-CQ-5327-01	1660	0	4.36161397717628	61	F	IV	G2	No	1660
TCGA-CR-5243-01	2562	0	5.05510886776266	51	M	IV	G3	No	2562
TCGA-BB-4225-01	146	0	4.21948607207079	73	M	IV	G3	Yes	146
TCGA-UF-A7JC-01	546	1	4.33566904037763	42	M	IV	G1	Yes	546
TCGA-CV-5976-01	1478	0	4.97670731184688	50	M	IV	G2	Yes	1478
TCGA-MZ-A6I9-01	489	1	4.51057588343478	68	M	IV	G2	Yes	489
TCGA-BA-4077-01	1134	1	5.216159932302	45	F	IV	G2	Yes	1134
TCGA-CR-7371-01	94	1	5.07920741837817	45	F	III	G2	Yes	94
TCGA-CQ-A4CH-01	379	1	4.85321721996629	58	M	II	G2	No	379
TCGA-CV-6436-01	1899	0	2.84873810107701	62	M	IV	G1	Yes	1899
TCGA-BA-4074-01	462	1	6.46501779071407	69	M	IV	G3	Yes	462
TCGA-QK-A64Z-01	641	1	4.84969908364072	79	F	IV	G1	No	641
TCGA-CN-6989-01	980	1	4.97730740314375	64	M	IV	G2	Yes	980
TCGA-CR-7399-01	181	0	4.61101889368385	60	F	IV	G3	Yes	181
TCGA-CN-5359-01	377	1	4.2278565730605	59	M	IV	G2	Yes	377
TCGA-CV-6953-01	1641	1	2.88328844987757	80	F	III	G1	No	1641
TCGA-CR-6481-01	311	0	4.58891847211733	47	M	IV	G2	No	311
TCGA-BB-4227-01	134	0	4.99867391466741	66	M	IV	G2	Yes	134
TCGA-IQ-A61G-01	360	0	4.73203578751781	57	M	IV	G2	Yes	360
TCGA-CQ-6229-01	1179	0	4.3270549688024	61	M	II	G2	No	1179
TCGA-CV-7423-01	3059	1	4.29553937040683	65	M	II	G1	Yes	3059
TCGA-BA-A4IH-01	622	0	5.31896392029008	57	M	IV	G3	Yes	622
TCGA-BA-4076-01	415	1	4.30591946413916	39	M	IV	G2	Yes	415
TCGA-BA-6872-01	384	1	4.35335152366631	47	M	IV	G2	Yes	384
TCGA-CN-4738-01	436	1	4.76341688629764	53	M	IV	G2	Yes	436
TCGA-HD-A633-01	421	0	3.99148103055023	74	M	IV	G2	No	421
TCGA-CN-4727-01	1560	0	4.94232213317536	56	M	IV	G2	Yes	1560
TCGA-CN-6997-01	988	1	5.08386434920756	66	M	IV	G3	Yes	988
TCGA-CV-A45W-01	1398	1	4.01248822358115	75	M	II	G2	Yes	1398
TCGA-CR-7370-01	105	0	5.19550902623561	72	F	II	G2	Yes	105
TCGA-CR-5247-01	358	0	4.95577310522823	48	M	III	G2	Yes	358
TCGA-KU-A6H7-01	586	0	5.18039057131686	55	F	IV	G2	Yes	586
TCGA-CN-A63V-01	679	0	4.0164963198962	59	M	IV	G2	Yes	679
TCGA-CV-7418-01	789	1	4.92881561827691	62	M	IV	G2	Yes	789
TCGA-CR-7398-01	156	0	5.3773493695462	53	F	II	G2	Yes	156
TCGA-MT-A51X-01	242	0	4.62939159408092	30	M	IV	G1	Yes	242
TCGA-DQ-5624-01	1778	0	3.93481840747871	43	F	IV	G2	No	1778
TCGA-CR-7373-01	889	0	4.64672717973858	66	M	IV	G2	Yes	889
TCGA-CR-7394-01	1346	0	3.75607323068658	70	M	IV	G2	Yes	1346
TCGA-CV-7428-01	1671	1	4.89598599440712	47	M	IV	G2	Yes	1671
TCGA-CV-7438-01	194	1	4.77447081781102	87	F	I	G3	No	194
TCGA-CV-A45P-01	639	0	3.77861861365207	82	F	I	G2	No	639
TCGA-CV-5434-01	3314	1	4.4243174803758	60	M	IV	G2	Yes	3314
TCGA-CV-A6K1-01	685	0	4.4736310765512	65	M	IV	G2	Yes	685
TCGA-CV-5441-01	2886	0	4.44717582028379	58	M	IV	G3	Yes	2886
TCGA-CR-7395-01	930	0	4.20953914494608	80	F	II	G2	Yes	930
TCGA-IQ-7632-01	441	0	4.05810864940117	68	F	IV	G1	Yes	441
TCGA-CV-6935-01	295	1	4.2368216836976	67	M	IV	G3	Yes	295
TCGA-CV-7446-01	1093	1	4.97334952797854	66	M	IV	G2	Yes	1093
TCGA-CV-7435-01	4680	1	4.94635189241276	57	F	IV	G2	Yes	4680
TCGA-UF-A7JO-01	631	1	4.78124429330452	79	F	IV	G2	No	631
TCGA-CN-4734-01	1690	0	4.32921690190874	70	M	II	G2	Yes	1690
TCGA-CR-7404-01	1472	0	3.96605202401623	53	M	IV	G2	No	1472
TCGA-HD-8634-01	385	1	3.94822704387917	51	F	I	G2	Yes	385
TCGA-CR-6492-01	479	0	4.50300519544904	78	M	III	G3	Yes	479
TCGA-BA-6871-01	108	1	4.77835052555925	75	M	IV	G2	Yes	108
TCGA-CV-7247-01	577	1	4.38248050640164	55	M	III	G2	No	577
TCGA-H7-A76A-01	637	0	4.26620184969397	57	M	IV	G2	Yes	637
TCGA-CV-A6JU-01	110	0	4.4220782256556	61	F	IV	G2	Yes	110
TCGA-CN-A642-01	82	1	4.83768595514945	57	M	IV	G3	Yes	82
TCGA-CV-A6JM-01	194	1	4.13468916455361	85	M	IV	G2	No	194
TCGA-CV-6959-01	256	1	5.1783640818468	48	M	III	G2	No	256
TCGA-CV-7100-01	274	1	5.40481458546166	66	M	III	G3	Yes	274
TCGA-F7-A61S-01	576	0	4.92663520323068	62	M	III	G1	Yes	576
TCGA-MT-A67D-01	56	0	4.63190167786241	55	M	II	G2	Yes	56
TCGA-CN-5364-01	493	1	4.82937771532722	55	M	IV	G2	Yes	493
TCGA-CQ-5331-01	1399	0	4.03950691856042	73	F	IV	G2	Yes	1399
TCGA-CN-6018-01	580	1	4.82612642137027	85	F	IV	G2	No	580
TCGA-CV-A45U-01	1079	1	4.50693193604357	59	M	IV	G1	Yes	1079
TCGA-UF-A718-01	1971	0	4.42952893124929	62	M	IV	G2	Yes	1971
TCGA-CV-6956-01	217	1	4.64110089825192	67	M	III	G2	Yes	217
TCGA-CN-A499-01	717	0	5.14031649406751	60	F	II	G2	No	717
TCGA-BB-8601-01	624	0	5.57837420104743	84	M	III	G2	Yes	624
TCGA-D6-A6EQ-01	368	0	4.60487786842884	57	M	IV	G3	No	368
TCGA-CN-6998-01	357	1	4.33785378487762	53	M	IV	G2	Yes	357
TCGA-BA-A6D8-01	850	0	3.87203087137269	59	M	IV	G2	Yes	850
TCGA-F7-A50J-01	947	0	4.36119987049101	67	F	III	G2	Yes	947
TCGA-IQ-A61I-01	2	1	3.64337136278549	63	M	IV	G3	No	2
TCGA-CV-7104-01	393	1	4.8874082907255	61	F	IV	G2	No	393
TCGA-BA-A6DI-01	336	1	4.70543056871799	62	M	III	G2	Yes	336
TCGA-CV-5442-01	2327	0	4.41339775638169	76	F	IV	G3	Yes	2327
TCGA-D6-6823-01	701	0	4.80688596996047	50	M	II	G2	Yes	701
TCGA-F7-A61V-01	759	0	4.16887465779668	54	M	II	G1	Yes	759
TCGA-CN-4733-01	1586	0	4.33415348412221	61	M	III	G3	No	1586
TCGA-CR-7379-01	1036	0	4.38144258629944	78	F	IV	G2	Yes	1036
TCGA-CV-7245-01	797	0	4.53173078437195	62	M	IV	G2	Yes	797
TCGA-CV-7254-01	1459	1	4.58604411644661	55	M	II	G3	Yes	1459
TCGA-UF-A7JJ-01	549	0	3.96507314930779	68	M	IV	G1	Yes	549
TCGA-CN-5358-01	261	1	3.99351133615112	60	M	II	G2	Yes	261
TCGA-CV-5436-01	584	1	4.87177466553986	65	M	IV	G2	Yes	584
TCGA-BB-4217-01	187	0	4.69062940528369	68	M	IV	G3	Yes	187
TCGA-CN-4731-01	998	1	5.01160297822562	63	F	IV	G3	Yes	998
TCGA-CV-7178-01	2166	1	4.43778702110964	64	F	IV	G3	Yes	2166
TCGA-F7-A623-01	616	0	4.10244817792658	70	M	IV	G1	Yes	616
TCGA-CQ-5332-01	317	1	5.18134112447331	87	M	III	G2	Yes	317
TCGA-CQ-7069-01	1274	0	4.86014838362909	77	F	II	G2	No	1274
TCGA-D6-6825-01	491	0	4.59620764992542	73	M	I	G2	Yes	491
TCGA-P3-A6SX-01	1430	1	4.87795033452058	67	M	III	G2	Yes	1430
TCGA-CV-7432-01	2570	1	4.80555558413258	79	M	II	G1	Yes	2570
TCGA-KU-A6H8-01	327	1	3.92034094457094	41	M	IV	G3	Yes	327
TCGA-CQ-5326-01	89	1	5.00418225616749	67	M	IV	G3	Yes	89
TCGA-DQ-5625-01	1133	1	5.04769542249255	52	F	II	G2	Yes	1133
TCGA-CV-5977-01	1840	0	4.89093788416799	66	M	IV	G2	Yes	1840
TCGA-UF-A7JD-01	739	1	4.90226656908307	71	M	IV	G3	Yes	739
TCGA-CR-7385-01	997	0	4.81090062166475	42	M	IV	G2	Yes	997
TCGA-CQ-7071-01	1311	0	4.19329865106882	76	F	III	G2	No	1311
TCGA-T2-A6X0-01	216	0	5.06070457702519	49	M	IV	G2	Yes	216
TCGA-CR-7367-01	1440	0	3.92235961911319	52	M	IV	G1	Yes	1440
TCGA-CV-A465-01	215	1	4.7471886528418	24	M	III	G1	No	215
TCGA-BA-5557-01	623	0	3.78450398292957	41	F	III	G2	No	623
TCGA-CN-6016-01	1443	0	3.72975939874538	64	M	IV	G2	Yes	1443
TCGA-F7-7848-01	1131	0	5.22172630924773	47	M	IV	G2	Yes	1131
TCGA-CN-6017-01	853	1	3.73115065020164	55	M	IV	G2	Yes	853
TCGA-QK-A8Z8-01	171	1	4.95380998870475	60	F	IV	G2	Yes	171
TCGA-MT-A51W-01	437	0	4.45764025355503	52	F	I	G2	Yes	437
TCGA-CV-6940-01	804	1	4.9148467207183	80	F	III	G2	Yes	804
TCGA-UF-A7JS-01	680	1	2.89246874476495	59	M	IV	G2	Yes	680
TCGA-CV-A45R-01	5480	0	4.35188270039453	46	M	III	G1	Yes	5480
TCGA-MT-A67A-01	914	0	2.97967784134432	85	F	I	G2	No	914
TCGA-CV-7414-01	14	1	5.49083964793742	78	M	IV	G2	Yes	14
TCGA-CR-7374-01	30	0	4.93774456209814	67	F	II	G2	Yes	30
TCGA-CV-6941-01	342	1	4.68701588345034	51	M	III	G2	Yes	342
TCGA-CN-6013-01	727	1	4.2362553386773	56	M	IV	G3	No	727
TCGA-QK-A6VC-01	600	0	4.29957437060887	62	F	IV	G2	Yes	600
TCGA-QK-A8Z9-01	449	1	4.72362954774812	56	M	IV	G2	Yes	449
TCGA-QK-A6VB-01	641	0	5.49859873213313	66	M	IV	G2	Yes	641
TCGA-D6-6827-01	568	0	4.34175097005762	55	F	I	G3	Yes	568
TCGA-CR-7382-01	796	0	4.88879194664314	49	M	IV	G2	No	796
TCGA-P3-A5QA-01	2182	0	5.35728103400627	41	M	I	G3	No	2182
TCGA-CV-5979-01	1315	0	5.13259740545164	26	M	IV	G2	No	1315
TCGA-CV-A6JE-01	1075	0	4.27101474232914	78	M	II	G2	Yes	1075
TCGA-CN-6996-01	530	1	4.63455842031858	58	F	IV	G2	No	530
TCGA-TN-A7HL-01	619	0	4.80657668736769	59	M	IV	G2	Yes	619
TCGA-CN-A63W-01	377	1	5.08702147879072	48	F	IV	G2	Yes	377
TCGA-CN-4730-01	817	0	4.73431943021488	62	M	IV	G2	Yes	817
TCGA-CR-5248-01	1663	0	3.66302575649798	53	M	IV	G3	Yes	1663
TCGA-CV-6936-01	166	1	4.2870067868649	68	M	IV	G2	Yes	166
TCGA-DQ-5630-01	1030	0	5.27006541148558	73	M	III	G2	Yes	1030
TCGA-CR-7393-01	993	0	4.11865873355048	26	M	III	G2	No	993
TCGA-CV-6951-01	915	1	4.53200519379057	57	M	IV	G2	Yes	915
TCGA-CV-7103-01	1591	1	4.87494938983779	49	M	IV	G2	Yes	1591
TCGA-CQ-A4CG-01	430	1	5.15956864173076	78	F	III	G2	Yes	430
TCGA-CQ-6220-01	985	1	4.30319624698775	69	M	III	G2	No	985
TCGA-BA-4078-01	276	1	5.40228559187	83	M	IV	G2	Yes	276
TCGA-CV-5973-01	2641	0	3.86730345375992	62	F	III	G3	No	2641
TCGA-CV-5440-01	3270	0	4.38686611539981	52	M	IV	G3	Yes	3270
TCGA-CR-7365-01	1191	0	4.44380553873658	60	M	IV	G2	Yes	1191
TCGA-IQ-A61J-01	1021	0	4.40313817396262	54	M	IV	G1	No	1021
TCGA-BB-4224-01	278	0	4.75526682765398	52	M	IV	G2	No	278
TCGA-TN-A7HJ-01	403	0	4.01591677210689	51	M	IV	G2	No	403
TCGA-BB-A5HU-01	782	0	5.2218654838034	47	M	IV	G2	No	782
TCGA-BA-A6DA-01	351	0	3.73472045733098	41	F	IV	G2	Yes	351
TCGA-IQ-7631-01	1172	0	3.08929474904246	60	F	II	G1	Yes	1172
TCGA-BB-A6UO-01	268	1	4.20565837981423	61	F	IV	G2	Yes	268
TCGA-CR-6488-01	379	0	4.35342916020206	68	F	II	G2	No	379
TCGA-T3-A92M-01	417	0	4.61060557999446	52	M	IV	G2	Yes	417
TCGA-H7-7774-01	407	0	3.25164335859503	75	F	IV	G2	Yes	407
TCGA-CQ-6227-01	129	1	4.96025684360989	77	M	IV	G2	Yes	129
TCGA-D6-A4ZB-01	376	0	4.16383682431448	61	M	III	G2	Yes	376
TCGA-P3-A5QF-01	330	1	5.50199637005538	49	M	IV	G2	No	330
TCGA-D6-6516-01	773	0	3.67881560302495	69	M	I	G2	Yes	773
TCGA-CN-5356-01	1409	0	4.40371764212246	56	M	III	G2	Yes	1409
TCGA-QK-A6IH-01	653	0	4.81704504045091	65	F	IV	G2	No	653
TCGA-CV-7099-01	243	1	4.4920710871103	85	F	II	G2	Yes	243
TCGA-CV-7434-01	218	1	5.61185696646737	64	M	IV	G2	Yes	218
TCGA-C9-A480-01	386	0	4.07808033950289	45	F	III	G1	No	386
TCGA-CQ-7063-01	2133	0	4.11807727297489	59	F	I	G1	Yes	2133
TCGA-CR-6472-01	1050	0	4.75375962193941	59	M	IV	G3	No	1050
TCGA-CN-A641-01	367	0	3.72348211080696	47	M	IV	G2	Yes	367
TCGA-CV-6961-01	76	1	5.07497204465742	61	M	II	G3	Yes	76
TCGA-CN-4741-01	2239	0	4.65209063163495	75	M	IV	G2	Yes	2239
TCGA-T2-A6WZ-01	484	1	3.64502141667946	53	M	IV	G2	Yes	484
TCGA-CV-7097-01	385	1	4.86121100345716	53	M	II	G3	Yes	385
TCGA-HL-7533-01	1057	0	4.99437606719181	65	M	IV	G3	Yes	1057
TCGA-CV-A464-01	1722	0	4.74390267928631	48	M	III	G2	Yes	1722
TCGA-HD-8224-01	446	1	4.91146149920093	63	M	IV	G3	No	446
TCGA-P3-A6T4-01	62	1	4.75137802244915	54	M	IV	G2	Yes	62
TCGA-D6-A6EO-01	759	0	5.07594330439555	44	M	IV	G2	Yes	759
TCGA-BB-A5HY-01	321	1	5.11495830877857	64	M	IV	G3	Yes	321
TCGA-CN-5361-01	2120	1	4.91606575224328	80	M	IV	G2	Yes	2120
TCGA-CN-4723-01	1699	0	4.2961563556234	67	M	IV	G2	Yes	1699
TCGA-CR-7372-01	759	0	4.38430543413015	45	M	I	G1	No	759
TCGA-CQ-5323-01	1466	0	4.42748549621666	82	M	I	G2	Yes	1466
TCGA-QK-A6II-01	284	1	3.57411362134702	52	M	IV	G2	Yes	284
TCGA-BA-6870-01	451	1	3.90325041554979	60	F	IV	G2	Yes	451
TCGA-CQ-6222-01	2016	0	3.63801589645737	63	M	IV	G2	Yes	2016
TCGA-CQ-A4CD-01	1022	0	4.74635576712712	69	M	IV	G3	No	1022
TCGA-F7-A624-01	378	0	4.63827081823609	73	M	II	G3	No	378
TCGA-BA-A4IF-01	895	0	4.60247469639922	59	M	IV	G2	Yes	895
TCGA-CV-A6JD-01	182	1	5.12138846350904	82	F	IV	G3	Yes	182
TCGA-F7-A620-01	543	0	4.45414298462067	47	M	III	G1	Yes	543
TCGA-BB-4223-01	3221	0	5.05675691879274	48	M	IV	G3	No	3221
TCGA-HD-7831-01	667	0	5.03159810510958	74	M	IV	G2	No	667
TCGA-CV-A6JO-01	197	1	4.0757978709964	69	M	IV	G2	Yes	197
TCGA-CR-7376-01	972	0	4.6671484518819	83	M	III	G2	Yes	972
TCGA-P3-A6T3-01	577	1	4.82390218007865	49	M	IV	G2	No	577
TCGA-CV-7433-01	601	1	4.2081972843814	49	M	IV	G3	Yes	601
TCGA-CV-7263-01	560	1	4.31334744645264	64	M	II	G1	Yes	560
TCGA-CN-6992-01	1066	0	5.44966371319456	61	M	IV	G2	Yes	1066
TCGA-CV-7427-01	4760	1	4.48772429208522	73	F	II	G1	Yes	4760
TCGA-CV-6939-01	666	1	5.45820152473794	60	M	IV	G3	No	666
TCGA-CV-7422-01	1037	1	5.18013592353975	60	F	IV	G3	Yes	1037
TCGA-CV-5970-01	406	1	4.16579137442393	59	M	IV	G2	Yes	406
TCGA-CR-7364-01	1435	0	4.84853781578114	66	M	III	G2	Yes	1435
TCGA-CV-5431-01	522	1	4.1609927727559	73	M	IV	G3	Yes	522
TCGA-QK-A6IJ-01	387	0	3.32514172296351	71	M	III	G3	Yes	387
TCGA-QK-AA3K-01	253	0	4.79169948433377	60	M	IV	G2	Yes	253
TCGA-CN-4728-01	1724	0	4.12602296755415	56	M	IV	G2	Yes	1724
TCGA-UF-A7JV-01	90	1	4.9121564286335	62	F	IV	G2	No	90
TCGA-UP-A6WW-01	518	0	4.16864203555884	58	M	IV	G2	No	518
TCGA-CQ-A4CI-01	950	0	5.24946809634867	73	M	III	G3	Yes	950
TCGA-C9-A47Z-01	191	1	4.83844759254846	72	F	III	G1	No	191
TCGA-CV-6960-01	862	1	5.04114658903692	49	M	III	G3	Yes	862
TCGA-D6-8569-01	770	0	4.79254304690811	52	M	II	G2	Yes	770
TCGA-CQ-6224-01	1721	0	4.99604520672915	52	M	IV	G3	Yes	1721
TCGA-CV-A6K2-01	317	1	4.73104743933735	79	M	IV	G1	Yes	317
TCGA-CV-6433-01	641	0	4.84579612072767	57	M	II	G3	Yes	641
TCGA-CR-6482-01	345	0	4.28737625015885	62	M	IV	G3	Yes	345
TCGA-DQ-7588-01	427	1	4.22807214313782	66	M	III	G3	Yes	427
TCGA-CV-A45X-01	198	1	3.86791622680306	47	M	IV	G2	Yes	198
TCGA-D6-A74Q-01	710	0	4.98308024784021	67	M	IV	G3	Yes	710
TCGA-CR-6480-01	362	0	4.96173907260414	53	M	IV	G2	No	362
TCGA-QK-A6IG-01	222	1	5.02836581687599	69	M	III	G2	Yes	222
TCGA-T2-A6WX-01	209	1	4.87421170504236	73	F	III	G1	No	209
TCGA-CV-6952-01	185	1	4.47655666692002	65	F	IV	G1	Yes	185
TCGA-CR-7392-01	1425	0	4.54521470997773	67	F	IV	G1	Yes	1425
TCGA-IQ-A61H-01	1138	0	5.03519719596364	76	M	II	G2	Yes	1138
TCGA-HD-A6HZ-01	111	0	4.17908900820845	79	F	III	G2	No	111
TCGA-CV-A45Q-01	5152	1	2.77150531594949	69	F	IV	G1	Yes	5152
TCGA-CQ-7065-01	1628	0	4.5797171961588	40	M	II	G2	No	1628
TCGA-D6-6515-01	403	1	4.87505755189678	82	F	II	G3	No	403
TCGA-F7-A622-01	359	1	4.21627636036376	75	M	III	G1	No	359
TCGA-CV-6943-01	602	1	4.18822682847555	74	M	III	G2	Yes	602
TCGA-CV-7183-01	3981	0	3.24870180506901	53	M	II	G1	Yes	3981
TCGA-CV-7407-01	1081	1	4.44102526084551	67	F	II	G2	No	1081
TCGA-CN-6988-01	318	0	4.18364530539466	47	M	IV	G3	Yes	318
TCGA-CV-7238-01	2727	0	4.19185476055552	69	F	II	G2	No	2727
TCGA-BA-A6DD-01	173	1	4.59731067114316	44	M	IV	G2	Yes	173
TCGA-P3-A6T2-01	2298	0	5.04057686137639	45	M	IV	G2	No	2298
TCGA-CV-7261-01	1512	0	5.22132417398639	57	M	IV	G2	Yes	1512
TCGA-CN-5366-01	360	1	4.80197602069468	51	M	IV	G2	Yes	360
TCGA-CQ-7072-01	2359	0	4.99040580593206	51	M	II	G3	Yes	2359
TCGA-CV-7411-01	2717	1	3.24709202707157	64	F	IV	G1	Yes	2717
TCGA-CN-5355-01	1278	0	3.79935674981253	64	M	IV	G2	Yes	1278
TCGA-CN-6022-01	281	1	5.00704296961168	49	M	IV	G3	Yes	281
TCGA-H7-A6C4-01	414	0	4.22761786861066	35	F	IV	G2	Yes	414
TCGA-BA-A6DB-01	216	0	4.25418584650111	24	F	I	G1	No	216
TCGA-CV-7101-01	160	1	4.07614004389728	80	M	II	G2	Yes	160
TCGA-CQ-6225-01	403	1	4.38247358940615	65	M	III	G2	Yes	403
TCGA-BA-5558-01	1995	0	4.06941002395508	65	M	IV	G1	No	1995
TCGA-CN-4729-01	392	0	4.04632516342675	73	M	III	G2	Yes	392
TCGA-CV-5971-01	701	0	4.14184964733092	60	M	IV	G2	Yes	701
TCGA-BA-A6DJ-01	407	1	4.50356499599223	62	M	IV	G2	Yes	407
TCGA-CQ-A4C7-01	353	1	4.54583249245475	88	M	III	G3	Yes	353
TCGA-CV-7095-01	572	1	4.41889830058292	87	F	II	G2	Yes	572
TCGA-D6-6824-01	77	0	4.99466570410589	61	M	IV	G2	Yes	77
TCGA-CV-A6JT-01	852	0	3.94168853129095	65	M	II	G2	No	852
TCGA-CN-6010-01	1523	0	4.1690831837811	53	M	IV	G2	Yes	1523
TCGA-P3-A5Q5-01	910	0	4.44843186689011	54	M	IV	G3	Yes	910
TCGA-D6-A6EK-01	875	0	3.31294102485945	67	M	III	G1	Yes	875
TCGA-BA-A4IG-01	855	0	5.20570138307939	77	M	IV	G3	Yes	855
TCGA-WA-A7GZ-01	625	1	4.40565886803497	58	M	II	G2	Yes	625
TCGA-CR-7368-01	1245	0	5.21286500656418	54	M	IV	G2	Yes	1245
TCGA-CN-A49B-01	904	0	4.91890139068853	71	M	III	G3	Yes	904
TCGA-P3-A6SW-01	1120	0	3.37186548984017	50	M	IV	G3	Yes	1120
TCGA-BA-6873-01	122	0	5.10603837146313	28	M	IV	G2	Yes	122
TCGA-UF-A7JK-01	424	1	4.4900116839936	59	M	IV	G2	Yes	424
TCGA-CQ-A4C9-01	707	0	4.29668499016426	56	M	III	G2	Yes	707
TCGA-CN-4739-01	1394	1	4.11416709954703	71	M	IV	G2	Yes	1394
TCGA-CN-4735-01	1737	0	5.19934647487036	52	M	IV	G3	Yes	1737
TCGA-CV-7091-01	3381	0	4.25198413034041	54	M	I	G3	Yes	3381
TCGA-CV-A45Y-01	2703	1	4.10096924038657	61	M	IV	G3	Yes	2703
TCGA-CV-7243-01	954	0	4.21636173497113	50	M	III	G2	No	954
TCGA-CN-6011-01	933	0	4.6548536693279	57	M	IV	G3	Yes	933
TCGA-CQ-5325-01	654	1	4.18911291734477	65	M	I	G2	Yes	654
TCGA-DQ-7591-01	622	0	4.02476291709895	62	M	IV	G4	Yes	622
TCGA-UF-A71D-01	1461	0	4.35448742351976	54	F	IV	G2	Yes	1461
TCGA-CV-7242-01	1095	0	4.48301602855332	60	F	II	G2	Yes	1095
TCGA-DQ-5629-01	941	1	5.27459340569265	64	M	IV	G2	Yes	941
TCGA-UF-A7JT-01	993	1	4.73114521823497	72	F	IV	G3	No	993
TCGA-BA-A6DE-01	440	0	5.30215086078074	70	F	II	G2	Yes	440
TCGA-CV-6937-01	624	1	4.35476949601686	71	M	II	G2	Yes	624
TCGA-CN-5369-01	380	1	4.38639711225581	90	F	IV	G3	Yes	380
TCGA-CN-6024-01	337	1	4.41299825197589	66	M	IV	G2	Yes	337
TCGA-CV-6934-01	65	1	4.63189004022173	66	F	IV	G2	Yes	65
TCGA-F7-8298-01	995	0	5.38920540442978	58	M	I	G1	Yes	995
TCGA-CV-A468-01	464	1	4.09236814212568	42	M	IV	G2	Yes	464
TCGA-CV-7424-01	453	1	4.4130388845961	67	M	IV	G2	Yes	453
TCGA-CN-5374-01	1732	1	4.50178305794886	56	F	IV	G3	Yes	1732
TCGA-BA-5152-01	1288	0	4.05272888467577	56	M	IV	G2	No	1288
TCGA-UF-A7J9-01	1358	0	4.85069942693477	75	M	IV	G2	Yes	1358
TCGA-CR-7377-01	279	1	4.69718999699028	58	M	IV	G3	Yes	279
TCGA-CV-A460-01	1838	1	5.29610127838414	72	M	IV	G3	Yes	1838
TCGA-CX-7082-01	11	1	5.27825615666021	82	M	IV	G2	Yes	11
TCGA-RS-A6TP-01	516	0	4.11463354906894	58	M	II	G3	Yes	516
TCGA-CR-6474-01	564	1	4.4243577954487	51	M	IV	G2	Yes	564
TCGA-IQ-A6SG-01	579	0	3.82187345276294	61	F	III	G2	No	579
TCGA-CR-7389-01	392	0	4.17015741692149	55	M	III	G2	Yes	392
TCGA-CN-A63U-01	964	0	4.7478116593355	50	M	IV	G3	Yes	964
TCGA-P3-A6T0-01	578	0	4.7613597468471	47	F	IV	G2	Yes	578
TCGA-CR-7383-01	521	1	4.90565897027205	79	F	I	G2	Yes	521
TCGA-UF-A7JA-01	2265	0	5.36078564490772	66	F	IV	G2	Yes	2265
TCGA-CV-5435-01	2319	1	5.00573681681316	57	M	IV	G3	Yes	2319
TCGA-CN-6012-01	1460	0	3.98702975054898	66	M	IV	G2	Yes	1460
TCGA-KU-A66T-01	552	0	5.27741201755903	53	F	IV	G2	No	552
TCGA-CV-7252-01	151	1	4.74653850581187	62	F	IV	G2	No	151
TCGA-QK-A8ZA-01	371	1	4.31839638623702	60	M	IV	G2	Yes	371
TCGA-HD-A4C1-01	11	0	4.7782138340235	41	F	IV	G1	No	11
TCGA-CN-6994-01	1183	0	3.73992369102814	67	M	IV	G2	Yes	1183
TCGA-P3-A6T6-01	395	1	3.44359339134996	53	M	IV	G3	No	395
TCGA-CR-6473-01	1125	0	4.18947668909787	68	M	IV	G3	Yes	1125
TCGA-CV-7255-01	64	1	5.33278668903663	32	F	IV	G2	No	64
TCGA-BA-A8YP-01	499	0	5.0174988335346	50	M	IV	G2	Yes	499
