# Supplementary material for: Ferroptosis-related gene ATG5 is a novel prognostic biomarker in nasopharyngeal carcinoma and head and neck squamous cell carcinoma
Source: Front Bioeng Biotechnol. 2022 Sep 15;10:1006535. doi: 10.3389/fbioe.2022.1006535 (PMC9520473; doi:10.3389/fbioe.2022.1006535)
Supplement: Supplementary file 3 [file DataSheet1.ZIP › Source data Fig.3 and Fig.4/Fig.4/Kaplan-Meier survival analysis of ATG5 from TCGA dataset.csv]

sampleID	time	Staus	RS	Label
TCGA-CV-A463-01	0.063013699	1	4.095097375	Low groups
TCGA-CV-7102-01	0.153424658	1	4.670959272	High groups
TCGA-BA-A6DL-01	1.706849315	0	4.371405525	Low groups
TCGA-CR-6471-01	3.293150685	1	4.351359777	Low groups
TCGA-CQ-A4CE-01	2.457534247	0	4.017815038	Low groups
TCGA-CQ-5333-01	0.934246575	1	4.337247243	Low groups
TCGA-DQ-7592-01	3.131506849	0	4.8434764	High groups
TCGA-UF-A71E-01	4.120547945	1	4.635295859	High groups
TCGA-D6-A6EM-01	0.635616438	0	4.622690272	High groups
TCGA-CV-7416-01	2.090410959	1	4.646807808	High groups
TCGA-CN-4737-01	1.712328767	0	4.488868441	Low groups
TCGA-IQ-A6SH-01	1.290410959	0	4.4675273	Low groups
TCGA-CV-6938-01	0.394520548	1	4.599710553	Low groups
TCGA-CR-7401-01	2.950684932	0	4.263650425	Low groups
TCGA-D6-A6EP-01	1.161643836	0	4.424364515	Low groups
TCGA-UF-A71B-01	4.126027397	0	4.941514829	High groups
TCGA-CR-7402-01	2.495890411	0	4.800641097	High groups
TCGA-IQ-A61O-01	1.153424658	1	4.532778249	Low groups
TCGA-IQ-7630-01	1.328767123	0	4.775013657	High groups
TCGA-CQ-A4CB-01	2.446575342	0	5.252105274	High groups
TCGA-MT-A67F-01	1.052054795	0	4.267213665	Low groups
TCGA-HD-7832-01	2.290410959	0	4.675607075	High groups
TCGA-QK-A8Z7-01	1.073972603	0	4.978790527	High groups
TCGA-BA-4075-01	0.775342466	1	6.071337931	High groups
TCGA-CN-4740-01	2.298630137	1	4.255961416	Low groups
TCGA-H7-8502-01	1.254794521	0	5.116094392	High groups
TCGA-CV-5966-01	1.493150685	1	5.017872927	High groups
TCGA-BA-5151-01	1.978082192	0	4.434307964	Low groups
TCGA-CV-7410-01	17.58082192	1	4.928010197	High groups
TCGA-KU-A6H7-06	1.605479452	0	4.804657654	High groups
TCGA-CN-5360-01	5.942465753	0	4.816159356	High groups
TCGA-DQ-5631-01	1.501369863	1	4.594100624	Low groups
TCGA-QK-A6V9-01	2.282191781	0	4.802306973	High groups
TCGA-CV-5430-01	11.61917808	0	4.641991023	High groups
TCGA-CN-A497-01	2.917808219	0	4.60840121	Low groups
TCGA-CV-7177-01	1.816438356	1	4.488110062	Low groups
TCGA-CR-7386-01	3.917808219	0	4.946309779	High groups
TCGA-BA-5153-01	4.82739726	1	5.14970648	High groups
TCGA-CV-7235-01	6.430136986	0	3.948703627	Low groups
TCGA-BA-5556-01	1.98630137	0	4.298958846	Low groups
TCGA-CN-4742-01	1.087671233	1	4.311938997	Low groups
TCGA-HD-8314-01	1.835616438	0	4.476491862	Low groups
TCGA-HD-7754-01	2.145205479	0	5.090002294	High groups
TCGA-P3-A6T8-01	1.095890411	0	4.917465173	High groups
TCGA-CQ-6223-01	3.912328767	0	3.598496224	Low groups
TCGA-CV-5444-01	6.676712329	0	4.404439947	Low groups
TCGA-CN-4726-01	0.389041096	1	4.559748759	Low groups
TCGA-CN-4725-01	3.169863014	0	4.627688542	High groups
TCGA-CV-A461-01	5.654794521	1	4.988407481	High groups
TCGA-CV-A6JN-01	2.482191781	0	3.972306658	Low groups
TCGA-P3-A6T5-01	2.416438356	1	4.422562683	Low groups
TCGA-HD-7753-01	2.37260274	0	4.553679975	Low groups
TCGA-CX-7086-01	1.569863014	0	4.647613841	High groups
TCGA-CV-7568-01	2.539726027	1	4.897598634	High groups
TCGA-CN-5365-01	0.961643836	1	4.388733718	Low groups
TCGA-CV-7430-01	1.356164384	1	5.01452937	High groups
TCGA-CN-5363-01	0.693150685	1	5.049852905	High groups
TCGA-BA-5559-01	5.706849315	1	4.43554859	Low groups
TCGA-CV-7236-01	0.394520548	1	4.80435822	High groups
TCGA-CV-7248-01	1.42739726	1	4.831274304	High groups
TCGA-F7-A50I-01	0.252054795	0	4.843531675	High groups
TCGA-CV-6955-01	0.915068493	1	3.399717984	Low groups
TCGA-UF-A71A-01	0.235616438	1	4.98344057	High groups
TCGA-HD-8635-01	1.904109589	0	4.810900622	High groups
TCGA-UF-A7JH-01	2.454794521	0	3.877439976	Low groups
TCGA-CV-6962-01	0.345205479	1	5.064615597	High groups
TCGA-CN-4736-01	1.082191781	1	4.05205935	Low groups
TCGA-D6-6517-01	0.8	0	4.953642395	High groups
TCGA-CQ-A4C6-01	3.706849315	0	4.939245387	High groups
TCGA-CR-6491-01	1.898630137	0	3.49372418	Low groups
TCGA-CQ-5330-01	5.197260274	0	4.863799723	High groups
TCGA-CV-A6JY-01	1.769863014	0	3.595682673	Low groups
TCGA-CV-7180-01	0.895890411	1	4.121695132	Low groups
TCGA-CQ-5334-01	0.353424658	1	5.013993681	High groups
TCGA-CN-5367-01	0.964383562	1	5.054101763	High groups
TCGA-CR-6484-01	0.969863014	0	4.500521643	Low groups
TCGA-CR-6470-01	4.167123288	0	4.835575482	High groups
TCGA-CV-7429-01	0.293150685	1	5.172727518	High groups
TCGA-CR-7388-01	2.254794521	1	4.314761772	Low groups
TCGA-QK-A8ZB-01	1.484931507	0	4.219532537	Low groups
TCGA-CV-7425-01	4.706849315	1	3.807962787	Low groups
TCGA-BA-5555-01	1.424657534	0	4.496513481	Low groups
TCGA-CN-6995-01	0.306849315	1	4.830402386	High groups
TCGA-CN-6020-01	0.561643836	1	4.355523769	Low groups
TCGA-CQ-6218-01	3.432876712	0	4.038207889	Low groups
TCGA-CR-6467-01	4.868493151	0	4.726869354	High groups
TCGA-CV-6933-01	7.509589041	1	4.661390477	High groups
TCGA-CV-6945-01	1.002739726	1	3.784713357	Low groups
TCGA-CV-6954-01	5.484931507	1	4.036890111	Low groups
TCGA-UF-A719-01	4.556164384	0	4.774644759	High groups
TCGA-CN-5370-01	0.709589041	1	4.868059499	High groups
TCGA-CQ-6221-01	2.739726027	0	5.154202428	High groups
TCGA-CV-7089-01	5.402739726	1	4.39528906	Low groups
TCGA-CV-7421-01	0.005479452	1	4.827976493	High groups
TCGA-TN-A7HI-01	1.128767123	0	3.481273105	Low groups
TCGA-IQ-A61E-01	3.142465753	0	4.096860602	Low groups
TCGA-F7-8489-01	1.802739726	0	4.632274033	High groups
TCGA-CN-A498-01	2.117808219	1	5.011822105	High groups
TCGA-CR-7369-01	2.98630137	1	5.336915321	High groups
TCGA-BA-6868-01	1.293150685	1	4.746715848	High groups
TCGA-CV-A45Z-01	4.016438356	1	5.227082565	High groups
TCGA-CV-5432-01	10.76712329	0	4.732350613	High groups
TCGA-RS-A6TO-01	1.060273973	1	5.015243313	High groups
TCGA-BA-A6DG-01	0.189041096	1	4.833330349	High groups
TCGA-CR-7380-01	1.660273973	1	4.670993252	High groups
TCGA-T3-A92N-01	0.260273973	1	4.401650944	Low groups
TCGA-WA-A7H4-01	1.21369863	0	4.803159861	High groups
TCGA-KU-A66S-01	1.112328767	1	4.873188158	High groups
TCGA-CV-5439-01	1.495890411	1	4.394088789	Low groups
TCGA-D6-A6EN-01	1.882191781	0	4.218238699	Low groups
TCGA-CQ-7068-01	3.58630137	0	4.57976546	Low groups
TCGA-CV-5443-01	7.62739726	0	4.668419844	High groups
TCGA-CX-7219-01	2.863013699	0	4.846132221	High groups
TCGA-HD-A6I0-01	0.575342466	0	3.940599024	Low groups
TCGA-CV-5978-01	0.589041096	1	5.136548242	High groups
TCGA-P3-A5QE-01	4.271232877	0	5.14879178	High groups
TCGA-CR-5250-01	2.189041096	0	4.688208339	High groups
TCGA-P3-A6T7-01	1.334246575	1	4.268965799	Low groups
TCGA-CN-A6UY-01	1.953424658	0	4.672849602	High groups
TCGA-P3-A5Q6-01	1.315068493	1	4.74323489	High groups
TCGA-QK-A652-01	1.767123288	0	4.663287685	High groups
TCGA-CV-6003-01	4.561643836	0	5.234524313	High groups
TCGA-CN-A49A-01	1.44109589	1	4.480562421	Low groups
TCGA-D6-A4Z9-01	1.476712329	0	5.136601557	High groups
TCGA-H7-8501-01	1.263013699	0	5.808421092	High groups
TCGA-QK-AA3J-01	1.276712329	0	5.203808026	High groups
TCGA-CN-4722-01	4.063013699	0	3.436588294	Low groups
TCGA-CR-7390-01	4.131506849	0	4.67323981	High groups
TCGA-CV-7437-01	1.38630137	1	4.673494238	High groups
TCGA-CV-A6JZ-01	1.956164384	0	4.394987371	Low groups
TCGA-CN-5373-01	4.339726027	0	4.163007553	Low groups
TCGA-CR-7391-01	2.501369863	0	3.77128345	Low groups
TCGA-BA-6869-01	1.764383562	0	4.55391339	Low groups
TCGA-CV-A6K0-01	1.660273973	0	4.710784397	High groups
TCGA-CN-A63T-01	0.616438356	0	4.563499845	Low groups
TCGA-UF-A7JF-01	4.619178082	0	3.621149304	Low groups
TCGA-BB-8596-01	5.920547945	0	4.900451445	High groups
TCGA-CV-A45T-01	13.30410959	1	3.942495738	Low groups
TCGA-D6-6826-01	0.953424658	1	4.816927322	High groups
TCGA-CR-6493-01	0.77260274	1	5.178519454	High groups
TCGA-CX-A4AQ-01	4.260273973	0	4.419296175	Low groups
TCGA-CV-6942-01	11.73150685	0	4.03205675	Low groups
TCGA-CQ-6228-01	1.249315068	1	5.260270351	High groups
TCGA-HD-A634-01	0.356164384	1	4.492712046	Low groups
TCGA-CQ-6219-01	1.312328767	1	4.804456317	High groups
TCGA-F7-A50G-01	1.687671233	0	3.546203035	Low groups
TCGA-F7-A61W-01	0.038356164	0	5.510727779	High groups
TCGA-CV-6950-01	1.257534247	1	5.107014064	High groups
TCGA-CV-6441-01	0.8	1	4.251764531	Low groups
TCGA-BB-A5HZ-01	2.265753425	0	4.034277353	Low groups
TCGA-CN-A6V3-01	2.032876712	0	4.732849852	High groups
TCGA-MT-A7BN-01	1.284931507	0	5.466010368	High groups
TCGA-CQ-5324-01	4.364383562	0	4.389814582	Low groups
TCGA-CX-7085-01	0.879452055	0	3.610239403	Low groups
TCGA-BA-A4II-01	2.515068493	0	4.81959666	High groups
TCGA-HD-7229-01	2.81369863	0	6.347669199	High groups
TCGA-CR-7397-01	2.065753425	0	4.000811288	Low groups
TCGA-CV-7250-01	7.945205479	1	4.395371328	Low groups
TCGA-UF-A71A-06	0.235616438	1	5.727770733	High groups
TCGA-D6-8568-01	2.079452055	0	4.724339218	High groups
TCGA-CR-6478-01	0.501369863	1	4.749142702	High groups
TCGA-CV-A45O-01	2.331506849	0	2.502356064	Low groups
TCGA-CN-6021-01	0.756164384	1	4.589469885	Low groups
TCGA-T2-A6X2-01	2.704109589	0	4.315653172	Low groups
TCGA-CQ-5329-01	5.871232877	0	4.461666065	Low groups
TCGA-CN-6019-01	2.843835616	0	4.565944404	Low groups
TCGA-CV-A45V-01	0.087671233	1	4.113933818	Low groups
TCGA-BA-7269-01	3.487671233	0	4.59044034	Low groups
TCGA-CR-6477-01	1.408219178	0	4.351274961	Low groups
TCGA-CR-6487-01	0.64109589	0	4.440600116	Low groups
TCGA-CQ-5327-01	4.547945205	0	4.361613977	Low groups
TCGA-CR-5243-01	7.019178082	0	5.055108868	High groups
TCGA-BB-4225-01	0.4	0	4.219486072	Low groups
TCGA-CV-6948-01	3.531506849	1	4.867911286	High groups
TCGA-UF-A7JC-01	1.495890411	1	4.33566904	Low groups
TCGA-CV-5976-01	4.049315068	0	4.976707312	High groups
TCGA-MZ-A6I9-01	1.339726027	1	4.510575883	Low groups
TCGA-BA-4077-01	3.106849315	1	5.216159932	High groups
TCGA-CR-7371-01	0.257534247	1	5.079207418	High groups
TCGA-CQ-A4CH-01	1.038356164	1	4.85321722	High groups
TCGA-CV-6436-01	5.202739726	0	2.848738101	Low groups
TCGA-BA-4074-01	1.265753425	1	6.465017791	High groups
TCGA-QK-A64Z-01	1.756164384	1	4.849699084	High groups
TCGA-CN-6989-01	2.684931507	1	4.977307403	High groups
TCGA-CR-7399-01	0.495890411	0	4.611018894	High groups
TCGA-CN-5359-01	1.032876712	1	4.227856573	Low groups
TCGA-CV-6953-01	4.495890411	1	2.88328845	Low groups
TCGA-CR-6481-01	0.852054795	0	4.588918472	Low groups
TCGA-BB-4227-01	0.367123288	0	4.998673915	High groups
TCGA-IQ-A61G-01	0.98630137	0	4.732035788	High groups
TCGA-CV-7413-01	0.805479452	1	4.505471776	Low groups
TCGA-CQ-6229-01	3.230136986	0	4.327054969	Low groups
TCGA-CV-7423-01	8.380821918	1	4.29553937	Low groups
TCGA-CV-7253-01	0.989041096	1	3.8623522	Low groups
TCGA-BA-A4IH-01	1.704109589	0	5.31896392	High groups
TCGA-BA-4076-01	1.136986301	1	4.305919464	Low groups
TCGA-BA-6872-01	1.052054795	1	4.353351524	Low groups
TCGA-CN-4738-01	1.194520548	1	4.763416886	High groups
TCGA-HD-A633-01	1.153424658	0	3.991481031	Low groups
TCGA-CN-4727-01	4.273972603	0	4.942322133	High groups
TCGA-CN-6997-01	2.706849315	1	5.083864349	High groups
TCGA-CV-A45W-01	3.830136986	1	4.012488224	Low groups
TCGA-CR-7370-01	0.287671233	0	5.195509026	High groups
TCGA-CR-5247-01	0.980821918	0	4.955773105	High groups
TCGA-KU-A6H7-01	1.605479452	0	5.180390571	High groups
TCGA-CN-A63V-01	1.860273973	0	4.01649632	Low groups
TCGA-CV-7418-01	2.161643836	1	4.928815618	High groups
TCGA-CR-7398-01	0.42739726	0	5.37734937	High groups
TCGA-MT-A51X-01	0.663013699	0	4.629391594	High groups
TCGA-DQ-5624-01	4.871232877	0	3.934818407	Low groups
TCGA-CR-7373-01	2.435616438	0	4.64672718	High groups
TCGA-CR-7394-01	3.687671233	0	3.756073231	Low groups
TCGA-CV-7428-01	4.578082192	1	4.895985994	High groups
TCGA-CV-7438-01	0.531506849	1	4.774470818	High groups
TCGA-CV-A45P-01	1.750684932	0	3.778618614	Low groups
TCGA-CV-5434-01	9.079452055	1	4.42431748	Low groups
TCGA-CV-A6K1-01	1.876712329	0	4.473631077	Low groups
TCGA-CV-5441-01	7.906849315	0	4.44717582	Low groups
TCGA-CR-7395-01	2.547945205	0	4.209539145	Low groups
TCGA-IQ-7632-01	1.208219178	0	4.058108649	Low groups
TCGA-CV-6935-01	0.808219178	1	4.236821684	Low groups
TCGA-CV-7446-01	2.994520548	1	4.973349528	High groups
TCGA-CV-7435-01	12.82191781	1	4.946351892	High groups
TCGA-UF-A7JO-01	1.728767123	1	4.781244293	High groups
TCGA-CN-4734-01	4.630136986	0	4.329216902	Low groups
TCGA-CR-7404-01	4.032876712	0	3.966052024	Low groups
TCGA-HD-8634-01	1.054794521	1	3.948227044	Low groups
TCGA-CR-6492-01	1.312328767	0	4.503005195	Low groups
TCGA-CV-7406-01	4.789041096	1	5.272082927	High groups
TCGA-BA-6871-01	0.295890411	1	4.778350526	High groups
TCGA-CV-7247-01	1.580821918	1	4.382480506	Low groups
TCGA-H7-A76A-01	1.745205479	0	4.26620185	Low groups
TCGA-CV-A6JU-01	0.301369863	0	4.422078226	Low groups
TCGA-CN-A642-01	0.224657534	1	4.837685955	High groups
TCGA-CV-A6JM-01	0.531506849	1	4.134689165	Low groups
TCGA-CV-6959-01	0.701369863	1	5.178364082	High groups
TCGA-CV-7100-01	0.750684932	1	5.404814585	High groups
TCGA-F7-A61S-01	1.578082192	0	4.926635203	High groups
TCGA-MT-A67D-01	0.153424658	0	4.631901678	High groups
TCGA-CN-5364-01	1.350684932	1	4.829377715	High groups
TCGA-CQ-5331-01	3.832876712	0	4.039506919	Low groups
TCGA-CN-6018-01	1.589041096	1	4.826126421	High groups
TCGA-CV-A45U-01	2.956164384	1	4.506931936	Low groups
TCGA-MZ-A7D7-01	1.498630137	0	5.665290432	High groups
TCGA-UF-A718-01	5.4	0	4.429528931	Low groups
TCGA-CV-6956-01	0.594520548	1	4.641100898	High groups
TCGA-CN-A499-01	1.964383562	0	5.140316494	High groups
TCGA-BB-8601-01	1.709589041	0	5.578374201	High groups
TCGA-D6-A6EQ-01	1.008219178	0	4.604877868	Low groups
TCGA-CN-6998-01	0.978082192	1	4.337853785	Low groups
TCGA-BA-A6D8-01	2.328767123	0	3.872030871	Low groups
TCGA-F7-A50J-01	2.594520548	0	4.36119987	Low groups
TCGA-IQ-A61I-01	0.005479452	1	3.643371363	Low groups
TCGA-CV-7104-01	1.076712329	1	4.887408291	High groups
TCGA-BA-A6DI-01	0.920547945	1	4.705430569	High groups
TCGA-CV-5442-01	6.375342466	0	4.413397756	Low groups
TCGA-D6-6823-01	1.920547945	0	4.80688597	High groups
TCGA-F7-A61V-01	2.079452055	0	4.168874658	Low groups
TCGA-CN-4733-01	4.345205479	0	4.334153484	Low groups
TCGA-CR-7379-01	2.838356164	0	4.381442586	Low groups
TCGA-CV-7245-01	2.183561644	0	4.531730784	Low groups
TCGA-CV-7254-01	3.997260274	1	4.586044116	Low groups
TCGA-UF-A7JJ-01	1.504109589	0	3.965073149	Low groups
TCGA-CN-5358-01	0.715068493	1	3.993511336	Low groups
TCGA-CV-5436-01	1.6	1	4.871774666	High groups
TCGA-BB-4217-01	0.512328767	0	4.690629405	High groups
TCGA-CN-4731-01	2.734246575	1	5.011602978	High groups
TCGA-CV-7178-01	5.934246575	1	4.437787021	Low groups
TCGA-F7-A623-01	1.687671233	0	4.102448178	Low groups
TCGA-CQ-5332-01	0.868493151	1	5.181341124	High groups
TCGA-CQ-7069-01	3.490410959	0	4.860148384	High groups
TCGA-D6-6825-01	1.345205479	0	4.59620765	Low groups
TCGA-P3-A6SX-01	3.917808219	1	4.877950335	High groups
TCGA-CV-7432-01	7.04109589	1	4.805555584	High groups
TCGA-KU-A6H8-01	0.895890411	1	3.920340945	Low groups
TCGA-CQ-5326-01	0.243835616	1	5.004182256	High groups
TCGA-CN-A6V6-01	1.739726027	0	4.695810125	High groups
TCGA-DQ-5625-01	3.104109589	1	5.047695422	High groups
TCGA-CV-5977-01	5.04109589	0	4.890937884	High groups
TCGA-UF-A7JD-01	2.024657534	1	4.902266569	High groups
TCGA-CR-7385-01	2.731506849	0	4.810900622	High groups
TCGA-CQ-7071-01	3.591780822	0	4.193298651	Low groups
TCGA-T2-A6X0-01	0.591780822	0	5.060704577	High groups
TCGA-CR-7367-01	3.945205479	0	3.922359619	Low groups
TCGA-CV-A465-01	0.589041096	1	4.747188653	High groups
TCGA-BA-5557-01	1.706849315	0	3.784503983	Low groups
TCGA-CN-6016-01	3.953424658	0	3.729759399	Low groups
TCGA-F7-7848-01	3.098630137	0	5.221726309	High groups
TCGA-CN-6017-01	2.336986301	1	3.73115065	Low groups
TCGA-QK-A8Z8-01	0.468493151	1	4.953809989	High groups
TCGA-MT-A51W-01	1.197260274	0	4.457640254	Low groups
TCGA-CV-6940-01	2.202739726	1	4.914846721	High groups
TCGA-CV-7440-01	1.849315068	1	4.894580123	High groups
TCGA-UF-A7JS-01	1.863013699	1	2.892468745	Low groups
TCGA-CV-A45R-01	15.01369863	0	4.3518827	Low groups
TCGA-MT-A67A-01	2.504109589	0	2.979677841	Low groups
TCGA-CV-7414-01	0.038356164	1	5.490839648	High groups
TCGA-CR-7374-01	0.082191781	0	4.937744562	High groups
TCGA-CV-6941-01	0.936986301	1	4.687015883	High groups
TCGA-CN-6013-01	1.991780822	1	4.236255339	Low groups
TCGA-QK-A6VC-01	1.643835616	0	4.299574371	Low groups
TCGA-QK-A8Z9-01	1.230136986	1	4.723629548	High groups
TCGA-QK-A6VB-01	1.756164384	0	5.498598732	High groups
TCGA-D6-6827-01	1.556164384	0	4.34175097	Low groups
TCGA-CR-7382-01	2.180821918	0	4.888791947	High groups
TCGA-P3-A5QA-01	5.978082192	0	5.357281034	High groups
TCGA-CV-5979-01	3.602739726	0	5.132597405	High groups
TCGA-CV-A6JE-01	2.945205479	0	4.271014742	Low groups
TCGA-CN-6996-01	1.452054795	1	4.63455842	High groups
TCGA-4P-AA8J-01	0.279452055	0	4.771357409	High groups
TCGA-TN-A7HL-01	1.695890411	0	4.806576687	High groups
TCGA-CN-A63W-01	1.032876712	1	5.087021479	High groups
TCGA-CN-4730-01	2.238356164	0	4.73431943	High groups
TCGA-CR-5248-01	4.556164384	0	3.663025756	Low groups
TCGA-CV-6936-01	0.454794521	1	4.287006787	Low groups
TCGA-DQ-5630-01	2.821917808	0	5.270065411	High groups
TCGA-CR-7393-01	2.720547945	0	4.118658734	Low groups
TCGA-CV-6951-01	2.506849315	1	4.532005194	Low groups
TCGA-CV-7103-01	4.35890411	1	4.87494939	High groups
TCGA-D6-A6ES-01	1.065753425	0	4.027888308	Low groups
TCGA-CQ-A4CG-01	1.178082192	1	5.159568642	High groups
TCGA-CQ-6220-01	2.698630137	1	4.303196247	Low groups
TCGA-BA-4078-01	0.756164384	1	5.402285592	High groups
TCGA-CV-5973-01	7.235616438	0	3.867303454	Low groups
TCGA-CV-5440-01	8.95890411	0	4.386866115	Low groups
TCGA-CR-7365-01	3.263013699	0	4.443805539	Low groups
TCGA-IQ-A61J-01	2.797260274	0	4.403138174	Low groups
TCGA-BB-4224-01	0.761643836	0	4.755266828	High groups
TCGA-TN-A7HJ-01	1.104109589	0	4.015916772	Low groups
TCGA-BB-4228-01	1.531506849	0	5.308277134	High groups
TCGA-BB-A5HU-01	2.142465753	0	5.221865484	High groups
TCGA-BA-A6DA-01	0.961643836	0	3.734720457	Low groups
TCGA-IQ-7631-01	3.210958904	0	3.089294749	Low groups
TCGA-BB-A6UO-01	0.734246575	1	4.20565838	Low groups
TCGA-CR-6488-01	1.038356164	0	4.35342916	Low groups
TCGA-T3-A92M-01	1.142465753	0	4.61060558	High groups
TCGA-H7-7774-01	1.115068493	0	3.251643359	Low groups
TCGA-CQ-6227-01	0.353424658	1	4.960256844	High groups
TCGA-D6-A4ZB-01	1.030136986	0	4.163836824	Low groups
TCGA-P3-A5QF-01	0.904109589	1	5.50199637	High groups
TCGA-D6-6516-01	2.117808219	0	3.678815603	Low groups
TCGA-CN-5356-01	3.860273973	0	4.403717642	Low groups
TCGA-QK-A6IH-01	1.789041096	0	4.81704504	High groups
TCGA-CV-7099-01	0.665753425	1	4.492071087	Low groups
TCGA-CV-7434-01	0.597260274	1	5.611856966	High groups
TCGA-CR-5249-01	3.156164384	0	4.687760584	High groups
TCGA-C9-A480-01	1.057534247	0	4.07808034	Low groups
TCGA-CQ-7063-01	5.843835616	0	4.118077273	Low groups
TCGA-CR-6472-01	2.876712329	0	4.753759622	High groups
TCGA-CV-7090-01	14.3890411	0	4.959069963	High groups
TCGA-CN-A641-01	1.005479452	0	3.723482111	Low groups
TCGA-QK-A6IF-01	1.928767123	0	4.46555661	Low groups
TCGA-CV-6961-01	0.208219178	1	5.074972045	High groups
TCGA-CN-4741-01	6.134246575	0	4.652090632	High groups
TCGA-T2-A6WZ-01	1.326027397	1	3.645021417	Low groups
TCGA-CV-7097-01	1.054794521	1	4.861211003	High groups
TCGA-HL-7533-01	2.895890411	0	4.994376067	High groups
TCGA-CV-A464-01	4.717808219	0	4.743902679	High groups
TCGA-HD-8224-01	1.221917808	1	4.911461499	High groups
TCGA-P3-A6T4-01	0.169863014	1	4.751378022	High groups
TCGA-D6-A6EO-01	2.079452055	0	5.075943304	High groups
TCGA-BB-A6UM-01	1.076712329	0	5.009736819	High groups
TCGA-BB-A5HY-01	0.879452055	1	5.114958309	High groups
TCGA-CN-5361-01	5.808219178	1	4.916065752	High groups
TCGA-CN-4723-01	4.654794521	0	4.296156356	Low groups
TCGA-CN-A6V1-01	1.652054795	0	4.197700296	Low groups
TCGA-CR-7372-01	2.079452055	0	4.384305434	Low groups
TCGA-CQ-5323-01	4.016438356	0	4.427485496	Low groups
TCGA-QK-A6II-01	0.778082192	1	3.574113621	Low groups
TCGA-BA-6870-01	1.235616438	1	3.903250416	Low groups
TCGA-CQ-6222-01	5.523287671	0	3.638015896	Low groups
TCGA-CQ-A4CD-01	2.8	0	4.746355767	High groups
TCGA-F7-A624-01	1.035616438	0	4.638270818	High groups
TCGA-BA-A4IF-01	2.452054795	0	4.602474696	Low groups
TCGA-CV-A6JD-01	0.498630137	1	5.121388464	High groups
TCGA-F7-A620-01	1.487671233	0	4.454142985	Low groups
TCGA-BB-4223-01	8.824657534	0	5.056756919	High groups
TCGA-HD-7831-01	1.82739726	0	5.031598105	High groups
TCGA-CV-A6JO-01	0.539726027	1	4.075797871	Low groups
TCGA-CR-7376-01	2.663013699	0	4.667148452	High groups
TCGA-P3-A6T3-01	1.580821918	1	4.82390218	High groups
TCGA-CV-7433-01	1.646575342	1	4.208197284	Low groups
TCGA-CV-7263-01	1.534246575	1	4.313347446	Low groups
TCGA-CN-6992-01	2.920547945	0	5.449663713	High groups
TCGA-CV-7427-01	13.04109589	1	4.487724292	Low groups
TCGA-CN-A6V7-01	1.62739726	0	4.526106381	Low groups
TCGA-CV-6939-01	1.824657534	1	5.458201525	High groups
TCGA-CV-7422-01	2.84109589	1	5.180135924	High groups
TCGA-CV-5970-01	1.112328767	1	4.165791374	Low groups
TCGA-CR-7364-01	3.931506849	0	4.848537816	High groups
TCGA-CV-5431-01	1.430136986	1	4.160992773	Low groups
TCGA-QK-A6IJ-01	1.060273973	0	3.325141723	Low groups
TCGA-QK-AA3K-01	0.693150685	0	4.791699484	High groups
TCGA-CN-4728-01	4.723287671	0	4.126022968	Low groups
TCGA-UF-A7JV-01	0.246575342	1	4.912156429	High groups
TCGA-UP-A6WW-01	1.419178082	0	4.168642036	Low groups
TCGA-CQ-A4CI-01	2.602739726	0	5.249468096	High groups
TCGA-C9-A47Z-01	0.523287671	1	4.838447593	High groups
TCGA-CV-6960-01	2.361643836	1	5.041146589	High groups
TCGA-D6-8569-01	2.109589041	0	4.792543047	High groups
TCGA-CQ-6224-01	4.715068493	0	4.996045207	High groups
TCGA-CV-A6K2-01	0.868493151	1	4.731047439	High groups
TCGA-CV-6433-01	1.756164384	0	4.845796121	High groups
TCGA-CR-6482-01	0.945205479	0	4.28737625	Low groups
TCGA-DQ-7588-01	1.169863014	1	4.228072143	Low groups
TCGA-CV-A45X-01	0.542465753	1	3.867916227	Low groups
TCGA-D6-A74Q-01	1.945205479	0	4.983080248	High groups
TCGA-CR-6480-01	0.991780822	0	4.961739073	High groups
TCGA-QK-A6IG-01	0.608219178	1	5.028365817	High groups
TCGA-T2-A6WX-01	0.57260274	1	4.874211705	High groups
TCGA-CV-6952-01	0.506849315	1	4.476556667	Low groups
TCGA-CR-7392-01	3.904109589	0	4.54521471	Low groups
TCGA-IQ-A61H-01	3.117808219	0	5.035197196	High groups
TCGA-HD-A6HZ-01	0.304109589	0	4.179089008	Low groups
TCGA-CV-A45Q-01	14.11506849	1	2.771505316	Low groups
TCGA-CQ-7065-01	4.460273973	0	4.579717196	Low groups
TCGA-D6-6515-01	1.104109589	1	4.875057552	High groups
TCGA-F7-A622-01	0.983561644	1	4.21627636	Low groups
TCGA-CV-6943-01	1.649315068	1	4.188226828	Low groups
TCGA-CV-7183-01	10.90684932	0	3.248701805	Low groups
TCGA-CV-7407-01	2.961643836	1	4.441025261	Low groups
TCGA-CN-6988-01	0.871232877	0	4.183645305	Low groups
TCGA-CV-7238-01	7.471232877	0	4.191854761	Low groups
TCGA-BA-A6DD-01	0.473972603	1	4.597310671	Low groups
TCGA-P3-A6T2-01	6.295890411	0	5.040576861	High groups
TCGA-CV-7261-01	4.142465753	0	5.221324174	High groups
TCGA-CV-7415-01	1.904109589	1	4.432057441	Low groups
TCGA-CN-5366-01	0.98630137	1	4.801976021	High groups
TCGA-CQ-7072-01	6.463013699	0	4.990405806	High groups
TCGA-CV-7411-01	7.443835616	1	3.247092027	Low groups
TCGA-CN-5355-01	3.501369863	0	3.79935675	Low groups
TCGA-CN-6022-01	0.769863014	1	5.00704297	High groups
TCGA-H7-A6C4-01	1.134246575	0	4.227617869	Low groups
TCGA-BA-A6DB-01	0.591780822	0	4.254185847	Low groups
TCGA-CV-7101-01	0.438356164	1	4.076140044	Low groups
TCGA-CQ-6225-01	1.104109589	1	4.382473589	Low groups
TCGA-BA-5558-01	5.465753425	0	4.069410024	Low groups
TCGA-CN-4729-01	1.073972603	0	4.046325163	Low groups
TCGA-CV-5971-01	1.920547945	0	4.141849647	Low groups
TCGA-BA-A6DJ-01	1.115068493	1	4.503564996	Low groups
TCGA-CQ-A4C7-01	0.967123288	1	4.545832492	Low groups
TCGA-CV-7095-01	1.567123288	1	4.418898301	Low groups
TCGA-D6-6824-01	0.210958904	0	4.994665704	High groups
TCGA-CV-A6JT-01	2.334246575	0	3.941688531	Low groups
TCGA-CN-6010-01	4.17260274	0	4.169083184	Low groups
TCGA-P3-A5Q5-01	2.493150685	0	4.448431867	Low groups
TCGA-D6-A6EK-01	2.397260274	0	3.312941025	Low groups
TCGA-BA-A4IG-01	2.342465753	0	5.205701383	High groups
TCGA-WA-A7GZ-01	1.712328767	1	4.405658868	Low groups
TCGA-CR-7368-01	3.410958904	0	5.212865007	High groups
TCGA-CN-A49B-01	2.476712329	0	4.918901391	High groups
TCGA-P3-A6SW-01	3.068493151	0	3.37186549	Low groups
TCGA-BA-6873-01	0.334246575	0	5.106038371	High groups
TCGA-UF-A7JK-01	1.161643836	1	4.490011684	Low groups
TCGA-CQ-A4C9-01	1.936986301	0	4.29668499	Low groups
TCGA-CN-4739-01	3.819178082	1	4.1141671	Low groups
TCGA-CN-4735-01	4.75890411	0	5.199346475	High groups
TCGA-CV-7091-01	9.263013699	0	4.25198413	Low groups
TCGA-CV-A45Y-01	7.405479452	1	4.10096924	Low groups
TCGA-CV-7243-01	2.61369863	0	4.216361735	Low groups
TCGA-CN-6011-01	2.556164384	0	4.654853669	High groups
TCGA-CQ-5325-01	1.791780822	1	4.189112917	Low groups
TCGA-CN-A49C-01	1.767123288	0	4.833654187	High groups
TCGA-DQ-7591-01	1.704109589	0	4.024762917	Low groups
TCGA-UF-A71D-01	4.002739726	0	4.354487424	Low groups
TCGA-CV-7242-01	3	0	4.483016029	Low groups
TCGA-CN-6023-01	4.339726027	0	5.054401363	High groups
TCGA-DQ-5629-01	2.578082192	1	5.274593406	High groups
TCGA-UF-A7JT-01	2.720547945	1	4.731145218	High groups
TCGA-BA-A6DE-01	1.205479452	0	5.302150861	High groups
TCGA-CV-6937-01	1.709589041	1	4.354769496	Low groups
TCGA-CN-5369-01	1.04109589	1	4.386397112	Low groups
TCGA-CN-6024-01	0.923287671	1	4.412998252	Low groups
TCGA-CV-6934-01	0.178082192	1	4.63189004	High groups
TCGA-F7-8298-01	2.726027397	0	5.389205404	High groups
TCGA-CV-A468-01	1.271232877	1	4.092368142	Low groups
TCGA-CV-7424-01	1.24109589	1	4.413038885	Low groups
TCGA-CN-5374-01	4.745205479	1	4.501783058	Low groups
TCGA-BA-5152-01	3.528767123	0	4.052728885	Low groups
TCGA-UF-A7J9-01	3.720547945	0	4.850699427	High groups
TCGA-CR-7377-01	0.764383562	1	4.697189997	High groups
TCGA-CV-A460-01	5.035616438	1	5.296101278	High groups
TCGA-CX-7082-01	0.030136986	1	5.278256157	High groups
TCGA-RS-A6TP-01	1.41369863	0	4.114633549	Low groups
TCGA-CR-6474-01	1.545205479	1	4.424357795	Low groups
TCGA-IQ-A6SG-01	1.58630137	0	3.821873453	Low groups
TCGA-CR-7389-01	1.073972603	0	4.170157417	Low groups
TCGA-CN-A63U-01	2.64109589	0	4.747811659	High groups
TCGA-P3-A6T0-01	1.583561644	0	4.761359747	High groups
TCGA-CR-7383-01	1.42739726	1	4.90565897	High groups
TCGA-UF-A7JA-01	6.205479452	0	5.360785645	High groups
TCGA-CV-5435-01	6.353424658	1	5.005736817	High groups
TCGA-CN-6012-01	4	0	3.987029751	Low groups
TCGA-KU-A66T-01	1.512328767	0	5.277412018	High groups
TCGA-CV-7252-01	0.41369863	1	4.746538506	High groups
TCGA-MZ-A5BI-01	0.594520548	1	4.63695517	High groups
TCGA-QK-A8ZA-01	1.016438356	1	4.318396386	Low groups
TCGA-HD-A4C1-01	0.030136986	0	4.778213834	High groups
TCGA-CN-6994-01	3.24109589	0	3.739923691	Low groups
TCGA-P3-A6T6-01	1.082191781	1	3.443593391	Low groups
TCGA-CR-6473-01	3.082191781	0	4.189476689	Low groups
TCGA-CV-7255-01	0.175342466	1	5.332786689	High groups
TCGA-BA-A8YP-01	1.367123288	0	5.017498834	High groups
