# Supplementary material for: Ferroptosis-related gene ATG5 is a novel prognostic biomarker in nasopharyngeal carcinoma and head and neck squamous cell carcinoma
Source: Front Bioeng Biotechnol. 2022 Sep 15;10:1006535. doi: 10.3389/fbioe.2022.1006535 (PMC9520473; doi:10.3389/fbioe.2022.1006535)
Supplement: Supplementary file 3 [file DataSheet1.ZIP › Source data Fig.3 and Fig.4/Fig.4/Kaplan-Meier survival analysis of ferroptosis-related genes in HNSCC.csv]

Genes	p.value	HR	Low 95%CI	High 95%CI
FLT3	1.80E-05	0.549848337	0.418329761	0.722715003
IFNG	0.004703198	0.67817977	0.518087418	0.887741693
SOCS1	0.014729804	0.715894467	0.547273589	0.936469251
ALOX12B	0.074517443	0.782992715	0.598409575	1.024511666
ALOX12	0.107044482	0.802334526	0.613815587	1.048752598
HSPB1	0.124006302	0.810873924	0.620783638	1.059171795
EGLN2	0.172215027	0.828447646	0.632287575	1.085464162
TP53	0.25663934	0.857053362	0.656536518	1.118811286
ZEB1	0.281373981	0.863437649	0.661009076	1.127858302
CDKN2A	0.288658948	0.86532409	0.662426798	1.130367587
TF	0.296052603	0.867080738	0.663558374	1.133026175
BACH1	0.325063147	0.874674046	0.669924992	1.142000516
KEAP1	0.347790551	0.879691337	0.673158293	1.149591196
GCH1	0.369451825	0.884616383	0.676828094	1.15619631
ULK2	0.400921769	0.891990905	0.683177557	1.164628091
MYB	0.416759977	0.895118099	0.685077109	1.169556537
FANCD2	0.431100631	0.898449046	0.688205218	1.172921488
TAZ	0.474368722	0.907074012	0.694377656	1.184921858
MIOX	0.488813837	0.910064662	0.696922986	1.188391982
ALOX15B	0.49365308	0.910413061	0.695866065	1.191108439
MAPK14	0.570515627	0.925593466	0.708604933	1.209028083
ATM	0.596062268	0.930097913	0.71147885	1.215892964
SLC40A1	0.594956434	0.930169241	0.712307181	1.214665303
TFR2	0.642857019	0.938852106	0.71907325	1.225804572
ISCU	0.67913249	0.945169871	0.72355159	1.234668124
ALOX5	0.683148028	0.945923143	0.724302555	1.235354736
ELAVL1	0.693593354	0.947723972	0.725571553	1.237894077
BAP1	0.705931039	0.949856354	0.727119015	1.240824507
CDO1	0.710358544	0.95075939	0.728343582	1.24109478
ATG7	0.718700188	0.952142297	0.729139622	1.243348909
LPIN1	0.724872402	0.953075612	0.729275776	1.245555046
HMOX1	0.771079466	0.961129072	0.735863419	1.255354008
MUC1	0.81981392	0.969488802	0.742592672	1.265712109
NFE2L2	0.858186084	0.975821367	0.746061162	1.276339515
ULK1	0.859687496	0.976143872	0.746875427	1.27579088
ATG13	0.915744	0.985693735	0.7547572	1.287290986
YY1AP1	0.923536566	0.987006314	0.755665609	1.289170042
SAT1	0.934415378	0.988846592	0.75702809	1.291652972
SLC38A1	0.997244267	1.000469649	0.766451189	1.305940331
TLR4	0.979487941	1.003521984	0.767592286	1.311967813
PRKAA1	0.972756822	1.004657118	0.769502389	1.311673541
ALOXE3	0.922277572	1.013362214	0.776173618	1.32303257
SCP2	0.861953648	1.024009534	0.783724077	1.33796518
PHKG2	0.854910824	1.025193594	0.785202857	1.338535508
GPX4	0.831870022	1.029407861	0.787737155	1.345220977
DPP4	0.829214851	1.029776539	0.788783984	1.344398138
EPAS1	0.753953381	1.043595303	0.799182558	1.362756414
CBS	0.741280745	1.046158421	0.800309942	1.367529484
LINC00472	0.719498226	1.050355842	0.803326085	1.373349398
ALOX15	0.709281153	1.052067476	0.80567156	1.373817855
FTH1	0.702079498	1.053395224	0.806929861	1.375139963
TP63	0.691535705	1.055564912	0.808117631	1.37878106
CARS1	0.609193863	1.071931737	0.821316469	1.399019369
GLS2	0.598982152	1.074227522	0.822614881	1.402800745
MAPK1	0.524799064	1.091077841	0.834044413	1.427323097
GCLC	0.49945462	1.096343733	0.839489304	1.431786652
ATG3	0.496243079	1.098055004	0.838695504	1.437619238
TNFAIP3	0.480357117	1.100936989	0.842905413	1.43795761
SLC1A5	0.480854327	1.101025659	0.842529439	1.438831032
RB1	0.480224252	1.101300413	0.84247945	1.439634639
ATF3	0.45508987	1.10836354	0.846133766	1.451862325
LPCAT3	0.425654344	1.115938503	0.851986975	1.461664064
SLC7A11	0.401345929	1.120981539	0.858545407	1.463637918
BID	0.390261333	1.12409944	0.860803267	1.467930711
CHMP6	0.371189638	1.129226488	0.865163749	1.473885679
CHAC1	0.3714037	1.129934008	0.864414577	1.477012184
MAPK8	0.364909071	1.132518137	0.865236719	1.482365812
NCOA4	0.354870191	1.13561987	0.867409551	1.486763073
ABCC1	0.310423245	1.14871886	0.878748816	1.501629355
AKR1C2	0.241700187	1.17387947	0.897564962	1.535257134
AKR1C1	0.218999141	1.182902648	0.904963288	1.546204906
CD44	0.205817618	1.189236822	0.909207458	1.555513219
ACSL3	0.183870563	1.198937733	0.917453483	1.566784271
PANX1	0.173393617	1.204034317	0.921603196	1.573018238
CHMP5	0.166006706	1.208164883	0.924525673	1.578822986
ACVR1B	0.162835126	1.212113589	0.925158276	1.588073512
ANO6	0.160786247	1.21272475	0.926191138	1.587902604
LONP1	0.156599367	1.214950224	0.928038794	1.59056287
AKR1C3	0.144708453	1.220634021	0.933745216	1.595668056
SQSTM1	0.135355447	1.227169341	0.93803242	1.60542915
PRKAA2	0.128494712	1.231303732	0.941561638	1.610206723
CISD2	0.129372482	1.231544826	0.940927705	1.611922627
ATF4	0.127337614	1.233613076	0.941823536	1.615802921
EGFR	0.122789208	1.234534493	0.944682873	1.613319619
HSF1	0.120382888	1.236925884	0.94583191	1.6176084
GOT1	0.119100399	1.239421791	0.946218972	1.62347873
HMGB1	0.108102494	1.244759331	0.953014405	1.62581571
PEBP1	0.108171195	1.245959441	0.952762763	1.629382455
MT1G	0.102339001	1.250017451	0.956399226	1.633777597
TGFBR1	0.101502641	1.251437094	0.956810097	1.636787494
CA9	0.093302895	1.259572663	0.961999205	1.649193977
HIF1A	0.078446552	1.272554871	0.972953196	1.664412949
MAPK3	0.062345009	1.290199002	0.986944479	1.68663334
MTDH	0.054283935	1.301116126	0.99517004	1.701119513
TFRC	0.054586479	1.302330569	0.994817267	1.704900957
IDH1	0.045414076	1.315631438	1.005614303	1.721222616
HILPDA	0.037674652	1.32817721	1.01630102	1.735760041
NFS1	0.029873512	1.347336865	1.029501679	1.763296424
ATG5	0.028448172	1.348200194	1.032012502	1.76126138
CISD1	0.020554466	1.3746009	1.050135281	1.799318306
NQO1	0.017563427	1.386764842	1.058766661	1.816374464
SLC3A2	0.012000699	1.410756379	1.078572286	1.845248193
OTUB1	0.011024085	1.416525077	1.082985077	1.852789422
CAV1	0.008809004	1.432354599	1.094674265	1.874201086
HSPA5	0.006227425	1.458014791	1.112833983	1.910264391
MAPK9	0.005608255	1.46331569	1.117747358	1.915721648
