# Supplementary material for: Ferroptosis-related gene ATG5 is a novel prognostic biomarker in nasopharyngeal carcinoma and head and neck squamous cell carcinoma
Source: Front Bioeng Biotechnol. 2022 Sep 15;10:1006535. doi: 10.3389/fbioe.2022.1006535 (PMC9520473; doi:10.3389/fbioe.2022.1006535)
Supplement: Supplementary file 3 [file DataSheet1.ZIP › Source data Fig.3 and Fig.4/Fig.4/Low OS of ferroptosis-related genes in HNSCC.csv]

Genes	p.value	HR	Low 95%CI	High 95%CI
ATG5	0.028448172	1.348200194	1.032012502	1.76126138
MAPK9	0.005608255	1.46331569	1.117747358	1.915721648
HILPDA	0.037674652	1.32817721	1.01630102	1.735760041
IDH1	0.045414076	1.315631438	1.005614303	1.721222616
NQO1	0.017563427	1.386764842	1.058766661	1.816374464
SLC3A2	0.012000699	1.410756379	1.078572286	1.845248193
CISD1	0.020554466	1.3746009	1.050135281	1.799318306
HSPA5	0.006227425	1.458014791	1.112833983	1.910264391
NFS1	0.029873512	1.347336865	1.029501679	1.763296424
OTUB1	0.011024085	1.416525077	1.082985077	1.852789422
CAV1	0.008809004	1.432354599	1.094674265	1.874201086
