# Supplementary material for: Ferroptosis-related gene ATG5 is a novel prognostic biomarker in nasopharyngeal carcinoma and head and neck squamous cell carcinoma
Source: Front Bioeng Biotechnol. 2022 Sep 15;10:1006535. doi: 10.3389/fbioe.2022.1006535 (PMC9520473; doi:10.3389/fbioe.2022.1006535)
Supplement: Supplementary file 3 [file DataSheet1.ZIP › Source data Fig.3 and Fig.4/Fig.4/venn Data.csv]

PDL1-Postive Related	High expression with Low OS	PDL2-Postive Related	PDL1-Postive Related|High expression with Low OS	PDL1-Postive Related|PDL2-Postive Related	PDL1-Postive Related|High expression with Low OS|PDL2-Postive Related
GOT1	HILPDA	CDO1	IDH1	ALOX5	ATG5
SAT1	NQO1	EGFR		ATG13	MAPK9
ATF3	SLC3A2	MAPK1		ATG7	HSPA5
ATF4	CISD1	MAPK14		CARS1	CAV1
EGLN2	NFS1	SLC38A1		DPP4
FANCD2	OTUB1	HIF1A		FLT3
ISCU		CA9		HMOX1
SQSTM1		CHMP6		MAPK8
		GCH1		NCOA4
				SOCS1
				TP53
				ULK2
				ZEB1
				ACSL3
				ANO6
				ATM
				BACH1
				CD44
				EPAS1
				HMGB1
				IFNG
				LPIN1
				MTDH
				PANX1
				RB1
				SLC40A1
				TGFBR1
				TLR4
				TNFAIP3
				CHMP5
