# Supplementary material for: Ferroptosis-related gene ATG5 is a novel prognostic biomarker in nasopharyngeal carcinoma and head and neck squamous cell carcinoma
Source: Front Bioeng Biotechnol. 2022 Sep 15;10:1006535. doi: 10.3389/fbioe.2022.1006535 (PMC9520473; doi:10.3389/fbioe.2022.1006535)
Supplement: Supplementary file 3 [file DataSheet1.ZIP › Source data Fig.3 and Fig.4/Fig.4/Venn Diagram.xlsx]

## Sheet: Sheet1
PDL1-Postive Related	High expression with Low OS	PDL2-Postive Related
ALOX5	ATG5	ALOX5
ATG13	MAPK9	ATG13
ATG5	HILPDA	ATG5
ATG7	IDH1	ATG7
CARS1	NQO1	CARS1
DPP4	SLC3A2	CDO1
FLT3	CISD1	DPP4
GOT1	HSPA5	EGFR
HMOX1	NFS1	FLT3
MAPK8	OTUB1	HMOX1
MAPK9	CAV1	MAPK1
NCOA4		MAPK14
SAT1		MAPK8
SOCS1		MAPK9
TP53		NCOA4
ULK2		SLC38A1
ZEB1		SOCS1
ACSL3		TP53
ANO6		ULK2
ATF3		ZEB1
ATF4		ACSL3
ATM		ANO6
BACH1		ATM
CD44		BACH1
EGLN2		CD44
EPAS1		EPAS1
FANCD2		HIF1A
HMGB1		HMGB1
HSPA5		HSPA5
IDH1		IFNG
IFNG		LPIN1
ISCU		MTDH
LPIN1		PANX1
MTDH		RB1
PANX1		SLC40A1
RB1		TGFBR1
SLC40A1		TLR4
SQSTM1		TNFAIP3
TGFBR1		CAV1
TLR4		CA9
TNFAIP3		CHMP5
CAV1		CHMP6
CHMP5		GCH1
