# Supplementary material for: Ferroptosis-related gene ATG5 is a novel prognostic biomarker in nasopharyngeal carcinoma and head and neck squamous cell carcinoma
Source: Front Bioeng Biotechnol. 2022 Sep 15;10:1006535. doi: 10.3389/fbioe.2022.1006535 (PMC9520473; doi:10.3389/fbioe.2022.1006535)
Supplement: Supplementary file 5 [file DataSheet2.ZIP]

Archive with 39 entries (32 files):
- Source data/Fig.1/
- Source data/Fig.1/Correlation of ferroptosis-related genes in HNSCC.csv
- Source data/Fig.1/Differential genes in GSE12452.csv
- Source data/Fig.1/Ferroptosis-related genes in HNSCC.csv
- Source data/Fig.1/Ferroptosis-related genes in HNSCC_ttest.csv
- Source data/Fig.2/
- Source data/Fig.2/Clusters of HNSCC patients base on ferroptosis-related genes.csv
- Source data/Fig.2/PD-L1(CD274) in HNSCC samples and normal samples.csv
- Source data/Fig.2/PD-L1(CD274) in two clusters.csv
- Source data/Fig.5/
- Source data/Fig.5/CIBERSORT Score of Immune cell in ATG5 hihg expression HNSCC samples and normal samples.csv
- Source data/Fig.5/Immune cell score heatmap and the percentage abundance of tumor infiltrating immune cells in ATG5 high and low expression HNSCC samples.csv
- Source data/Fig.5/Potential ICB response predicted by TIDE.csv
- Source data/Fig.6/
- Source data/Fig.6/The correlations between ATG5 and pathway score in HNSCC samples.csv
- Source data/Fig.7/
- Source data/Fig.7/CGP082996 IC50 in ATG5 High and Low expression HNSCC samples.xlsx
- Source data/Fig.7/GSK1070916 IC50 in ATG5 High and Low expression HNSCC samples.xlsx
- Source data/Fig.7/PD0332991 IC50 in ATG5 High and Low expression HNSCC samples.xlsx
- Source data/Fig.7/RO3306 IC50 in ATG5 High and Low expression HNSCC samples.xlsx
- Source data/Fig.7/The correlations between ATG5 and CDK1-10 in HNSCC sanmple.csv
- Source data/Fig.7/VX680 IC50 in ATG5 High and Low expression HNSCC samples.xlsx
- Source data/Fig.7/ZM447439 IC50 in ATG5 High and Low expression HNSCC samples.xlsx
- Source data/Fig.S1/
- Source data/Fig.S1/Correlation of PD-L2 and ferroptosis-related genes in HNSCC samples.csv
- Source data/Fig.S1/PD-L2(PDCD1LG2) in HNSCC samples and normal samples.csv
- Source data/Fig.S1/PD-L2(PDCD1LG2) in two cluster samples.csv
- Source data/R code/
- Source data/R code/code_19marker.r
- Source data/R code/ConsensusClusterPlus.R
- Source data/R code/Cor.r
- Source data/R code/Degenes.r
- Source data/R code/forest.R
- Source data/R code/GEO_Degenes.r
- Source data/R code/ic50.R
- Source data/R code/Im.r
- Source data/R code/Immu_score.RData
- Source data/R code/mor_KM.r
- Source data/R code/more_boxplot.r
