# Supplementary material for: Ferroptosis-related gene ATG5 is a novel prognostic biomarker in nasopharyngeal carcinoma and head and neck squamous cell carcinoma
Source: Front Bioeng Biotechnol. 2022 Sep 15;10:1006535. doi: 10.3389/fbioe.2022.1006535 (PMC9520473; doi:10.3389/fbioe.2022.1006535)
Supplement: Supplementary file 5 [file DataSheet2.ZIP › Source data/Fig.1/Correlation of ferroptosis-related genes in HNSCC.csv]

	id	media	type.label	Pvalue	HR	Lower	Upper	weight	weight_HR	colr	Fraction
4	ATP5MC3	ATP5MC3	A	0.00343563855535805	1.00184085033627	1.00060731191888	1.00307590944716	2.4639925321721	0.184085033627013	black	0.184085033627013
6	CDKN1A	CDKN1A	A	0.328497508476809	1.00034907349575	0.999649022216052	1.0010496150193	0.483467920042943	0.0349073495747199	black	0.0349073495747199
8	CS	CS	A	0.29578774943015	1.0023204053349	0.997974860996556	1.00668487174868	0.529019817036423	0.23204053349013	black	0.23204053349013
12	FDFT1	FDFT1	A	0.997508910147325	1.00000449977488	0.997183672039774	1.00283330705211	0.00108321633240867	0.000449977488115039	black	0.000449977488115039
14	GPX4	GPX4	A	0.143051442851999	0.999266711955699	0.998286196580648	1.00024819039165	0.84450775743578	-0.0733288044301061	green	0.0733288044301061
15	HSPA5	HSPA5	A	0.000604632780928585	1.00064908686402	1.00027808424815	1.00102022708457	3.21850831069697	0.0649086864024095	black	0.0649086864024095
16	HSPB1	HSPB1	A	0.311114161147934	0.999960224019766	0.999883260901697	1.00003719306185	0.507080220429599	-0.00397759802335251	green	0.00397759802335251
19	NCOA4	NCOA4	A	0.924120268602911	1.00008104346451	0.998414641919758	1.00175022631274	0.0342715043301034	0.00810434645135416	black	0.00810434645135416
20	NFE2L2	NFE2L2	A	0.419800496926812	1.00044228382279	0.999368137206751	1.00151758495928	0.376957051669662	0.0442283822788658	black	0.0442283822788658
21	RPL8	RPL8	A	0.0871898385266216	1.0000642137397	0.999990631423073	1.00013780147074	1.05953412663814	0.00642137397048881	black	0.00642137397048881
22	SAT1	SAT1	A	0.457361799231102	0.999833180419341	0.999393376792879	1.00027317759044	0.339740112304623	-0.0166819580659228	green	0.0166819580659228
23	SLC1A5	SLC1A5	A	0.142640849732238	1.00090585861488	0.999694981085647	1.00211820281587	0.845756082669753	0.0905858614883126	black	0.0905858614883126
25	TFRC	TFRC	A	0.164073900123911	1.00063787453325	0.999739528561339	1.0015370277409	0.784960498372073	0.0637874533245375	black	0.0637874533245375
1	ACSL4	ACSL4	B	0.0637877597551107	1.00527317467177	0.999698434377278	1.01087900207041	1.19526265013169	0.527317467176958	black	0.527317467176958
2	ALOX15	ALOX15	B	0.632287655304603	1.00143848832883	0.99555956041431	1.00735213219083	0.199085297208492	0.143848832882565	black	0.143848832882565
3	ATL1	ATL1	B	0.888673688076842	1.00703233157957	0.912916637964913	1.11085073343307	0.0512576782678747	0.703233157956507	black	0.703233157956507
5	CARS1	CARS1	B	0.692254612148201	1.002881815112	0.988692040855605	1.017275241957	0.159734142084604	0.288181511200203	black	0.288181511200203
7	CISD1	CISD1	B	0.52439960710272	1.0029385449456	0.99391856924585	1.01204037841936	0.280337642369414	0.293854494560297	black	0.293854494560297
9	DPP4	DPP4	B	0.63257188993645	1.00718386401797	0.978058232828313	1.03717682842331	0.198890111055659	0.7183864017972	black	0.7183864017972
10	EMC2	EMC2	B	0.283521020443338	1.00840257689309	0.993099259457269	1.02394171317815	0.547414736685984	0.84025768930911	black	0.84025768930911
11	FANCD2	FANCD2	B	0.506410395007558	0.989195343035421	0.957998979954913	1.02140758722834	0.295497388203799	-1.08046569645794	green	1.08046569645794
13	GLS2	GLS2	B	0.244705861263116	0.661284619774417	0.329438613693738	1.32740161648667	0.611355628180934	-33.8715380225583	green	33.8715380225583
17	LPCAT3	LPCAT3	B	0.458664084725304	1.00675116184866	0.988993667132802	1.02482749441865	0.338505265571716	0.675116184865643	black	0.675116184865643
18	MT1G	MT1G	B	0.926394961316365	0.999864832143	0.997001414563628	1.00273647354243	0.0332038157479535	-0.0135167857000407	green	0.0135167857000407
24	SLC7A11	SLC7A11	B	0.0181805866192368	1.00345461794804	1.00058707197025	1.00633038192121	1.74039210783642	0.345461794803903	black	0.345461794803903
