# Supplementary material for: Ferroptosis-related gene ATG5 is a novel prognostic biomarker in nasopharyngeal carcinoma and head and neck squamous cell carcinoma
Source: Front Bioeng Biotechnol. 2022 Sep 15;10:1006535. doi: 10.3389/fbioe.2022.1006535 (PMC9520473; doi:10.3389/fbioe.2022.1006535)
Supplement: Supplementary file 5 [file DataSheet2.ZIP › Source data/Fig.1/Ferroptosis-related genes in HNSCC.csv]

rownames(datas.final)	Type	Values	Type	Values	Group	Type	Values	Group
1	FLT3	0.123666196	TGFBR1	6.913684096	Tumor_G1	CD44	7.938574561	Tumor_G1
2	SCP2	4.986697625	EPAS1	7.182049655	Tumor_G1	CA9	2.933383791	Tumor_G1
3	TP53	4.341864806	HILPDA	4.224233259	Tumor_G1	CHMP5	7.151922729	Tumor_G1
4	TF	0.076969476	HIF1A	7.419325674	Tumor_G1	CHMP6	3.957450336	Tumor_G1
5	TFRC	6.48825952	IFNG	0.645056013	Tumor_G1	CAV1	9.101281067	Tumor_G1
6	TFR2	0.61060558	ANO6	4.625773124	Tumor_G1	GCH1	4.407495518	Tumor_G1
7	SLC38A1	5.778700082	LPIN1	2.227710275	Tumor_G1	LPCAT3	2.671180127	Tumor_G1
8	SLC1A5	7.201339804	HMGB1	6.388070686	Tumor_G1	CD44	8.554229668	Tumor_G1
9	GLS2	0.063502942	TNFAIP3	4.431475875	Tumor_G1	CA9	6.292829593	Tumor_G1
10	GOT1	6.413907133	TLR4	0.408385791	Tumor_G1	CHMP5	6.407891452	Tumor_G1
11	CARS1	3.633326579	ATF3	4.384035988	Tumor_G1	CHMP6	4.664494218	Tumor_G1
12	ALOX5	1.349082146	ATM	1.55885537	Tumor_G1	CAV1	10.05487777	Tumor_G1
13	KEAP1	6.001673907	YY1AP1	4.359991965	Tumor_G1	GCH1	3.413539926	Tumor_G1
14	HMOX1	2.378178655	EGLN2	0.698751888	Tumor_G1	LPCAT3	3.566900374	Tumor_G1
15	ATG5	4.095097375	MIOX	0.049073097	Tumor_G1	CD44	8.775338999	Tumor_G1
16	ATG7	3.461135615	TAZ	3.092308937	Tumor_G1	CA9	5.332503866	Tumor_G1
17	NCOA4	7.371502234	MTDH	5.987077516	Tumor_G1	CHMP5	7.092929409	Tumor_G1
18	ALOX12	1.054779032	IDH1	5.132494589	Tumor_G1	CHMP6	4.631139214	Tumor_G1
19	ALOX12B	6.557857302	PANX1	6.051141496	Tumor_G1	CAV1	6.314877757	Tumor_G1
20	ALOX15	0.077242999	BACH1	5.456770016	Tumor_G1	GCH1	4.877253454	Tumor_G1
21	ALOX15B	3.485890476	LONP1	5.868308957	Tumor_G1	LPCAT3	3.1176618	Tumor_G1
22	ALOXE3	5.488556783	SLC7A11	3.197330728	Tumor_G1	CD44	8.337656241	Tumor_G1
23	PHKG2	2.947815748	GPX4	6.198835928	Tumor_G1	CA9	2.729248212	Tumor_G1
24	ULK1	4.516922851	AKR1C1	2.005974795	Tumor_G1	CHMP5	6.555009321	Tumor_G1
25	ATG3	4.568275372	AKR1C2	2.963714553	Tumor_G1	CHMP6	3.786627724	Tumor_G1
26	ATG13	4.924209177	AKR1C3	3.669911166	Tumor_G1	CAV1	6.83270397	Tumor_G1
27	ULK2	2.715102636	RB1	6.137667457	Tumor_G1	GCH1	4.048855198	Tumor_G1
28	SAT1	9.377481471	HSPB1	12.09066239	Tumor_G1	LPCAT3	3.305489056	Tumor_G1
29	EGFR	6.566769498	HSF1	5.429073596	Tumor_G1	CD44	7.42491873	Tumor_G1
30	MAPK3	5.661527296	GCLC	5.01699098	Tumor_G1	CA9	2.810669311	Tumor_G1
31	MAPK1	5.970050656	NFE2L2	6.76210427	Tumor_G1	CHMP5	6.558541634	Tumor_G1
32	BID	3.580989624	SQSTM1	4.959153447	Tumor_G1	CHMP6	4.392427338	Tumor_G1
33	ZEB1	1.32998465	NQO1	5.101897955	Tumor_G1	CAV1	6.595423097	Tumor_G1
34	DPP4	0.191436315	FTH1	4.075310134	Tumor_G1	GCH1	4.301397421	Tumor_G1
35	CDKN2A	0.233519979	MUC1	2.520271371	Tumor_G1	LPCAT3	2.74107862	Tumor_G1
36	PEBP1	7.783218281	SLC3A2	7.941689118	Tumor_G1	CD44	8.432764447	Tumor_G1
37	SOCS1	1.963954942	MT1G	0.994000358	Tumor_G1	CA9	6.060466811	Tumor_G1
38	CDO1	0.046560906	SLC40A1	2.33107458	Tumor_G1	CHMP5	6.725671637	Tumor_G1
39	MYB	1.178810233	CISD1	4.555975628	Tumor_G1	CHMP6	4.728715079	Tumor_G1
40	MAPK8	3.137782199	FANCD2	2.418891556	Tumor_G1	CAV1	8.818909662	Tumor_G1
41	MAPK9	3.792532636	FTMT	0	Tumor_G1	GCH1	5.100843124	Tumor_G1
42	CHAC1	3.629752942	HSPA5	8.157989562	Tumor_G1	LPCAT3	2.38288855	Tumor_G1
43	MAPK14	4.896296071	ATF4	8.324862796	Tumor_G1	CD44	8.780438062	Tumor_G1
44	LINC00472	0.057415612	NFS1	2.781107876	Tumor_G1	CA9	5.369141893	Tumor_G1
45	PRKAA2	0.009490503	TP63	7.446012175	Tumor_G1	CHMP5	6.514628851	Tumor_G1
46	PRKAA1	4.438465858	CISD2	2.739221647	Tumor_G1	CHMP6	4.114025469	Tumor_G1
47	ELAVL1	4.412151479	CBS	0	Tumor_G1	CAV1	9.327783008	Tumor_G1
48	BAP1	5.967934029	ISCU	4.751276249	Tumor_G1	GCH1	4.116231661	Tumor_G1
49	ABCC1	4.890466149	ACSL3	6.275685014	Tumor_G1	LPCAT3	5.342135131	Tumor_G1
50	ACVR1B	4.956340144	OTUB1	5.846245073	Tumor_G1	CD44	7.773374635	Tumor_G1
51	FLT3	1.02069776	TGFBR1	5.54259856	Tumor_G1	CA9	1.843380921	Tumor_G1
52	SCP2	5.377692939	EPAS1	7.481131804	Tumor_G1	CHMP5	6.528736957	Tumor_G1
53	TP53	4.423073879	HILPDA	4.060177117	Tumor_G1	CHMP6	4.629560623	Tumor_G1
54	TF	0.144829521	HIF1A	7.550132644	Tumor_G1	CAV1	4.735473437	Tumor_G1
55	TFRC	6.23157641	IFNG	0.771209487	Tumor_G1	GCH1	3.663674796	Tumor_G1
56	TFR2	0.269272578	ANO6	6.173131432	Tumor_G1	LPCAT3	3.40450807	Tumor_G1
57	SLC38A1	6.609552571	LPIN1	2.801882927	Tumor_G1	CD44	7.313936917	Tumor_G1
58	SLC1A5	7.911202612	HMGB1	6.609248193	Tumor_G1	CA9	4.69787388	Tumor_G1
59	GLS2	0.021195425	TNFAIP3	5.283781051	Tumor_G1	CHMP5	7.31830057	Tumor_G1
60	GOT1	6.397010562	TLR4	2.383358695	Tumor_G1	CHMP6	5.572489538	Tumor_G1
61	CARS1	3.910032248	ATF3	2.401138927	Tumor_G1	CAV1	7.552088829	Tumor_G1
62	ALOX5	4.153708072	ATM	2.234930448	Tumor_G1	GCH1	3.906804031	Tumor_G1
63	KEAP1	6.347497356	YY1AP1	5.009866678	Tumor_G1	LPCAT3	1.086444109	Tumor_G1
64	HMOX1	6.94930964	EGLN2	0.755400369	Tumor_G1	CD44	8.689134891	Tumor_G1
65	ATG5	4.670959272	MIOX	0.140255134	Tumor_G1	CA9	6.443949715	Tumor_G1
66	ATG7	3.418999465	TAZ	3.511164389	Tumor_G1	CHMP5	6.89898948	Tumor_G1
67	NCOA4	7.442885455	MTDH	7.248115431	Tumor_G1	CHMP6	3.775640566	Tumor_G1
68	ALOX12	0.47736648	IDH1	5.828745811	Tumor_G1	CAV1	10.30593348	Tumor_G1
69	ALOX12B	1.033017668	PANX1	5.778376811	Tumor_G1	GCH1	4.596696661	Tumor_G1
70	ALOX15	0.194591403	BACH1	5.143454645	Tumor_G1	LPCAT3	4.513446529	Tumor_G1
71	ALOX15B	2.669004081	LONP1	5.970724837	Tumor_G1	CD44	8.580235198	Tumor_G1
72	ALOXE3	2.84655349	SLC7A11	4.005911937	Tumor_G1	CA9	5.818070833	Tumor_G1
73	PHKG2	2.603905214	GPX4	7.398918087	Tumor_G1	CHMP5	6.49840247	Tumor_G1
74	ULK1	4.880083052	AKR1C1	4.247487045	Tumor_G1	CHMP6	4.254488225	Tumor_G1
75	ATG3	4.754529456	AKR1C2	5.170998608	Tumor_G1	CAV1	8.307441276	Tumor_G1
76	ATG13	5.006971184	AKR1C3	4.756222713	Tumor_G1	GCH1	3.303809967	Tumor_G1
77	ULK2	2.271545198	RB1	6.021961582	Tumor_G1	LPCAT3	3.611373068	Tumor_G1
78	SAT1	8.042797528	HSPB1	11.08027865	Tumor_G1	CD44	8.648049415	Tumor_G1
79	EGFR	10.2095389	HSF1	6.872561615	Tumor_G1	CA9	4.131037915	Tumor_G1
80	MAPK3	5.255700884	GCLC	3.902343758	Tumor_G1	CHMP5	6.706797131	Tumor_G1
81	MAPK1	6.842777745	NFE2L2	6.29392956	Tumor_G1	CHMP6	3.465478249	Tumor_G1
82	BID	4.261034286	SQSTM1	6.086537522	Tumor_G1	CAV1	8.745756329	Tumor_G1
83	ZEB1	3.680706924	NQO1	7.485828504	Tumor_G1	GCH1	3.607425011	Tumor_G1
84	DPP4	2.21235144	FTH1	6.838533315	Tumor_G1	LPCAT3	3.577392571	Tumor_G1
85	CDKN2A	0.359746047	MUC1	2.202511756	Tumor_G1	CD44	9.731595493	Tumor_G1
86	PEBP1	8.704489182	SLC3A2	8.746634905	Tumor_G1	CA9	4.203428273	Tumor_G1
87	SOCS1	4.048454178	MT1G	4.124559742	Tumor_G1	CHMP5	7.691814693	Tumor_G1
88	CDO1	1.438612232	SLC40A1	4.948811069	Tumor_G1	CHMP6	4.102926827	Tumor_G1
89	MYB	0.984115361	CISD1	4.756206698	Tumor_G1	CAV1	9.077543974	Tumor_G1
90	MAPK8	3.611502911	FANCD2	3.255440305	Tumor_G1	GCH1	5.312280345	Tumor_G1
91	MAPK9	4.248041406	FTMT	0	Tumor_G1	LPCAT3	2.94732952	Tumor_G1
92	CHAC1	4.46223559	HSPA5	9.073696541	Tumor_G1	CD44	8.538449312	Tumor_G1
93	MAPK14	5.159310292	ATF4	8.835905763	Tumor_G1	CA9	4.573035143	Tumor_G1
94	LINC00472	0.077789889	NFS1	3.153221656	Tumor_G1	CHMP5	5.845592918	Tumor_G1
95	PRKAA2	1.831755661	TP63	7.991706635	Tumor_G1	CHMP6	4.188195172	Tumor_G1
96	PRKAA1	4.982199589	CISD2	4.089489676	Tumor_G1	CAV1	8.803827604	Tumor_G1
97	ELAVL1	5.61379683	CBS	0.648465443	Tumor_G1	GCH1	3.037628215	Tumor_G1
98	BAP1	6.395698638	ISCU	5.484073666	Tumor_G1	LPCAT3	3.291470951	Tumor_G1
99	ABCC1	5.387472834	ACSL3	5.962146419	Tumor_G1	CD44	5.609146226	Tumor_G1
100	ACVR1B	5.204821516	OTUB1	6.333099878	Tumor_G1	CA9	4.660284046	Tumor_G1
101	FLT3	0.508935662	TGFBR1	4.347949066	Tumor_G1	CHMP5	5.449320355	Tumor_G1
102	SCP2	5.060838573	EPAS1	6.156702	Tumor_G1	CHMP6	5.65280196	Tumor_G1
103	TP53	5.009374048	HILPDA	3.85814018	Tumor_G1	CAV1	6.074254947	Tumor_G1
104	TF	0.155619721	HIF1A	8.962875478	Tumor_G1	GCH1	1.744979109	Tumor_G1
105	TFRC	6.05416907	IFNG	0.872001311	Tumor_G1	LPCAT3	0.871212824	Tumor_G1
106	TFR2	0.655901322	ANO6	4.313231338	Tumor_G1	CD44	7.972868386	Tumor_G1
107	SLC38A1	5.547961814	LPIN1	2.649914313	Tumor_G1	CA9	3.533488595	Tumor_G1
108	SLC1A5	7.174459352	HMGB1	6.03526979	Tumor_G1	CHMP5	6.11455443	Tumor_G1
109	GLS2	0.196229326	TNFAIP3	4.837398345	Tumor_G1	CHMP6	3.782062528	Tumor_G1
110	GOT1	6.946358911	TLR4	0.435201856	Tumor_G1	CAV1	8.1519699	Tumor_G1
111	CARS1	3.864146516	ATF3	3.32669553	Tumor_G1	GCH1	2.762880293	Tumor_G1
112	ALOX5	1.853756176	ATM	1.52160358	Tumor_G1	LPCAT3	4.245237038	Tumor_G1
113	KEAP1	5.904599702	YY1AP1	4.096110018	Tumor_G1	CD44	8.374578304	Tumor_G1
114	HMOX1	5.356777668	EGLN2	1.586548593	Tumor_G1	CA9	6.61493212	Tumor_G1
115	ATG5	4.371405525	MIOX	3.26189182	Tumor_G1	CHMP5	5.86221332	Tumor_G1
116	ATG7	2.767718352	TAZ	3.985072294	Tumor_G1	CHMP6	4.565645915	Tumor_G1
117	NCOA4	7.689849153	MTDH	6.229478332	Tumor_G1	CAV1	6.930192085	Tumor_G1
118	ALOX12	3.146166421	IDH1	6.568515558	Tumor_G1	GCH1	3.717254176	Tumor_G1
119	ALOX12B	4.815846933	PANX1	4.414250565	Tumor_G1	LPCAT3	3.126890282	Tumor_G1
120	ALOX15	1.676493094	BACH1	4.483467554	Tumor_G1	CD44	6.924186606	Tumor_G1
121	ALOX15B	3.470328613	LONP1	5.244540801	Tumor_G1	CA9	5.86429264	Tumor_G1
122	ALOXE3	4.590673871	SLC7A11	3.49336553	Tumor_G1	CHMP5	6.841039693	Tumor_G1
123	PHKG2	3.740776485	GPX4	7.22433553	Tumor_G1	CHMP6	4.345580888	Tumor_G1
124	ULK1	4.145367691	AKR1C1	6.791754175	Tumor_G1	CAV1	8.447994027	Tumor_G1
125	ATG3	4.968464053	AKR1C2	6.599532039	Tumor_G1	GCH1	3.921017325	Tumor_G1
126	ATG13	4.742480562	AKR1C3	7.272535546	Tumor_G1	LPCAT3	2.080862286	Tumor_G1
127	ULK2	1.556208672	RB1	4.683904143	Tumor_G1	CD44	8.561379221	Tumor_G1
128	SAT1	8.636487957	HSPB1	10.95420482	Tumor_G1	CA9	9.096819763	Tumor_G1
129	EGFR	5.74146429	HSF1	5.13074558	Tumor_G1	CHMP5	6.33159595	Tumor_G1
130	MAPK3	5.947027883	GCLC	6.026954942	Tumor_G1	CHMP6	3.822312063	Tumor_G1
131	MAPK1	6.56814006	NFE2L2	7.592451057	Tumor_G1	CAV1	9.184163239	Tumor_G1
132	BID	5.543084422	SQSTM1	5.768242561	Tumor_G1	GCH1	3.40573374	Tumor_G1
133	ZEB1	1.377456961	NQO1	8.186605539	Tumor_G1	LPCAT3	3.116081913	Tumor_G1
134	DPP4	5.456270623	FTH1	5.363987532	Tumor_G1	CD44	9.329789388	Tumor_G1
135	CDKN2A	0.404358195	MUC1	6.378586184	Tumor_G1	CA9	4.459674233	Tumor_G1
136	PEBP1	8.085993939	SLC3A2	8.160023165	Tumor_G1	CHMP5	6.223248767	Tumor_G1
137	SOCS1	3.529283739	MT1G	3.464668267	Tumor_G1	CHMP6	4.331124755	Tumor_G1
138	CDO1	1.869476634	SLC40A1	2.216206505	Tumor_G1	CAV1	9.428265107	Tumor_G1
139	MYB	1.723820647	CISD1	4.898730763	Tumor_G1	GCH1	4.414717366	Tumor_G1
140	MAPK8	3.369787512	FANCD2	2.38650748	Tumor_G1	LPCAT3	3.262854058	Tumor_G1
141	MAPK9	3.22881869	FTMT	0	Tumor_G1	CD44	7.726640516	Tumor_G1
142	CHAC1	3.222325438	HSPA5	9.451033856	Tumor_G1	CA9	5.666958214	Tumor_G1
143	MAPK14	4.80858584	ATF4	8.371992651	Tumor_G1	CHMP5	8.279168071	Tumor_G1
144	LINC00472	0.067776372	NFS1	3.883024457	Tumor_G1	CHMP6	3.984899182	Tumor_G1
145	PRKAA2	0.068051643	TP63	7.410252901	Tumor_G1	CAV1	7.989597158	Tumor_G1
146	PRKAA1	4.792595103	CISD2	3.193913641	Tumor_G1	GCH1	4.346659103	Tumor_G1
147	ELAVL1	4.839168508	CBS	0.446785562	Tumor_G1	LPCAT3	2.037839032	Tumor_G1
148	BAP1	5.557358009	ISCU	5.34242674	Tumor_G1	CD44	8.792030524	Tumor_G1
149	ABCC1	5.344594182	ACSL3	4.898406697	Tumor_G1	CA9	5.738340909	Tumor_G1
150	ACVR1B	4.869136056	OTUB1	6.278094433	Tumor_G1	CHMP5	7.541309615	Tumor_G1
151	FLT3	0.873734468	TGFBR1	6.253694346	Tumor_G1	CHMP6	4.571203519	Tumor_G1
152	SCP2	5.428698507	EPAS1	7.456137532	Tumor_G1	CAV1	9.917448166	Tumor_G1
153	TP53	5.367234758	HILPDA	3.285195048	Tumor_G1	GCH1	5.189018005	Tumor_G1
154	TF	0.190425227	HIF1A	8.480532936	Tumor_G1	LPCAT3	3.694389927	Tumor_G1
155	TFRC	6.554421551	IFNG	1.677711186	Tumor_G1	CD44	7.643979535	Tumor_G1
156	TFR2	0.913262832	ANO6	5.56152166	Tumor_G1	CA9	6.016725846	Tumor_G1
157	SLC38A1	6.421857811	LPIN1	2.58016961	Tumor_G1	CHMP5	6.379146131	Tumor_G1
158	SLC1A5	7.032825977	HMGB1	6.677370111	Tumor_G1	CHMP6	4.836252381	Tumor_G1
159	GLS2	0.054640131	TNFAIP3	5.524759523	Tumor_G1	CAV1	7.451426263	Tumor_G1
160	GOT1	6.08739707	TLR4	1.6388616	Tumor_G1	GCH1	4.200064862	Tumor_G1
161	CARS1	3.854843455	ATF3	5.798594923	Tumor_G1	LPCAT3	3.265841922	Tumor_G1
162	ALOX5	3.777051433	ATM	1.952519949	Tumor_G1	CD44	8.231520251	Tumor_G1
163	KEAP1	6.888547224	YY1AP1	4.899775017	Tumor_G1	CA9	6.637511714	Tumor_G1
164	HMOX1	6.615548719	EGLN2	0.862590248	Tumor_G1	CHMP5	8.069637728	Tumor_G1
165	ATG5	4.351359777	MIOX	0	Tumor_G1	CHMP6	3.598817763	Tumor_G1
166	ATG7	4.056756919	TAZ	2.799439645	Tumor_G1	CAV1	10.24488325	Tumor_G1
167	NCOA4	8.082566351	MTDH	6.849640292	Tumor_G1	GCH1	5.01402047	Tumor_G1
168	ALOX12	4.722777482	IDH1	5.209901701	Tumor_G1	LPCAT3	3.162419528	Tumor_G1
169	ALOX12B	3.411453364	PANX1	5.937478579	Tumor_G1	CD44	7.620406062	Tumor_G1
170	ALOX15	1.185105363	BACH1	5.867323225	Tumor_G1	CA9	2.02336182	Tumor_G1
171	ALOX15B	4.476576108	LONP1	6.106264556	Tumor_G1	CHMP5	6.306801764	Tumor_G1
172	ALOXE3	2.065744625	SLC7A11	4.300445915	Tumor_G1	CHMP6	4.083587825	Tumor_G1
173	PHKG2	2.625901677	GPX4	7.095753564	Tumor_G1	CAV1	7.272134262	Tumor_G1
174	ULK1	5.945909638	AKR1C1	1.98086617	Tumor_G1	GCH1	4.547998817	Tumor_G1
175	ATG3	4.873099547	AKR1C2	2.067087965	Tumor_G1	LPCAT3	3.452938014	Tumor_G1
176	ATG13	5.876760036	AKR1C3	3.353323291	Tumor_G1	CD44	9.084419366	Tumor_G1
177	ULK2	3.297264797	RB1	6.40646184	Tumor_G1	CA9	7.59174598	Tumor_G1
178	SAT1	8.221544106	HSPB1	11.9216639	Tumor_G1	CHMP5	6.902773044	Tumor_G1
179	EGFR	6.1710827	HSF1	5.967094811	Tumor_G1	CHMP6	4.908202851	Tumor_G1
180	MAPK3	6.406616599	GCLC	3.397323809	Tumor_G1	CAV1	11.04662509	Tumor_G1
181	MAPK1	7.290951457	NFE2L2	7.407514212	Tumor_G1	GCH1	4.455826939	Tumor_G1
182	BID	4.18173866	SQSTM1	6.633192873	Tumor_G1	LPCAT3	3.453807274	Tumor_G1
183	ZEB1	2.604071324	NQO1	7.349166207	Tumor_G1	CD44	8.689485077	Tumor_G1
184	DPP4	2.580724376	FTH1	7.874219084	Tumor_G1	CA9	0.911499849	Tumor_G1
185	CDKN2A	6.440492149	MUC1	4.314877757	Tumor_G1	CHMP5	7.889910325	Tumor_G1
186	PEBP1	7.418683302	SLC3A2	7.715331252	Tumor_G1	CHMP6	4.358206347	Tumor_G1
187	SOCS1	3.056774257	MT1G	2.911691582	Tumor_G1	CAV1	10.64400631	Tumor_G1
188	CDO1	1.008917095	SLC40A1	4.017129098	Tumor_G1	GCH1	5.21192722	Tumor_G1
189	MYB	1.125320474	CISD1	3.956976635	Tumor_G1	LPCAT3	3.274843096	Tumor_G1
190	MAPK8	3.405543149	FANCD2	4.041260508	Tumor_G1	CD44	9.061707625	Tumor_G1
191	MAPK9	4.311851831	FTMT	0	Tumor_G1	CA9	0.187261005	Tumor_G1
192	CHAC1	4.400975044	HSPA5	8.380836355	Tumor_G1	CHMP5	6.951062027	Tumor_G1
193	MAPK14	5.375001191	ATF4	8.35679087	Tumor_G1	CHMP6	4.472364292	Tumor_G1
194	LINC00472	0.019203734	NFS1	2.79366703	Tumor_G1	CAV1	7.438460868	Tumor_G1
195	PRKAA2	0.102993993	TP63	8.29652073	Tumor_G1	GCH1	4.661088289	Tumor_G1
196	PRKAA1	4.944521153	CISD2	3.621969796	Tumor_G1	LPCAT3	3.714882911	Tumor_G1
197	ELAVL1	5.1715191	CBS	0	Tumor_G1	CD44	8.757325999	Tumor_G1
198	BAP1	6.041777409	ISCU	5.059956564	Tumor_G1	CA9	5.09100582	Tumor_G1
199	ABCC1	4.639504235	ACSL3	6.097102983	Tumor_G1	CHMP5	6.734643241	Tumor_G1
200	ACVR1B	5.323002503	OTUB1	5.871000845	Tumor_G1	CHMP6	4.29278911	Tumor_G1
201	FLT3	0.746226761	TGFBR1	4.007590215	Tumor_G1	CAV1	8.635352458	Tumor_G1
202	SCP2	4.384623178	EPAS1	5.647164821	Tumor_G1	GCH1	4.294113419	Tumor_G1
203	TP53	2.305240966	HILPDA	3.898933872	Tumor_G1	LPCAT3	2.978342089	Tumor_G1
204	TF	0.489748433	HIF1A	7.343691181	Tumor_G1	CD44	5.535191379	Tumor_G1
205	TFRC	5.460739288	IFNG	1.96232691	Tumor_G1	CA9	3.879421512	Tumor_G1
206	TFR2	0.982582947	ANO6	3.68014429	Tumor_G1	CHMP5	5.869178016	Tumor_G1
207	SLC38A1	5.593305959	LPIN1	2.344288805	Tumor_G1	CHMP6	3.352673791	Tumor_G1
208	SLC1A5	6.519191189	HMGB1	5.373620373	Tumor_G1	CAV1	7.369816297	Tumor_G1
209	GLS2	0.036608829	TNFAIP3	5.266333051	Tumor_G1	GCH1	5.097513883	Tumor_G1
210	GOT1	5.836878483	TLR4	0.573762296	Tumor_G1	LPCAT3	0.623866862	Tumor_G1
211	CARS1	4.123732404	ATF3	3.03273563	Tumor_G1	CD44	9.033593967	Tumor_G1
212	ALOX5	2.343578377	ATM	1.934327778	Tumor_G1	CA9	3.273142859	Tumor_G1
213	KEAP1	6.044291378	YY1AP1	3.689746438	Tumor_G1	CHMP5	5.985691684	Tumor_G1
214	HMOX1	6.108963471	EGLN2	0.930245318	Tumor_G1	CHMP6	4.472487771	Tumor_G1
215	ATG5	4.017815038	MIOX	0.271664711	Tumor_G1	CAV1	5.452114368	Tumor_G1
216	ATG7	2.478557699	TAZ	3.399321509	Tumor_G1	GCH1	4.846388006	Tumor_G1
217	NCOA4	6.776971187	MTDH	5.964114409	Tumor_G1	LPCAT3	3.663845547	Tumor_G1
218	ALOX12	3.684179143	IDH1	4.600317335	Tumor_G1	CD44	9.570243375	Tumor_G1
219	ALOX12B	8.518637027	PANX1	5.14205803	Tumor_G1	CA9	5.935938209	Tumor_G1
220	ALOX15	0.376512661	BACH1	4.479890179	Tumor_G1	CHMP5	6.878666495	Tumor_G1
221	ALOX15B	6.182622783	LONP1	5.235945285	Tumor_G1	CHMP6	4.234616278	Tumor_G1
222	ALOXE3	6.274830053	SLC7A11	3.715970224	Tumor_G1	CAV1	10.98254259	Tumor_G1
223	PHKG2	3.149649582	GPX4	6.611812714	Tumor_G1	GCH1	3.672391396	Tumor_G1
224	ULK1	5.020888848	AKR1C1	3.593042966	Tumor_G1	LPCAT3	3.580205797	Tumor_G1
225	ATG3	4.545820139	AKR1C2	4.93391722	Tumor_G1	CD44	7.086725393	Tumor_G1
226	ATG13	5.431114785	AKR1C3	4.438638844	Tumor_G1	CA9	7.755766877	Tumor_G1
227	ULK2	2.232814227	RB1	5.135895991	Tumor_G1	CHMP5	6.494577216	Tumor_G1
228	SAT1	9.54171868	HSPB1	11.38694299	Tumor_G1	CHMP6	4.776872519	Tumor_G1
229	EGFR	5.049696106	HSF1	5.334021155	Tumor_G1	CAV1	5.275636599	Tumor_G1
230	MAPK3	5.948586832	GCLC	3.626999751	Tumor_G1	GCH1	5.83750179	Tumor_G1
231	MAPK1	5.718783549	NFE2L2	6.641639951	Tumor_G1	LPCAT3	3.355890189	Tumor_G1
232	BID	3.605482481	SQSTM1	4.347438889	Tumor_G1	CD44	7.064598353	Tumor_G1
233	ZEB1	1.589475878	NQO1	5.879188675	Tumor_G1	CA9	0.584096624	Tumor_G1
234	DPP4	0.922197848	FTH1	4.191167814	Tumor_G1	CHMP5	6.261974537	Tumor_G1
235	CDKN2A	2.430766983	MUC1	3.844435871	Tumor_G1	CHMP6	5.080597976	Tumor_G1
236	PEBP1	8.178210187	SLC3A2	7.584252249	Tumor_G1	CAV1	4.871010705	Tumor_G1
237	SOCS1	3.470732074	MT1G	4.272866755	Tumor_G1	GCH1	5.257500991	Tumor_G1
238	CDO1	1.424330919	SLC40A1	3.491224586	Tumor_G1	LPCAT3	5.098870077	Tumor_G1
239	MYB	0.491493981	CISD1	4.129934144	Tumor_G1	CD44	9.155116741	Tumor_G1
240	MAPK8	2.613743798	FANCD2	1.791230625	Tumor_G1	CA9	4.488958392	Tumor_G1
241	MAPK9	2.894177501	FTMT	0	Tumor_G1	CHMP5	5.656962511	Tumor_G1
242	CHAC1	5.895261415	HSPA5	9.918379078	Tumor_G1	CHMP6	4.136544141	Tumor_G1
243	MAPK14	5.378019081	ATF4	8.040057337	Tumor_G1	CAV1	7.148135888	Tumor_G1
244	LINC00472	0.10057404	NFS1	3.239642442	Tumor_G1	GCH1	3.368391216	Tumor_G1
245	PRKAA2	0.008200014	TP63	7.305030238	Tumor_G1	LPCAT3	4.135731856	Tumor_G1
246	PRKAA1	3.746721221	CISD2	2.954754665	Tumor_G1	CD44	8.466056063	Tumor_G1
247	ELAVL1	4.591595648	CBS	0.011209361	Tumor_G1	CA9	4.13130961	Tumor_G1
248	BAP1	5.06135283	ISCU	4.688191551	Tumor_G1	CHMP5	5.956509747	Tumor_G1
249	ABCC1	5.733145514	ACSL3	4.679299927	Tumor_G1	CHMP6	4.218393711	Tumor_G1
250	ACVR1B	4.395590685	OTUB1	5.908111561	Tumor_G1	CAV1	7.555175786	Tumor_G1
251	FLT3	0.538140809	TGFBR1	5.578863256	Tumor_G1	GCH1	3.894080467	Tumor_G1
252	SCP2	5.222476147	EPAS1	5.628280755	Tumor_G1	LPCAT3	4.576262115	Tumor_G1
253	TP53	5.528424417	HILPDA	3.305445279	Tumor_G1	CD44	8.675516044	Tumor_G1
254	TF	0.031395196	HIF1A	6.246598103	Tumor_G1	CA9	2.515460158	Tumor_G1
255	TFRC	4.505459073	IFNG	2.97929371	Tumor_G1	CHMP5	7.648353987	Tumor_G1
256	TFR2	0.235849577	ANO6	5.078579949	Tumor_G1	CHMP6	4.089633736	Tumor_G1
257	SLC38A1	4.607596633	LPIN1	2.689791159	Tumor_G1	CAV1	8.976795795	Tumor_G1
258	SLC1A5	7.811994991	HMGB1	6.492189686	Tumor_G1	GCH1	4.189492503	Tumor_G1
259	GLS2	0.161565256	TNFAIP3	4.767808381	Tumor_G1	LPCAT3	3.428356822	Tumor_G1
260	GOT1	6.521383725	TLR4	2.736604875	Tumor_G1	CD44	7.661877124	Tumor_G1
261	CARS1	5.121148056	ATF3	3.092190521	Tumor_G1	CA9	2.069908349	Tumor_G1
262	ALOX5	4.632448541	ATM	2.087530731	Tumor_G1	CHMP5	6.209254494	Tumor_G1
263	KEAP1	6.435513587	YY1AP1	3.846874374	Tumor_G1	CHMP6	4.579077543	Tumor_G1
264	HMOX1	6.972080298	EGLN2	0.558365607	Tumor_G1	CAV1	5.958074734	Tumor_G1
265	ATG5	4.337247243	MIOX	0.064193062	Tumor_G1	GCH1	6.428969787	Tumor_G1
266	ATG7	4.037364649	TAZ	4.06789681	Tumor_G1	LPCAT3	3.761891589	Tumor_G1
267	NCOA4	6.906341065	MTDH	5.40304271	Tumor_G1	CD44	8.080934217	Tumor_G1
268	ALOX12	0.60833615	IDH1	6.09117089	Tumor_G1	CA9	6.951092343	Tumor_G1
269	ALOX12B	2.473838853	PANX1	6.073848076	Tumor_G1	CHMP5	6.482385269	Tumor_G1
270	ALOX15	0.068051643	BACH1	4.068980295	Tumor_G1	CHMP6	4.431890348	Tumor_G1
271	ALOX15B	2.904830881	LONP1	5.921488698	Tumor_G1	CAV1	9.137226075	Tumor_G1
272	ALOXE3	1.868686765	SLC7A11	0.931304844	Tumor_G1	GCH1	4.466574918	Tumor_G1
273	PHKG2	4.205689655	GPX4	8.479665086	Tumor_G1	LPCAT3	3.348232419	Tumor_G1
274	ULK1	4.422145521	AKR1C1	1.038436182	Tumor_G1	CD44	9.05444098	Tumor_G1
275	ATG3	4.773975233	AKR1C2	0.972104429	Tumor_G1	CA9	4.932623433	Tumor_G1
276	ATG13	5.633009733	AKR1C3	2.139895103	Tumor_G1	CHMP5	7.486431212	Tumor_G1
277	ULK2	2.529096294	RB1	5.330038449	Tumor_G1	CHMP6	4.557526501	Tumor_G1
278	SAT1	9.477360611	HSPB1	11.05650109	Tumor_G1	CAV1	8.684641335	Tumor_G1
279	EGFR	5.278371397	HSF1	6.038387892	Tumor_G1	GCH1	4.817919952	Tumor_G1
280	MAPK3	5.986718101	GCLC	3.752191955	Tumor_G1	LPCAT3	3.798745247	Tumor_G1
281	MAPK1	5.728589927	NFE2L2	5.698574107	Tumor_G1	CD44	8.557200221	Tumor_G1
282	BID	4.78359285	SQSTM1	5.890417508	Tumor_G1	CA9	0.816804475	Tumor_G1
283	ZEB1	2.343009783	NQO1	5.593210331	Tumor_G1	CHMP5	6.001899049	Tumor_G1
284	DPP4	0.397474417	FTH1	6.914733131	Tumor_G1	CHMP6	4.63028897	Tumor_G1
285	CDKN2A	1.293958979	MUC1	6.402154249	Tumor_G1	CAV1	8.433782794	Tumor_G1
286	PEBP1	9.241389986	SLC3A2	7.519112542	Tumor_G1	GCH1	3.709367842	Tumor_G1
287	SOCS1	5.049613344	MT1G	4.245046842	Tumor_G1	LPCAT3	3.770353354	Tumor_G1
288	CDO1	0.51772922	SLC40A1	6.611696177	Tumor_G1	CD44	8.098198984	Tumor_G1
289	MYB	0.455859809	CISD1	4.684123025	Tumor_G1	CA9	0.47902356	Tumor_G1
290	MAPK8	3.016211033	FANCD2	2.611668147	Tumor_G1	CHMP5	6.880263086	Tumor_G1
291	MAPK9	3.87897051	FTMT	0	Tumor_G1	CHMP6	3.979970444	Tumor_G1
292	CHAC1	4.142568646	HSPA5	8.893032688	Tumor_G1	CAV1	5.442897064	Tumor_G1
293	MAPK14	4.41571811	ATF4	8.592825139	Tumor_G1	GCH1	5.208345574	Tumor_G1
294	LINC00472	0.141171172	NFS1	3.129381941	Tumor_G1	LPCAT3	3.904609335	Tumor_G1
295	PRKAA2	2.217292766	TP63	6.576281769	Tumor_G1	CD44	8.08383989	Tumor_G1
296	PRKAA1	3.848367551	CISD2	3.499450487	Tumor_G1	CA9	1.832971005	Tumor_G1
297	ELAVL1	5.268812385	CBS	0.01720929	Tumor_G1	CHMP5	6.650501783	Tumor_G1
298	BAP1	6.018754334	ISCU	5.582327177	Tumor_G1	CHMP6	4.232046713	Tumor_G1
299	ABCC1	4.275089016	ACSL3	5.543041103	Tumor_G1	CAV1	5.856846292	Tumor_G1
300	ACVR1B	4.545548345	OTUB1	7.020391077	Tumor_G1	GCH1	5.324004081	Tumor_G1
301	FLT3	0.512985335	TGFBR1	6.336133397	Tumor_G1	LPCAT3	5.127942749	Tumor_G1
302	SCP2	5.703756875	EPAS1	7.636944298	Tumor_G1	CD44	9.24010917	Tumor_G1
303	TP53	5.356869202	HILPDA	3.811635431	Tumor_G1	CA9	0.704517885	Tumor_G1
304	TF	0.01678155	HIF1A	8.520023409	Tumor_G1	CHMP5	5.848915831	Tumor_G1
305	TFRC	7.829652343	IFNG	2.107788285	Tumor_G1	CHMP6	4.314551524	Tumor_G1
306	TFR2	0.69706208	ANO6	5.408188755	Tumor_G1	CAV1	9.501185935	Tumor_G1
307	SLC38A1	6.970587955	LPIN1	2.446097392	Tumor_G1	GCH1	3.47118746	Tumor_G1
308	SLC1A5	9.06833358	HMGB1	6.375930846	Tumor_G1	LPCAT3	3.569065706	Tumor_G1
309	GLS2	0.052137623	TNFAIP3	6.147331123	Tumor_G1	CD44	8.911714948	Tumor_G1
310	GOT1	5.64768003	TLR4	1.564085453	Tumor_G1	CA9	0.365468586	Tumor_G1
311	CARS1	4.285328233	ATF3	4.765603697	Tumor_G1	CHMP5	6.171873327	Tumor_G1
312	ALOX5	2.6535416	ATM	2.725784775	Tumor_G1	CHMP6	4.090040415	Tumor_G1
313	KEAP1	6.32154573	YY1AP1	5.230318314	Tumor_G1	CAV1	7.007554336	Tumor_G1
314	HMOX1	5.633201593	EGLN2	0.968791188	Tumor_G1	GCH1	4.209242795	Tumor_G1
315	ATG5	4.8434764	MIOX	0.593210331	Tumor_G1	LPCAT3	3.642690021	Tumor_G1
316	ATG7	3.114017137	TAZ	3.76814197	Tumor_G1	CD44	8.787655452	Tumor_G1
317	NCOA4	7.239304471	MTDH	6.805683262	Tumor_G1	CA9	2.727528424	Tumor_G1
318	ALOX12	1.599222563	IDH1	5.820357692	Tumor_G1	CHMP5	6.664101636	Tumor_G1
319	ALOX12B	4.398295639	PANX1	6.32287996	Tumor_G1	CHMP6	4.636131555	Tumor_G1
320	ALOX15	0.474565835	BACH1	6.789442353	Tumor_G1	CAV1	8.431812644	Tumor_G1
321	ALOX15B	3.619600819	LONP1	5.928879559	Tumor_G1	GCH1	4.478052846	Tumor_G1
322	ALOXE3	3.770014988	SLC7A11	2.394047619	Tumor_G1	LPCAT3	3.47625206	Tumor_G1
323	PHKG2	3.370289848	GPX4	7.863301062	Tumor_G1	CD44	8.195432744	Tumor_G1
324	ULK1	6.431850243	AKR1C1	2.465086379	Tumor_G1	CA9	5.468250951	Tumor_G1
325	ATG3	4.993393584	AKR1C2	3.404589814	Tumor_G1	CHMP5	7.529317321	Tumor_G1
326	ATG13	6.144943695	AKR1C3	3.714959818	Tumor_G1	CHMP6	3.464772806	Tumor_G1
327	ULK2	2.17219946	RB1	5.573250297	Tumor_G1	CAV1	8.029587055	Tumor_G1
328	SAT1	7.77539563	HSPB1	12.28642813	Tumor_G1	GCH1	4.281920757	Tumor_G1
329	EGFR	7.447861823	HSF1	7.087837257	Tumor_G1	LPCAT3	3.142674831	Tumor_G1
330	MAPK3	5.97195044	GCLC	4.581736879	Tumor_G1	CD44	8.344562227	Tumor_G1
331	MAPK1	6.175277078	NFE2L2	7.955672572	Tumor_G1	CA9	5.480307135	Tumor_G1
332	BID	4.134763081	SQSTM1	5.631965683	Tumor_G1	CHMP5	6.739601063	Tumor_G1
333	ZEB1	3.156040591	NQO1	5.382622298	Tumor_G1	CHMP6	3.610959856	Tumor_G1
334	DPP4	1.501770322	FTH1	6.388039679	Tumor_G1	CAV1	10.91664779	Tumor_G1
335	CDKN2A	5.518147976	MUC1	4.005489817	Tumor_G1	GCH1	4.286378482	Tumor_G1
336	PEBP1	7.840147846	SLC3A2	8.234176517	Tumor_G1	LPCAT3	4.121206089	Tumor_G1
337	SOCS1	4.78071954	MT1G	3.143736255	Tumor_G1	CD44	8.871478371	Tumor_G1
338	CDO1	0.431141535	SLC40A1	4.78215691	Tumor_G1	CA9	3.464890404	Tumor_G1
339	MYB	0.453227826	CISD1	4.673285045	Tumor_G1	CHMP5	6.484652137	Tumor_G1
340	MAPK8	3.452252774	FANCD2	3.283625501	Tumor_G1	CHMP6	4.29166249	Tumor_G1
341	MAPK9	3.486147994	FTMT	0	Tumor_G1	CAV1	6.942908554	Tumor_G1
342	CHAC1	3.667063274	HSPA5	10.56520597	Tumor_G1	GCH1	5.238714265	Tumor_G1
343	MAPK14	5.343304769	ATF4	7.683695753	Tumor_G1	LPCAT3	3.145449214	Tumor_G1
344	LINC00472	0.082293836	NFS1	3.775756436	Tumor_G1	CD44	7.514226434	Tumor_G1
345	PRKAA2	1.195347598	TP63	8.442927328	Tumor_G1	CA9	6.32543139	Tumor_G1
346	PRKAA1	5.930001612	CISD2	3.196056172	Tumor_G1	CHMP5	6.27565522	Tumor_G1
347	ELAVL1	5.190551652	CBS	0.133826527	Tumor_G1	CHMP6	4.87310447	Tumor_G1
348	BAP1	6.510729361	ISCU	5.111916028	Tumor_G1	CAV1	7.981680866	Tumor_G1
349	ABCC1	5.920624396	ACSL3	5.620105432	Tumor_G1	GCH1	2.197488002	Tumor_G1
350	ACVR1B	6.073608183	OTUB1	6.451084149	Tumor_G1	LPCAT3	0.493134922	Tumor_G1
351	FLT3	0.0614306	TGFBR1	6.070473053	Tumor_G1	CD44	7.70168905	Tumor_G1
352	SCP2	4.551325286	EPAS1	6.504798335	Tumor_G1	CA9	7.110405007	Tumor_G1
353	TP53	3.742157158	HILPDA	6.419518667	Tumor_G1	CHMP5	7.683721014	Tumor_G1
354	TF	0.13093087	HIF1A	6.869039791	Tumor_G1	CHMP6	4.009365089	Tumor_G1
355	TFRC	7.876349953	IFNG	0.200880954	Tumor_G1	CAV1	8.445952603	Tumor_G1
356	TFR2	1.215367972	ANO6	4.010726139	Tumor_G1	GCH1	3.158547082	Tumor_G1
357	SLC38A1	5.206924485	LPIN1	2.681786567	Tumor_G1	LPCAT3	2.285993972	Tumor_G1
358	SLC1A5	8.34129776	HMGB1	6.618614553	Tumor_G1	CD44	8.133929249	Tumor_G1
359	GLS2	0.140124224	TNFAIP3	5.408993716	Tumor_G1	CA9	6.513339141	Tumor_G1
360	GOT1	6.193168523	TLR4	0.959770155	Tumor_G1	CHMP5	6.083041001	Tumor_G1
361	CARS1	3.94375258	ATF3	8.022635242	Tumor_G1	CHMP6	4.509727507	Tumor_G1
362	ALOX5	1.783289011	ATM	1.486714373	Tumor_G1	CAV1	10.52533826	Tumor_G1
363	KEAP1	7.220620167	YY1AP1	5.190753118	Tumor_G1	GCH1	4.514286409	Tumor_G1
364	HMOX1	6.154046441	EGLN2	0.875780063	Tumor_G1	LPCAT3	3.668402824	Tumor_G1
365	ATG5	4.635295859	MIOX	0.181929438	Tumor_G1	CD44	7.756354164	Tumor_G1
366	ATG7	2.925467801	TAZ	4.341046409	Tumor_G1	CA9	2.632710264	Tumor_G1
367	NCOA4	6.888710377	MTDH	6.580532946	Tumor_G1	CHMP5	6.275029403	Tumor_G1
368	ALOX12	3.458539495	IDH1	6.995093265	Tumor_G1	CHMP6	4.200206141	Tumor_G1
369	ALOX12B	5.003804596	PANX1	4.170381783	Tumor_G1	CAV1	6.871002077	Tumor_G1
370	ALOX15	2.364516404	BACH1	4.125485797	Tumor_G1	GCH1	3.933714257	Tumor_G1
371	ALOX15B	1.487023213	LONP1	6.148974766	Tumor_G1	LPCAT3	4.751415516	Tumor_G1
372	ALOXE3	3.473098513	SLC7A11	6.900740038	Tumor_G1	CD44	9.303484417	Tumor_G1
373	PHKG2	4.127550743	GPX4	8.000721731	Tumor_G1	CA9	5.495791083	Tumor_G1
374	ULK1	5.813352807	AKR1C1	9.670194867	Tumor_G1	CHMP5	6.978015968	Tumor_G1
375	ATG3	5.51893793	AKR1C2	9.59757028	Tumor_G1	CHMP6	3.552918042	Tumor_G1
376	ATG13	4.974217245	AKR1C3	9.475742752	Tumor_G1	CAV1	9.018446404	Tumor_G1
377	ULK2	3.113283764	RB1	4.832368525	Tumor_G1	GCH1	3.100422658	Tumor_G1
378	SAT1	8.769595226	HSPB1	12.21292986	Tumor_G1	LPCAT3	3.758431108	Tumor_G1
379	EGFR	6.232397901	HSF1	6.066532697	Tumor_G1	CD44	7.685572282	Tumor_G1
380	MAPK3	6.017028853	GCLC	5.649043441	Tumor_G1	CA9	7.482731334	Tumor_G1
381	MAPK1	6.003267158	NFE2L2	6.410509016	Tumor_G1	CHMP5	6.564609859	Tumor_G1
382	BID	4.59620765	SQSTM1	6.461774095	Tumor_G1	CHMP6	3.963455628	Tumor_G1
383	ZEB1	1.396104674	NQO1	9.780139793	Tumor_G1	CAV1	8.770199381	Tumor_G1
384	DPP4	0.327687364	FTH1	7.355168711	Tumor_G1	GCH1	4.042145261	Tumor_G1
385	CDKN2A	0.581977846	MUC1	3.941256584	Tumor_G1	LPCAT3	1.958434395	Tumor_G1
386	PEBP1	8.460674997	SLC3A2	8.878206059	Tumor_G1	CD44	7.974618216	Tumor_G1
387	SOCS1	3.511771626	MT1G	3.792011972	Tumor_G1	CA9	0.96547032	Tumor_G1
388	CDO1	0.045163352	SLC40A1	2.081373717	Tumor_G1	CHMP5	6.187552007	Tumor_G1
389	MYB	0.422233001	CISD1	4.518031493	Tumor_G1	CHMP6	4.118525849	Tumor_G1
390	MAPK8	2.800641097	FANCD2	2.631639808	Tumor_G1	CAV1	7.127070907	Tumor_G1
391	MAPK9	3.425016116	FTMT	0	Tumor_G1	GCH1	5.793102546	Tumor_G1
392	CHAC1	3.238970241	HSPA5	9.083022113	Tumor_G1	LPCAT3	4.324889791	Tumor_G1
393	MAPK14	4.879191126	ATF4	8.699692514	Tumor_G1	CD44	10.10157746	Tumor_G1
394	LINC00472	0.026020971	NFS1	3.838003773	Tumor_G1	CA9	6.961741387	Tumor_G1
395	PRKAA2	1.238542314	TP63	8.569981269	Tumor_G1	CHMP5	6.68642769	Tumor_G1
396	PRKAA1	3.666836108	CISD2	3.526369342	Tumor_G1	CHMP6	4.427230701	Tumor_G1
397	ELAVL1	5.412463149	CBS	0.782408565	Tumor_G1	CAV1	10.70318715	Tumor_G1
398	BAP1	6.426055045	ISCU	5.414555017	Tumor_G1	GCH1	4.010072637	Tumor_G1
399	ABCC1	8.306900624	ACSL3	4.993787563	Tumor_G1	LPCAT3	4.126411259	Tumor_G1
400	ACVR1B	6.098459563	OTUB1	5.933577359	Tumor_G1	CD44	6.921903998	Tumor_G1
401	FLT3	0.356031095	TGFBR1	5.724988534	Tumor_G1	CA9	3.864829951	Tumor_G1
402	SCP2	4.053667449	EPAS1	5.635853044	Tumor_G1	CHMP5	6.386124607	Tumor_G1
403	TP53	4.711560983	HILPDA	3.562779709	Tumor_G1	CHMP6	4.664221129	Tumor_G1
404	TF	0.059493725	HIF1A	5.132198435	Tumor_G1	CAV1	5.15277563	Tumor_G1
405	TFRC	4.922892383	IFNG	2.896446241	Tumor_G1	GCH1	5.960027425	Tumor_G1
406	TFR2	0.405447844	ANO6	3.559834397	Tumor_G1	LPCAT3	4.941064044	Tumor_G1
407	SLC38A1	4.646911466	LPIN1	2.387252239	Tumor_G1	CD44	9.495495108	Tumor_G1
408	SLC1A5	7.691315706	HMGB1	6.453846774	Tumor_G1	CA9	2.184280294	Tumor_G1
409	GLS2	0	TNFAIP3	4.726188181	Tumor_G1	CHMP5	5.997244979	Tumor_G1
410	GOT1	6.768094319	TLR4	1.322389683	Tumor_G1	CHMP6	4.841736675	Tumor_G1
411	CARS1	4.691880281	ATF3	3.421129024	Tumor_G1	CAV1	9.223562044	Tumor_G1
412	ALOX5	2.036468167	ATM	1.01235413	Tumor_G1	GCH1	4.064244808	Tumor_G1
413	KEAP1	6.697620936	YY1AP1	3.30739938	Tumor_G1	LPCAT3	3.934865575	Tumor_G1
414	HMOX1	5.29555039	EGLN2	0.38084025	Tumor_G1	CD44	7.91743832	Tumor_G1
415	ATG5	4.622690272	MIOX	0.341302653	Tumor_G1	CA9	2.366979584	Tumor_G1
416	ATG7	3.886637935	TAZ	5.190843967	Tumor_G1	CHMP5	6.492487743	Tumor_G1
417	NCOA4	5.96711326	MTDH	5.562037837	Tumor_G1	CHMP6	3.766425548	Tumor_G1
418	ALOX12	0.499169814	IDH1	4.976574433	Tumor_G1	CAV1	7.088605936	Tumor_G1
419	ALOX12B	1.016068369	PANX1	5.11822266	Tumor_G1	GCH1	4.290815105	Tumor_G1
420	ALOX15	0.138945498	BACH1	3.095536274	Tumor_G1	LPCAT3	3.768565464	Tumor_G1
421	ALOX15B	4.52583711	LONP1	6.14388724	Tumor_G1	CD44	7.689724078	Tumor_G1
422	ALOXE3	1.138552375	SLC7A11	1.109159939	Tumor_G1	CA9	2.303956052	Tumor_G1
423	PHKG2	4.074034394	GPX4	8.570746008	Tumor_G1	CHMP5	7.57541596	Tumor_G1
424	ULK1	4.074796549	AKR1C1	2.609140315	Tumor_G1	CHMP6	4.553563253	Tumor_G1
425	ATG3	5.611706503	AKR1C2	2.972012497	Tumor_G1	CAV1	8.715727297	Tumor_G1
426	ATG13	5.494764401	AKR1C3	2.949180052	Tumor_G1	GCH1	4.251037343	Tumor_G1
427	ULK2	1.919340082	RB1	3.767866632	Tumor_G1	LPCAT3	3.050745464	Tumor_G1
428	SAT1	9.049961239	HSPB1	10.93535934	Tumor_G1	CD44	7.801923656	Tumor_G1
429	EGFR	4.556153481	HSF1	6.305892112	Tumor_G1	CA9	0.082975027	Tumor_G1
430	MAPK3	5.088077977	GCLC	3.916782349	Tumor_G1	CHMP5	5.144955927	Tumor_G1
431	MAPK1	4.750016873	NFE2L2	4.913392097	Tumor_G1	CHMP6	4.183542093	Tumor_G1
432	BID	4.596416394	SQSTM1	5.85766506	Tumor_G1	CAV1	5.824319805	Tumor_G1
433	ZEB1	1.865522959	NQO1	7.105806914	Tumor_G1	GCH1	4.336526197	Tumor_G1
434	DPP4	0.377290365	FTH1	6.203134581	Tumor_G1	LPCAT3	3.485941983	Tumor_G1
435	CDKN2A	5.934393834	MUC1	4.754053704	Tumor_G1	CD44	8.73414564	Tumor_G1
436	PEBP1	8.987773911	SLC3A2	8.102738955	Tumor_G1	CA9	4.435448579	Tumor_G1
437	SOCS1	4.698135115	MT1G	4.445481732	Tumor_G1	CHMP5	6.594064783	Tumor_G1
438	CDO1	1.156526059	SLC40A1	5.126332783	Tumor_G1	CHMP6	4.662262477	Tumor_G1
439	MYB	0.496513481	CISD1	5.712491234	Tumor_G1	CAV1	5.919547461	Tumor_G1
440	MAPK8	2.483802882	FANCD2	2.810216862	Tumor_G1	GCH1	2.749362636	Tumor_G1
441	MAPK9	3.81823704	FTMT	0	Tumor_G1	LPCAT3	3.508644153	Tumor_G1
442	CHAC1	3.244871841	HSPA5	9.997888091	Tumor_G1	CD44	8.097932565	Tumor_G1
443	MAPK14	4.290999362	ATF4	8.662860247	Tumor_G1	CA9	1.875386905	Tumor_G1
444	LINC00472	0.058385771	NFS1	2.900876466	Tumor_G1	CHMP5	6.261643639	Tumor_G1
445	PRKAA2	1.338338835	TP63	6.836208191	Tumor_G1	CHMP6	4.546851256	Tumor_G1
446	PRKAA1	3.234087398	CISD2	3.622801533	Tumor_G1	CAV1	9.901832155	Tumor_G1
447	ELAVL1	4.903795101	CBS	0.11196609	Tumor_G1	GCH1	4.372722307	Tumor_G1
448	BAP1	5.941634545	ISCU	5.672993822	Tumor_G1	LPCAT3	3.107855226	Tumor_G1
449	ABCC1	3.452410935	ACSL3	4.84079051	Tumor_G1	CD44	7.325963795	Tumor_G1
450	ACVR1B	3.589415952	OTUB1	7.210410296	Tumor_G1	CA9	6.153000688	Tumor_G1
451	FLT3	0.183073576	TGFBR1	6.167590757	Tumor_G1	CHMP5	6.154323965	Tumor_G1
452	SCP2	5.708430056	EPAS1	7.835767471	Tumor_G1	CHMP6	4.018197953	Tumor_G1
453	TP53	5.308371798	HILPDA	6.630657374	Tumor_G1	CAV1	7.064126221	Tumor_G1
454	TF	0.197236355	HIF1A	8.928927809	Tumor_G1	GCH1	3.357157849	Tumor_G1
455	TFRC	8.263441515	IFNG	0	Tumor_G1	LPCAT3	2.56137502	Tumor_G1
456	TFR2	0.758217884	ANO6	6.571711694	Tumor_G1	CD44	8.325337839	Tumor_G1
457	SLC38A1	7.541301096	LPIN1	3.260492423	Tumor_G1	CA9	4.79502401	Tumor_G1
458	SLC1A5	8.166021945	HMGB1	6.783304729	Tumor_G1	CHMP5	7.339248755	Tumor_G1
459	GLS2	0.084608575	TNFAIP3	7.322730371	Tumor_G1	CHMP6	3.277226017	Tumor_G1
460	GOT1	6.338893232	TLR4	2.040261223	Tumor_G1	CAV1	5.227005527	Tumor_G1
461	CARS1	3.916390653	ATF3	6.370544438	Tumor_G1	GCH1	3.809445315	Tumor_G1
462	ALOX5	3.976024462	ATM	3.75305893	Tumor_G1	LPCAT3	4.101271874	Tumor_G1
463	KEAP1	6.534078727	YY1AP1	4.70089465	Tumor_G1	CD44	9.21421978	Tumor_G1
464	HMOX1	5.060838573	EGLN2	0.921512501	Tumor_G1	CA9	1.555570778	Tumor_G1
465	ATG5	4.646807808	MIOX	0.143393419	Tumor_G1	CHMP5	7.446879002	Tumor_G1
466	ATG7	3.266456744	TAZ	4.272762269	Tumor_G1	CHMP6	4.825042723	Tumor_G1
467	NCOA4	7.397399115	MTDH	7.130920577	Tumor_G1	CAV1	8.883774449	Tumor_G1
468	ALOX12	1.010565029	IDH1	6.857386383	Tumor_G1	GCH1	5.045687593	Tumor_G1
469	ALOX12B	2.431649701	PANX1	7.509179597	Tumor_G1	LPCAT3	3.715662784	Tumor_G1
470	ALOX15	0.288771967	BACH1	5.966093565	Tumor_G1	CD44	10.01896014	Tumor_G1
471	ALOX15B	6.938766845	LONP1	5.596470067	Tumor_G1	CA9	6.354683117	Tumor_G1
472	ALOXE3	2.079156207	SLC7A11	7.625999544	Tumor_G1	CHMP5	6.521086867	Tumor_G1
473	PHKG2	3.198164088	GPX4	7.1828899	Tumor_G1	CHMP6	5.190113069	Tumor_G1
474	ULK1	5.319448136	AKR1C1	7.576699743	Tumor_G1	CAV1	9.87994985	Tumor_G1
475	ATG3	5.050793341	AKR1C2	7.254752755	Tumor_G1	GCH1	3.863314072	Tumor_G1
476	ATG13	5.264314981	AKR1C3	7.919735148	Tumor_G1	LPCAT3	3.403840323	Tumor_G1
477	ULK2	4.218037159	RB1	6.505471776	Tumor_G1	CD44	9.746293113	Tumor_G1
478	SAT1	7.888215382	HSPB1	11.1419172	Tumor_G1	CA9	6.888643413	Tumor_G1
479	EGFR	7.556960442	HSF1	6.878498523	Tumor_G1	CHMP5	7.800103286	Tumor_G1
480	MAPK3	5.547795284	GCLC	6.429026716	Tumor_G1	CHMP6	4.659176766	Tumor_G1
481	MAPK1	6.993242983	NFE2L2	7.092380829	Tumor_G1	CAV1	9.910884483	Tumor_G1
482	BID	5.339365461	SQSTM1	7.064389254	Tumor_G1	GCH1	4.291279387	Tumor_G1
483	ZEB1	2.781863257	NQO1	9.024809726	Tumor_G1	LPCAT3	2.988611982	Tumor_G1
484	DPP4	2.01496224	FTH1	8.058414996	Tumor_G1	CD44	8.203363176	Tumor_G1
485	CDKN2A	6.230239526	MUC1	1.466339988	Tumor_G1	CA9	6.237114336	Tumor_G1
486	PEBP1	8.736979232	SLC3A2	9.694381047	Tumor_G1	CHMP5	5.548008068	Tumor_G1
487	SOCS1	3.858160077	MT1G	3.221351244	Tumor_G1	CHMP6	3.818911899	Tumor_G1
488	CDO1	0.411643176	SLC40A1	6.44296837	Tumor_G1	CAV1	9.911745652	Tumor_G1
489	MYB	0.760007987	CISD1	4.46460946	Tumor_G1	GCH1	3.779995066	Tumor_G1
490	MAPK8	3.654951024	FANCD2	3.412591863	Tumor_G1	LPCAT3	2.790334159	Tumor_G1
491	MAPK9	3.71550904	FTMT	0	Tumor_G1	CD44	9.150233439	Tumor_G1
492	CHAC1	2.380590934	HSPA5	9.604953088	Tumor_G1	CA9	5.418665595	Tumor_G1
493	MAPK14	5.315544494	ATF4	8.495039134	Tumor_G1	CHMP5	6.986258466	Tumor_G1
494	LINC00472	0.198996966	NFS1	4.289340206	Tumor_G1	CHMP6	4.558561532	Tumor_G1
495	PRKAA2	0.056722242	TP63	8.589569881	Tumor_G1	CAV1	9.862009935	Tumor_G1
496	PRKAA1	6.789730555	CISD2	3.522859255	Tumor_G1	GCH1	4.063054187	Tumor_G1
497	ELAVL1	5.341238596	CBS	0	Tumor_G1	LPCAT3	3.786585908	Tumor_G1
498	BAP1	6.370713558	ISCU	5.543870119	Tumor_G1	CD44	7.793472607	Tumor_G1
499	ABCC1	6.530963408	ACSL3	5.693659792	Tumor_G1	CA9	2.747473336	Tumor_G1
500	ACVR1B	4.87740071	OTUB1	6.632013685	Tumor_G1	CHMP5	6.366995315	Tumor_G1
501	FLT3	0.935157976	TGFBR1	5.597832077	Tumor_G1	CHMP6	4.096978636	Tumor_G1
502	SCP2	4.764128494	EPAS1	7.012545209	Tumor_G1	CAV1	5.7229605	Tumor_G1
503	TP53	4.626836261	HILPDA	3.728301493	Tumor_G1	GCH1	4.424209968	Tumor_G1
504	TF	0.210513552	HIF1A	6.75282752	Tumor_G1	LPCAT3	3.138241077	Tumor_G1
505	TFRC	5.989370656	IFNG	0.085968454	Tumor_G1	CD44	7.677852807	Tumor_G1
506	TFR2	1.337596928	ANO6	6.114312881	Tumor_G1	CA9	2.59454855	Tumor_G1
507	SLC38A1	7.247317086	LPIN1	2.403131355	Tumor_G1	CHMP5	6.416473281	Tumor_G1
508	SLC1A5	7.393898368	HMGB1	5.562773605	Tumor_G1	CHMP6	3.830458164	Tumor_G1
509	GLS2	0.025737561	TNFAIP3	5.273247318	Tumor_G1	CAV1	8.683028632	Tumor_G1
510	GOT1	5.790388901	TLR4	2.366532046	Tumor_G1	GCH1	3.125965128	Tumor_G1
511	CARS1	4.522821601	ATF3	6.029686984	Tumor_G1	LPCAT3	2.980957539	Tumor_G1
512	ALOX5	4.605968359	ATM	3.374413548	Tumor_G1	CD44	9.152627854	Tumor_G1
513	KEAP1	6.59608388	YY1AP1	4.379329843	Tumor_G1	CA9	4.056254029	Tumor_G1
514	HMOX1	5.894356997	EGLN2	1.337711092	Tumor_G1	CHMP5	6.559198105	Tumor_G1
515	ATG5	4.488868441	MIOX	0.99566541	Tumor_G1	CHMP6	4.69088637	Tumor_G1
516	ATG7	3.438865025	TAZ	4.431883664	Tumor_G1	CAV1	8.467475131	Tumor_G1
517	NCOA4	7.836911296	MTDH	6.976687839	Tumor_G1	GCH1	5.729359709	Tumor_G1
518	ALOX12	2.041137826	IDH1	5.584908399	Tumor_G1	LPCAT3	3.388465097	Tumor_G1
519	ALOX12B	6.566073832	PANX1	6.428425501	Tumor_G1	CD44	8.42114586	Tumor_G1
520	ALOX15	1.171078696	BACH1	5.796231739	Tumor_G1	CA9	5.393141584	Tumor_G1
521	ALOX15B	3.38703161	LONP1	6.338281778	Tumor_G1	CHMP5	5.866465411	Tumor_G1
522	ALOXE3	5.215422336	SLC7A11	3.352758525	Tumor_G1	CHMP6	4.040541794	Tumor_G1
523	PHKG2	3.424599662	GPX4	7.588186925	Tumor_G1	CAV1	9.471077896	Tumor_G1
524	ULK1	6.54072166	AKR1C1	2.248231207	Tumor_G1	GCH1	2.882936449	Tumor_G1
525	ATG3	4.661726801	AKR1C2	3.669015424	Tumor_G1	LPCAT3	3.608324321	Tumor_G1
526	ATG13	6.185688179	AKR1C3	3.040401515	Tumor_G1	CD44	10.16257663	Tumor_G1
527	ULK2	3.402326527	RB1	5.848352527	Tumor_G1	CA9	3.178491568	Tumor_G1
528	SAT1	8.128425905	HSPB1	10.90612013	Tumor_G1	CHMP5	6.069809557	Tumor_G1
529	EGFR	7.145440043	HSF1	6.739029876	Tumor_G1	CHMP6	3.947553953	Tumor_G1
530	MAPK3	5.918443483	GCLC	3.673070167	Tumor_G1	CAV1	7.795492936	Tumor_G1
531	MAPK1	7.183257229	NFE2L2	6.4810131	Tumor_G1	GCH1	4.537898617	Tumor_G1
532	BID	4.641794549	SQSTM1	6.114219166	Tumor_G1	LPCAT3	3.659719097	Tumor_G1
533	ZEB1	3.90850551	NQO1	6.449990488	Tumor_G1	CD44	7.025916913	Tumor_G1
534	DPP4	1.838750118	FTH1	6.324351589	Tumor_G1	CA9	5.093978423	Tumor_G1
535	CDKN2A	4.257885628	MUC1	1.492365963	Tumor_G1	CHMP5	6.455118405	Tumor_G1
536	PEBP1	8.533368282	SLC3A2	8.810398115	Tumor_G1	CHMP6	4.334775627	Tumor_G1
537	SOCS1	3.207455605	MT1G	4.768036077	Tumor_G1	CAV1	6.101811832	Tumor_G1
538	CDO1	6.367554536	SLC40A1	5.850394396	Tumor_G1	GCH1	5.838850946	Tumor_G1
539	MYB	0.661293556	CISD1	4.329303025	Tumor_G1	LPCAT3	3.343777332	Tumor_G1
540	MAPK8	3.513313872	FANCD2	2.450168697	Tumor_G1	CD44	7.977551834	Tumor_G1
541	MAPK9	3.402885862	FTMT	0	Tumor_G1	CA9	2.596028702	Tumor_G1
542	CHAC1	3.889249625	HSPA5	9.5041963	Tumor_G1	CHMP5	8.248306646	Tumor_G1
543	MAPK14	5.668357436	ATF4	7.978757357	Tumor_G1	CHMP6	4.392331163	Tumor_G1
544	LINC00472	0.301002256	NFS1	3.645021417	Tumor_G1	CAV1	9.893787354	Tumor_G1
545	PRKAA2	2.302436041	TP63	8.119075476	Tumor_G1	GCH1	3.946422079	Tumor_G1
546	PRKAA1	5.532971448	CISD2	2.837519451	Tumor_G1	LPCAT3	3.670795024	Tumor_G1
547	ELAVL1	5.162258383	CBS	0.206018004	Tumor_G1	CD44	8.077855032	Tumor_G1
548	BAP1	6.52801645	ISCU	5.379000531	Tumor_G1	CA9	3.000757216	Tumor_G1
549	ABCC1	6.111317235	ACSL3	5.366560021	Tumor_G1	CHMP5	5.708327966	Tumor_G1
550	ACVR1B	5.396070414	OTUB1	6.677075482	Tumor_G1	CHMP6	4.012836808	Tumor_G1
551	FLT3	0.274291484	TGFBR1	4.093331991	Tumor_G1	CAV1	7.050613791	Tumor_G1
552	SCP2	4.585887933	EPAS1	6.405355936	Tumor_G1	GCH1	4.716782429	Tumor_G1
553	TP53	2.579276711	HILPDA	4.854100403	Tumor_G1	LPCAT3	3.346318701	Tumor_G1
554	TF	0.141040345	HIF1A	6.629774795	Tumor_G1	CD44	7.91461176	Tumor_G1
555	TFRC	5.362620673	IFNG	1.430499386	Tumor_G1	CA9	3.698162903	Tumor_G1
556	TFR2	0.72334012	ANO6	3.708518345	Tumor_G1	CHMP5	6.192067884	Tumor_G1
557	SLC38A1	4.951844197	LPIN1	1.215243704	Tumor_G1	CHMP6	3.705546687	Tumor_G1
558	SLC1A5	7.442158921	HMGB1	6.022964743	Tumor_G1	CAV1	7.771610954	Tumor_G1
559	GLS2	0.042644337	TNFAIP3	5.092545742	Tumor_G1	GCH1	4.15054343	Tumor_G1
560	GOT1	6.349927836	TLR4	0.893362211	Tumor_G1	LPCAT3	3.409377358	Tumor_G1
561	CARS1	4.709996369	ATF3	2.830620415	Tumor_G1	CD44	7.970039148	Tumor_G1
562	ALOX5	1.958137391	ATM	1.550851425	Tumor_G1	CA9	5.266400521	Tumor_G1
563	KEAP1	6.866763355	YY1AP1	4.131037915	Tumor_G1	CHMP5	6.318768743	Tumor_G1
564	HMOX1	5.571091241	EGLN2	0.238542314	Tumor_G1	CHMP6	4.126791187	Tumor_G1
565	ATG5	4.4675273	MIOX	0.352871496	Tumor_G1	CAV1	7.983599607	Tumor_G1
566	ATG7	2.657845763	TAZ	4.400613068	Tumor_G1	GCH1	4.390454457	Tumor_G1
567	NCOA4	6.708275539	MTDH	5.475295693	Tumor_G1	LPCAT3	2.960419037	Tumor_G1
568	ALOX12	0.972766165	IDH1	4.858796633	Tumor_G1	CD44	9.015327233	Tumor_G1
569	ALOX12B	3.755603329	PANX1	5.936701534	Tumor_G1	CA9	5.976161974	Tumor_G1
570	ALOX15	0	BACH1	3.649489002	Tumor_G1	CHMP5	5.723943484	Tumor_G1
571	ALOX15B	1.692248636	LONP1	5.692923709	Tumor_G1	CHMP6	4.702818203	Tumor_G1
572	ALOXE3	3.396214302	SLC7A11	3.847145064	Tumor_G1	CAV1	7.543755694	Tumor_G1
573	PHKG2	4.048026882	GPX4	7.73977251	Tumor_G1	GCH1	3.901137213	Tumor_G1
574	ULK1	4.561228365	AKR1C1	6.517419011	Tumor_G1	LPCAT3	4.286807237	Tumor_G1
575	ATG3	4.475811237	AKR1C2	7.550331229	Tumor_G1	CD44	8.206117178	Tumor_G1
576	ATG13	5.053354662	AKR1C3	6.755485829	Tumor_G1	CA9	7.128636751	Tumor_G1
577	ULK2	1.803392379	RB1	4.156663578	Tumor_G1	CHMP5	6.6881174	Tumor_G1
578	SAT1	8.158883307	HSPB1	11.62467137	Tumor_G1	CHMP6	4.391726484	Tumor_G1
579	EGFR	5.600534406	HSF1	6.134243533	Tumor_G1	CAV1	8.147626222	Tumor_G1
580	MAPK3	6.314638527	GCLC	5.638986097	Tumor_G1	GCH1	4.936783968	Tumor_G1
581	MAPK1	5.935752029	NFE2L2	7.310121955	Tumor_G1	LPCAT3	3.914717586	Tumor_G1
582	BID	5.141731142	SQSTM1	6.676258944	Tumor_G1	CD44	7.977187748	Tumor_G1
583	ZEB1	1.294488419	NQO1	7.835681584	Tumor_G1	CA9	0.991317757	Tumor_G1
584	DPP4	0.530070742	FTH1	7.999889539	Tumor_G1	CHMP5	6.307909343	Tumor_G1
585	CDKN2A	6.897465527	MUC1	3.375442634	Tumor_G1	CHMP6	4.243714774	Tumor_G1
586	PEBP1	8.006399018	SLC3A2	9.202475514	Tumor_G1	CAV1	7.89112143	Tumor_G1
587	SOCS1	5.028776878	MT1G	2.674664025	Tumor_G1	GCH1	4.21966418	Tumor_G1
588	CDO1	0.13553487	SLC40A1	4.480827353	Tumor_G1	LPCAT3	3.826751848	Tumor_G1
589	MYB	0.469469253	CISD1	5.662513151	Tumor_G1	CD44	7.953442771	Tumor_G1
590	MAPK8	2.202104229	FANCD2	1.945233123	Tumor_G1	CA9	5.149547973	Tumor_G1
591	MAPK9	2.515359227	FTMT	0	Tumor_G1	CHMP5	7.186706552	Tumor_G1
592	CHAC1	3.836580614	HSPA5	9.910549346	Tumor_G1	CHMP6	3.898614688	Tumor_G1
593	MAPK14	4.877562675	ATF4	8.659143577	Tumor_G1	CAV1	8.340111802	Tumor_G1
594	LINC00472	0.044464067	NFS1	4.084021732	Tumor_G1	GCH1	3.924537	Tumor_G1
595	PRKAA2	0.065572312	TP63	7.22983399	Tumor_G1	LPCAT3	3.196496886	Tumor_G1
596	PRKAA1	4.859562118	CISD2	3.5813633	Tumor_G1	CD44	6.40840957	Tumor_G1
597	ELAVL1	4.91199351	CBS	0.381394132	Tumor_G1	CA9	4.212024529	Tumor_G1
598	BAP1	5.543498977	ISCU	5.266835254	Tumor_G1	CHMP5	6.715204248	Tumor_G1
599	ABCC1	6.048761491	ACSL3	4.274902717	Tumor_G1	CHMP6	4.368502969	Tumor_G1
600	ACVR1B	4.348742316	OTUB1	6.505962364	Tumor_G1	CAV1	4.189278998	Tumor_G1
601	FLT3	0.602361857	TGFBR1	5.468039109	Tumor_G1	GCH1	6.026279976	Tumor_G1
602	SCP2	5.16706483	EPAS1	6.290444679	Tumor_G1	LPCAT3	3.631535047	Tumor_G1
603	TP53	5.006836577	HILPDA	2.6677105	Tumor_G1	CD44	7.715858373	Tumor_G1
604	TF	0.066674763	HIF1A	7.109247714	Tumor_G1	CA9	5.326738667	Tumor_G1
605	TFRC	6.304030915	IFNG	3.379399163	Tumor_G1	CHMP5	6.004559818	Tumor_G1
606	TFR2	0.112366523	ANO6	4.823555765	Tumor_G1	CHMP6	4.011227255	Tumor_G1
607	SLC38A1	6.302644407	LPIN1	2.355692898	Tumor_G1	CAV1	6.353953098	Tumor_G1
608	SLC1A5	7.620512368	HMGB1	6.353686742	Tumor_G1	GCH1	3.502063223	Tumor_G1
609	GLS2	0.035342381	TNFAIP3	5.05692162	Tumor_G1	LPCAT3	3.924489494	Tumor_G1
610	GOT1	6.34838824	TLR4	2.398979633	Tumor_G1	CD44	7.613990526	Tumor_G1
611	CARS1	4.918963388	ATF3	4.023823091	Tumor_G1	CA9	7.101424217	Tumor_G1
612	ALOX5	4.420516088	ATM	1.84915861	Tumor_G1	CHMP5	5.802464666	Tumor_G1
613	KEAP1	6.155465911	YY1AP1	4.2891336	Tumor_G1	CHMP6	3.340220425	Tumor_G1
614	HMOX1	5.995323959	EGLN2	0.209266193	Tumor_G1	CAV1	8.908900852	Tumor_G1
615	ATG5	4.599710553	MIOX	0.08011186	Tumor_G1	GCH1	2.351826177	Tumor_G1
616	ATG7	3.797811947	TAZ	3.004033901	Tumor_G1	LPCAT3	2.154323965	Tumor_G1
617	NCOA4	7.660318991	MTDH	6.910501227	Tumor_G1	CD44	7.987468675	Tumor_G1
618	ALOX12	0.858538066	IDH1	6.855873869	Tumor_G1	CA9	5.152629628	Tumor_G1
619	ALOX12B	1.746054735	PANX1	5.843501526	Tumor_G1	CHMP5	7.371602422	Tumor_G1
620	ALOX15	2.955443005	BACH1	5.535045149	Tumor_G1	CHMP6	3.418189948	Tumor_G1
621	ALOX15B	6.945890915	LONP1	5.710737568	Tumor_G1	CAV1	8.791391487	Tumor_G1
622	ALOXE3	1.567837462	SLC7A11	1.674370254	Tumor_G1	GCH1	4.376019436	Tumor_G1
623	PHKG2	2.978506837	GPX4	7.795749418	Tumor_G1	LPCAT3	3.27339653	Tumor_G1
624	ULK1	3.838538357	AKR1C1	2.874619937	Tumor_G1	CD44	7.048139168	Tumor_G1
625	ATG3	4.75668174	AKR1C2	3.271485439	Tumor_G1	CA9	0.966356633	Tumor_G1
626	ATG13	5.889862881	AKR1C3	4.742394328	Tumor_G1	CHMP5	6.811158875	Tumor_G1
627	ULK2	2.716793402	RB1	5.806012076	Tumor_G1	CHMP6	4.276935809	Tumor_G1
628	SAT1	8.852327877	HSPB1	10.92171243	Tumor_G1	CAV1	5.512394411	Tumor_G1
629	EGFR	5.870522544	HSF1	6.496561415	Tumor_G1	GCH1	6.516021452	Tumor_G1
630	MAPK3	5.169552257	GCLC	4.183581791	Tumor_G1	LPCAT3	3.360055195	Tumor_G1
631	MAPK1	6.186147923	NFE2L2	7.155661206	Tumor_G1	CD44	8.257657498	Tumor_G1
632	BID	4.732594828	SQSTM1	5.563954322	Tumor_G1	CA9	8.252209374	Tumor_G1
633	ZEB1	1.702258586	NQO1	6.312485479	Tumor_G1	CHMP5	8.121535071	Tumor_G1
634	DPP4	0.415974946	FTH1	5.322692521	Tumor_G1	CHMP6	3.901233773	Tumor_G1
635	CDKN2A	4.809877432	MUC1	5.145518505	Tumor_G1	CAV1	8.611960216	Tumor_G1
636	PEBP1	9.156445917	SLC3A2	7.432579481	Tumor_G1	GCH1	5.150709949	Tumor_G1
637	SOCS1	4.268621531	MT1G	3.747924416	Tumor_G1	LPCAT3	4.205017088	Tumor_G1
638	CDO1	0.148478616	SLC40A1	6.433723967	Tumor_G1	CD44	9.147274132	Tumor_G1
639	MYB	0.864730922	CISD1	5.283462525	Tumor_G1	CA9	0.217602977	Tumor_G1
640	MAPK8	3.324364192	FANCD2	2.719008159	Tumor_G1	CHMP5	5.791985934	Tumor_G1
641	MAPK9	3.700262145	FTMT	0	Tumor_G1	CHMP6	4.404255998	Tumor_G1
642	CHAC1	1.945607703	HSPA5	9.725819702	Tumor_G1	CAV1	7.798848262	Tumor_G1
643	MAPK14	5.159915727	ATF4	8.179418988	Tumor_G1	GCH1	2.452648145	Tumor_G1
644	LINC00472	0.007482576	NFS1	3.372130252	Tumor_G1	LPCAT3	3.590134897	Tumor_G1
645	PRKAA2	0	TP63	7.643672234	Tumor_G1	CD44	8.450004927	Tumor_G1
646	PRKAA1	4.321812675	CISD2	3.108624815	Tumor_G1	CA9	5.472146553	Tumor_G1
647	ELAVL1	5.320975602	CBS	0.021621858	Tumor_G1	CHMP5	7.050699761	Tumor_G1
648	BAP1	5.925346736	ISCU	5.379440753	Tumor_G1	CHMP6	4.53665597	Tumor_G1
649	ABCC1	5.066270054	ACSL3	5.646263481	Tumor_G1	CAV1	9.46018904	Tumor_G1
650	ACVR1B	4.682871019	OTUB1	6.324799805	Tumor_G1	GCH1	3.899330335	Tumor_G1
651	FLT3	0.666120303	TGFBR1	5.565143216	Tumor_G1	LPCAT3	3.024106877	Tumor_G1
652	SCP2	5.432114248	EPAS1	6.910881336	Tumor_G1	CD44	7.054071365	Tumor_G1
653	TP53	4.133727907	HILPDA	3.592181927	Tumor_G1	CA9	5.552057311	Tumor_G1
654	TF	0.810895482	HIF1A	7.735644021	Tumor_G1	CHMP5	6.812784426	Tumor_G1
655	TFRC	5.772928146	IFNG	0.253263199	Tumor_G1	CHMP6	4.981501068	Tumor_G1
656	TFR2	0.363787841	ANO6	5.471893025	Tumor_G1	CAV1	8.05070901	Tumor_G1
657	SLC38A1	5.653166094	LPIN1	1.730009488	Tumor_G1	GCH1	4.372979949	Tumor_G1
658	SLC1A5	7.26151013	HMGB1	6.0125575	Tumor_G1	LPCAT3	4.646323972	Tumor_G1
659	GLS2	0.020057652	TNFAIP3	4.518119643	Tumor_G1	CD44	5.912877364	Tumor_G1
660	GOT1	5.938132856	TLR4	1.473475225	Tumor_G1	CA9	6.051587446	Tumor_G1
661	CARS1	4.195489341	ATF3	2.204829339	Tumor_G1	CHMP5	6.551337592	Tumor_G1
662	ALOX5	3.283862523	ATM	1.737513714	Tumor_G1	CHMP6	4.413885137	Tumor_G1
663	KEAP1	6.393831458	YY1AP1	4.263590337	Tumor_G1	CAV1	4.100229203	Tumor_G1
664	HMOX1	5.372206884	EGLN2	0.718350665	Tumor_G1	GCH1	3.829524866	Tumor_G1
665	ATG5	4.263650425	MIOX	0.046002047	Tumor_G1	LPCAT3	0.701593413	Tumor_G1
666	ATG7	3.24785158	TAZ	2.790917968	Tumor_G1	CD44	8.840989986	Tumor_G1
667	NCOA4	7.603724252	MTDH	6.561110724	Tumor_G1	CA9	6.459490637	Tumor_G1
668	ALOX12	2.631523406	IDH1	5.255391205	Tumor_G1	CHMP5	7.298018564	Tumor_G1
669	ALOX12B	4.718619178	PANX1	5.751458365	Tumor_G1	CHMP6	5.045403653	Tumor_G1
670	ALOX15	0.270110276	BACH1	4.36999684	Tumor_G1	CAV1	9.820463803	Tumor_G1
671	ALOX15B	3.474111514	LONP1	5.77976925	Tumor_G1	GCH1	4.69076348	Tumor_G1
672	ALOXE3	4.050832513	SLC7A11	2.864671502	Tumor_G1	LPCAT3	2.582556003	Tumor_G1
673	PHKG2	2.580965513	GPX4	7.606127567	Tumor_G1	CD44	9.217650229	Tumor_G1
674	ULK1	5.523784616	AKR1C1	3.85379609	Tumor_G1	CA9	3.318721752	Tumor_G1
675	ATG3	4.854584179	AKR1C2	4.259212217	Tumor_G1	CHMP5	7.132950012	Tumor_G1
676	ATG13	5.429806749	AKR1C3	3.930585965	Tumor_G1	CHMP6	4.833805961	Tumor_G1
677	ULK2	3.274962335	RB1	5.599532039	Tumor_G1	CAV1	8.419033607	Tumor_G1
678	SAT1	8.643558242	HSPB1	12.05994548	Tumor_G1	GCH1	4.228772524	Tumor_G1
679	EGFR	6.143391378	HSF1	6.085418282	Tumor_G1	LPCAT3	3.58100168	Tumor_G1
680	MAPK3	6.086976911	GCLC	4.367937129	Tumor_G1	CD44	7.592812808	Tumor_G1
681	MAPK1	6.940413444	NFE2L2	6.968424884	Tumor_G1	CA9	7.523120455	Tumor_G1
682	BID	4.174022842	SQSTM1	6.299490118	Tumor_G1	CHMP5	6.727068196	Tumor_G1
683	ZEB1	3.322173332	NQO1	6.267960829	Tumor_G1	CHMP6	4.253701908	Tumor_G1
684	DPP4	0.855431641	FTH1	5.627968634	Tumor_G1	CAV1	8.348309446	Tumor_G1
685	CDKN2A	4.09033688	MUC1	2.322966462	Tumor_G1	GCH1	3.711175496	Tumor_G1
686	PEBP1	8.641375869	SLC3A2	7.719917199	Tumor_G1	LPCAT3	3.787453361	Tumor_G1
687	SOCS1	3.846713941	MT1G	3.564670824	Tumor_G1	CD44	8.425668262	Tumor_G1
688	CDO1	1.008917095	SLC40A1	4.873325985	Tumor_G1	CA9	6.055640353	Tumor_G1
689	MYB	0.680054248	CISD1	4.694066707	Tumor_G1	CHMP5	7.236978537	Tumor_G1
690	MAPK8	3.022172481	FANCD2	1.842536405	Tumor_G1	CHMP6	3.577888	Tumor_G1
691	MAPK9	3.40294042	FTMT	0	Tumor_G1	CAV1	7.696702602	Tumor_G1
692	CHAC1	2.963400138	HSPA5	8.884815847	Tumor_G1	GCH1	5.073447517	Tumor_G1
693	MAPK14	5.229130279	ATF4	8.185971077	Tumor_G1	LPCAT3	3.63343121	Tumor_G1
694	LINC00472	0.057831475	NFS1	2.944015066	Tumor_G1	CD44	9.047382974	Tumor_G1
695	PRKAA2	1.008415176	TP63	7.586053127	Tumor_G1	CA9	4.748852983	Tumor_G1
696	PRKAA1	4.146272342	CISD2	3.308914173	Tumor_G1	CHMP5	6.121257903	Tumor_G1
697	ELAVL1	5.061456523	CBS	0.118492626	Tumor_G1	CHMP6	3.716584908	Tumor_G1
698	BAP1	5.667653737	ISCU	4.699768154	Tumor_G1	CAV1	9.003910261	Tumor_G1
699	ABCC1	5.195312161	ACSL3	4.955419755	Tumor_G1	GCH1	3.727103604	Tumor_G1
700	ACVR1B	4.637986925	OTUB1	5.970432654	Tumor_G1	LPCAT3	3.284129126	Tumor_G1
701	FLT3	0.115699153	TGFBR1	3.655546465	Tumor_G1	CD44	8.1954731	Tumor_G1
702	SCP2	3.033951526	EPAS1	3.344686492	Tumor_G1	CA9	0.332392869	Tumor_G1
703	TP53	3.514829228	HILPDA	5.130897931	Tumor_G1	CHMP5	6.713748046	Tumor_G1
704	TF	0.173894961	HIF1A	4.643804252	Tumor_G1	CHMP6	4.098402713	Tumor_G1
705	TFRC	4.821796937	IFNG	0.229095661	Tumor_G1	CAV1	7.718221871	Tumor_G1
706	TFR2	0.971148052	ANO6	3.305299344	Tumor_G1	GCH1	4.614774617	Tumor_G1
707	SLC38A1	3.22342255	LPIN1	2.477599622	Tumor_G1	LPCAT3	3.876349953	Tumor_G1
708	SLC1A5	6.386971275	HMGB1	5.725918347	Tumor_G1	CD44	7.791593353	Tumor_G1
709	GLS2	0	TNFAIP3	3.043711957	Tumor_G1	CA9	7.806221575	Tumor_G1
710	GOT1	5.680366557	TLR4	0.515207819	Tumor_G1	CHMP5	7.557605379	Tumor_G1
711	CARS1	4.218750175	ATF3	4.966804198	Tumor_G1	CHMP6	3.980308692	Tumor_G1
712	ALOX5	1.536152393	ATM	1.993674362	Tumor_G1	CAV1	8.129157806	Tumor_G1
713	KEAP1	6.654071728	YY1AP1	3.924736508	Tumor_G1	GCH1	3.395803156	Tumor_G1
714	HMOX1	4.791730736	EGLN2	0.454175893	Tumor_G1	LPCAT3	4.741936123	Tumor_G1
715	ATG5	4.424364515	MIOX	0.550211158	Tumor_G1	CD44	7.766302963	Tumor_G1
716	ATG7	2.28172792	TAZ	4.934346652	Tumor_G1	CA9	7.784354131	Tumor_G1
717	NCOA4	4.122863188	MTDH	4.601369675	Tumor_G1	CHMP5	7.815663801	Tumor_G1
718	ALOX12	2.8717451	IDH1	4.210139457	Tumor_G1	CHMP6	4.884588153	Tumor_G1
719	ALOX12B	2.629379936	PANX1	4.785649936	Tumor_G1	CAV1	8.72302537	Tumor_G1
720	ALOX15	0.341074883	BACH1	2.917164388	Tumor_G1	GCH1	4.889342117	Tumor_G1
721	ALOX15B	3.485491232	LONP1	6.670875734	Tumor_G1	LPCAT3	3.006315979	Tumor_G1
722	ALOXE3	1.842616856	SLC7A11	0.230080016	Tumor_G1	CD44	8.345896633	Tumor_G1
723	PHKG2	5.618514715	GPX4	9.305987843	Tumor_G1	CA9	8.359026055	Tumor_G1
724	ULK1	5.403547234	AKR1C1	1.325559113	Tumor_G1	CHMP5	6.937961078	Tumor_G1
725	ATG3	3.579192219	AKR1C2	1.083043129	Tumor_G1	CHMP6	3.814786239	Tumor_G1
726	ATG13	6.015952443	AKR1C3	3.134565962	Tumor_G1	CAV1	8.333678652	Tumor_G1
727	ULK2	4.159064009	RB1	1.573568424	Tumor_G1	GCH1	3.829788685	Tumor_G1
728	SAT1	6.975186498	HSPB1	10.03323233	Tumor_G1	LPCAT3	2.759688488	Tumor_G1
729	EGFR	5.112595888	HSF1	5.84600682	Tumor_G1	CD44	9.491857905	Tumor_G1
730	MAPK3	6.874134226	GCLC	2.3652726	Tumor_G1	CA9	5.466359567	Tumor_G1
731	MAPK1	4.818963011	NFE2L2	3.051493916	Tumor_G1	CHMP5	6.596276241	Tumor_G1
732	BID	4.460703253	SQSTM1	3.650213105	Tumor_G1	CHMP6	4.028339293	Tumor_G1
733	ZEB1	2.864354552	NQO1	3.108491003	Tumor_G1	CAV1	9.000183988	Tumor_G1
734	DPP4	0.087598618	FTH1	5.780149966	Tumor_G1	GCH1	4.383026844	Tumor_G1
735	CDKN2A	0.342896037	MUC1	2.426318435	Tumor_G1	LPCAT3	4.585479374	Tumor_G1
736	PEBP1	8.984448936	SLC3A2	7.170002143	Tumor_G1	CD44	8.151290587	Tumor_G1
737	SOCS1	6.796597754	MT1G	3.913052154	Tumor_G1	CA9	4.099404623	Tumor_G1
738	CDO1	3.255259005	SLC40A1	4.121703419	Tumor_G1	CHMP5	6.502932024	Tumor_G1
739	MYB	1.069839625	CISD1	4.589176224	Tumor_G1	CHMP6	4.615822351	Tumor_G1
740	MAPK8	2.247775643	FANCD2	2.021408657	Tumor_G1	CAV1	10.18881012	Tumor_G1
741	MAPK9	2.910387295	FTMT	0	Tumor_G1	GCH1	4.419956808	Tumor_G1
742	CHAC1	2.977774477	HSPA5	8.893595198	Tumor_G1	LPCAT3	4.165558254	Tumor_G1
743	MAPK14	5.051859299	ATF4	7.936265735	Tumor_G1	CD44	8.166315254	Tumor_G1
744	LINC00472	0.236706902	NFS1	3.680954414	Tumor_G1	CA9	3.755966448	Tumor_G1
745	PRKAA2	1.408820535	TP63	4.133193599	Tumor_G1	CHMP5	7.351500243	Tumor_G1
746	PRKAA1	2.754716506	CISD2	2.366532046	Tumor_G1	CHMP6	4.879597952	Tumor_G1
747	ELAVL1	5.409435065	CBS	0.072037181	Tumor_G1	CAV1	8.92102417	Tumor_G1
748	BAP1	6.184125542	ISCU	4.978461076	Tumor_G1	GCH1	3.6441447	Tumor_G1
749	ABCC1	4.917617928	ACSL3	3.292973114	Tumor_G1	LPCAT3	3.030177144	Tumor_G1
750	ACVR1B	3.204187679	OTUB1	7.31585511	Tumor_G1	CD44	8.181217369	Tumor_G1
751	FLT3	0.586212295	TGFBR1	4.328664158	Tumor_G1	CA9	4.354579103	Tumor_G1
752	SCP2	4.896615768	EPAS1	6.561565955	Tumor_G1	CHMP5	7.024516937	Tumor_G1
753	TP53	5.240428824	HILPDA	4.325890061	Tumor_G1	CHMP6	4.32311062	Tumor_G1
754	TF	0.528071165	HIF1A	7.390300534	Tumor_G1	CAV1	4.966375092	Tumor_G1
755	TFRC	8.429356524	IFNG	0.498965654	Tumor_G1	GCH1	4.370247993	Tumor_G1
756	TFR2	0.86647283	ANO6	4.209328587	Tumor_G1	LPCAT3	3.658028635	Tumor_G1
757	SLC38A1	4.970029942	LPIN1	3.292104407	Tumor_G1	CD44	8.401758871	Tumor_G1
758	SLC1A5	8.258481707	HMGB1	6.762126866	Tumor_G1	CA9	8.507582184	Tumor_G1
759	GLS2	0.028710586	TNFAIP3	6.587813513	Tumor_G1	CHMP5	8.346739317	Tumor_G1
760	GOT1	5.973955608	TLR4	1.447420505	Tumor_G1	CHMP6	3.767442933	Tumor_G1
761	CARS1	4.539655137	ATF3	4.572162076	Tumor_G1	CAV1	8.272264458	Tumor_G1
762	ALOX5	2.720103317	ATM	2.213813846	Tumor_G1	GCH1	4.521415135	Tumor_G1
763	KEAP1	7.435679427	YY1AP1	4.435855247	Tumor_G1	LPCAT3	3.804827994	Tumor_G1
764	HMOX1	5.938264617	EGLN2	1.081544154	Tumor_G1	CD44	7.842438348	Tumor_G1
765	ATG5	4.941514829	MIOX	0.63895425	Tumor_G1	CA9	7.058696387	Tumor_G1
766	ATG7	2.954233541	TAZ	4.498097653	Tumor_G1	CHMP5	7.299777656	Tumor_G1
767	NCOA4	6.998359129	MTDH	6.168283002	Tumor_G1	CHMP6	4.908183633	Tumor_G1
768	ALOX12	4.6353423	IDH1	7.174374458	Tumor_G1	CAV1	9.064184707	Tumor_G1
769	ALOX12B	4.287213698	PANX1	4.875888163	Tumor_G1	GCH1	4.125618042	Tumor_G1
770	ALOX15	0.069289713	BACH1	4.107763182	Tumor_G1	LPCAT3	0.641268561	Tumor_G1
771	ALOX15B	1.8382257	LONP1	6.570815061	Tumor_G1	CD44	8.712199219	Tumor_G1
772	ALOXE3	3.53310231	SLC7A11	6.331382766	Tumor_G1	CA9	6.027238112	Tumor_G1
773	PHKG2	3.823321379	GPX4	8.477570077	Tumor_G1	CHMP5	8.580601909	Tumor_G1
774	ULK1	5.329525485	AKR1C1	8.409694719	Tumor_G1	CHMP6	4.495701558	Tumor_G1
775	ATG3	4.952869352	AKR1C2	9.113181385	Tumor_G1	CAV1	8.151853237	Tumor_G1
776	ATG13	4.927550431	AKR1C3	8.333035904	Tumor_G1	GCH1	5.58731398	Tumor_G1
777	ULK2	2.637494325	RB1	5.80149497	Tumor_G1	LPCAT3	3.152232103	Tumor_G1
778	SAT1	8.107874052	HSPB1	11.41529817	Tumor_G1	CD44	6.477249895	Tumor_G1
779	EGFR	6.174797881	HSF1	6.894681974	Tumor_G1	CA9	6.548826531	Tumor_G1
780	MAPK3	5.739086599	GCLC	5.529461789	Tumor_G1	CHMP5	5.982535033	Tumor_G1
781	MAPK1	6.974786258	NFE2L2	7.41102789	Tumor_G1	CHMP6	4.116913648	Tumor_G1
782	BID	6.360443292	SQSTM1	6.240169289	Tumor_G1	CAV1	4.540182296	Tumor_G1
783	ZEB1	2.620140631	NQO1	8.416316619	Tumor_G1	GCH1	5.486122245	Tumor_G1
784	DPP4	2.328147114	FTH1	7.523315736	Tumor_G1	LPCAT3	3.579783559	Tumor_G1
785	CDKN2A	0.678973308	MUC1	2.395227356	Tumor_G1	CD44	9.270304905	Tumor_G1
786	PEBP1	9.082863823	SLC3A2	8.489961927	Tumor_G1	CA9	2.685558967	Tumor_G1
787	SOCS1	4.957487483	MT1G	5.057991723	Tumor_G1	CHMP5	6.883387435	Tumor_G1
788	CDO1	1.00913215	SLC40A1	4.618596935	Tumor_G1	CHMP6	4.494703609	Tumor_G1
789	MYB	0.697417994	CISD1	5.226504676	Tumor_G1	CAV1	8.136177028	Tumor_G1
790	MAPK8	3.01230049	FANCD2	2.908447865	Tumor_G1	GCH1	3.817551633	Tumor_G1
791	MAPK9	3.592504877	FTMT	0	Tumor_G1	LPCAT3	4.443513828	Tumor_G1
792	CHAC1	4.90443111	HSPA5	9.510268286	Tumor_G1	CD44	6.465270898	Tumor_G1
793	MAPK14	5.248508271	ATF4	9.006526373	Tumor_G1	CA9	2.815698381	Tumor_G1
794	LINC00472	0.160274831	NFS1	3.355425101	Tumor_G1	CHMP5	6.550342005	Tumor_G1
795	PRKAA2	1.055056793	TP63	8.170876966	Tumor_G1	CHMP6	4.733923713	Tumor_G1
796	PRKAA1	5.04247362	CISD2	4.179455316	Tumor_G1	CAV1	7.678283926	Tumor_G1
797	ELAVL1	5.73140593	CBS	1.404194676	Tumor_G1	GCH1	3.00145999	Tumor_G1
798	BAP1	6.674353304	ISCU	5.363787841	Tumor_G1	LPCAT3	0.328147114	Tumor_G1
799	ABCC1	7.700817682	ACSL3	5.399154	Tumor_G1	CD44	8.935952349	Tumor_G1
800	ACVR1B	3.754705818	OTUB1	5.732011358	Tumor_G1	CA9	0.61805067	Tumor_G1
801	FLT3	1.020413303	TGFBR1	6.488196846	Tumor_G1	CHMP5	7.267090037	Tumor_G1
802	SCP2	5.153736442	EPAS1	5.621272407	Tumor_G1	CHMP6	4.353168003	Tumor_G1
803	TP53	6.664100214	HILPDA	4.486366849	Tumor_G1	CAV1	7.297541774	Tumor_G1
804	TF	1.583807883	HIF1A	7.930195042	Tumor_G1	GCH1	3.690048273	Tumor_G1
805	TFRC	6.542997783	IFNG	1.149974682	Tumor_G1	LPCAT3	4.754711162	Tumor_G1
806	TFR2	0.729182941	ANO6	4.88737417	Tumor_G1	CD44	7.781390534	Tumor_G1
807	SLC38A1	5.874986264	LPIN1	2.81262144	Tumor_G1	CA9	4.557220137	Tumor_G1
808	SLC1A5	6.645659873	HMGB1	5.780286474	Tumor_G1	CHMP5	7.120982235	Tumor_G1
809	GLS2	0.026162654	TNFAIP3	7.65662722	Tumor_G1	CHMP6	3.930822478	Tumor_G1
810	GOT1	6.136558495	TLR4	1.031042243	Tumor_G1	CAV1	5.822584852	Tumor_G1
811	CARS1	3.883855382	ATF3	4.10440376	Tumor_G1	GCH1	6.583031605	Tumor_G1
812	ALOX5	3.052589786	ATM	2.930775178	Tumor_G1	LPCAT3	3.910013053	Tumor_G1
813	KEAP1	6.603515079	YY1AP1	4.720984316	Tumor_G1	CD44	7.488736718	Tumor_G1
814	HMOX1	4.199122642	EGLN2	0.871212824	Tumor_G1	CA9	1.521201533	Tumor_G1
815	ATG5	4.800641097	MIOX	2.686612577	Tumor_G1	CHMP5	6.11359841	Tumor_G1
816	ATG7	2.759731092	TAZ	3.252642728	Tumor_G1	CHMP6	4.16823285	Tumor_G1
817	NCOA4	7.269977548	MTDH	6.08870345	Tumor_G1	CAV1	6.157316616	Tumor_G1
818	ALOX12	2.706707356	IDH1	5.168437457	Tumor_G1	GCH1	5.611378971	Tumor_G1
819	ALOX12B	2.978012535	PANX1	5.96994018	Tumor_G1	LPCAT3	3.557226264	Tumor_G1
820	ALOX15	0.417163907	BACH1	4.814775987	Tumor_G1	CD44	8.440204752	Tumor_G1
821	ALOX15B	4.368977825	LONP1	5.410022189	Tumor_G1	CA9	6.080453011	Tumor_G1
822	ALOXE3	1.746398767	SLC7A11	2.400018685	Tumor_G1	CHMP5	6.760445851	Tumor_G1
823	PHKG2	4.038989202	GPX4	7.879458272	Tumor_G1	CHMP6	3.812169603	Tumor_G1
824	ULK1	5.183534154	AKR1C1	4.318721752	Tumor_G1	CAV1	8.868875633	Tumor_G1
825	ATG3	5.238014872	AKR1C2	4.796966271	Tumor_G1	GCH1	3.143670959	Tumor_G1
826	ATG13	5.007724751	AKR1C3	5.27714789	Tumor_G1	LPCAT3	2.401985363	Tumor_G1
827	ULK2	2.681809051	RB1	4.009795033	Tumor_G1	CD44	5.920410026	Tumor_G1
828	SAT1	8.704255382	HSPB1	11.01986847	Tumor_G1	CA9	5.096801582	Tumor_G1
829	EGFR	6.035955955	HSF1	5.203866742	Tumor_G1	CHMP5	6.086788011	Tumor_G1
830	MAPK3	6.248673346	GCLC	4.977165419	Tumor_G1	CHMP6	4.547850796	Tumor_G1
831	MAPK1	6.974575199	NFE2L2	6.760003994	Tumor_G1	CAV1	4.554275722	Tumor_G1
832	BID	6.069173689	SQSTM1	6.207436082	Tumor_G1	GCH1	4.415224587	Tumor_G1
833	ZEB1	2.445276453	NQO1	5.535197601	Tumor_G1	LPCAT3	1.870621176	Tumor_G1
834	DPP4	3.283121699	FTH1	5.974591259	Tumor_G1	CD44	8.493577689	Tumor_G1
835	CDKN2A	7.001007281	MUC1	5.094582343	Tumor_G1	CA9	7.55237784	Tumor_G1
836	PEBP1	8.779005545	SLC3A2	6.82327679	Tumor_G1	CHMP5	5.861620449	Tumor_G1
837	SOCS1	6.451484786	MT1G	1.708540416	Tumor_G1	CHMP6	3.693932939	Tumor_G1
838	CDO1	0.422017657	SLC40A1	3.530345468	Tumor_G1	CAV1	9.069271987	Tumor_G1
839	MYB	1.748804691	CISD1	4.84540976	Tumor_G1	GCH1	2.973886748	Tumor_G1
840	MAPK8	3.591487938	FANCD2	2.466313882	Tumor_G1	LPCAT3	2.237410753	Tumor_G1
841	MAPK9	4.155101558	FTMT	0	Tumor_G1	CD44	7.942079872	Tumor_G1
842	CHAC1	2.512606161	HSPA5	9.367632286	Tumor_G1	CA9	1.323197108	Tumor_G1
843	MAPK14	6.040629461	ATF4	7.956842507	Tumor_G1	CHMP5	7.632211496	Tumor_G1
844	LINC00472	0.299244658	NFS1	2.474228353	Tumor_G1	CHMP6	3.499922404	Tumor_G1
845	PRKAA2	0.601791584	TP63	8.063276425	Tumor_G1	CAV1	8.177064178	Tumor_G1
846	PRKAA1	4.529633571	CISD2	3.877842389	Tumor_G1	GCH1	3.475214616	Tumor_G1
847	ELAVL1	5.813060305	CBS	0.13066734	Tumor_G1	LPCAT3	2.85646786	Tumor_G1
848	BAP1	6.874859658	ISCU	5.167719199	Tumor_G1	CD44	8.639441287	Tumor_G1
849	ABCC1	6.994937186	ACSL3	4.397741365	Tumor_G1	CA9	7.025857132	Tumor_G1
850	ACVR1B	4.630213239	OTUB1	5.431663071	Tumor_G1	CHMP5	7.043519494	Tumor_G1
851	FLT3	0.16774328	TGFBR1	6.102053383	Tumor_G1	CHMP6	5.766849545	Tumor_G1
852	SCP2	5.512757842	EPAS1	6.451903439	Tumor_G1	CAV1	10.47188744	Tumor_G1
853	TP53	3.760795781	HILPDA	6.30927625	Tumor_G1	GCH1	3.612953988	Tumor_G1
854	TF	0.05963216	HIF1A	7.633210313	Tumor_G1	LPCAT3	3.481105157	Tumor_G1
855	TFRC	5.003444827	IFNG	0.31254901	Tumor_G1	CD44	7.827329365	Tumor_G1
856	TFR2	0.955982285	ANO6	5.757239314	Tumor_G1	CA9	8.896297888	Tumor_G1
857	SLC38A1	4.099320455	LPIN1	3.031289319	Tumor_G1	CHMP5	6.777694551	Tumor_G1
858	SLC1A5	7.345048576	HMGB1	5.805338894	Tumor_G1	CHMP6	3.962965392	Tumor_G1
859	GLS2	0.025312343	TNFAIP3	6.378105808	Tumor_G1	CAV1	7.954561592	Tumor_G1
860	GOT1	5.17433051	TLR4	1.853915828	Tumor_G1	GCH1	3.447023698	Tumor_G1
861	CARS1	4.783446177	ATF3	6.590624473	Tumor_G1	LPCAT3	3.760678703	Tumor_G1
862	ALOX5	4.290977252	ATM	2.266396773	Tumor_G1	CD44	7.662186982	Tumor_G1
863	KEAP1	5.723031516	YY1AP1	4.159588823	Tumor_G1	CA9	2.924498995	Tumor_G1
864	HMOX1	7.155431504	EGLN2	0.709290636	Tumor_G1	CHMP5	6.255997282	Tumor_G1
865	ATG5	4.532778249	MIOX	0.166458372	Tumor_G1	CHMP6	4.160508807	Tumor_G1
866	ATG7	3.136568748	TAZ	4.280206571	Tumor_G1	CAV1	10.14353449	Tumor_G1
867	NCOA4	6.367288933	MTDH	6.209090697	Tumor_G1	GCH1	5.254824547	Tumor_G1
868	ALOX12	0.709908171	IDH1	5.250988093	Tumor_G1	LPCAT3	3.431328775	Tumor_G1
869	ALOX12B	0.03801469	PANX1	5.153485152	Tumor_G1	CD44	8.526714014	Tumor_G1
870	ALOX15	0	BACH1	5.237487238	Tumor_G1	CA9	6.928788383	Tumor_G1
871	ALOX15B	1.497944422	LONP1	6.155862546	Tumor_G1	CHMP5	7.989756654	Tumor_G1
872	ALOXE3	0.494671612	SLC7A11	1.306378911	Tumor_G1	CHMP6	5.078827555	Tumor_G1
873	PHKG2	3.10795563	GPX4	8.425014017	Tumor_G1	CAV1	9.476894009	Tumor_G1
874	ULK1	4.860803924	AKR1C1	1.615416297	Tumor_G1	GCH1	5.453343076	Tumor_G1
875	ATG3	4.898653381	AKR1C2	1.526970214	Tumor_G1	LPCAT3	3.646899949	Tumor_G1
876	ATG13	5.128000509	AKR1C3	3.101734108	Tumor_G1	CD44	7.085816594	Tumor_G1
877	ULK2	3.529433678	RB1	3.913617085	Tumor_G1	CA9	0.949871056	Tumor_G1
878	SAT1	9.198280012	HSPB1	10.6823598	Tumor_G1	CHMP5	5.934959904	Tumor_G1
879	EGFR	3.834630322	HSF1	5.730012206	Tumor_G1	CHMP6	5.077913765	Tumor_G1
880	MAPK3	5.681589817	GCLC	2.447129524	Tumor_G1	CAV1	7.778584448	Tumor_G1
881	MAPK1	5.825246297	NFE2L2	5.598430716	Tumor_G1	GCH1	5.6742629	Tumor_G1
882	BID	4.09367848	SQSTM1	5.510844854	Tumor_G1	LPCAT3	4.184319972	Tumor_G1
883	ZEB1	4.23252262	NQO1	3.741510132	Tumor_G1	CD44	7.971695288	Tumor_G1
884	DPP4	1.441111603	FTH1	6.854082945	Tumor_G1	CA9	2.173862988	Tumor_G1
885	CDKN2A	0.202637126	MUC1	4.359886577	Tumor_G1	CHMP5	5.678559296	Tumor_G1
886	PEBP1	8.942005367	SLC3A2	6.84546496	Tumor_G1	CHMP6	4.136658972	Tumor_G1
887	SOCS1	4.088972638	MT1G	6.032640871	Tumor_G1	CAV1	7.031171302	Tumor_G1
888	CDO1	2.125750275	SLC40A1	4.133234706	Tumor_G1	GCH1	3.417352969	Tumor_G1
889	MYB	0.770448505	CISD1	5.260247766	Tumor_G1	LPCAT3	2.782303714	Tumor_G1
890	MAPK8	3.854873369	FANCD2	1.973758201	Tumor_G1	CD44	8.483330096	Tumor_G1
891	MAPK9	3.746710474	FTMT	0	Tumor_G1	CA9	6.74452307	Tumor_G1
892	CHAC1	2.487126145	HSPA5	9.709107426	Tumor_G1	CHMP5	6.461020986	Tumor_G1
893	MAPK14	4.605838017	ATF4	8.676845304	Tumor_G1	CHMP6	4.301082761	Tumor_G1
894	LINC00472	0.221320307	NFS1	3.358114898	Tumor_G1	CAV1	9.473277747	Tumor_G1
895	PRKAA2	0.248291938	TP63	3.547684254	Tumor_G1	GCH1	2.956930185	Tumor_G1
896	PRKAA1	4.720010261	CISD2	3.634035597	Tumor_G1	LPCAT3	4.290542363	Tumor_G1
897	ELAVL1	5.456888268	CBS	0.119422583	Tumor_G1	CD44	8.514739693	Tumor_G1
898	BAP1	5.766006727	ISCU	5.517574911	Tumor_G1	CA9	5.315841528	Tumor_G1
899	ABCC1	4.669922501	ACSL3	5.540498499	Tumor_G1	CHMP5	6.083200601	Tumor_G1
900	ACVR1B	3.206783861	OTUB1	7.635309647	Tumor_G1	CHMP6	3.56765496	Tumor_G1
901	FLT3	0.354452161	TGFBR1	6.014910927	Tumor_G1	CAV1	7.13081764	Tumor_G1
902	SCP2	5.328064514	EPAS1	7.29753077	Tumor_G1	GCH1	4.325278468	Tumor_G1
903	TP53	5.861923116	HILPDA	7.057711277	Tumor_G1	LPCAT3	5.714825227	Tumor_G1
904	TF	0.067638717	HIF1A	8.473577099	Tumor_G1	CD44	7.877930709	Tumor_G1
905	TFRC	6.088995951	IFNG	0.850719427	Tumor_G1	CA9	6.820832496	Tumor_G1
906	TFR2	0.400647221	ANO6	5.573332108	Tumor_G1	CHMP5	7.962919135	Tumor_G1
907	SLC38A1	6.183615533	LPIN1	2.140713226	Tumor_G1	CHMP6	5.062380793	Tumor_G1
908	SLC1A5	7.978351242	HMGB1	6.657599993	Tumor_G1	CAV1	9.44444345	Tumor_G1
909	GLS2	0.078473209	TNFAIP3	6.79701168	Tumor_G1	GCH1	3.462628235	Tumor_G1
910	GOT1	5.863482582	TLR4	1.028427705	Tumor_G1	LPCAT3	2.816947795	Tumor_G1
911	CARS1	4.569339183	ATF3	7.173103442	Tumor_G1	CD44	8.496915677	Tumor_G1
912	ALOX5	2.776103988	ATM	2.474929188	Tumor_G1	CA9	3.64316353	Tumor_G1
913	KEAP1	6.374990761	YY1AP1	4.871030425	Tumor_G1	CHMP5	6.555296213	Tumor_G1
914	HMOX1	5.451263872	EGLN2	0.793188404	Tumor_G1	CHMP6	4.400975044	Tumor_G1
915	ATG5	4.775013657	MIOX	0.10755397	Tumor_G1	CAV1	8.1076863	Tumor_G1
916	ATG7	3.35041238	TAZ	3.838800533	Tumor_G1	GCH1	4.045242	Tumor_G1
917	NCOA4	7.38676612	MTDH	6.634009451	Tumor_G1	LPCAT3	3.181977128	Tumor_G1
918	ALOX12	0.591679417	IDH1	5.804905415	Tumor_G1	CD44	7.737327124	Tumor_G1
919	ALOX12B	0.729444007	PANX1	6.733005828	Tumor_G1	CA9	1.792272327	Tumor_G1
920	ALOX15	0.364236231	BACH1	5.992099942	Tumor_G1	CHMP5	6.349931373	Tumor_G1
921	ALOX15B	5.449445822	LONP1	6.108139687	Tumor_G1	CHMP6	3.992315252	Tumor_G1
922	ALOXE3	1.832728018	SLC7A11	2.040015679	Tumor_G1	CAV1	7.271639502	Tumor_G1
923	PHKG2	3.807581613	GPX4	7.583419044	Tumor_G1	GCH1	3.793500569	Tumor_G1
924	ULK1	5.081812551	AKR1C1	2.015961361	Tumor_G1	LPCAT3	3.160823403	Tumor_G1
925	ATG3	4.979865297	AKR1C2	2.965655013	Tumor_G1	CD44	8.683966583	Tumor_G1
926	ATG13	5.782846235	AKR1C3	3.949674994	Tumor_G1	CA9	4.207643013	Tumor_G1
927	ULK2	2.469833892	RB1	5.77955653	Tumor_G1	CHMP5	6.392296813	Tumor_G1
928	SAT1	8.745527778	HSPB1	12.02160041	Tumor_G1	CHMP6	5.087594375	Tumor_G1
929	EGFR	6.804030319	HSF1	6.62399851	Tumor_G1	CAV1	5.892070391	Tumor_G1
930	MAPK3	5.601473678	GCLC	4.546474706	Tumor_G1	GCH1	5.551989661	Tumor_G1
931	MAPK1	5.490278096	NFE2L2	7.122694458	Tumor_G1	LPCAT3	3.673499891	Tumor_G1
932	BID	4.651229684	SQSTM1	6.141953843	Tumor_G1	CD44	8.846536879	Tumor_G1
933	ZEB1	2.435041797	NQO1	5.890040482	Tumor_G1	CA9	3.497101361	Tumor_G1
934	DPP4	1.780897977	FTH1	5.96348106	Tumor_G1	CHMP5	6.637605899	Tumor_G1
935	CDKN2A	4.322512268	MUC1	5.598930881	Tumor_G1	CHMP6	4.497216352	Tumor_G1
936	PEBP1	8.530305667	SLC3A2	8.443237809	Tumor_G1	CAV1	8.529231023	Tumor_G1
937	SOCS1	4.199758708	MT1G	3.425821813	Tumor_G1	GCH1	4.676216624	Tumor_G1
938	CDO1	0.343805752	SLC40A1	4.63296031	Tumor_G1	LPCAT3	3.885798853	Tumor_G1
939	MYB	0.463622457	CISD1	4.765603697	Tumor_G1	CD44	9.178057522	Tumor_G1
940	MAPK8	3.389842109	FANCD2	2.915635623	Tumor_G1	CA9	6.472843527	Tumor_G1
941	MAPK9	4.110221239	FTMT	0	Tumor_G1	CHMP5	6.998091676	Tumor_G1
942	CHAC1	1.976876829	HSPA5	10.33004506	Tumor_G1	CHMP6	4.109485933	Tumor_G1
943	MAPK14	5.242328116	ATF4	7.649336664	Tumor_G1	CAV1	7.845412269	Tumor_G1
944	LINC00472	0.156008221	NFS1	4.084106796	Tumor_G1	GCH1	4.879112689	Tumor_G1
945	PRKAA2	0.028286243	TP63	8.173754578	Tumor_G1	LPCAT3	3.339251427	Tumor_G1
946	PRKAA1	5.352677322	CISD2	3.364446366	Tumor_G1	CD44	7.291200175	Tumor_G1
947	ELAVL1	5.559531582	CBS	0.03885755	Tumor_G1	CA9	5.362291031	Tumor_G1
948	BAP1	6.338943135	ISCU	5.018002055	Tumor_G1	CHMP5	5.439463568	Tumor_G1
949	ABCC1	5.41017487	ACSL3	6.032603406	Tumor_G1	CHMP6	4.626818743	Tumor_G1
950	ACVR1B	5.17955484	OTUB1	6.786636872	Tumor_G1	CAV1	6.516250007	Tumor_G1
951	FLT3	1.138093596	TGFBR1	5.753791707	Tumor_G1	GCH1	3.530857316	Tumor_G1
952	SCP2	5.073451802	EPAS1	7.637906527	Tumor_G1	LPCAT3	2.635220391	Tumor_G1
953	TP53	4.992818272	HILPDA	3.42334958	Tumor_G1	CD44	8.441284687	Tumor_G1
954	TF	2.14185782	HIF1A	7.847097447	Tumor_G1	CA9	0.881194737	Tumor_G1
955	TFRC	7.756912532	IFNG	0.986956963	Tumor_G1	CHMP5	6.328411045	Tumor_G1
956	TFR2	0.267236142	ANO6	6.069519584	Tumor_G1	CHMP6	4.57592341	Tumor_G1
957	SLC38A1	5.689989588	LPIN1	2.785655167	Tumor_G1	CAV1	9.203854265	Tumor_G1
958	SLC1A5	7.778391925	HMGB1	6.415667414	Tumor_G1	GCH1	4.40403114	Tumor_G1
959	GLS2	0.054223347	TNFAIP3	8.001748771	Tumor_G1	LPCAT3	3.800402958	Tumor_G1
960	GOT1	6.514669875	TLR4	2.35453679	Tumor_G1	CD44	8.124752547	Tumor_G1
961	CARS1	4.473046545	ATF3	5.866457993	Tumor_G1	CA9	1.964472567	Tumor_G1
962	ALOX5	4.257810217	ATM	2.247137612	Tumor_G1	CHMP5	7.092628191	Tumor_G1
963	KEAP1	6.581830258	YY1AP1	4.906669365	Tumor_G1	CHMP6	4.402981337	Tumor_G1
964	HMOX1	5.569323991	EGLN2	1.262373019	Tumor_G1	CAV1	8.942351167	Tumor_G1
965	ATG5	5.252105274	MIOX	0.062259894	Tumor_G1	GCH1	4.602344039	Tumor_G1
966	ATG7	1.969785959	TAZ	3.51087333	Tumor_G1	LPCAT3	2.2829142	Tumor_G1
967	NCOA4	7.416143893	MTDH	7.004028281	Tumor_G1	CD44	9.588342672	Tumor_G1
968	ALOX12	0.990809676	IDH1	5.473416776	Tumor_G1	CA9	6.041670102	Tumor_G1
969	ALOX12B	0.831471933	PANX1	5.591021103	Tumor_G1	CHMP5	7.019882018	Tumor_G1
970	ALOX15	0.159629186	BACH1	4.425425735	Tumor_G1	CHMP6	4.225876442	Tumor_G1
971	ALOX15B	2.010063683	LONP1	6.325864883	Tumor_G1	CAV1	9.812387516	Tumor_G1
972	ALOXE3	4.434041023	SLC7A11	2.913588365	Tumor_G1	GCH1	4.944169722	Tumor_G1
973	PHKG2	3.619366055	GPX4	7.440125002	Tumor_G1	LPCAT3	3.410680299	Tumor_G1
974	ULK1	4.703997674	AKR1C1	4.107369839	Tumor_G1	CD44	8.786614657	Tumor_G1
975	ATG3	4.365013577	AKR1C2	3.388616633	Tumor_G1	CA9	8.476023967	Tumor_G1
976	ATG13	5.835150995	AKR1C3	3.640805996	Tumor_G1	CHMP5	6.933592702	Tumor_G1
977	ULK2	2.908371003	RB1	6.077941528	Tumor_G1	CHMP6	4.103187079	Tumor_G1
978	SAT1	9.724069721	HSPB1	10.98471622	Tumor_G1	CAV1	10.41360752	Tumor_G1
979	EGFR	7.112550018	HSF1	6.557351881	Tumor_G1	GCH1	3.740593015	Tumor_G1
980	MAPK3	5.59591834	GCLC	4.152183419	Tumor_G1	LPCAT3	3.766510357	Tumor_G1
981	MAPK1	6.659359468	NFE2L2	6.51118495	Tumor_G1	CD44	7.635625988	Tumor_G1
982	BID	4.581435613	SQSTM1	5.751179825	Tumor_G1	CA9	5.388537423	Tumor_G1
983	ZEB1	3.70017335	NQO1	6.559461221	Tumor_G1	CHMP5	5.688893695	Tumor_G1
984	DPP4	1.508834274	FTH1	5.671474547	Tumor_G1	CHMP6	5.699704311	Tumor_G1
985	CDKN2A	0.429642743	MUC1	3.80135528	Tumor_G1	CAV1	5.574876552	Tumor_G1
986	PEBP1	8.624558246	SLC3A2	8.134943236	Tumor_G1	GCH1	2.9795681	Tumor_G1
987	SOCS1	5.763934696	MT1G	3.582447616	Tumor_G1	LPCAT3	2.320195821	Tumor_G1
988	CDO1	2.315160433	SLC40A1	4.099783315	Tumor_G1	CD44	9.229991125	Tumor_G1
989	MYB	1.135140816	CISD1	5.072843256	Tumor_G1	CA9	5.374385725	Tumor_G1
990	MAPK8	3.893993131	FANCD2	3.11017947	Tumor_G1	CHMP5	6.264742837	Tumor_G1
991	MAPK9	4.302589577	FTMT	0	Tumor_G1	CHMP6	3.36999684	Tumor_G1
992	CHAC1	3.719884352	HSPA5	10.09536841	Tumor_G1	CAV1	9.564500116	Tumor_G1
993	MAPK14	5.413360519	ATF4	8.586834535	Tumor_G1	GCH1	3.779564409	Tumor_G1
994	LINC00472	0.377623538	NFS1	3.923786222	Tumor_G1	LPCAT3	2.050815103	Tumor_G1
995	PRKAA2	0.526469505	TP63	8.380338544	Tumor_G1	CD44	8.386612235	Tumor_G1
996	PRKAA1	4.56451231	CISD2	4.054344922	Tumor_G1	CA9	7.048090112	Tumor_G1
997	ELAVL1	5.705015784	CBS	0.081884967	Tumor_G1	CHMP5	6.262775148	Tumor_G1
998	BAP1	6.614360905	ISCU	5.48742525	Tumor_G1	CHMP6	2.815903277	Tumor_G1
999	ABCC1	5.879980166	ACSL3	5.585851888	Tumor_G1	CAV1	4.609778597	Tumor_G1
1000	ACVR1B	5.090984656	OTUB1	6.459802081	Tumor_G1	GCH1	4.069289713	Tumor_G1
1001	FLT3	1.289834465	TGFBR1	4.890062377	Tumor_G1	LPCAT3	3.575130772	Tumor_G1
1002	SCP2	4.863125715	EPAS1	6.290663998	Tumor_G1	CD44	3.095046725	Tumor_G1
1003	TP53	4.312490925	HILPDA	7.171426026	Tumor_G1	CA9	2.238572885	Tumor_G1
1004	TF	0.132247798	HIF1A	7.614128232	Tumor_G1	CHMP5	6.928990856	Tumor_G1
1005	TFRC	5.766605762	IFNG	4.474189408	Tumor_G1	CHMP6	4.918395776	Tumor_G1
1006	TFR2	0.358283723	ANO6	4.446401816	Tumor_G1	CAV1	4.46844647	Tumor_G1
1007	SLC38A1	5.191673186	LPIN1	2.972269892	Tumor_G1	GCH1	4.886130642	Tumor_G1
1008	SLC1A5	6.620532162	HMGB1	6.0421781	Tumor_G1	LPCAT3	2.385569088	Tumor_G1
1009	GLS2	0	TNFAIP3	7.773672658	Tumor_G1	CD44	8.428829129	Tumor_G1
1010	GOT1	4.835004417	TLR4	1.355918372	Tumor_G1	CA9	6.27421879	Tumor_G1
1011	CARS1	3.933685934	ATF3	6.184409242	Tumor_G1	CHMP5	7.422630797	Tumor_G1
1012	ALOX5	3.438638844	ATM	1.941143881	Tumor_G1	CHMP6	5.022079245	Tumor_G1
1013	KEAP1	5.42736481	YY1AP1	4.027932529	Tumor_G1	CAV1	8.197590222	Tumor_G1
1014	HMOX1	7.691594183	EGLN2	1.122076304	Tumor_G1	GCH1	4.528971317	Tumor_G1
1015	ATG5	4.267213665	MIOX	0	Tumor_G1	LPCAT3	3.435935234	Tumor_G1
1016	ATG7	3.41685325	TAZ	3.405556763	Tumor_G1	CD44	8.090694674	Tumor_G1
1017	NCOA4	6.696208086	MTDH	5.348324497	Tumor_G1	CA9	3.55313929	Tumor_G1
1018	ALOX12	2.655145715	IDH1	5.032105252	Tumor_G1	CHMP5	8.029499819	Tumor_G1
1019	ALOX12B	6.533848308	PANX1	6.111438265	Tumor_G1	CHMP6	3.326911204	Tumor_G1
1020	ALOX15	0.121413331	BACH1	6.126613624	Tumor_G1	CAV1	7.037605155	Tumor_G1
1021	ALOX15B	7.193437638	LONP1	5.256418177	Tumor_G1	GCH1	4.166305713	Tumor_G1
1022	ALOXE3	4.530913484	SLC7A11	1.498812516	Tumor_G1	LPCAT3	2.19241513	Tumor_G1
1023	PHKG2	3.089379503	GPX4	6.325857689	Tumor_G1	CD44	8.079433049	Tumor_G1
1024	ULK1	3.950627046	AKR1C1	1.556552036	Tumor_G1	CA9	3.016763725	Tumor_G1
1025	ATG3	4.64022758	AKR1C2	2.582917234	Tumor_G1	CHMP5	6.940636607	Tumor_G1
1026	ATG13	4.956256496	AKR1C3	3.72431193	Tumor_G1	CHMP6	4.717632559	Tumor_G1
1027	ULK2	1.89506991	RB1	4.889536817	Tumor_G1	CAV1	8.167994105	Tumor_G1
1028	SAT1	10.76969795	HSPB1	11.14894128	Tumor_G1	GCH1	4.541012956	Tumor_G1
1029	EGFR	4.625387397	HSF1	5.110985393	Tumor_G1	LPCAT3	2.643833106	Tumor_G1
1030	MAPK3	5.885266856	GCLC	3.129876461	Tumor_G1	CD44	9.521332878	Tumor_G1
1031	MAPK1	5.734211025	NFE2L2	6.633152177	Tumor_G1	CA9	4.01736966	Tumor_G1
1032	BID	3.351628329	SQSTM1	5.340398479	Tumor_G1	CHMP5	6.784573342	Tumor_G1
1033	ZEB1	2.292870075	NQO1	3.458618234	Tumor_G1	CHMP6	4.998678427	Tumor_G1
1034	DPP4	2.731226696	FTH1	5.463109079	Tumor_G1	CAV1	9.756618199	Tumor_G1
1035	CDKN2A	1.029629568	MUC1	7.354914037	Tumor_G1	GCH1	3.422555956	Tumor_G1
1036	PEBP1	7.566866134	SLC3A2	6.628238463	Tumor_G1	LPCAT3	4.013390793	Tumor_G1
1037	SOCS1	5.253671657	MT1G	2.778860376	Tumor_G1	CD44	9.084716456	Tumor_G1
1038	CDO1	0.170822399	SLC40A1	5.024257615	Tumor_G1	CA9	7.497506187	Tumor_G1
1039	MYB	1.437920152	CISD1	5.717945061	Tumor_G1	CHMP5	6.812478972	Tumor_G1
1040	MAPK8	3.017547827	FANCD2	2.437360921	Tumor_G1	CHMP6	5.515989925	Tumor_G1
1041	MAPK9	3.511645139	FTMT	0	Tumor_G1	CAV1	10.91574279	Tumor_G1
1042	CHAC1	6.148061636	HSPA5	8.901974964	Tumor_G1	GCH1	2.438931542	Tumor_G1
1043	MAPK14	4.490884563	ATF4	8.203444914	Tumor_G1	LPCAT3	3.355129058	Tumor_G1
1044	LINC00472	0.025737561	NFS1	3.039436731	Tumor_G1	CD44	7.17104566	Tumor_G1
1045	PRKAA2	0.018206857	TP63	6.752637549	Tumor_G1	CA9	2.581399457	Tumor_G1
1046	PRKAA1	4.118833126	CISD2	2.926777505	Tumor_G1	CHMP5	6.962267906	Tumor_G1
1047	ELAVL1	4.536854865	CBS	0.0739573	Tumor_G1	CHMP6	4.745339533	Tumor_G1
1048	BAP1	5.839478441	ISCU	5.05338073	Tumor_G1	CAV1	7.395733764	Tumor_G1
1049	ABCC1	4.625007413	ACSL3	4.517911851	Tumor_G1	GCH1	4.860292429	Tumor_G1
1050	ACVR1B	4.85142924	OTUB1	5.721156622	Tumor_G1	LPCAT3	2.94386508	Tumor_G1
1051	FLT3	0.058247217	TGFBR1	5.931200818	Tumor_G1	CD44	8.156462856	Tumor_G1
1052	SCP2	4.672323501	EPAS1	6.98889142	Tumor_G1	CA9	6.852850315	Tumor_G1
1053	TP53	6.871534431	HILPDA	4.395241068	Tumor_G1	CHMP5	7.129645706	Tumor_G1
1054	TF	0.018918982	HIF1A	7.329930849	Tumor_G1	CHMP6	4.070088735	Tumor_G1
1055	TFRC	8.259669833	IFNG	1.529870909	Tumor_G1	CAV1	7.048616561	Tumor_G1
1056	TFR2	1.221134668	ANO6	5.566516844	Tumor_G1	GCH1	4.097088231	Tumor_G1
1057	SLC38A1	6.478952396	LPIN1	1.942082805	Tumor_G1	LPCAT3	2.723995345	Tumor_G1
1058	SLC1A5	7.77650278	HMGB1	6.763108768	Tumor_G1	CD44	8.760192665	Tumor_G1
1059	GLS2	0.096261853	TNFAIP3	5.814291494	Tumor_G1	CA9	8.570037452	Tumor_G1
1060	GOT1	7.163844873	TLR4	1.409852525	Tumor_G1	CHMP5	7.696318689	Tumor_G1
1061	CARS1	4.441636187	ATF3	5.584664914	Tumor_G1	CHMP6	3.81974992	Tumor_G1
1062	ALOX5	2.576256067	ATM	2.226601007	Tumor_G1	CAV1	8.655888088	Tumor_G1
1063	KEAP1	7.117235817	YY1AP1	5.1281449	Tumor_G1	GCH1	4.562205784	Tumor_G1
1064	HMOX1	5.053810787	EGLN2	0.476329838	Tumor_G1	LPCAT3	3.464537582	Tumor_G1
1065	ATG5	4.675607075	MIOX	0.252052275	Tumor_G1	CD44	7.12477994	Tumor_G1
1066	ATG7	3.031183435	TAZ	2.975410079	Tumor_G1	CA9	7.54156827	Tumor_G1
1067	NCOA4	7.657309874	MTDH	6.926922163	Tumor_G1	CHMP5	5.275420571	Tumor_G1
1068	ALOX12	3.836307934	IDH1	5.331601324	Tumor_G1	CHMP6	3.638988992	Tumor_G1
1069	ALOX12B	1.368265483	PANX1	6.693357318	Tumor_G1	CAV1	5.076648876	Tumor_G1
1070	ALOX15	0.382611923	BACH1	5.452002316	Tumor_G1	GCH1	3.249839715	Tumor_G1
1071	ALOX15B	0.860843644	LONP1	6.418500317	Tumor_G1	LPCAT3	0.621336886	Tumor_G1
1072	ALOXE3	1.733267559	SLC7A11	2.611951367	Tumor_G1	CD44	8.89020894	Tumor_G1
1073	PHKG2	3.393924102	GPX4	7.228213593	Tumor_G1	CA9	4.745145883	Tumor_G1
1074	ULK1	4.478395906	AKR1C1	1.41283571	Tumor_G1	CHMP5	6.789154093	Tumor_G1
1075	ATG3	5.683777849	AKR1C2	1.779175657	Tumor_G1	CHMP6	4.253467443	Tumor_G1
1076	ATG13	5.591577697	AKR1C3	1.499016697	Tumor_G1	CAV1	7.152889177	Tumor_G1
1077	ULK2	1.722072509	RB1	8.045137681	Tumor_G1	GCH1	4.330436497	Tumor_G1
1078	SAT1	7.841448613	HSPB1	11.79851283	Tumor_G1	LPCAT3	3.486534186	Tumor_G1
1079	EGFR	7.167504454	HSF1	7.348083666	Tumor_G1	CD44	7.905879754	Tumor_G1
1080	MAPK3	5.46922828	GCLC	3.848798181	Tumor_G1	CA9	4.419977027	Tumor_G1
1081	MAPK1	6.536489685	NFE2L2	6.759685826	Tumor_G1	CHMP5	6.161478592	Tumor_G1
1082	BID	4.408297468	SQSTM1	6.628833366	Tumor_G1	CHMP6	3.984689597	Tumor_G1
1083	ZEB1	2.004537347	NQO1	6.081211784	Tumor_G1	CAV1	7.779840149	Tumor_G1
1084	DPP4	0.847916755	FTH1	5.836638678	Tumor_G1	GCH1	4.163369914	Tumor_G1
1085	CDKN2A	7.047956017	MUC1	6.036890111	Tumor_G1	LPCAT3	2.613036526	Tumor_G1
1086	PEBP1	8.148859894	SLC3A2	8.088735246	Tumor_G1	CD44	7.832516637	Tumor_G1
1087	SOCS1	3.980710829	MT1G	4.419073648	Tumor_G1	CA9	6.45038318	Tumor_G1
1088	CDO1	0	SLC40A1	4.090946559	Tumor_G1	CHMP5	6.227612093	Tumor_G1
1089	MYB	0.458382004	CISD1	5.375710215	Tumor_G1	CHMP6	3.730694294	Tumor_G1
1090	MAPK8	2.98608322	FANCD2	3.283269894	Tumor_G1	CAV1	7.132539829	Tumor_G1
1091	MAPK9	4.301360836	FTMT	0	Tumor_G1	GCH1	4.606074993	Tumor_G1
1092	CHAC1	3.384795835	HSPA5	10.36057706	Tumor_G1	LPCAT3	3.781632488	Tumor_G1
1093	MAPK14	5.067027714	ATF4	8.526963174	Tumor_G1	CD44	9.951116828	Tumor_G1
1094	LINC00472	0.01235413	NFS1	3.868469476	Tumor_G1	CA9	6.735270334	Tumor_G1
1095	PRKAA2	0.008773707	TP63	7.930624401	Tumor_G1	CHMP5	7.177242118	Tumor_G1
1096	PRKAA1	4.838936644	CISD2	3.53692323	Tumor_G1	CHMP6	4.268681409	Tumor_G1
1097	ELAVL1	5.603374129	CBS	0.728486533	Tumor_G1	CAV1	10.4953474	Tumor_G1
1098	BAP1	5.963982677	ISCU	5.258816629	Tumor_G1	GCH1	3.54434937	Tumor_G1
1099	ABCC1	5.515296143	ACSL3	6.519186471	Tumor_G1	LPCAT3	3.509670509	Tumor_G1
1100	ACVR1B	4.736290977	OTUB1	6.483880254	Tumor_G1	CD44	8.352152921	Tumor_G1
1101	FLT3	0.552180304	TGFBR1	5.250059607	Tumor_G1	CA9	5.043956873	Tumor_G1
1102	SCP2	4.708330726	EPAS1	4.704246735	Tumor_G1	CHMP5	6.03236978	Tumor_G1
1103	TP53	3.413038885	HILPDA	5.309059743	Tumor_G1	CHMP6	4.354966914	Tumor_G1
1104	TF	0.524966332	HIF1A	7.442671514	Tumor_G1	CAV1	6.993783035	Tumor_G1
1105	TFRC	8.266423479	IFNG	0.156267163	Tumor_G1	GCH1	3.288166584	Tumor_G1
1106	TFR2	2.178842096	ANO6	3.819688618	Tumor_G1	LPCAT3	3.556196407	Tumor_G1
1107	SLC38A1	6.28216362	LPIN1	5.184847579	Tumor_G1	CD44	9.178791813	Tumor_G1
1108	SLC1A5	7.634880733	HMGB1	6.788084027	Tumor_G1	CA9	6.099743347	Tumor_G1
1109	GLS2	0.836812856	TNFAIP3	4.122299988	Tumor_G1	CHMP5	6.349634201	Tumor_G1
1110	GOT1	6.253389909	TLR4	1.049212535	Tumor_G1	CHMP6	5.164223118	Tumor_G1
1111	CARS1	4.584078579	ATF3	5.539648934	Tumor_G1	CAV1	7.791760685	Tumor_G1
1112	ALOX5	3.016692422	ATM	2.77216015	Tumor_G1	GCH1	4.51022773	Tumor_G1
1113	KEAP1	7.681923573	YY1AP1	4.926739559	Tumor_G1	LPCAT3	2.571604006	Tumor_G1
1114	HMOX1	5.035909781	EGLN2	2.676741307	Tumor_G1	CD44	9.147401088	Tumor_G1
1115	ATG5	4.978790527	MIOX	4.097560234	Tumor_G1	CA9	6.586224307	Tumor_G1
1116	ATG7	2.339593501	TAZ	4.466803286	Tumor_G1	CHMP5	6.819622205	Tumor_G1
1117	NCOA4	6.332101015	MTDH	5.824818759	Tumor_G1	CHMP6	4.954824444	Tumor_G1
1118	ALOX12	4.554760737	IDH1	5.856425529	Tumor_G1	CAV1	4.838800533	Tumor_G1
1119	ALOX12B	4.26190686	PANX1	4.676718744	Tumor_G1	GCH1	3.264040936	Tumor_G1
1120	ALOX15	0.595694607	BACH1	3.435708593	Tumor_G1	LPCAT3	3.786575453	Tumor_G1
1121	ALOX15B	2.485529873	LONP1	6.941897416	Tumor_G1	CD44	7.78341671	Tumor_G1
1122	ALOXE3	3.721471096	SLC7A11	3.514324286	Tumor_G1	CA9	4.249983786	Tumor_G1
1123	PHKG2	4.531724547	GPX4	7.804540856	Tumor_G1	CHMP5	5.891054578	Tumor_G1
1124	ULK1	5.525570921	AKR1C1	6.802728311	Tumor_G1	CHMP6	4.708137563	Tumor_G1
1125	ATG3	5.720997991	AKR1C2	8.258778006	Tumor_G1	CAV1	10.540877	Tumor_G1
1126	ATG13	5.121989306	AKR1C3	8.934538616	Tumor_G1	GCH1	4.78477093	Tumor_G1
1127	ULK2	2.597745685	RB1	5.149332539	Tumor_G1	LPCAT3	4.054284136	Tumor_G1
1128	SAT1	9.030965023	HSPB1	10.7335012	Tumor_G1	CD44	8.053022252	Tumor_G1
1129	EGFR	9.508080971	HSF1	6.172195459	Tumor_G1	CA9	8.639475294	Tumor_G1
1130	MAPK3	5.870808557	GCLC	5.951900134	Tumor_G1	CHMP5	6.552458537	Tumor_G1
1131	MAPK1	6.302801575	NFE2L2	8.054333524	Tumor_G1	CHMP6	4.537370623	Tumor_G1
1132	BID	6.593483751	SQSTM1	5.043830046	Tumor_G1	CAV1	9.102337415	Tumor_G1
1133	ZEB1	2.414595606	NQO1	6.855917461	Tumor_G1	GCH1	5.180501966	Tumor_G1
1134	DPP4	0.798257933	FTH1	7.030945166	Tumor_G1	LPCAT3	3.677282715	Tumor_G1
1135	CDKN2A	0.123136427	MUC1	2.655466324	Tumor_G1	CD44	6.620652386	Tumor_G1
1136	PEBP1	9.495861621	SLC3A2	7.971007186	Tumor_G1	CA9	0.889161996	Tumor_G1
1137	SOCS1	7.338377168	MT1G	5.409404514	Tumor_G1	CHMP5	6.645054571	Tumor_G1
1138	CDO1	3.850039278	SLC40A1	2.26092894	Tumor_G1	CHMP6	3.327112471	Tumor_G1
1139	MYB	4.515598925	CISD1	4.096008786	Tumor_G1	CAV1	5.313245852	Tumor_G1
1140	MAPK8	3.575070247	FANCD2	2.969933275	Tumor_G1	GCH1	4.349591743	Tumor_G1
1141	MAPK9	3.685289836	FTMT	0	Tumor_G1	LPCAT3	1.679784089	Tumor_G1
1142	CHAC1	5.188127901	HSPA5	8.91109413	Tumor_G1	CD44	7.94128828	Tumor_G1
1143	MAPK14	4.630894675	ATF4	8.736248351	Tumor_G1	CA9	0.097206246	Tumor_G1
1144	LINC00472	0.166072676	NFS1	3.83607561	Tumor_G1	CHMP5	6.251817541	Tumor_G1
1145	PRKAA2	1.12677467	TP63	8.052463173	Tumor_G1	CHMP6	4.56238287	Tumor_G1
1146	PRKAA1	5.040094608	CISD2	2.958118827	Tumor_G1	CAV1	4.886394066	Tumor_G1
1147	ELAVL1	6.58354917	CBS	1.345453151	Tumor_G1	GCH1	4.614356488	Tumor_G1
1148	BAP1	6.914748675	ISCU	5.602513297	Tumor_G1	LPCAT3	3.937400893	Tumor_G1
1149	ABCC1	7.289880563	ACSL3	5.292851674	Tumor_G1	CD44	8.595291054	Tumor_G1
1150	ACVR1B	5.952983472	OTUB1	6.375586856	Tumor_G1	CA9	2.814468392	Tumor_G1
1151	FLT3	0.119422583	TGFBR1	5.903720399	Tumor_G1	CHMP5	6.988060899	Tumor_G1
1152	SCP2	4.865997973	EPAS1	6.24395083	Tumor_G1	CHMP6	4.71279935	Tumor_G1
1153	TP53	3.487730722	HILPDA	6.856054458	Tumor_G1	CAV1	8.443294592	Tumor_G1
1154	TF	0.954047379	HIF1A	8.057313795	Tumor_G1	GCH1	4.040664526	Tumor_G1
1155	TFRC	7.661860026	IFNG	0	Tumor_G1	LPCAT3	3.075549745	Tumor_G1
1156	TFR2	0.876644635	ANO6	5.159588823	Tumor_G1	CD44	9.041810257	Tumor_G1
1157	SLC38A1	5.614859994	LPIN1	1.202323681	Tumor_G1	CA9	7.649505528	Tumor_G1
1158	SLC1A5	7.822561271	HMGB1	6.754334363	Tumor_G1	CHMP5	7.504979433	Tumor_G1
1159	GLS2	0.073134705	TNFAIP3	7.230592115	Tumor_G1	CHMP6	3.951112164	Tumor_G1
1160	GOT1	6.432952728	TLR4	2.112633417	Tumor_G1	CAV1	9.933900111	Tumor_G1
1161	CARS1	5.326691935	ATF3	6.126855187	Tumor_G1	GCH1	4.214723213	Tumor_G1
1162	ALOX5	2.792230674	ATM	2.005076558	Tumor_G1	LPCAT3	4.01678155	Tumor_G1
1163	KEAP1	5.55100837	YY1AP1	3.750413561	Tumor_G1	CD44	8.26798189	Tumor_G1
1164	HMOX1	11.21030795	EGLN2	0.348232419	Tumor_G1	CA9	0.578890421	Tumor_G1
1165	ATG5	6.071337931	MIOX	0.565207206	Tumor_G1	CHMP5	7.039834782	Tumor_G1
1166	ATG7	3.814222268	TAZ	3.679975457	Tumor_G1	CHMP6	4.468557252	Tumor_G1
1167	NCOA4	7.938194032	MTDH	6.43209587	Tumor_G1	CAV1	6.795313697	Tumor_G1
1168	ALOX12	0.674370254	IDH1	6.005386513	Tumor_G1	GCH1	4.039401635	Tumor_G1
1169	ALOX12B	0.770448505	PANX1	5.938450474	Tumor_G1	LPCAT3	3.445700222	Tumor_G1
1170	ALOX15	0.326882449	BACH1	5.590398421	Tumor_G1	CD44	7.511439575	Tumor_G1
1171	ALOX15B	2.80395027	LONP1	4.567356824	Tumor_G1	CA9	2.790063025	Tumor_G1
1172	ALOXE3	1.623070866	SLC7A11	4.591852922	Tumor_G1	CHMP5	6.414800224	Tumor_G1
1173	PHKG2	2.971975723	GPX4	8.657360613	Tumor_G1	CHMP6	4.234194723	Tumor_G1
1174	ULK1	2.847636188	AKR1C1	3.828753426	Tumor_G1	CAV1	7.114558594	Tumor_G1
1175	ATG3	5.179164666	AKR1C2	5.733145514	Tumor_G1	GCH1	4.655472048	Tumor_G1
1176	ATG13	4.77233965	AKR1C3	6.739078496	Tumor_G1	LPCAT3	2.885281501	Tumor_G1
1177	ULK2	3.020377741	RB1	5.675624011	Tumor_G1	CD44	8.219079923	Tumor_G1
1178	SAT1	9.297481935	HSPB1	10.4880972	Tumor_G1	CA9	4.255394982	Tumor_G1
1179	EGFR	7.068162382	HSF1	6.167895787	Tumor_G1	CHMP5	6.103925601	Tumor_G1
1180	MAPK3	5.570520613	GCLC	4.1244274	Tumor_G1	CHMP6	4.299178706	Tumor_G1
1181	MAPK1	5.849919219	NFE2L2	6.414835733	Tumor_G1	CAV1	6.552309435	Tumor_G1
1182	BID	5.582917234	SQSTM1	6.332351691	Tumor_G1	GCH1	2.723864324	Tumor_G1
1183	ZEB1	1.7822408	NQO1	8.861942031	Tumor_G1	LPCAT3	0.356594582	Tumor_G1
1184	DPP4	0.766637562	FTH1	6.756146639	Tumor_G1	CD44	8.061041165	Tumor_G1
1185	CDKN2A	4.062156259	MUC1	4.137642868	Tumor_G1	CA9	5.462104684	Tumor_G1
1186	PEBP1	7.822639021	SLC3A2	8.285969937	Tumor_G1	CHMP5	5.91429184	Tumor_G1
1187	SOCS1	3.218502209	MT1G	4.734145979	Tumor_G1	CHMP6	5.096084711	Tumor_G1
1188	CDO1	0.203639694	SLC40A1	4.63267537	Tumor_G1	CAV1	7.861238303	Tumor_G1
1189	MYB	0.108758614	CISD1	5.247821206	Tumor_G1	GCH1	3.091445965	Tumor_G1
1190	MAPK8	3.901986725	FANCD2	3.262989321	Tumor_G1	LPCAT3	3.128359397	Tumor_G1
1191	MAPK9	3.940702375	FTMT	0	Tumor_G1	CD44	7.134629618	Tumor_G1
1192	CHAC1	3.326134626	HSPA5	9.407158761	Tumor_G1	CA9	2.044848715	Tumor_G1
1193	MAPK14	5.942486355	ATF4	8.295316658	Tumor_G1	CHMP5	5.775516786	Tumor_G1
1194	LINC00472	0.041102772	NFS1	3.660301162	Tumor_G1	CHMP6	3.802420721	Tumor_G1
1195	PRKAA2	0.377401431	TP63	7.53048047	Tumor_G1	CAV1	4.710773379	Tumor_G1
1196	PRKAA1	6.335803005	CISD2	3.940270132	Tumor_G1	GCH1	6.094968634	Tumor_G1
1197	ELAVL1	4.50870753	CBS	0.763921421	Tumor_G1	LPCAT3	4.306860079	Tumor_G1
1198	BAP1	5.433560405	ISCU	4.71699638	Tumor_G1	CD44	7.737319687	Tumor_G1
1199	ABCC1	3.883053792	ACSL3	4.719659878	Tumor_G1	CA9	4.032621037	Tumor_G1
1200	ACVR1B	3.971828616	OTUB1	6.806879527	Tumor_G1	CHMP5	6.889480844	Tumor_G1
1201	FLT3	0.833416375	TGFBR1	5.313597774	Tumor_G1	CHMP6	4.842611828	Tumor_G1
1202	SCP2	4.97737152	EPAS1	7.245273172	Tumor_G1	CAV1	8.024470395	Tumor_G1
1203	TP53	4.434721625	HILPDA	6.253388018	Tumor_G1	GCH1	4.438013336	Tumor_G1
1204	TF	1.490107983	HIF1A	7.633317133	Tumor_G1	LPCAT3	3.242068923	Tumor_G1
1205	TFRC	6.719447691	IFNG	1.591727283	Tumor_G1	CD44	7.792434375	Tumor_G1
1206	TFR2	1.756041197	ANO6	5.63921769	Tumor_G1	CA9	6.385886553	Tumor_G1
1207	SLC38A1	5.878632166	LPIN1	2.412158255	Tumor_G1	CHMP5	5.983223931	Tumor_G1
1208	SLC1A5	7.380271435	HMGB1	5.835989742	Tumor_G1	CHMP6	4.26191438	Tumor_G1
1209	GLS2	0.198242682	TNFAIP3	6.826660339	Tumor_G1	CAV1	7.573125299	Tumor_G1
1210	GOT1	6.564396461	TLR4	3.379523929	Tumor_G1	GCH1	5.26132771	Tumor_G1
1211	CARS1	3.521013035	ATF3	5.506598769	Tumor_G1	LPCAT3	4.302158174	Tumor_G1
1212	ALOX5	5.099341498	ATM	2.64874153	Tumor_G1	CD44	7.258736556	Tumor_G1
1213	KEAP1	6.597952718	YY1AP1	4.355298233	Tumor_G1	CA9	4.114866717	Tumor_G1
1214	HMOX1	7.038618351	EGLN2	0.673737315	Tumor_G1	CHMP5	6.686532742	Tumor_G1
1215	ATG5	4.255961416	MIOX	0.771716585	Tumor_G1	CHMP6	4.478732414	Tumor_G1
1216	ATG7	3.706839945	TAZ	3.453570255	Tumor_G1	CAV1	5.060146847	Tumor_G1
1217	NCOA4	7.823876075	MTDH	6.740976117	Tumor_G1	GCH1	4.453563671	Tumor_G1
1218	ALOX12	3.711439841	IDH1	5.453603177	Tumor_G1	LPCAT3	3.88218327	Tumor_G1
1219	ALOX12B	6.214878603	PANX1	6.225957395	Tumor_G1	CD44	7.093273882	Tumor_G1
1220	ALOX15	2.104537952	BACH1	5.402207129	Tumor_G1	CA9	2.583037624	Tumor_G1
1221	ALOX15B	6.224302727	LONP1	5.745014079	Tumor_G1	CHMP5	5.788335956	Tumor_G1
1222	ALOXE3	5.405890279	SLC7A11	4.265196827	Tumor_G1	CHMP6	3.943208709	Tumor_G1
1223	PHKG2	2.588852528	GPX4	7.913198196	Tumor_G1	CAV1	6.002225443	Tumor_G1
1224	ULK1	4.437787021	AKR1C1	1.684639231	Tumor_G1	GCH1	4.01409637	Tumor_G1
1225	ATG3	4.905678223	AKR1C2	6.258897639	Tumor_G1	LPCAT3	4.267056318	Tumor_G1
1226	ATG13	4.712304131	AKR1C3	7.022694047	Tumor_G1	CD44	8.169687538	Tumor_G1
1227	ULK2	2.787913004	RB1	5.364831534	Tumor_G1	CA9	6.044409421	Tumor_G1
1228	SAT1	8.271066582	HSPB1	11.05930167	Tumor_G1	CHMP5	7.050524552	Tumor_G1
1229	EGFR	5.826581535	HSF1	6.227044046	Tumor_G1	CHMP6	4.566638611	Tumor_G1
1230	MAPK3	5.954042725	GCLC	3.44701047	Tumor_G1	CAV1	9.002964058	Tumor_G1
1231	MAPK1	6.74383403	NFE2L2	6.540341956	Tumor_G1	GCH1	4.087394948	Tumor_G1
1232	BID	5.076460757	SQSTM1	6.32828896	Tumor_G1	LPCAT3	3.374399637	Tumor_G1
1233	ZEB1	4.092613393	NQO1	5.672713852	Tumor_G1	CD44	9.09915763	Tumor_G1
1234	DPP4	3.822434442	FTH1	6.191061189	Tumor_G1	CA9	4.438079892	Tumor_G1
1235	CDKN2A	0.825134335	MUC1	2.773722103	Tumor_G1	CHMP5	6.418117406	Tumor_G1
1236	PEBP1	8.284902275	SLC3A2	7.610160397	Tumor_G1	CHMP6	3.954419678	Tumor_G1
1237	SOCS1	3.245358749	MT1G	3.867896464	Tumor_G1	CAV1	9.32903679	Tumor_G1
1238	CDO1	3.46388398	SLC40A1	6.327635274	Tumor_G1	GCH1	3.410829519	Tumor_G1
1239	MYB	0.865760485	CISD1	4.658405734	Tumor_G1	LPCAT3	3.521829682	Tumor_G1
1240	MAPK8	3.276958135	FANCD2	2.897588954	Tumor_G1	CD44	5.7629414	Tumor_G1
1241	MAPK9	3.942880411	FTMT	0	Tumor_G1	CA9	0.10272531	Tumor_G1
1242	CHAC1	2.354085375	HSPA5	9.299950014	Tumor_G1	CHMP5	7.406633604	Tumor_G1
1243	MAPK14	5.506950972	ATF4	7.575899214	Tumor_G1	CHMP6	5.249722172	Tumor_G1
1244	LINC00472	0.0614306	NFS1	3.439037963	Tumor_G1	CAV1	4.451804556	Tumor_G1
1245	PRKAA2	2.185771419	TP63	6.819347577	Tumor_G1	GCH1	4.259091668	Tumor_G1
1246	PRKAA1	4.583278374	CISD2	3.133514208	Tumor_G1	LPCAT3	2.13320182	Tumor_G1
1247	ELAVL1	5.122250284	CBS	0.163241085	Tumor_G1	CD44	8.719407988	Tumor_G1
1248	BAP1	5.638386677	ISCU	5.212791095	Tumor_G1	CA9	7.649995482	Tumor_G1
1249	ABCC1	6.018625273	ACSL3	4.810710435	Tumor_G1	CHMP5	6.880059781	Tumor_G1
1250	ACVR1B	5.050227411	OTUB1	5.975176178	Tumor_G1	CHMP6	4.175340959	Tumor_G1
1251	FLT3	0.208267529	TGFBR1	6.865145558	Tumor_G1	CAV1	7.622907662	Tumor_G1
1252	SCP2	4.908226874	EPAS1	7.759030631	Tumor_G1	GCH1	5.127047169	Tumor_G1
1253	TP53	2.64927055	HILPDA	4.62144239	Tumor_G1	LPCAT3	4.106021616	Tumor_G1
1254	TF	0.205392513	HIF1A	8.464390956	Tumor_G1	CD44	8.556373849	Tumor_G1
1255	TFRC	7.845249791	IFNG	0.775092694	Tumor_G1	CA9	4.699146262	Tumor_G1
1256	TFR2	0.594739622	ANO6	6.194258472	Tumor_G1	CHMP5	6.852065026	Tumor_G1
1257	SLC38A1	6.821999694	LPIN1	3.234961095	Tumor_G1	CHMP6	4.818993678	Tumor_G1
1258	SLC1A5	8.059172463	HMGB1	7.040022256	Tumor_G1	CAV1	6.745412145	Tumor_G1
1259	GLS2	0.108357178	TNFAIP3	7.854268122	Tumor_G1	GCH1	4.872548071	Tumor_G1
1260	GOT1	6.741229664	TLR4	1.598079306	Tumor_G1	LPCAT3	4.544880997	Tumor_G1
1261	CARS1	4.513547593	ATF3	4.81134258	Tumor_G1	CD44	8.501202658	Tumor_G1
1262	ALOX5	2.894740171	ATM	2.040050759	Tumor_G1	CA9	3.647959145	Tumor_G1
1263	KEAP1	6.485834138	YY1AP1	4.743762684	Tumor_G1	CHMP5	6.962522417	Tumor_G1
1264	HMOX1	5.835999844	EGLN2	1.101986173	Tumor_G1	CHMP6	4.570359704	Tumor_G1
1265	ATG5	5.116094392	MIOX	0.084064265	Tumor_G1	CAV1	8.770125362	Tumor_G1
1266	ATG7	3.287516621	TAZ	3.673918183	Tumor_G1	GCH1	3.641256999	Tumor_G1
1267	NCOA4	7.492643156	MTDH	7.205191125	Tumor_G1	LPCAT3	3.656164547	Tumor_G1
1268	ALOX12	1.656908183	IDH1	6.326154405	Tumor_G1	CD44	6.746339642	Tumor_G1
1269	ALOX12B	0.835277343	PANX1	5.813319455	Tumor_G1	CA9	7.33186731	Tumor_G1
1270	ALOX15	0.131457785	BACH1	4.74043111	Tumor_G1	CHMP5	5.729215577	Tumor_G1
1271	ALOX15B	2.586476536	LONP1	5.948283121	Tumor_G1	CHMP6	2.849498932	Tumor_G1
1272	ALOXE3	2.487769304	SLC7A11	3.284055075	Tumor_G1	CAV1	6.670337582	Tumor_G1
1273	PHKG2	3.441841984	GPX4	8.296511553	Tumor_G1	GCH1	3.263094517	Tumor_G1
1274	ULK1	4.98982476	AKR1C1	4.018607471	Tumor_G1	LPCAT3	0.604166235	Tumor_G1
1275	ATG3	4.940669491	AKR1C2	4.400141681	Tumor_G1	CD44	8.527765125	Tumor_G1
1276	ATG13	5.385472454	AKR1C3	2.343265678	Tumor_G1	CA9	6.575351665	Tumor_G1
1277	ULK2	2.242328116	RB1	6.649664314	Tumor_G1	CHMP5	7.815776501	Tumor_G1
1278	SAT1	9.044318704	HSPB1	11.623614	Tumor_G1	CHMP6	5.127823096	Tumor_G1
1279	EGFR	7.564533649	HSF1	6.985657533	Tumor_G1	CAV1	8.83169645	Tumor_G1
1280	MAPK3	5.687444273	GCLC	5.556555102	Tumor_G1	GCH1	5.460975132	Tumor_G1
1281	MAPK1	6.91187011	NFE2L2	6.747336373	Tumor_G1	LPCAT3	2.659308085	Tumor_G1
1282	BID	3.712243592	SQSTM1	6.193570698	Tumor_G1	CD44	8.996495238	Tumor_G1
1283	ZEB1	2.641638507	NQO1	7.112569826	Tumor_G1	CA9	5.88807836	Tumor_G1
1284	DPP4	1.953190727	FTH1	5.752796752	Tumor_G1	CHMP5	8.251073333	Tumor_G1
1285	CDKN2A	0.151728955	MUC1	2.730748629	Tumor_G1	CHMP6	4.796151255	Tumor_G1
1286	PEBP1	8.877647944	SLC3A2	8.726618039	Tumor_G1	CAV1	8.870749079	Tumor_G1
1287	SOCS1	4.461449979	MT1G	5.326961523	Tumor_G1	GCH1	4.057328959	Tumor_G1
1288	CDO1	0.84470702	SLC40A1	3.946955387	Tumor_G1	LPCAT3	4.543737137	Tumor_G1
1289	MYB	0.593592806	CISD1	4.56106336	Tumor_G1	CD44	8.764038567	Tumor_G1
1290	MAPK8	3.684066904	FANCD2	2.874659279	Tumor_G1	CA9	4.594178274	Tumor_G1
1291	MAPK9	4.321718889	FTMT	0	Tumor_G1	CHMP5	6.389393003	Tumor_G1
1292	CHAC1	2.363787841	HSPA5	10.35672662	Tumor_G1	CHMP6	4.497254681	Tumor_G1
1293	MAPK14	5.828941249	ATF4	8.106983714	Tumor_G1	CAV1	8.689813868	Tumor_G1
1294	LINC00472	0.85806059	NFS1	3.284158746	Tumor_G1	GCH1	4.662854908	Tumor_G1
1295	PRKAA2	0.064882852	TP63	9.391729061	Tumor_G1	LPCAT3	3.685973777	Tumor_G1
1296	PRKAA1	4.903192561	CISD2	4.037830249	Tumor_G1	CD44	7.375481732	Tumor_G1
1297	ELAVL1	5.826622209	CBS	0.592349392	Tumor_G1	CA9	8.362161696	Tumor_G1
1298	BAP1	5.854753711	ISCU	5.286297152	Tumor_G1	CHMP5	6.708369355	Tumor_G1
1299	ABCC1	6.43315142	ACSL3	6.777388152	Tumor_G1	CHMP6	4.796384906	Tumor_G1
1300	ACVR1B	5.838772805	OTUB1	6.830299698	Tumor_G1	CAV1	5.775324512	Tumor_G1
1301	FLT3	0.311851831	TGFBR1	6.041172879	Tumor_G1	GCH1	5.001757214	Tumor_G1
1302	SCP2	4.10196937	EPAS1	6.562166089	Tumor_G1	LPCAT3	4.338923531	Tumor_G1
1303	TP53	6.27265591	HILPDA	3.976647747	Tumor_G1	CD44	8.376604254	Tumor_G1
1304	TF	0.035483152	HIF1A	6.007863759	Tumor_G1	CA9	2.658531411	Tumor_G1
1305	TFRC	8.081315125	IFNG	1.821587775	Tumor_G1	CHMP5	6.854531819	Tumor_G1
1306	TFR2	0.232415171	ANO6	4.949114669	Tumor_G1	CHMP6	4.414534723	Tumor_G1
1307	SLC38A1	6.29508197	LPIN1	2.236553846	Tumor_G1	CAV1	7.808112782	Tumor_G1
1308	SLC1A5	8.657521395	HMGB1	7.253034337	Tumor_G1	GCH1	3.879048955	Tumor_G1
1309	GLS2	0.137241192	TNFAIP3	5.946316798	Tumor_G1	LPCAT3	5.122204719	Tumor_G1
1310	GOT1	6.625697155	TLR4	2.050780284	Tumor_G1	CD44	8.086817727	Tumor_G1
1311	CARS1	4.607140901	ATF3	5.169095213	Tumor_G1	CA9	4.213160614	Tumor_G1
1312	ALOX5	2.652073418	ATM	1.812949959	Tumor_G1	CHMP5	6.310972615	Tumor_G1
1313	KEAP1	6.577428828	YY1AP1	4.652486495	Tumor_G1	CHMP6	3.972968302	Tumor_G1
1314	HMOX1	5.101347522	EGLN2	0.646807808	Tumor_G1	CAV1	6.931258742	Tumor_G1
1315	ATG5	5.017872927	MIOX	0.046700587	Tumor_G1	GCH1	3.79757334	Tumor_G1
1316	ATG7	3.53924568	TAZ	3.633070782	Tumor_G1	LPCAT3	2.435201856	Tumor_G1
1317	NCOA4	7.730052298	MTDH	6.861438074	Tumor_G1	CD44	7.264490455	Tumor_G1
1318	ALOX12	1.543842287	IDH1	5.141375566	Tumor_G1	CA9	6.277155331	Tumor_G1
1319	ALOX12B	0.331131922	PANX1	6.186272742	Tumor_G1	CHMP5	5.759281025	Tumor_G1
1320	ALOX15	0	BACH1	4.333280602	Tumor_G1	CHMP6	3.86253074	Tumor_G1
1321	ALOX15B	0.349931373	LONP1	5.77603817	Tumor_G1	CAV1	5.905184803	Tumor_G1
1322	ALOXE3	1.316725022	SLC7A11	2.700905744	Tumor_G1	GCH1	4.559950613	Tumor_G1
1323	PHKG2	3.554306424	GPX4	8.449409091	Tumor_G1	LPCAT3	3.466574918	Tumor_G1
1324	ULK1	3.923016032	AKR1C1	1.639093213	Tumor_G1	CD44	7.039674698	Tumor_G1
1325	ATG3	4.943260291	AKR1C2	1.29971356	Tumor_G1	CA9	6.701403505	Tumor_G1
1326	ATG13	5.986840949	AKR1C3	3.316913237	Tumor_G1	CHMP5	7.650640357	Tumor_G1
1327	ULK2	2.308593869	RB1	5.549274871	Tumor_G1	CHMP6	4.322202181	Tumor_G1
1328	SAT1	8.605523965	HSPB1	11.26203863	Tumor_G1	CAV1	8.558132911	Tumor_G1
1329	EGFR	6.503663575	HSF1	7.199772447	Tumor_G1	GCH1	3.529321225	Tumor_G1
1330	MAPK3	5.125775068	GCLC	4.125370073	Tumor_G1	LPCAT3	2.856288567	Tumor_G1
1331	MAPK1	6.393440227	NFE2L2	6.129524133	Tumor_G1	CD44	8.264089742	Tumor_G1
1332	BID	5.209660007	SQSTM1	6.44323698	Tumor_G1	CA9	3.549595248	Tumor_G1
1333	ZEB1	1.953451501	NQO1	6.857722282	Tumor_G1	CHMP5	6.81863458	Tumor_G1
1334	DPP4	0.599698653	FTH1	5.94670747	Tumor_G1	CHMP6	4.026791208	Tumor_G1
1335	CDKN2A	0.331475926	MUC1	4.525912261	Tumor_G1	CAV1	8.559827134	Tumor_G1
1336	PEBP1	8.842119305	SLC3A2	8.613059002	Tumor_G1	GCH1	4.164005841	Tumor_G1
1337	SOCS1	5.093581303	MT1G	7.536927891	Tumor_G1	LPCAT3	2.192288869	Tumor_G1
1338	CDO1	0.458382004	SLC40A1	5.345566695	Tumor_G1	CD44	8.155469453	Tumor_G1
1339	MYB	1.066743638	CISD1	5.879499932	Tumor_G1	CA9	6.048887885	Tumor_G1
1340	MAPK8	4.079079386	FANCD2	3.644202395	Tumor_G1	CHMP5	5.892718874	Tumor_G1
1341	MAPK9	4.238549957	FTMT	0.086783766	Tumor_G1	CHMP6	4.122184008	Tumor_G1
1342	CHAC1	2.78661727	HSPA5	10.83986466	Tumor_G1	CAV1	8.503502188	Tumor_G1
1343	MAPK14	5.322140877	ATF4	8.406757738	Tumor_G1	GCH1	4.824243419	Tumor_G1
1344	LINC00472	0.361880627	NFS1	3.711913338	Tumor_G1	LPCAT3	3.240665419	Tumor_G1
1345	PRKAA2	0.171334947	TP63	7.236901069	Tumor_G1	CD44	8.164584672	Tumor_G1
1346	PRKAA1	4.938008143	CISD2	4.09711352	Tumor_G1	CA9	5.401074059	Tumor_G1
1347	ELAVL1	5.882520782	CBS	0.108758614	Tumor_G1	CHMP5	7.467995107	Tumor_G1
1348	BAP1	6.485132139	ISCU	5.692134233	Tumor_G1	CHMP6	3.914200934	Tumor_G1
1349	ABCC1	5.618344387	ACSL3	5.17709259	Tumor_G1	CAV1	8.947797342	Tumor_G1
1350	ACVR1B	4.905052393	OTUB1	6.936498963	Tumor_G1	GCH1	3.753540358	Tumor_G1
1351	FLT3	0.822036672	TGFBR1	6.295326302	Tumor_G1	LPCAT3	2.93896322	Tumor_G1
1352	SCP2	5.26191062	EPAS1	7.752288311	Tumor_G1	CD44	10.80235771	Tumor_G1
1353	TP53	5.416704652	HILPDA	3.425123568	Tumor_G1	CA9	2.753711494	Tumor_G1
1354	TF	0.410883777	HIF1A	8.551578307	Tumor_G1	CHMP5	6.237215698	Tumor_G1
1355	TFRC	7.584195865	IFNG	0.385927957	Tumor_G1	CHMP6	3.786376805	Tumor_G1
1356	TFR2	0.540622481	ANO6	5.34798803	Tumor_G1	CAV1	8.781045565	Tumor_G1
1357	SLC38A1	7.121850513	LPIN1	2.933704816	Tumor_G1	GCH1	3.23328988	Tumor_G1
1358	SLC1A5	7.361663101	HMGB1	6.053180862	Tumor_G1	LPCAT3	3.53133155	Tumor_G1
1359	GLS2	0.012926174	TNFAIP3	6.062797385	Tumor_G1	CD44	7.701286359	Tumor_G1
1360	GOT1	6.603498759	TLR4	2.33950799	Tumor_G1	CA9	8.405934515	Tumor_G1
1361	CARS1	4.200818194	ATF3	3.451105585	Tumor_G1	CHMP5	6.682219322	Tumor_G1
1362	ALOX5	3.239199436	ATM	2.777872049	Tumor_G1	CHMP6	4.05516094	Tumor_G1
1363	KEAP1	6.010399425	YY1AP1	4.407373147	Tumor_G1	CAV1	9.341113811	Tumor_G1
1364	HMOX1	5.862994346	EGLN2	0.526669809	Tumor_G1	GCH1	3.404167422	Tumor_G1
1365	ATG5	4.434307964	MIOX	0.029558897	Tumor_G1	LPCAT3	3.832201406	Tumor_G1
1366	ATG7	3.884490472	TAZ	2.93743856	Tumor_G1	CD44	7.675396778	Tumor_G1
1367	NCOA4	8.27454309	MTDH	6.783323065	Tumor_G1	CA9	4.018180145	Tumor_G1
1368	ALOX12	2.39895228	IDH1	5.182942523	Tumor_G1	CHMP5	7.238414294	Tumor_G1
1369	ALOX12B	6.181520029	PANX1	6.196884368	Tumor_G1	CHMP6	4.595467855	Tumor_G1
1370	ALOX15	0.422125333	BACH1	6.14924717	Tumor_G1	CAV1	6.349584666	Tumor_G1
1371	ALOX15B	8.166337853	LONP1	5.162347015	Tumor_G1	GCH1	4.683651545	Tumor_G1
1372	ALOXE3	5.680000783	SLC7A11	4.534665505	Tumor_G1	LPCAT3	3.615227944	Tumor_G1
1373	PHKG2	2.211417213	GPX4	6.243183506	Tumor_G1	CD44	8.714146243	Tumor_G1
1374	ULK1	4.09362778	AKR1C1	3.497139692	Tumor_G1	CA9	6.632387466	Tumor_G1
1375	ATG3	5.157314594	AKR1C2	4.13179524	Tumor_G1	CHMP5	6.219555769	Tumor_G1
1376	ATG13	5.439559977	AKR1C3	3.962946889	Tumor_G1	CHMP6	4.629589764	Tumor_G1
1377	ULK2	3.796286258	RB1	6.143303615	Tumor_G1	CAV1	7.155837253	Tumor_G1
1378	SAT1	9.01595746	HSPB1	10.67807067	Tumor_G1	GCH1	2.507084215	Tumor_G1
1379	EGFR	6.446418359	HSF1	6.413230181	Tumor_G1	LPCAT3	2.439011358	Tumor_G1
1380	MAPK3	6.120472215	GCLC	4.711010256	Tumor_G1	CD44	10.2056469	Tumor_G1
1381	MAPK1	6.800754976	NFE2L2	6.643654198	Tumor_G1	CA9	7.795826029	Tumor_G1
1382	BID	4.51060753	SQSTM1	5.600228118	Tumor_G1	CHMP5	6.686223167	Tumor_G1
1383	ZEB1	2.759177144	NQO1	6.644163451	Tumor_G1	CHMP6	4.061681167	Tumor_G1
1384	DPP4	1.623726424	FTH1	4.822536416	Tumor_G1	CAV1	8.88362326	Tumor_G1
1385	CDKN2A	1.719884352	MUC1	5.609852454	Tumor_G1	GCH1	3.649247554	Tumor_G1
1386	PEBP1	8.442148136	SLC3A2	7.944889477	Tumor_G1	LPCAT3	2.390860252	Tumor_G1
1387	SOCS1	3.712606785	MT1G	1.933043805	Tumor_G1	CD44	9.322046887	Tumor_G1
1388	CDO1	0.234501321	SLC40A1	5.258405856	Tumor_G1	CA9	4.618473603	Tumor_G1
1389	MYB	1.348345745	CISD1	4.923757704	Tumor_G1	CHMP5	5.985901123	Tumor_G1
1390	MAPK8	3.826406117	FANCD2	3.015426204	Tumor_G1	CHMP6	4.118309885	Tumor_G1
1391	MAPK9	3.76361341	FTMT	0	Tumor_G1	CAV1	9.083210974	Tumor_G1
1392	CHAC1	6.040072684	HSPA5	9.272177895	Tumor_G1	GCH1	3.953237298	Tumor_G1
1393	MAPK14	5.80583156	ATF4	7.985203254	Tumor_G1	LPCAT3	4.986433691	Tumor_G1
1394	LINC00472	0.045163352	NFS1	3.208454831	Tumor_G1	CD44	8.953863812	Tumor_G1
1395	PRKAA2	0.061568849	TP63	8.386248362	Tumor_G1	CA9	4.9559451	Tumor_G1
1396	PRKAA1	4.92040288	CISD2	3.000703142	Tumor_G1	CHMP5	7.76113033	Tumor_G1
1397	ELAVL1	5.093200979	CBS	0.149779631	Tumor_G1	CHMP6	4.96940379	Tumor_G1
1398	BAP1	6.289683255	ISCU	4.684717768	Tumor_G1	CAV1	10.11596088	Tumor_G1
1399	ABCC1	6.156040591	ACSL3	5.137880543	Tumor_G1	GCH1	3.866156276	Tumor_G1
1400	ACVR1B	5.434815015	OTUB1	5.726261763	Tumor_G1	LPCAT3	2.906582788	Tumor_G1
1401	FLT3	2.018776585	TGFBR1	5.333251974	Tumor_G1	CD44	8.319299998	Tumor_G1
1402	SCP2	5.526225346	EPAS1	7.115460918	Tumor_G1	CA9	4.069332682	Tumor_G1
1403	TP53	4.894274529	HILPDA	6.920661312	Tumor_G1	CHMP5	5.955556921	Tumor_G1
1404	TF	0.183200647	HIF1A	8.122902004	Tumor_G1	CHMP6	4.183145055	Tumor_G1
1405	TFRC	5.801983778	IFNG	1.889084099	Tumor_G1	CAV1	9.215072574	Tumor_G1
1406	TFR2	0.937344392	ANO6	5.039055024	Tumor_G1	GCH1	4.684555079	Tumor_G1
1407	SLC38A1	6.024463746	LPIN1	3.380771	Tumor_G1	LPCAT3	3.529721016	Tumor_G1
1408	SLC1A5	6.496077209	HMGB1	6.680687236	Tumor_G1	CD44	8.900287199	Tumor_G1
1409	GLS2	0.085152681	TNFAIP3	6.32931379	Tumor_G1	CA9	4.847716355	Tumor_G1
1410	GOT1	5.722206425	TLR4	2.562205784	Tumor_G1	CHMP5	6.195394847	Tumor_G1
1411	CARS1	4.239802807	ATF3	4.460172449	Tumor_G1	CHMP6	4.152094161	Tumor_G1
1412	ALOX5	4.749046136	ATM	3.778240122	Tumor_G1	CAV1	8.200404793	Tumor_G1
1413	KEAP1	6.211508716	YY1AP1	4.533033765	Tumor_G1	GCH1	4.606643575	Tumor_G1
1414	HMOX1	5.725967412	EGLN2	1.119356177	Tumor_G1	LPCAT3	4.779706225	Tumor_G1
1415	ATG5	4.928010197	MIOX	0.718175283	Tumor_G1	CD44	7.199804831	Tumor_G1
1416	ATG7	3.301177898	TAZ	3.732138928	Tumor_G1	CA9	5.087382218	Tumor_G1
1417	NCOA4	7.345774246	MTDH	6.788046169	Tumor_G1	CHMP5	6.281208615	Tumor_G1
1418	ALOX12	2.05509151	IDH1	5.899576861	Tumor_G1	CHMP6	4.025276903	Tumor_G1
1419	ALOX12B	4.275305094	PANX1	6.236831248	Tumor_G1	CAV1	6.414111849	Tumor_G1
1420	ALOX15	1.091124334	BACH1	5.662427699	Tumor_G1	GCH1	4.347729428	Tumor_G1
1421	ALOX15B	6.912609151	LONP1	5.591969578	Tumor_G1	LPCAT3	2.535032703	Tumor_G1
1422	ALOXE3	2.470094293	SLC7A11	1.489131853	Tumor_G1	CD44	8.246284564	Tumor_G1
1423	PHKG2	3.236553846	GPX4	7.313049899	Tumor_G1	CA9	5.278033084	Tumor_G1
1424	ULK1	5.252544336	AKR1C1	2.557140471	Tumor_G1	CHMP5	8.987186972	Tumor_G1
1425	ATG3	5.327831052	AKR1C2	4.359788207	Tumor_G1	CHMP6	4.123666196	Tumor_G1
1426	ATG13	5.40735955	AKR1C3	3.726493386	Tumor_G1	CAV1	8.303838729	Tumor_G1
1427	ULK2	3.291456216	RB1	5.830486052	Tumor_G1	GCH1	5.854202658	Tumor_G1
1428	SAT1	9.152551805	HSPB1	11.81974306	Tumor_G1	LPCAT3	4.002252452	Tumor_G1
1429	EGFR	6.442703027	HSF1	6.018874485	Tumor_G1	CD44	8.076017619	Tumor_G1
1430	MAPK3	5.646352776	GCLC	3.834266245	Tumor_G1	CA9	7.076251233	Tumor_G1
1431	MAPK1	6.28413468	NFE2L2	6.402297531	Tumor_G1	CHMP5	6.27568129	Tumor_G1
1432	BID	5.072706084	SQSTM1	6.091105287	Tumor_G1	CHMP6	4.306342452	Tumor_G1
1433	ZEB1	3.677993006	NQO1	4.504880944	Tumor_G1	CAV1	8.771811646	Tumor_G1
1434	DPP4	1.894992331	FTH1	5.579168077	Tumor_G1	GCH1	4.345509924	Tumor_G1
1435	CDKN2A	0.912113305	MUC1	5.250988093	Tumor_G1	LPCAT3	3.066657543	Tumor_G1
1436	PEBP1	8.457563103	SLC3A2	6.951134317	Tumor_G1	CD44	7.418333333	Tumor_G1
1437	SOCS1	4.730042105	MT1G	3.467540342	Tumor_G1	CA9	6.001944074	Tumor_G1
1438	CDO1	1.503501393	SLC40A1	6.068898632	Tumor_G1	CHMP5	6.877994492	Tumor_G1
1439	MYB	2.351486992	CISD1	4.171374983	Tumor_G1	CHMP6	4.640059797	Tumor_G1
1440	MAPK8	3.183010037	FANCD2	3.06629589	Tumor_G1	CAV1	6.828193619	Tumor_G1
1441	MAPK9	3.934422143	FTMT	0	Tumor_G1	GCH1	5.315211164	Tumor_G1
1442	CHAC1	1.799418922	HSPA5	9.430512349	Tumor_G1	LPCAT3	2.57468283	Tumor_G1
1443	MAPK14	5.595273895	ATF4	8.122692388	Tumor_G1	CD44	7.700049167	Tumor_G1
1444	LINC00472	0.092072095	NFS1	3.221985318	Tumor_G1	CA9	7.378423186	Tumor_G1
1445	PRKAA2	0.119156942	TP63	7.907420088	Tumor_G1	CHMP5	6.164518805	Tumor_G1
1446	PRKAA1	4.793651425	CISD2	2.822750539	Tumor_G1	CHMP6	4.01783285	Tumor_G1
1447	ELAVL1	5.329816067	CBS	0.113300436	Tumor_G1	CAV1	6.94545086	Tumor_G1
1448	BAP1	5.808472578	ISCU	5.464913269	Tumor_G1	GCH1	3.247836393	Tumor_G1
1449	ABCC1	5.287184141	ACSL3	5.730389976	Tumor_G1	LPCAT3	2.70372089	Tumor_G1
1450	ACVR1B	4.746715848	OTUB1	5.846074538	Tumor_G1	CD44	8.156870338	Tumor_G1
1451	FLT3	0.676086834	TGFBR1	3.309845564	Tumor_G1	CA9	2.050606174	Tumor_G1
1452	SCP2	3.489979583	EPAS1	5.305941346	Tumor_G1	CHMP5	7.01236754	Tumor_G1
1453	TP53	6.380661924	HILPDA	6.356254755	Tumor_G1	CHMP6	3.818574509	Tumor_G1
1454	TF	0.028993412	HIF1A	4.104688903	Tumor_G1	CAV1	6.541421911	Tumor_G1
1455	TFRC	5.249232941	IFNG	1.690461795	Tumor_G1	GCH1	4.658068635	Tumor_G1
1456	TFR2	0.143262793	ANO6	3.138175532	Tumor_G1	LPCAT3	4.446673095	Tumor_G1
1457	SLC38A1	4.019354986	LPIN1	2.181547856	Tumor_G1	CD44	8.768808585	Tumor_G1
1458	SLC1A5	7.930518552	HMGB1	7.383498672	Tumor_G1	CA9	2.645655551	Tumor_G1
1459	GLS2	0.01834931	TNFAIP3	5.268164874	Tumor_G1	CHMP5	5.877135638	Tumor_G1
1460	GOT1	6.272969367	TLR4	0.359408719	Tumor_G1	CHMP6	4.667540205	Tumor_G1
1461	CARS1	6.63541486	ATF3	5.266205598	Tumor_G1	CAV1	6.996125449	Tumor_G1
1462	ALOX5	2.990700779	ATM	1.004896843	Tumor_G1	GCH1	4.113558823	Tumor_G1
1463	KEAP1	7.563227548	YY1AP1	3.303620034	Tumor_G1	LPCAT3	5.326774614	Tumor_G1
1464	HMOX1	4.395590685	EGLN2	0.274052884	Tumor_G1	CD44	8.160159343	Tumor_G1
1465	ATG5	4.804657654	MIOX	1.32308179	Tumor_G1	CA9	4.798693413	Tumor_G1
1466	ATG7	4.525505149	TAZ	4.235121981	Tumor_G1	CHMP5	6.380938926	Tumor_G1
1467	NCOA4	6.494285992	MTDH	4.189547851	Tumor_G1	CHMP6	3.962835868	Tumor_G1
1468	ALOX12	1.893206865	IDH1	5.792480578	Tumor_G1	CAV1	8.947149773	Tumor_G1
1469	ALOX12B	3.831198285	PANX1	3.345112464	Tumor_G1	GCH1	3.177582984	Tumor_G1
1470	ALOX15	0	BACH1	2.744010358	Tumor_G1	LPCAT3	3.236048644	Tumor_G1
1471	ALOX15B	3.421506087	LONP1	6.365900711	Tumor_G1	CD44	9.311039847	Tumor_G1
1472	ALOXE3	1.597030524	SLC7A11	0.054362288	Tumor_G1	CA9	3.124493572	Tumor_G1
1473	PHKG2	4.257297318	GPX4	10.48337857	Tumor_G1	CHMP5	6.481881754	Tumor_G1
1474	ULK1	4.912640285	AKR1C1	1.905273872	Tumor_G1	CHMP6	3.953526	Tumor_G1
1475	ATG3	4.739853502	AKR1C2	1.511063157	Tumor_G1	CAV1	9.717785392	Tumor_G1
1476	ATG13	5.685219742	AKR1C3	0.990809676	Tumor_G1	GCH1	3.654435541	Tumor_G1
1477	ULK2	1.937419727	RB1	3.826467135	Tumor_G1	LPCAT3	3.662023157	Tumor_G1
1478	SAT1	8.453055757	HSPB1	13.82131858	Tumor_G1	CD44	8.793220274	Tumor_G1
1479	EGFR	3.930907613	HSF1	5.480003319	Tumor_G1	CA9	7.67943154	Tumor_G1
1480	MAPK3	5.348611318	GCLC	4.713932213	Tumor_G1	CHMP5	7.436028546	Tumor_G1
1481	MAPK1	4.336354807	NFE2L2	5.209207697	Tumor_G1	CHMP6	3.575130772	Tumor_G1
1482	BID	6.79630443	SQSTM1	5.148710445	Tumor_G1	CAV1	10.46340697	Tumor_G1
1483	ZEB1	1.549028378	NQO1	4.831421261	Tumor_G1	GCH1	5.146740745	Tumor_G1
1484	DPP4	0.131326075	FTH1	6.612765312	Tumor_G1	LPCAT3	3.237563718	Tumor_G1
1485	CDKN2A	8.762821176	MUC1	7.125159265	Tumor_G1	CD44	7.977488298	Tumor_G1
1486	PEBP1	8.23865504	SLC3A2	6.419134341	Tumor_G1	CA9	2.619413011	Tumor_G1
1487	SOCS1	5.851029388	MT1G	3.728486533	Tumor_G1	CHMP5	6.634821213	Tumor_G1
1488	CDO1	0.290896181	SLC40A1	2.285372625	Tumor_G1	CHMP6	3.721361722	Tumor_G1
1489	MYB	3.888528959	CISD1	6.360998038	Tumor_G1	CAV1	7.764919348	Tumor_G1
1490	MAPK8	3.407651865	FANCD2	4.169275643	Tumor_G1	GCH1	3.999612224	Tumor_G1
1491	MAPK9	3.031518709	FTMT	0	Tumor_G1	LPCAT3	3.030883386	Tumor_G1
1492	CHAC1	1.578117532	HSPA5	8.331627746	Tumor_G1	CD44	8.374316599	Tumor_G1
1493	MAPK14	4.428497526	ATF4	8.536507946	Tumor_G1	CA9	7.073778468	Tumor_G1
1494	LINC00472	0.056444801	NFS1	3.545844845	Tumor_G1	CHMP5	6.715830238	Tumor_G1
1495	PRKAA2	0.211884402	TP63	5.108904944	Tumor_G1	CHMP6	4.470979302	Tumor_G1
1496	PRKAA1	3.63650862	CISD2	4.094227623	Tumor_G1	CAV1	8.858054372	Tumor_G1
1497	ELAVL1	5.288052123	CBS	0.256889886	Tumor_G1	GCH1	4.102305392	Tumor_G1
1498	BAP1	5.558362545	ISCU	6.159596896	Tumor_G1	LPCAT3	3.424438422	Tumor_G1
1499	ABCC1	4.344025988	ACSL3	3.700683846	Tumor_G1	CD44	8.344874202	Tumor_G1
1500	ACVR1B	4.207315033	OTUB1	6.817958313	Tumor_G1	CA9	5.932224203	Tumor_G1
1501	FLT3	1.890368865	TGFBR1	5.696653228	Tumor_G1	CHMP5	6.500902414	Tumor_G1
1502	SCP2	4.720535675	EPAS1	7.671056962	Tumor_G1	CHMP6	4.604605117	Tumor_G1
1503	TP53	4.005355071	HILPDA	5.006495517	Tumor_G1	CAV1	8.878821575	Tumor_G1
1504	TF	3.706287412	HIF1A	8.167168224	Tumor_G1	GCH1	3.531431369	Tumor_G1
1505	TFRC	7.849169872	IFNG	1.981158532	Tumor_G1	LPCAT3	3.225753075	Tumor_G1
1506	TFR2	2.281905924	ANO6	5.335150928	Tumor_G1	CD44	7.495381777	Tumor_G1
1507	SLC38A1	6.611333228	LPIN1	3.527220504	Tumor_G1	CA9	4.561662176	Tumor_G1
1508	SLC1A5	7.709706261	HMGB1	5.931872127	Tumor_G1	CHMP5	6.594539592	Tumor_G1
1509	GLS2	0.136847604	TNFAIP3	6.431263578	Tumor_G1	CHMP6	3.972325042	Tumor_G1
1510	GOT1	5.523765801	TLR4	2.959640344	Tumor_G1	CAV1	7.22020321	Tumor_G1
1511	CARS1	4.316674344	ATF3	5.203236401	Tumor_G1	GCH1	4.106700072	Tumor_G1
1512	ALOX5	4.901113071	ATM	3.466170292	Tumor_G1	LPCAT3	2.202762485	Tumor_G1
1513	KEAP1	7.394475557	YY1AP1	5.141355128	Tumor_G1	CD44	8.271705324	Tumor_G1
1514	HMOX1	6.893985852	EGLN2	1.243730004	Tumor_G1	CA9	7.181382871	Tumor_G1
1515	ATG5	4.816159356	MIOX	2.187514398	Tumor_G1	CHMP5	7.313624074	Tumor_G1
1516	ATG7	3.517829985	TAZ	3.959195188	Tumor_G1	CHMP6	4.485671549	Tumor_G1
1517	NCOA4	7.304766557	MTDH	5.868615162	Tumor_G1	CAV1	7.279832481	Tumor_G1
1518	ALOX12	2.527846039	IDH1	6.033585984	Tumor_G1	GCH1	4.022492101	Tumor_G1
1519	ALOX12B	4.106566081	PANX1	5.385572539	Tumor_G1	LPCAT3	4.089972644	Tumor_G1
1520	ALOX15	4.098916384	BACH1	5.691344324	Tumor_G1	CD44	6.737917909	Tumor_G1
1521	ALOX15B	3.028533792	LONP1	6.060711061	Tumor_G1	CA9	3.085407659	Tumor_G1
1522	ALOXE3	2.135994463	SLC7A11	4.52508539	Tumor_G1	CHMP5	6.818458193	Tumor_G1
1523	PHKG2	3.396310219	GPX4	7.725628016	Tumor_G1	CHMP6	4.295980101	Tumor_G1
1524	ULK1	5.987113907	AKR1C1	6.92597569	Tumor_G1	CAV1	6.51684408	Tumor_G1
1525	ATG3	4.849113561	AKR1C2	7.700081081	Tumor_G1	GCH1	3.320181377	Tumor_G1
1526	ATG13	6.002173675	AKR1C3	6.656846705	Tumor_G1	LPCAT3	0.741747408	Tumor_G1
1527	ULK2	3.715223471	RB1	4.375915212	Tumor_G1	CD44	8.733803418	Tumor_G1
1528	SAT1	9.172352997	HSPB1	11.62610434	Tumor_G1	CA9	8.913176649	Tumor_G1
1529	EGFR	6.990385383	HSF1	5.470618206	Tumor_G1	CHMP5	6.690685271	Tumor_G1
1530	MAPK3	5.896986237	GCLC	6.394725057	Tumor_G1	CHMP6	4.504645814	Tumor_G1
1531	MAPK1	6.887281552	NFE2L2	8.688946832	Tumor_G1	CAV1	8.821311289	Tumor_G1
1532	BID	5.491535669	SQSTM1	6.700299603	Tumor_G1	GCH1	4.124807851	Tumor_G1
1533	ZEB1	3.76599082	NQO1	6.790190777	Tumor_G1	LPCAT3	3.798651944	Tumor_G1
1534	DPP4	1.262192588	FTH1	6.617583537	Tumor_G1	CD44	8.333784184	Tumor_G1
1535	CDKN2A	4.847921764	MUC1	5.509949146	Tumor_G1	CA9	6.982644549	Tumor_G1
1536	PEBP1	8.560946088	SLC3A2	7.449013244	Tumor_G1	CHMP5	7.11042902	Tumor_G1
1537	SOCS1	5.157504587	MT1G	2.219338923	Tumor_G1	CHMP6	4.774781789	Tumor_G1
1538	CDO1	2.438958148	SLC40A1	6.110686878	Tumor_G1	CAV1	8.323128188	Tumor_G1
1539	MYB	3.145987153	CISD1	4.016835025	Tumor_G1	GCH1	4.678336751	Tumor_G1
1540	MAPK8	3.189998462	FANCD2	2.813524689	Tumor_G1	LPCAT3	3.049770152	Tumor_G1
1541	MAPK9	3.698585218	FTMT	0	Tumor_G1	CD44	7.410247812	Tumor_G1
1542	CHAC1	4.230748687	HSPA5	8.85411225	Tumor_G1	CA9	2.308448252	Tumor_G1
1543	MAPK14	5.402387928	ATF4	8.183379817	Tumor_G1	CHMP5	6.354903461	Tumor_G1
1544	LINC00472	0.453754607	NFS1	2.761157596	Tumor_G1	CHMP6	3.864621983	Tumor_G1
1545	PRKAA2	2.155133949	TP63	8.237008184	Tumor_G1	CAV1	6.725277631	Tumor_G1
1546	PRKAA1	5.194161928	CISD2	2.784650548	Tumor_G1	GCH1	3.984716936	Tumor_G1
1547	ELAVL1	5.421984007	CBS	0.628820246	Tumor_G1	LPCAT3	2.713563855	Tumor_G1
1548	BAP1	6.503712862	ISCU	5.582242863	Tumor_G1	CD44	8.780682472	Tumor_G1
1549	ABCC1	8.147976192	ACSL3	5.221223623	Tumor_G1	CA9	2.574803909	Tumor_G1
1550	ACVR1B	6.146862912	OTUB1	5.409227987	Tumor_G1	CHMP5	7.003789982	Tumor_G1
1551	FLT3	0.435201856	TGFBR1	6.131488653	Tumor_G1	CHMP6	3.193393282	Tumor_G1
1552	SCP2	6.000175818	EPAS1	7.405587396	Tumor_G1	CAV1	7.282984605	Tumor_G1
1553	TP53	5.170221525	HILPDA	5.091496743	Tumor_G1	GCH1	3.435028457	Tumor_G1
1554	TF	0.061983516	HIF1A	7.554217387	Tumor_G1	LPCAT3	3.303079318	Tumor_G1
1555	TFRC	6.861702325	IFNG	0	Tumor_G1	CD44	9.206403426	Tumor_G1
1556	TFR2	2.592779926	ANO6	7.156176134	Tumor_G1	CA9	4.315312621	Tumor_G1
1557	SLC38A1	7.534207932	LPIN1	2.593353771	Tumor_G1	CHMP5	7.15962515	Tumor_G1
1558	SLC1A5	8.477090385	HMGB1	6.825468922	Tumor_G1	CHMP6	4.061974878	Tumor_G1
1559	GLS2	0.179638435	TNFAIP3	5.821993319	Tumor_G1	CAV1	6.555914294	Tumor_G1
1560	GOT1	5.827504036	TLR4	1.194780489	Tumor_G1	GCH1	6.068318262	Tumor_G1
1561	CARS1	4.914880198	ATF3	4.181873797	Tumor_G1	LPCAT3	4.754315654	Tumor_G1
1562	ALOX5	3.418513809	ATM	4.098815348	Tumor_G1	CD44	8.746645317	Tumor_G1
1563	KEAP1	6.479314647	YY1AP1	4.890451557	Tumor_G1	CA9	5.469703675	Tumor_G1
1564	HMOX1	4.84017114	EGLN2	0.808838074	Tumor_G1	CHMP5	5.731278296	Tumor_G1
1565	ATG5	4.594100624	MIOX	2.552573811	Tumor_G1	CHMP6	4.140893151	Tumor_G1
1566	ATG7	3.470146367	TAZ	4.631168323	Tumor_G1	CAV1	6.501162045	Tumor_G1
1567	NCOA4	7.723549688	MTDH	7.130866021	Tumor_G1	GCH1	4.29304671	Tumor_G1
1568	ALOX12	0.666393032	IDH1	5.593706334	Tumor_G1	LPCAT3	3.88041126	Tumor_G1
1569	ALOX12B	0.793521378	PANX1	7.465701077	Tumor_G1	CD44	8.4341745	Tumor_G1
1570	ALOX15	0.057276965	BACH1	6.014926544	Tumor_G1	CA9	2.316927714	Tumor_G1
1571	ALOX15B	7.169804772	LONP1	5.870007084	Tumor_G1	CHMP5	7.387310838	Tumor_G1
1572	ALOXE3	1.35473424	SLC7A11	3.861627893	Tumor_G1	CHMP6	4.51484185	Tumor_G1
1573	PHKG2	3.469951078	GPX4	8.105362223	Tumor_G1	CAV1	6.384296799	Tumor_G1
1574	ULK1	5.805483358	AKR1C1	1.075121841	Tumor_G1	GCH1	5.569898129	Tumor_G1
1575	ATG3	5.316225407	AKR1C2	1.732573121	Tumor_G1	LPCAT3	3.15150167	Tumor_G1
1576	ATG13	6.280219565	AKR1C3	1.828144102	Tumor_G1	CD44	8.650548455	Tumor_G1
1577	ULK2	3.559100189	RB1	6.878502202	Tumor_G1	CA9	7.616060634	Tumor_G1
1578	SAT1	8.821746244	HSPB1	10.17669813	Tumor_G1	CHMP5	7.528751801	Tumor_G1
1579	EGFR	7.673809382	HSF1	6.873111855	Tumor_G1	CHMP6	4.485330215	Tumor_G1
1580	MAPK3	5.772693304	GCLC	3.936986499	Tumor_G1	CAV1	8.235031485	Tumor_G1
1581	MAPK1	7.57231672	NFE2L2	6.696637928	Tumor_G1	GCH1	5.601518248	Tumor_G1
1582	BID	6.342282721	SQSTM1	5.851131861	Tumor_G1	LPCAT3	3.37114063	Tumor_G1
1583	ZEB1	3.44185526	NQO1	7.165164276	Tumor_G1	CD44	7.424578668	Tumor_G1
1584	DPP4	1.077106244	FTH1	6.641116798	Tumor_G1	CA9	6.262015894	Tumor_G1
1585	CDKN2A	4.511189695	MUC1	1.067845195	Tumor_G1	CHMP5	6.632465991	Tumor_G1
1586	PEBP1	8.744754134	SLC3A2	8.66899841	Tumor_G1	CHMP6	3.440261239	Tumor_G1
1587	SOCS1	3.148787713	MT1G	6.102233994	Tumor_G1	CAV1	6.070097324	Tumor_G1
1588	CDO1	0.394075066	SLC40A1	3.436908052	Tumor_G1	GCH1	4.859731067	Tumor_G1
1589	MYB	0.692159346	CISD1	4.413675313	Tumor_G1	LPCAT3	4.009176949	Tumor_G1
1590	MAPK8	4.465843898	FANCD2	3.220716892	Tumor_G1	CD44	8.146782487	Tumor_G1
1591	MAPK9	3.829372641	FTMT	0	Tumor_G1	CA9	4.524527611	Tumor_G1
1592	CHAC1	2.960326357	HSPA5	10.01386838	Tumor_G1	CHMP5	7.70478691	Tumor_G1
1593	MAPK14	5.954026435	ATF4	8.006479808	Tumor_G1	CHMP6	4.383676648	Tumor_G1
1594	LINC00472	0.299010149	NFS1	4.647918864	Tumor_G1	CAV1	8.148227934	Tumor_G1
1595	PRKAA2	0.269392279	TP63	8.447677957	Tumor_G1	GCH1	3.69350926	Tumor_G1
1596	PRKAA1	6.874747793	CISD2	4.536314054	Tumor_G1	LPCAT3	3.252249119	Tumor_G1
1597	ELAVL1	5.806800924	CBS	0.019346089	Tumor_G1	CD44	8.167260068	Tumor_G1
1598	BAP1	6.511524967	ISCU	5.303386236	Tumor_G1	CA9	3.135305018	Tumor_G1
1599	ABCC1	5.07661895	ACSL3	6.249919335	Tumor_G1	CHMP5	6.836426606	Tumor_G1
1600	ACVR1B	5.733381459	OTUB1	7.702375653	Tumor_G1	CHMP6	4.459916807	Tumor_G1
1601	FLT3	0.918004519	TGFBR1	4.706353727	Tumor_G1	CAV1	8.470561268	Tumor_G1
1602	SCP2	5.550398958	EPAS1	5.885564603	Tumor_G1	GCH1	4.441642826	Tumor_G1
1603	TP53	6.487007129	HILPDA	6.012447997	Tumor_G1	LPCAT3	2.913894682	Tumor_G1
1604	TF	0.512176309	HIF1A	7.27996709	Tumor_G1	CD44	7.142788155	Tumor_G1
1605	TFRC	8.037828053	IFNG	2.606797528	Tumor_G1	CA9	1.143132156	Tumor_G1
1606	TFR2	1.822607794	ANO6	4.981998742	Tumor_G1	CHMP5	6.609127014	Tumor_G1
1607	SLC38A1	5.285716618	LPIN1	3.286156662	Tumor_G1	CHMP6	4.885535319	Tumor_G1
1608	SLC1A5	8.409829618	HMGB1	6.598101644	Tumor_G1	CAV1	5.563835379	Tumor_G1
1609	GLS2	0.979440058	TNFAIP3	6.438778548	Tumor_G1	GCH1	3.22124296	Tumor_G1
1610	GOT1	6.2284243	TLR4	0.768840668	Tumor_G1	LPCAT3	5.329507546	Tumor_G1
1611	CARS1	5.082421584	ATF3	8.106599056	Tumor_G1	CD44	6.209307139	Tumor_G1
1612	ALOX5	3.397159491	ATM	2.488669245	Tumor_G1	CA9	5.709632518	Tumor_G1
1613	KEAP1	7.924221649	YY1AP1	5.040006909	Tumor_G1	CHMP5	5.683483122	Tumor_G1
1614	HMOX1	4.668459557	EGLN2	1.674325054	Tumor_G1	CHMP6	4.419606306	Tumor_G1
1615	ATG5	4.802306973	MIOX	0.445091015	Tumor_G1	CAV1	6.502858848	Tumor_G1
1616	ATG7	2.791251467	TAZ	4.762768699	Tumor_G1	GCH1	4.004546335	Tumor_G1
1617	NCOA4	7.315484718	MTDH	5.573653246	Tumor_G1	LPCAT3	5.276746026	Tumor_G1
1618	ALOX12	2.254503343	IDH1	6.156176134	Tumor_G1	CD44	9.161393686	Tumor_G1
1619	ALOX12B	2.947198584	PANX1	4.024133479	Tumor_G1	CA9	5.476508064	Tumor_G1
1620	ALOX15	0.756852503	BACH1	5.248808048	Tumor_G1	CHMP5	6.420096648	Tumor_G1
1621	ALOX15B	2.067019106	LONP1	6.795178603	Tumor_G1	CHMP6	4.136166772	Tumor_G1
1622	ALOXE3	1.361992886	SLC7A11	0.880567989	Tumor_G1	CAV1	9.301432404	Tumor_G1
1623	PHKG2	4.107579077	GPX4	8.641173169	Tumor_G1	GCH1	3.157350978	Tumor_G1
1624	ULK1	5.744029201	AKR1C1	1.742997858	Tumor_G1	LPCAT3	4.489221787	Tumor_G1
1625	ATG3	4.906337456	AKR1C2	1.774375932	Tumor_G1	CD44	6.235164115	Tumor_G1
1626	ATG13	5.243996514	AKR1C3	1.134089481	Tumor_G1	CA9	4.976634001	Tumor_G1
1627	ULK2	3.787871224	RB1	3.693040838	Tumor_G1	CHMP5	5.892782006	Tumor_G1
1628	SAT1	10.92441066	HSPB1	12.16405922	Tumor_G1	CHMP6	4.44354035	Tumor_G1
1629	EGFR	6.645811159	HSF1	5.413492538	Tumor_G1	CAV1	4.679677137	Tumor_G1
1630	MAPK3	5.798125707	GCLC	5.341206567	Tumor_G1	GCH1	4.004797991	Tumor_G1
1631	MAPK1	6.496366474	NFE2L2	8.377586667	Tumor_G1	LPCAT3	2.305678743	Tumor_G1
1632	BID	4.763767424	SQSTM1	6.489973162	Tumor_G1	CD44	6.821261216	Tumor_G1
1633	ZEB1	1.876212414	NQO1	3.17269552	Tumor_G1	CA9	3.398733433	Tumor_G1
1634	DPP4	0.414460306	FTH1	6.810545929	Tumor_G1	CHMP5	6.006376575	Tumor_G1
1635	CDKN2A	6.387064361	MUC1	4.382300654	Tumor_G1	CHMP6	6.23271831	Tumor_G1
1636	PEBP1	8.891511236	SLC3A2	7.000963353	Tumor_G1	CAV1	5.592983189	Tumor_G1
1637	SOCS1	6.06967854	MT1G	2.668618398	Tumor_G1	GCH1	4.196654252	Tumor_G1
1638	CDO1	0.531568609	SLC40A1	5.289041355	Tumor_G1	LPCAT3	1.537892407	Tumor_G1
1639	MYB	3.936779257	CISD1	4.417454242	Tumor_G1	CD44	7.950330764	Tumor_G1
1640	MAPK8	3.404235558	FANCD2	3.216439344	Tumor_G1	CA9	8.085036863	Tumor_G1
1641	MAPK9	4.408895243	FTMT	0	Tumor_G1	CHMP5	8.150862237	Tumor_G1
1642	CHAC1	3.292369492	HSPA5	8.847784619	Tumor_G1	CHMP6	4.440666553	Tumor_G1
1643	MAPK14	5.318114344	ATF4	8.622646351	Tumor_G1	CAV1	8.610717039	Tumor_G1
1644	LINC00472	0.42878559	NFS1	4.567752297	Tumor_G1	GCH1	3.914612357	Tumor_G1
1645	PRKAA2	2.477314666	TP63	8.225478836	Tumor_G1	LPCAT3	2.602052987	Tumor_G1
1646	PRKAA1	4.830478446	CISD2	4.734763805	Tumor_G1	CD44	7.162875671	Tumor_G1
1647	ELAVL1	6.264973602	CBS	1.732963784	Tumor_G1	CA9	9.05553136	Tumor_G1
1648	BAP1	6.2850489	ISCU	5.826451881	Tumor_G1	CHMP5	4.68200015	Tumor_G1
1649	ABCC1	5.929492772	ACSL3	5.699732069	Tumor_G1	CHMP6	2.631150858	Tumor_G1
1650	ACVR1B	5.291032526	OTUB1	5.810846652	Tumor_G1	CAV1	6.502445178	Tumor_G1
1651	FLT3	1.710437277	TGFBR1	4.689041913	Tumor_G1	GCH1	2.979366886	Tumor_G1
1652	SCP2	4.944291561	EPAS1	6.082445003	Tumor_G1	LPCAT3	0.584673933	Tumor_G1
1653	TP53	6.404061804	HILPDA	5.382241851	Tumor_G1	CD44	9.096065466	Tumor_G1
1654	TF	0.265556916	HIF1A	6.617421915	Tumor_G1	CA9	5.972504264	Tumor_G1
1655	TFRC	6.326228125	IFNG	1.022119204	Tumor_G1	CHMP5	6.650315083	Tumor_G1
1656	TFR2	0.813114191	ANO6	4.90051424	Tumor_G1	CHMP6	3.829463978	Tumor_G1
1657	SLC38A1	5.793921886	LPIN1	3.602765663	Tumor_G1	CAV1	10.25773904	Tumor_G1
1658	SLC1A5	7.684952652	HMGB1	7.125246072	Tumor_G1	GCH1	3.690573537	Tumor_G1
1659	GLS2	0.030689204	TNFAIP3	7.091088357	Tumor_G1	LPCAT3	3.671157476	Tumor_G1
1660	GOT1	6.140827726	TLR4	1.900490089	Tumor_G1	CD44	9.151682284	Tumor_G1
1661	CARS1	3.600709823	ATF3	4.977417316	Tumor_G1	CA9	8.688952774	Tumor_G1
1662	ALOX5	5.116177587	ATM	2.366923649	Tumor_G1	CHMP5	7.455146358	Tumor_G1
1663	KEAP1	6.988458609	YY1AP1	5.092913557	Tumor_G1	CHMP6	4.990682628	Tumor_G1
1664	HMOX1	5.081855149	EGLN2	0.859015385	Tumor_G1	CAV1	9.778055768	Tumor_G1
1665	ATG5	4.641991023	MIOX	0.261350279	Tumor_G1	GCH1	5.49765707	Tumor_G1
1666	ATG7	3.275260391	TAZ	4.829626341	Tumor_G1	LPCAT3	2.51903861	Tumor_G1
1667	NCOA4	7.349966747	MTDH	7.046403748	Tumor_G1	CD44	8.000515559	Tumor_G1
1668	ALOX12	2.398733433	IDH1	7.159671565	Tumor_G1	CA9	6.413959584	Tumor_G1
1669	ALOX12B	1.095249317	PANX1	5.02583499	Tumor_G1	CHMP5	7.794853158	Tumor_G1
1670	ALOX15	6.070086588	BACH1	5.760322091	Tumor_G1	CHMP6	4.6428113	Tumor_G1
1671	ALOX15B	6.702072923	LONP1	6.217539001	Tumor_G1	CAV1	9.172656771	Tumor_G1
1672	ALOXE3	0.649845352	SLC7A11	1.293664762	Tumor_G1	GCH1	4.35606632	Tumor_G1
1673	PHKG2	3.401207207	GPX4	8.205469737	Tumor_G1	LPCAT3	2.979879012	Tumor_G1
1674	ULK1	5.30419341	AKR1C1	4.688874118	Tumor_G1	CD44	7.910408283	Tumor_G1
1675	ATG3	6.171675211	AKR1C2	5.794795336	Tumor_G1	CA9	3.749062231	Tumor_G1
1676	ATG13	5.489157549	AKR1C3	1.620492574	Tumor_G1	CHMP5	6.315350665	Tumor_G1
1677	ULK2	3.673115407	RB1	4.985682577	Tumor_G1	CHMP6	3.993801147	Tumor_G1
1678	SAT1	9.159145771	HSPB1	12.64647625	Tumor_G1	CAV1	8.152102275	Tumor_G1
1679	EGFR	6.477939553	HSF1	7.146911776	Tumor_G1	GCH1	3.776514624	Tumor_G1
1680	MAPK3	6.107528863	GCLC	5.315098829	Tumor_G1	LPCAT3	3.42344371	Tumor_G1
1681	MAPK1	6.836109703	NFE2L2	6.940675364	Tumor_G1	CD44	8.531723378	Tumor_G1
1682	BID	5.57539705	SQSTM1	6.553916461	Tumor_G1	CA9	6.514313239	Tumor_G1
1683	ZEB1	3.231309516	NQO1	2.053597947	Tumor_G1	CHMP5	6.412244648	Tumor_G1
1684	DPP4	0.441908364	FTH1	6.284985997	Tumor_G1	CHMP6	4.954447597	Tumor_G1
1685	CDKN2A	0.567545448	MUC1	6.158573336	Tumor_G1	CAV1	8.056566188	Tumor_G1
1686	PEBP1	8.78987985	SLC3A2	6.302386687	Tumor_G1	GCH1	3.813883779	Tumor_G1
1687	SOCS1	4.966661177	MT1G	3.952855377	Tumor_G1	LPCAT3	4.015051475	Tumor_G1
1688	CDO1	1.618943383	SLC40A1	6.184452884	Tumor_G1	CD44	8.197485054	Tumor_G1
1689	MYB	2.591176732	CISD1	3.855411706	Tumor_G1	CA9	3.190346206	Tumor_G1
1690	MAPK8	4.019524013	FANCD2	3.228710965	Tumor_G1	CHMP5	7.140502604	Tumor_G1
1691	MAPK9	4.762263761	FTMT	0	Tumor_G1	CHMP6	4.194228919	Tumor_G1
1692	CHAC1	2.531668411	HSPA5	8.730442964	Tumor_G1	CAV1	7.646298048	Tumor_G1
1693	MAPK14	5.670358829	ATF4	8.502027807	Tumor_G1	GCH1	5.076238404	Tumor_G1
1694	LINC00472	0.038295698	NFS1	3.835913971	Tumor_G1	LPCAT3	3.193913641	Tumor_G1
1695	PRKAA2	0.660837368	TP63	7.161179258	Tumor_G1	CD44	8.556311766	Tumor_G1
1696	PRKAA1	4.77532978	CISD2	3.126791187	Tumor_G1	CA9	7.631526317	Tumor_G1
1697	ELAVL1	6.005532483	CBS	0.634035597	Tumor_G1	CHMP5	6.599032083	Tumor_G1
1698	BAP1	6.454087038	ISCU	5.434161152	Tumor_G1	CHMP6	5.362971273	Tumor_G1
1699	ABCC1	5.265673175	ACSL3	5.384985735	Tumor_G1	CAV1	9.565582706	Tumor_G1
1700	ACVR1B	5.072727518	OTUB1	5.650965558	Tumor_G1	GCH1	4.25982987	Tumor_G1
1701	FLT3	0.63505783	TGFBR1	5.422458404	Tumor_G1	LPCAT3	3.701149793	Tumor_G1
1702	SCP2	5.508184591	EPAS1	6.522579962	Tumor_G1	CD44	8.538086475	Tumor_G1
1703	TP53	5.691897026	HILPDA	4.418378876	Tumor_G1	CA9	6.944724943	Tumor_G1
1704	TF	0.038997979	HIF1A	8.230997438	Tumor_G1	CHMP5	6.696203913	Tumor_G1
1705	TFRC	6.225635481	IFNG	1.399061691	Tumor_G1	CHMP6	4.223275802	Tumor_G1
1706	TFR2	0.859333509	ANO6	5.322090389	Tumor_G1	CAV1	6.154455618	Tumor_G1
1707	SLC38A1	6.122219217	LPIN1	3.72643889	Tumor_G1	GCH1	4.207767938	Tumor_G1
1708	SLC1A5	8.220343499	HMGB1	5.866883257	Tumor_G1	LPCAT3	3.483931833	Tumor_G1
1709	GLS2	0.342668518	TNFAIP3	6.309232587	Tumor_G1	CD44	8.140700446	Tumor_G1
1710	GOT1	6.984942462	TLR4	1.290188457	Tumor_G1	CA9	1.724912159	Tumor_G1
1711	CARS1	4.714020165	ATF3	5.7439296	Tumor_G1	CHMP5	7.470028383	Tumor_G1
1712	ALOX5	2.979860725	ATM	3.195379098	Tumor_G1	CHMP6	3.820495555	Tumor_G1
1713	KEAP1	6.689837275	YY1AP1	4.550900665	Tumor_G1	CAV1	8.112866388	Tumor_G1
1714	HMOX1	6.231046414	EGLN2	1.180593462	Tumor_G1	GCH1	3.150478441	Tumor_G1
1715	ATG5	4.60840121	MIOX	4.152207761	Tumor_G1	LPCAT3	2.341530387	Tumor_G1
1716	ATG7	2.936063102	TAZ	4.047721593	Tumor_G1	CD44	8.040762048	Tumor_G1
1717	NCOA4	7.346502209	MTDH	5.767130375	Tumor_G1	CA9	7.963081029	Tumor_G1
1718	ALOX12	1.861439315	IDH1	6.9866908	Tumor_G1	CHMP5	6.822456112	Tumor_G1
1719	ALOX12B	0.657731457	PANX1	5.318454234	Tumor_G1	CHMP6	4.308368157	Tumor_G1
1720	ALOX15	5.665577531	BACH1	4.608909755	Tumor_G1	CAV1	8.81495795	Tumor_G1
1721	ALOX15B	1.260627908	LONP1	6.188189237	Tumor_G1	GCH1	4.06810325	Tumor_G1
1722	ALOXE3	1.481505617	SLC7A11	2.287235865	Tumor_G1	LPCAT3	3.888207465	Tumor_G1
1723	PHKG2	4.21701352	GPX4	8.481555666	Tumor_G1	CD44	8.662589341	Tumor_G1
1724	ULK1	5.551817445	AKR1C1	7.011211598	Tumor_G1	CA9	7.082539741	Tumor_G1
1725	ATG3	5.558227831	AKR1C2	8.588947696	Tumor_G1	CHMP5	6.910338121	Tumor_G1
1726	ATG13	5.038541535	AKR1C3	4.348090749	Tumor_G1	CHMP6	3.250476553	Tumor_G1
1727	ULK2	3.174566212	RB1	5.423668925	Tumor_G1	CAV1	10.2296331	Tumor_G1
1728	SAT1	8.213068243	HSPB1	10.85383031	Tumor_G1	GCH1	3.904975349	Tumor_G1
1729	EGFR	5.638137569	HSF1	6.3153561	Tumor_G1	LPCAT3	3.022651885	Tumor_G1
1730	MAPK3	5.443563556	GCLC	5.695367507	Tumor_G1	CD44	8.920544904	Tumor_G1
1731	MAPK1	6.700839178	NFE2L2	7.976419202	Tumor_G1	CA9	7.198707281	Tumor_G1
1732	BID	6.099217344	SQSTM1	7.703820538	Tumor_G1	CHMP5	7.695631981	Tumor_G1
1733	ZEB1	2.899929657	NQO1	6.184968545	Tumor_G1	CHMP6	3.880479831	Tumor_G1
1734	DPP4	1.114367025	FTH1	7.009752493	Tumor_G1	CAV1	8.78482065	Tumor_G1
1735	CDKN2A	2.036679154	MUC1	4.575887116	Tumor_G1	GCH1	5.625133111	Tumor_G1
1736	PEBP1	9.188610109	SLC3A2	7.606724995	Tumor_G1	LPCAT3	3.837075346	Tumor_G1
1737	SOCS1	6.129816715	MT1G	2.767294609	Tumor_G1	CD44	8.33605661	Tumor_G1
1738	CDO1	0.910272154	SLC40A1	3.957394615	Tumor_G1	CA9	3.807076661	Tumor_G1
1739	MYB	4.419815269	CISD1	5.115903027	Tumor_G1	CHMP5	6.743870374	Tumor_G1
1740	MAPK8	3.915779014	FANCD2	2.803495708	Tumor_G1	CHMP6	4.135387112	Tumor_G1
1741	MAPK9	4.221853886	FTMT	0	Tumor_G1	CAV1	7.148543695	Tumor_G1
1742	CHAC1	4.617598229	HSPA5	9.32839758	Tumor_G1	GCH1	4.016799375	Tumor_G1
1743	MAPK14	4.87575058	ATF4	8.429731024	Tumor_G1	LPCAT3	3.398199854	Tumor_G1
1744	LINC00472	1.415758667	NFS1	3.620340076	Tumor_G1	CD44	8.046199637	Tumor_G1
1745	PRKAA2	0.036186803	TP63	6.932676577	Tumor_G1	CA9	9.10838018	Tumor_G1
1746	PRKAA1	5.292277454	CISD2	3.380480113	Tumor_G1	CHMP5	6.802663697	Tumor_G1
1747	ELAVL1	5.926424097	CBS	0.631616529	Tumor_G1	CHMP6	4.378421452	Tumor_G1
1748	BAP1	6.054001882	ISCU	6.041652581	Tumor_G1	CAV1	7.883420428	Tumor_G1
1749	ABCC1	6.945551522	ACSL3	5.392437642	Tumor_G1	GCH1	2.548559927	Tumor_G1
1750	ACVR1B	5.235301999	OTUB1	6.573369982	Tumor_G1	LPCAT3	0.909657914	Tumor_G1
1751	FLT3	0.209765266	TGFBR1	6.056297389	Tumor_G1	CD44	8.078640787	Tumor_G1
1752	SCP2	5.344153851	EPAS1	6.341681597	Tumor_G1	CA9	5.764378005	Tumor_G1
1753	TP53	5.850309376	HILPDA	4.099067924	Tumor_G1	CHMP5	7.199339603	Tumor_G1
1754	TF	0.121015401	HIF1A	7.752454912	Tumor_G1	CHMP6	4.169363844	Tumor_G1
1755	TFRC	6.604059459	IFNG	0.237686079	Tumor_G1	CAV1	8.073669231	Tumor_G1
1756	TFR2	1.473631077	ANO6	5.402626685	Tumor_G1	GCH1	3.776356701	Tumor_G1
1757	SLC38A1	6.119513885	LPIN1	2.753240822	Tumor_G1	LPCAT3	2.679671508	Tumor_G1
1758	SLC1A5	8.490111193	HMGB1	5.494447613	Tumor_G1	CD44	7.907250623	Tumor_G1
1759	GLS2	0.143785225	TNFAIP3	5.089315938	Tumor_G1	CA9	4.467488174	Tumor_G1
1760	GOT1	6.674716276	TLR4	2.510202406	Tumor_G1	CHMP5	5.550512857	Tumor_G1
1761	CARS1	4.516771607	ATF3	6.527852293	Tumor_G1	CHMP6	4.901914343	Tumor_G1
1762	ALOX5	3.60814687	ATM	2.110496882	Tumor_G1	CAV1	5.459277504	Tumor_G1
1763	KEAP1	7.147840894	YY1AP1	4.799506995	Tumor_G1	GCH1	2.639463717	Tumor_G1
1764	HMOX1	6.042287559	EGLN2	0.136191386	Tumor_G1	LPCAT3	0.721328908	Tumor_G1
1765	ATG5	4.488110062	MIOX	0	Tumor_G1	CD44	8.325099437	Tumor_G1
1766	ATG7	2.653518671	TAZ	3.642239466	Tumor_G1	CA9	4.496698817	Tumor_G1
1767	NCOA4	7.674146355	MTDH	6.19481397	Tumor_G1	CHMP5	6.507206345	Tumor_G1
1768	ALOX12	3.316565743	IDH1	7.174376455	Tumor_G1	CHMP6	3.773542775	Tumor_G1
1769	ALOX12B	4.799967993	PANX1	5.351027552	Tumor_G1	CAV1	7.960150829	Tumor_G1
1770	ALOX15	0.329066174	BACH1	4.852942674	Tumor_G1	GCH1	2.956409846	Tumor_G1
1771	ALOX15B	2.488129348	LONP1	6.172429509	Tumor_G1	LPCAT3	2.339850003	Tumor_G1
1772	ALOXE3	3.558867612	SLC7A11	6.509260371	Tumor_G1	CD44	5.789971766	Tumor_G1
1773	PHKG2	2.723929836	GPX4	8.256404023	Tumor_G1	CA9	1.670251176	Tumor_G1
1774	ULK1	5.863001782	AKR1C1	8.362489176	Tumor_G1	CHMP5	6.787350182	Tumor_G1
1775	ATG3	4.32269973	AKR1C2	8.99574426	Tumor_G1	CHMP6	4.517483578	Tumor_G1
1776	ATG13	5.491211756	AKR1C3	8.228919195	Tumor_G1	CAV1	4.435208525	Tumor_G1
1777	ULK2	3.567873959	RB1	5.051472165	Tumor_G1	GCH1	4.850989397	Tumor_G1
1778	SAT1	7.923810581	HSPB1	12.50214547	Tumor_G1	LPCAT3	1.763581543	Tumor_G1
1779	EGFR	6.395787736	HSF1	5.757367339	Tumor_G1	CD44	9.221264472	Tumor_G1
1780	MAPK3	6.028195612	GCLC	6.790851519	Tumor_G1	CA9	6.228133729	Tumor_G1
1781	MAPK1	6.658138632	NFE2L2	7.251801449	Tumor_G1	CHMP5	6.767113156	Tumor_G1
1782	BID	5.048532647	SQSTM1	5.909285884	Tumor_G1	CHMP6	4.650494603	Tumor_G1
1783	ZEB1	4.008621342	NQO1	9.873667113	Tumor_G1	CAV1	9.129882384	Tumor_G1
1784	DPP4	0.692605738	FTH1	6.411110961	Tumor_G1	GCH1	3.850529418	Tumor_G1
1785	CDKN2A	0.587364991	MUC1	3.413702389	Tumor_G1	LPCAT3	4.079053778	Tumor_G1
1786	PEBP1	8.716921295	SLC3A2	8.757556689	Tumor_G1	CD44	9.541902169	Tumor_G1
1787	SOCS1	3.445991491	MT1G	5.56550274	Tumor_G1	CA9	4.881331802	Tumor_G1
1788	CDO1	1.906351889	SLC40A1	6.346550964	Tumor_G1	CHMP5	7.27009906	Tumor_G1
1789	MYB	0.559051228	CISD1	4.620451518	Tumor_G1	CHMP6	4.070294863	Tumor_G1
1790	MAPK8	3.193834811	FANCD2	2.100069372	Tumor_G1	CAV1	10.56783081	Tumor_G1
1791	MAPK9	3.356256516	FTMT	0	Tumor_G1	GCH1	4.421701313	Tumor_G1
1792	CHAC1	5.389855872	HSPA5	9.450406688	Tumor_G1	LPCAT3	3.611101542	Tumor_G1
1793	MAPK14	5.257304862	ATF4	8.037233947	Tumor_G1	CD44	8.208340697	Tumor_G1
1794	LINC00472	0.031112841	NFS1	3.838649283	Tumor_G1	CA9	7.067142834	Tumor_G1
1795	PRKAA2	2.664596613	TP63	8.898910903	Tumor_G1	CHMP5	6.071876341	Tumor_G1
1796	PRKAA1	4.887778695	CISD2	3.530045765	Tumor_G1	CHMP6	3.462602062	Tumor_G1
1797	ELAVL1	5.55704548	CBS	0.684639231	Tumor_G1	CAV1	6.055653367	Tumor_G1
1798	BAP1	5.775861763	ISCU	4.809738551	Tumor_G1	GCH1	2.785445929	Tumor_G1
1799	ABCC1	7.526618953	ACSL3	5.844912857	Tumor_G1	LPCAT3	3.013372926	Tumor_G1
1800	ACVR1B	5.105585895	OTUB1	6.206037546	Tumor_G1	CD44	9.327586999	Tumor_G1
1801	FLT3	1.164207025	TGFBR1	5.618082982	Tumor_G1	CA9	5.156958796	Tumor_G1
1802	SCP2	5.793628018	EPAS1	7.075750816	Tumor_G1	CHMP5	6.036582456	Tumor_G1
1803	TP53	4.266261829	HILPDA	6.381349137	Tumor_G1	CHMP6	4.473111505	Tumor_G1
1804	TF	0.186754085	HIF1A	8.143701057	Tumor_G1	CAV1	10.29340405	Tumor_G1
1805	TFRC	5.524004106	IFNG	2.165879789	Tumor_G1	GCH1	4.701305076	Tumor_G1
1806	TFR2	0.43839932	ANO6	6.108095766	Tumor_G1	LPCAT3	4.609494951	Tumor_G1
1807	SLC38A1	5.900620503	LPIN1	2.174534255	Tumor_G1	CD44	7.765709769	Tumor_G1
1808	SLC1A5	6.793045305	HMGB1	5.997825302	Tumor_G1	CA9	5.495368985	Tumor_G1
1809	GLS2	0	TNFAIP3	6.479974227	Tumor_G1	CHMP5	6.508721789	Tumor_G1
1810	GOT1	5.849386334	TLR4	2.736951167	Tumor_G1	CHMP6	4.797443646	Tumor_G1
1811	CARS1	4.241954558	ATF3	5.021333141	Tumor_G1	CAV1	6.981405166	Tumor_G1
1812	ALOX5	4.266149366	ATM	2.521804562	Tumor_G1	GCH1	4.363290245	Tumor_G1
1813	KEAP1	6.289921128	YY1AP1	4.311793718	Tumor_G1	LPCAT3	2.154194325	Tumor_G1
1814	HMOX1	6.574667694	EGLN2	0.251325232	Tumor_G1	CD44	8.066684987	Tumor_G1
1815	ATG5	4.946309779	MIOX	0.0614306	Tumor_G1	CA9	3.194260443	Tumor_G1
1816	ATG7	3.325141723	TAZ	2.618778978	Tumor_G1	CHMP5	6.883845609	Tumor_G1
1817	NCOA4	7.821147669	MTDH	6.698410195	Tumor_G1	CHMP6	3.865483368	Tumor_G1
1818	ALOX12	0.772561353	IDH1	6.212662714	Tumor_G1	CAV1	8.567013359	Tumor_G1
1819	ALOX12B	3.553016378	PANX1	6.412076939	Tumor_G1	GCH1	4.236002708	Tumor_G1
1820	ALOX15	0.699018519	BACH1	5.568314899	Tumor_G1	LPCAT3	3.149389449	Tumor_G1
1821	ALOX15B	3.570839343	LONP1	5.187906278	Tumor_G1	CD44	7.862283381	Tumor_G1
1822	ALOXE3	3.200535741	SLC7A11	2.442386209	Tumor_G1	CA9	6.68416792	Tumor_G1
1823	PHKG2	2.575893165	GPX4	7.641520741	Tumor_G1	CHMP5	6.49510671	Tumor_G1
1824	ULK1	5.611148768	AKR1C1	2.707546877	Tumor_G1	CHMP6	4.023973859	Tumor_G1
1825	ATG3	4.751286962	AKR1C2	3.695915888	Tumor_G1	CAV1	8.2760653	Tumor_G1
1826	ATG13	5.625241261	AKR1C3	3.545758373	Tumor_G1	GCH1	3.726329891	Tumor_G1
1827	ULK2	2.516897645	RB1	5.906652531	Tumor_G1	LPCAT3	3.629205056	Tumor_G1
1828	SAT1	9.095600357	HSPB1	12.14005825	Tumor_G1	CD44	8.855974752	Tumor_G1
1829	EGFR	6.591977056	HSF1	6.028162453	Tumor_G1	CA9	7.258514214	Tumor_G1
1830	MAPK3	5.905406261	GCLC	4.332571891	Tumor_G1	CHMP5	5.972387083	Tumor_G1
1831	MAPK1	6.58596903	NFE2L2	6.670725638	Tumor_G1	CHMP6	3.245982361	Tumor_G1
1832	BID	4.627028944	SQSTM1	6.88017001	Tumor_G1	CAV1	9.511399842	Tumor_G1
1833	ZEB1	4.106029994	NQO1	6.740478334	Tumor_G1	GCH1	4.47868712	Tumor_G1
1834	DPP4	2.435921903	FTH1	6.945198001	Tumor_G1	LPCAT3	4.106892662	Tumor_G1
1835	CDKN2A	3.607945732	MUC1	2.448900951	Tumor_G1	CD44	7.745802035	Tumor_G1
1836	PEBP1	8.017228223	SLC3A2	8.076372568	Tumor_G1	CA9	1.12677467	Tumor_G1
1837	SOCS1	4.032365372	MT1G	3.051319892	Tumor_G1	CHMP5	7.087150931	Tumor_G1
1838	CDO1	2.632919608	SLC40A1	6.53660935	Tumor_G1	CHMP6	4.055299791	Tumor_G1
1839	MYB	0.856388177	CISD1	4.540523296	Tumor_G1	CAV1	6.031906825	Tumor_G1
1840	MAPK8	3.1820884	FANCD2	1.803970928	Tumor_G1	GCH1	4.318685603	Tumor_G1
1841	MAPK9	3.747140305	FTMT	0	Tumor_G1	LPCAT3	4.450729584	Tumor_G1
1842	CHAC1	2.071453781	HSPA5	9.727754059	Tumor_G1	CD44	7.626239803	Tumor_G1
1843	MAPK14	4.949707673	ATF4	7.872090605	Tumor_G1	CA9	4.533787584	Tumor_G1
1844	LINC00472	0.022474347	NFS1	3.152962167	Tumor_G1	CHMP5	6.765784014	Tumor_G1
1845	PRKAA2	0.511973982	TP63	7.764811892	Tumor_G1	CHMP6	3.769623654	Tumor_G1
1846	PRKAA1	4.869970082	CISD2	3.620903065	Tumor_G1	CAV1	7.916444996	Tumor_G1
1847	ELAVL1	4.72853551	CBS	0.06502077	Tumor_G1	GCH1	3.492109553	Tumor_G1
1848	BAP1	5.349329889	ISCU	5.283392144	Tumor_G1	LPCAT3	2.96803544	Tumor_G1
1849	ABCC1	5.227394529	ACSL3	5.578392317	Tumor_G1	CD44	7.994248201	Tumor_G1
1850	ACVR1B	5.376960586	OTUB1	5.816927322	Tumor_G1	CA9	0.251446432	Tumor_G1
1851	FLT3	1.076353861	TGFBR1	5.371119715	Tumor_G1	CHMP5	5.863160414	Tumor_G1
1852	SCP2	5.069938415	EPAS1	9.165601465	Tumor_G1	CHMP6	3.747870724	Tumor_G1
1853	TP53	7.143392398	HILPDA	3.143997409	Tumor_G1	CAV1	8.817108054	Tumor_G1
1854	TF	0.385707125	HIF1A	6.586200283	Tumor_G1	GCH1	4.395700352	Tumor_G1
1855	TFRC	6.945489487	IFNG	2.220763317	Tumor_G1	LPCAT3	2.792272327	Tumor_G1
1856	TFR2	0.506094112	ANO6	4.999621243	Tumor_G1	CD44	8.845768213	Tumor_G1
1857	SLC38A1	6.042482375	LPIN1	3.510923953	Tumor_G1	CA9	7.21059732	Tumor_G1
1858	SLC1A5	8.435621094	HMGB1	6.432094199	Tumor_G1	CHMP5	5.980847896	Tumor_G1
1859	GLS2	0.425029548	TNFAIP3	8.449807718	Tumor_G1	CHMP6	4.528490056	Tumor_G1
1860	GOT1	7.39830248	TLR4	1.583519084	Tumor_G1	CAV1	8.96228931	Tumor_G1
1861	CARS1	5.637714567	ATF3	7.684902874	Tumor_G1	GCH1	3.133826527	Tumor_G1
1862	ALOX5	4.040305066	ATM	2.874993639	Tumor_G1	LPCAT3	3.519956991	Tumor_G1
1863	KEAP1	7.006962211	YY1AP1	5.661980417	Tumor_G1	CD44	8.136956261	Tumor_G1
1864	HMOX1	5.060890439	EGLN2	1.475396222	Tumor_G1	CA9	3.329410671	Tumor_G1
1865	ATG5	5.14970648	MIOX	2.171751259	Tumor_G1	CHMP5	5.916615175	Tumor_G1
1866	ATG7	4.684089353	TAZ	3.529671048	Tumor_G1	CHMP6	4.697807174	Tumor_G1
1867	NCOA4	9.232177699	MTDH	6.00269352	Tumor_G1	CAV1	8.472681499	Tumor_G1
1868	ALOX12	1.711715149	IDH1	6.803017748	Tumor_G1	GCH1	4.557256904	Tumor_G1
1869	ALOX12B	2.898924201	PANX1	5.89750425	Tumor_G1	LPCAT3	3.224518829	Tumor_G1
1870	ALOX15	0.477884522	BACH1	5.302841778	Tumor_G1	CD44	9.052293614	Tumor_G1
1871	ALOX15B	2.297778355	LONP1	5.720363295	Tumor_G1	CA9	6.977314273	Tumor_G1
1872	ALOXE3	1.107888695	SLC7A11	0.877116001	Tumor_G1	CHMP5	6.365468586	Tumor_G1
1873	PHKG2	3.720015735	GPX4	8.687648973	Tumor_G1	CHMP6	4.971998707	Tumor_G1
1874	ULK1	6.080975243	AKR1C1	2.898169648	Tumor_G1	CAV1	9.25829914	Tumor_G1
1875	ATG3	6.027625169	AKR1C2	1.89437155	Tumor_G1	GCH1	3.887271802	Tumor_G1
1876	ATG13	6.025821704	AKR1C3	2.661840791	Tumor_G1	LPCAT3	3.356186076	Tumor_G1
1877	ULK2	3.322562741	RB1	5.497411179	Tumor_G1	CD44	8.411633008	Tumor_G1
1878	SAT1	8.031823036	HSPB1	11.23302282	Tumor_G1	CA9	6.648735779	Tumor_G1
1879	EGFR	7.730133837	HSF1	6.369948	Tumor_G1	CHMP5	6.4305596	Tumor_G1
1880	MAPK3	6.007291947	GCLC	6.139719145	Tumor_G1	CHMP6	3.777377631	Tumor_G1
1881	MAPK1	6.930033556	NFE2L2	7.743739799	Tumor_G1	CAV1	8.85130055	Tumor_G1
1882	BID	5.580959485	SQSTM1	7.685273715	Tumor_G1	GCH1	3.269182796	Tumor_G1
1883	ZEB1	3.134401676	NQO1	4.163804628	Tumor_G1	LPCAT3	4.701105424	Tumor_G1
1884	DPP4	0.851918907	FTH1	5.194626858	Tumor_G1	CD44	8.51149255	Tumor_G1
1885	CDKN2A	6.520796232	MUC1	4.238672234	Tumor_G1	CA9	5.629819957	Tumor_G1
1886	PEBP1	8.334999032	SLC3A2	6.920824446	Tumor_G1	CHMP5	6.750958829	Tumor_G1
1887	SOCS1	6.844791115	MT1G	2.145449214	Tumor_G1	CHMP6	2.863700624	Tumor_G1
1888	CDO1	0.643209718	SLC40A1	5.138597426	Tumor_G1	CAV1	7.081352411	Tumor_G1
1889	MYB	3.189998462	CISD1	5.834104404	Tumor_G1	GCH1	4.634000736	Tumor_G1
1890	MAPK8	4.862739009	FANCD2	4.162709543	Tumor_G1	LPCAT3	3.443765763	Tumor_G1
1891	MAPK9	4.419505183	FTMT	0	Tumor_G1	CD44	7.53011133	Tumor_G1
1892	CHAC1	2.412429275	HSPA5	9.451023755	Tumor_G1	CA9	3.633535834	Tumor_G1
1893	MAPK14	5.3999811	ATF4	8.647170938	Tumor_G1	CHMP5	6.573327563	Tumor_G1
1894	LINC00472	0.387252239	NFS1	3.093948854	Tumor_G1	CHMP6	4.104496018	Tumor_G1
1895	PRKAA2	2.621243098	TP63	7.993614361	Tumor_G1	CAV1	6.770741848	Tumor_G1
1896	PRKAA1	5.304595002	CISD2	3.836994585	Tumor_G1	GCH1	4.311023494	Tumor_G1
1897	ELAVL1	5.411938013	CBS	0.091259766	Tumor_G1	LPCAT3	4.417926757	Tumor_G1
1898	BAP1	6.26873193	ISCU	6.961671942	Tumor_G1	CD44	10.24198803	Tumor_G1
1899	ABCC1	7.545444093	ACSL3	5.230848576	Tumor_G1	CA9	2.051058817	Tumor_G1
1900	ACVR1B	5.823334118	OTUB1	5.816958032	Tumor_G1	CHMP5	6.872442184	Tumor_G1
1901	FLT3	0.595790071	TGFBR1	6.93068767	Tumor_G1	CHMP6	5.08869709	Tumor_G1
1902	SCP2	4.76040726	EPAS1	8.185997829	Tumor_G1	CAV1	9.526448377	Tumor_G1
1903	TP53	6.534439849	HILPDA	8.602254205	Tumor_G1	GCH1	3.176753602	Tumor_G1
1904	TF	0.177216201	HIF1A	8.863582315	Tumor_G1	LPCAT3	2.958211648	Tumor_G1
1905	TFRC	6.891543133	IFNG	2.096970206	Tumor_G1	CD44	9.106145971	Tumor_G1
1906	TFR2	1.035412768	ANO6	6.101963069	Tumor_G1	CA9	5.903742087	Tumor_G1
1907	SLC38A1	6.187033309	LPIN1	3.6615786	Tumor_G1	CHMP5	7.19240428	Tumor_G1
1908	SLC1A5	7.348826396	HMGB1	6.044868382	Tumor_G1	CHMP6	4.2417258	Tumor_G1
1909	GLS2	0.04851521	TNFAIP3	7.686649691	Tumor_G1	CAV1	8.523057317	Tumor_G1
1910	GOT1	5.743676527	TLR4	1.60895114	Tumor_G1	GCH1	5.308451893	Tumor_G1
1911	CARS1	3.813432337	ATF3	8.422455461	Tumor_G1	LPCAT3	3.535219379	Tumor_G1
1912	ALOX5	4.059978188	ATM	1.697684871	Tumor_G1	CD44	9.217219082	Tumor_G1
1913	KEAP1	7.267046015	YY1AP1	6.084262026	Tumor_G1	CA9	5.89299081	Tumor_G1
1914	HMOX1	5.865463571	EGLN2	0.416083074	Tumor_G1	CHMP5	5.344544474	Tumor_G1
1915	ATG5	3.948703627	MIOX	0.211510663	Tumor_G1	CHMP6	4.063105974	Tumor_G1
1916	ATG7	3.309801918	TAZ	4.237387806	Tumor_G1	CAV1	8.333565062	Tumor_G1
1917	NCOA4	7.361352542	MTDH	6.593353771	Tumor_G1	GCH1	2.072551749	Tumor_G1
1918	ALOX12	2.101078532	IDH1	4.912458259	Tumor_G1	LPCAT3	3.194607161	Tumor_G1
1919	ALOX12B	0.175173266	PANX1	5.52634117	Tumor_G1	CD44	8.818563964	Tumor_G1
1920	ALOX15	0.223298973	BACH1	6.102408283	Tumor_G1	CA9	7.104380695	Tumor_G1
1921	ALOX15B	1.562718664	LONP1	6.390942773	Tumor_G1	CHMP5	5.996162743	Tumor_G1
1922	ALOXE3	0.611455697	SLC7A11	4.181675061	Tumor_G1	CHMP6	4.352235919	Tumor_G1
1923	PHKG2	2.831330048	GPX4	8.401460239	Tumor_G1	CAV1	10.11664326	Tumor_G1
1924	ULK1	5.688496508	AKR1C1	3.679896662	Tumor_G1	GCH1	4.00073018	Tumor_G1
1925	ATG3	4.830392244	AKR1C2	5.811075365	Tumor_G1	LPCAT3	3.618391376	Tumor_G1
1926	ATG13	5.59656846	AKR1C3	4.898193838	Tumor_G1	CD44	6.350879086	Tumor_G1
1927	ULK2	3.308564746	RB1	5.287464907	Tumor_G1	CA9	5.069083442	Tumor_G1
1928	SAT1	9.954775454	HSPB1	10.46745974	Tumor_G1	CHMP5	5.679229541	Tumor_G1
1929	EGFR	7.183105345	HSF1	7.228377158	Tumor_G1	CHMP6	4.672481917	Tumor_G1
1930	MAPK3	5.574137848	GCLC	7.089559589	Tumor_G1	CAV1	6.204142674	Tumor_G1
1931	MAPK1	6.25155626	NFE2L2	8.018025431	Tumor_G1	GCH1	3.126791187	Tumor_G1
1932	BID	4.555675068	SQSTM1	7.247821206	Tumor_G1	LPCAT3	3.029929877	Tumor_G1
1933	ZEB1	3.437534039	NQO1	7.265600045	Tumor_G1	CD44	10.83011514	Tumor_G1
1934	DPP4	1.813483645	FTH1	8.03023785	Tumor_G1	CA9	6.123620677	Tumor_G1
1935	CDKN2A	0.879235246	MUC1	8.136713309	Tumor_G1	CHMP5	6.032594591	Tumor_G1
1936	PEBP1	8.512298403	SLC3A2	7.750786027	Tumor_G1	CHMP6	4.691880281	Tumor_G1
1937	SOCS1	3.981231613	MT1G	4.33355254	Tumor_G1	CAV1	9.500326639	Tumor_G1
1938	CDO1	1.558904337	SLC40A1	3.965461085	Tumor_G1	GCH1	4.587136926	Tumor_G1
1939	MYB	0.877979773	CISD1	4.771690178	Tumor_G1	LPCAT3	3.781454141	Tumor_G1
1940	MAPK8	3.602361857	FANCD2	2.353662045	Tumor_G1	CD44	6.580826864	Tumor_G1
1941	MAPK9	4.39694722	FTMT	0	Tumor_G1	CA9	2.044778787	Tumor_G1
1942	CHAC1	2.824380911	HSPA5	9.772738989	Tumor_G1	CHMP5	6.779771876	Tumor_G1
1943	MAPK14	4.889716892	ATF4	8.667068953	Tumor_G1	CHMP6	3.860078839	Tumor_G1
1944	LINC00472	0.020484422	NFS1	2.605138713	Tumor_G1	CAV1	5.225290356	Tumor_G1
1945	PRKAA2	1.781653469	TP63	7.657192666	Tumor_G1	GCH1	5.882376493	Tumor_G1
1946	PRKAA1	4.405155081	CISD2	3.484034986	Tumor_G1	LPCAT3	3.402626685	Tumor_G1
1947	ELAVL1	5.457755151	CBS	0.449534963	Tumor_G1	CD44	8.147888707	Tumor_G1
1948	BAP1	6.34775777	ISCU	5.642346341	Tumor_G1	CA9	4.958160597	Tumor_G1
1949	ABCC1	5.685511312	ACSL3	5.777498621	Tumor_G1	CHMP5	7.303757007	Tumor_G1
1950	ACVR1B	5.482645027	OTUB1	6.513361251	Tumor_G1	CHMP6	4.393526032	Tumor_G1
1951	FLT3	1.594835149	TGFBR1	6.216619768	Tumor_G1	CAV1	9.42561078	Tumor_G1
1952	SCP2	4.89945602	EPAS1	7.094006935	Tumor_G1	GCH1	4.13553487	Tumor_G1
1953	TP53	5.901998789	HILPDA	4.00231547	Tumor_G1	LPCAT3	3.490505952	Tumor_G1
1954	TF	0.072037181	HIF1A	7.07528339	Tumor_G1	CD44	8.422885145	Tumor_G1
1955	TFRC	5.820875884	IFNG	2.885418178	Tumor_G1	CA9	6.629006833	Tumor_G1
1956	TFR2	0.479747934	ANO6	5.433366778	Tumor_G1	CHMP5	7.380867949	Tumor_G1
1957	SLC38A1	6.396500321	LPIN1	2.725043085	Tumor_G1	CHMP6	4.660232696	Tumor_G1
1958	SLC1A5	7.058868442	HMGB1	5.721194909	Tumor_G1	CAV1	9.534003417	Tumor_G1
1959	GLS2	0.017779413	TNFAIP3	6.014138783	Tumor_G1	GCH1	3.600733606	Tumor_G1
1960	GOT1	6.327567015	TLR4	1.744333347	Tumor_G1	LPCAT3	2.822995212	Tumor_G1
1961	CARS1	4.508967344	ATF3	4.393299495	Tumor_G1	CD44	7.381080869	Tumor_G1
1962	ALOX5	3.609967664	ATM	2.599389212	Tumor_G1	CA9	5.855807854	Tumor_G1
1963	KEAP1	6.640701898	YY1AP1	4.620398731	Tumor_G1	CHMP5	6.688293677	Tumor_G1
1964	HMOX1	6.038938737	EGLN2	0.522557993	Tumor_G1	CHMP6	4.591577697	Tumor_G1
1965	ATG5	4.298958846	MIOX	0.192446694	Tumor_G1	CAV1	8.166437784	Tumor_G1
1966	ATG7	3.827554845	TAZ	2.837297416	Tumor_G1	GCH1	4.228787913	Tumor_G1
1967	NCOA4	7.884249293	MTDH	6.238270973	Tumor_G1	LPCAT3	3.650190123	Tumor_G1
1968	ALOX12	1.337768171	IDH1	5.851961371	Tumor_G1	CD44	6.703769331	Tumor_G1
1969	ALOX12B	4.099379373	PANX1	6.676603103	Tumor_G1	CA9	1.444879056	Tumor_G1
1970	ALOX15	0.641361056	BACH1	5.512761002	Tumor_G1	CHMP5	6.363731783	Tumor_G1
1971	ALOX15B	5.225668254	LONP1	5.686999081	Tumor_G1	CHMP6	3.628377004	Tumor_G1
1972	ALOXE3	2.980738243	SLC7A11	2.058801354	Tumor_G1	CAV1	4.384305434	Tumor_G1
1973	PHKG2	2.631174145	GPX4	6.888817512	Tumor_G1	GCH1	6.546937663	Tumor_G1
1974	ULK1	4.53171831	AKR1C1	4.003773119	Tumor_G1	LPCAT3	3.998285782	Tumor_G1
1975	ATG3	4.612653275	AKR1C2	3.267341029	Tumor_G1	CD44	7.809701257	Tumor_G1
1976	ATG13	5.880401464	AKR1C3	3.58245966	Tumor_G1	CA9	6.244609298	Tumor_G1
1977	ULK2	2.891049716	RB1	5.854379716	Tumor_G1	CHMP5	7.152916549	Tumor_G1
1978	SAT1	8.868380266	HSPB1	11.21560817	Tumor_G1	CHMP6	3.575747978	Tumor_G1
1979	EGFR	6.733476368	HSF1	5.999903066	Tumor_G1	CAV1	8.194006261	Tumor_G1
1980	MAPK3	6.114639795	GCLC	4.294848622	Tumor_G1	GCH1	4.678539578	Tumor_G1
1981	MAPK1	6.67144624	NFE2L2	6.942072246	Tumor_G1	LPCAT3	2.283951396	Tumor_G1
1982	BID	4.219780326	SQSTM1	5.685533738	Tumor_G1	CD44	8.07594277	Tumor_G1
1983	ZEB1	2.504340724	NQO1	6.902996078	Tumor_G1	CA9	6.679854448	Tumor_G1
1984	DPP4	1.363395385	FTH1	5.075900531	Tumor_G1	CHMP5	7.30460139	Tumor_G1
1985	CDKN2A	1.760135766	MUC1	6.496903297	Tumor_G1	CHMP6	4.285261642	Tumor_G1
1986	PEBP1	8.468293315	SLC3A2	7.72451931	Tumor_G1	CAV1	6.800974944	Tumor_G1
1987	SOCS1	4.619506918	MT1G	2.779848027	Tumor_G1	GCH1	4.315493775	Tumor_G1
1988	CDO1	0.216982489	SLC40A1	5.432638773	Tumor_G1	LPCAT3	3.385362007	Tumor_G1
1989	MYB	1.410503928	CISD1	4.745011389	Tumor_G1	CD44	8.564909706	Tumor_G1
1990	MAPK8	2.919912089	FANCD2	3.336083396	Tumor_G1	CA9	7.286754574	Tumor_G1
1991	MAPK9	3.662376425	FTMT	0	Tumor_G1	CHMP5	6.311185202	Tumor_G1
1992	CHAC1	3.455268032	HSPA5	9.739868687	Tumor_G1	CHMP6	4.180808255	Tumor_G1
1993	MAPK14	5.540448903	ATF4	7.900246738	Tumor_G1	CAV1	7.482976513	Tumor_G1
1994	LINC00472	0.02219024	NFS1	3.343990468	Tumor_G1	GCH1	3.865245796	Tumor_G1
1995	PRKAA2	0.128293401	TP63	7.572347798	Tumor_G1	LPCAT3	4.207963111	Tumor_G1
1996	PRKAA1	4.846172347	CISD2	2.702591058	Tumor_G1	CD44	8.02073609	Tumor_G1
1997	ELAVL1	5.107725526	CBS	0.074368422	Tumor_G1	CA9	2.263635404	Tumor_G1
1998	BAP1	6.266439878	ISCU	4.788983197	Tumor_G1	CHMP5	6.978399295	Tumor_G1
1999	ABCC1	5.772189188	ACSL3	5.835451686	Tumor_G1	CHMP6	4.432318067	Tumor_G1
[truncated: 25,401 more rows]
