# Supplementary material for: Ferroptosis-related gene ATG5 is a novel prognostic biomarker in nasopharyngeal carcinoma and head and neck squamous cell carcinoma
Source: Front Bioeng Biotechnol. 2022 Sep 15;10:1006535. doi: 10.3389/fbioe.2022.1006535 (PMC9520473; doi:10.3389/fbioe.2022.1006535)
Supplement: Supplementary file 5 [file DataSheet2.ZIP › Source data/Fig.1/Ferroptosis-related genes in HNSCC_ttest.csv]

	pvalues	pvalues			pvalues	pvalues			pvalues	pvalues
FLT3	0.479335222	0.479335222		TGFBR1	1.03E-15	1.03E-15		CD44	5.08E-12	5.08E-12
SCP2	0.000105583	0.000105583		EPAS1	0.012581203	0.012581203		CA9	2.12E-24	2.12E-24
TP53	0.27545179	0.27545179		HILPDA	1.09E-05	1.09E-05		CHMP5	8.04E-09	8.04E-09
TF	7.52E-17	7.52E-17		HIF1A	5.56E-14	5.56E-14		CHMP6	0.652540342	0.652540342
TFRC	2.20E-14	2.20E-14		IFNG	5.83E-09	5.83E-09		CAV1	7.64E-14	7.64E-14
TFR2	1.81E-07	1.81E-07		ANO6	1.17E-07	1.17E-07		GCH1	0.04263147	0.04263147
SLC38A1	1.36E-08	1.36E-08		LPIN1	4.68E-11	4.68E-11		LPCAT3	0.024563365	0.024563365
SLC1A5	1.28E-13	1.28E-13		HMGB1	1.23E-08	1.23E-08
GLS2	0.623940095	0.623940095		TNFAIP3	1.30E-10	1.30E-10
GOT1	8.03E-07	8.03E-07		TLR4	0.764688299	0.764688299
CARS1	1.11E-13	1.11E-13		ATF3	0.219597071	0.219597071
ALOX5	0.549730856	0.549730856		ATM	0.004319825	0.004319825
KEAP1	3.68E-07	3.68E-07		YY1AP1	0.003386824	0.003386824
HMOX1	0.542468558	0.542468558		EGLN2	1.04E-10	1.04E-10
ATG5	3.74E-13	3.74E-13		MIOX	1.18E-11	1.18E-11
ATG7	0.581289756	0.581289756		TAZ	1.56E-14	1.56E-14
NCOA4	0.043915901	0.043915901		MTDH	4.41E-15	4.41E-15
ALOX12	2.95E-06	2.95E-06		IDH1	0.539183397	0.539183397
ALOX12B	0.151401197	0.151401197		PANX1	2.95E-12	2.95E-12
ALOX15	0.000630281	0.000630281		BACH1	2.07E-05	2.07E-05
ALOX15B	0.030478704	0.030478704		LONP1	1.10E-13	1.10E-13
ALOXE3	0.000209216	0.000209216		SLC7A11	3.04E-05	3.04E-05
PHKG2	1.77E-17	1.77E-17		GPX4	0.000767906	0.000767906
ULK1	1.04E-16	1.04E-16		AKR1C1	0.985346201	0.985346201
ATG3	8.89E-14	8.89E-14		AKR1C2	0.198728418	0.198728418
ATG13	1.33E-15	1.33E-15		AKR1C3	0.05773009	0.05773009
ULK2	0.010349966	0.010349966		RB1	1.04E-05	1.04E-05
SAT1	0.000156144	0.000156144		HSPB1	0.298819724	0.298819724
EGFR	2.65E-08	2.65E-08		HSF1	1.03E-21	1.03E-21
MAPK3	3.12E-06	3.12E-06		GCLC	6.01E-05	6.01E-05
MAPK1	7.47E-07	7.47E-07		NFE2L2	0.272404042	0.272404042
BID	1.07E-17	1.07E-17		SQSTM1	0.0016235	0.0016235
ZEB1	0.129893953	0.129893953		NQO1	0.047575877	0.047575877
DPP4	0.073530022	0.073530022		FTH1	6.63E-10	6.63E-10
CDKN2A	2.90E-05	2.90E-05		MUC1	0.010320401	0.010320401
PEBP1	2.74E-09	2.74E-09		SLC3A2	7.15E-20	7.15E-20
SOCS1	9.33E-22	9.33E-22		MT1G	0.129642552	0.129642552
CDO1	1.83E-09	1.83E-09		SLC40A1	0.066771386	0.066771386
MYB	0.021122711	0.021122711		CISD1	0.023999554	0.023999554
MAPK8	9.20E-08	9.20E-08		FANCD2	1.03E-12	1.03E-12
MAPK9	1.11E-05	1.11E-05		FTMT	3.87E-08	3.87E-08
CHAC1	0.002589696	0.002589696		HSPA5	5.78E-16	5.78E-16
MAPK14	4.30E-06	4.30E-06		ATF4	0.000186665	0.000186665
LINC00472	0.413033816	0.413033816		NFS1	3.74E-14	3.74E-14
PRKAA2	7.04E-11	7.04E-11		TP63	2.82E-14	2.82E-14
PRKAA1	9.81E-05	9.81E-05		CISD2	2.85E-20	2.85E-20
ELAVL1	9.10E-15	9.10E-15		CBS	6.70E-08	6.70E-08
BAP1	2.17E-06	2.17E-06		ISCU	0.20504363	0.20504363
ABCC1	6.46E-10	6.46E-10		ACSL3	0.455612417	0.455612417
ACVR1B	0.025561294	0.025561294		OTUB1	3.35E-13	3.35E-13
