# Supplementary material for: Ferroptosis-related gene ATG5 is a novel prognostic biomarker in nasopharyngeal carcinoma and head and neck squamous cell carcinoma
Source: Front Bioeng Biotechnol. 2022 Sep 15;10:1006535. doi: 10.3389/fbioe.2022.1006535 (PMC9520473; doi:10.3389/fbioe.2022.1006535)
Supplement: Supplementary file 5 [file DataSheet2.ZIP › Source data/Fig.2/PD-L1(CD274) in HNSCC samples and normal samples.csv]

rownames(datas)	Type	values
TCGA-CV-A463-01	G1(n=504)	1.98046407610613
TCGA-CV-7102-01	G1(n=504)	1.85563097162615
TCGA-BA-A6DL-01	G1(n=504)	1.65140765558925
TCGA-CR-6471-01	G1(n=504)	4.34568023078636
TCGA-CQ-A4CE-01	G1(n=504)	3.7644417030685
TCGA-CQ-5333-01	G1(n=504)	4.32091063618719
TCGA-DQ-7592-01	G1(n=504)	2.30103153120334
TCGA-UF-A71E-01	G1(n=504)	3.48426705261196
TCGA-D6-A6EM-01	G1(n=504)	3.64592065127138
TCGA-CV-7416-01	G1(n=504)	2.9444461883277
TCGA-CN-4737-01	G1(n=504)	2.04701481951759
TCGA-IQ-A6SH-01	G1(n=504)	2.64510214011698
TCGA-CV-6938-01	G1(n=504)	6.14816741827553
TCGA-CR-7401-01	G1(n=504)	2.0348495729169
TCGA-D6-A6EP-01	G1(n=504)	0.686164326061359
TCGA-UF-A71B-01	G1(n=504)	1.71979675673579
TCGA-CR-7402-01	G1(n=504)	1.91949263961464
TCGA-IQ-A61O-01	G1(n=504)	3.56994064890061
TCGA-IQ-7630-01	G1(n=504)	3.33962200343082
TCGA-CQ-A4CB-01	G1(n=504)	3.54742515060513
TCGA-MT-A67F-01	G1(n=504)	6.82968341714698
TCGA-HD-7832-01	G1(n=504)	4.38972511407903
TCGA-QK-A8Z7-01	G1(n=504)	0.669117498193594
TCGA-BA-4075-01	G1(n=504)	4.1345659622352
TCGA-CN-4740-01	G1(n=504)	3.21723071622067
TCGA-H7-8502-01	G1(n=504)	2.75834582193588
TCGA-CV-5966-01	G1(n=504)	5.32859594714832
TCGA-BA-5151-01	G1(n=504)	3.40604679997097
TCGA-CV-7410-01	G1(n=504)	4.1940397602013
TCGA-KU-A6H7-06	G1(n=504)	3.96002974278877
TCGA-CN-5360-01	G1(n=504)	4.78696221641434
TCGA-DQ-5631-01	G1(n=504)	2.58272458857747
TCGA-QK-A6V9-01	G1(n=504)	4.00934717225925
TCGA-CV-5430-01	G1(n=504)	2.21620650465422
TCGA-CN-A497-01	G1(n=504)	2.87428549049804
TCGA-CV-7177-01	G1(n=504)	1.26255342731929
TCGA-CR-7386-01	G1(n=504)	3.45876257764685
TCGA-BA-5153-01	G1(n=504)	2.80758161346731
TCGA-CV-7235-01	G1(n=504)	2.89799546429458
TCGA-BA-5556-01	G1(n=504)	5.01048446772261
TCGA-CN-4742-01	G1(n=504)	2.50693193604357
TCGA-HD-8314-01	G1(n=504)	2.33691175181291
TCGA-HD-7754-01	G1(n=504)	1.92531587479002
TCGA-P3-A6T8-01	G1(n=504)	2.39646093260598
TCGA-CQ-6223-01	G1(n=504)	3.18219966334734
TCGA-CV-5444-01	G1(n=504)	3.53171830997632
TCGA-CN-4726-01	G1(n=504)	2.492673596144
TCGA-CN-4725-01	G1(n=504)	2.08358782455645
TCGA-CV-A461-01	G1(n=504)	3.60973132673898
TCGA-CV-A6JN-01	G1(n=504)	3.47116144220754
TCGA-P3-A6T5-01	G1(n=504)	3.01465879837298
TCGA-HD-7753-01	G1(n=504)	3.78533083525673
TCGA-CX-7086-01	G1(n=504)	2.57000138909575
TCGA-CV-7568-01	G1(n=504)	4.27674230487367
TCGA-CN-5365-01	G1(n=504)	3.82215907435155
TCGA-CV-7430-01	G1(n=504)	1.39412995747549
TCGA-CN-5363-01	G1(n=504)	5.24592913637513
TCGA-BA-5559-01	G1(n=504)	4.89058288133309
TCGA-CV-7236-01	G1(n=504)	2.81866653193404
TCGA-CV-7248-01	G1(n=504)	2.23994788405846
TCGA-F7-A50I-01	G1(n=504)	4.44487905641556
TCGA-CV-6955-01	G1(n=504)	3.69193609825517
TCGA-UF-A71A-01	G1(n=504)	3.65148802249576
TCGA-HD-8635-01	G1(n=504)	3.36065924732021
TCGA-UF-A7JH-01	G1(n=504)	2.20342044182815
TCGA-CV-6962-01	G1(n=504)	1.79501881285923
TCGA-CN-4736-01	G1(n=504)	4.96972610833476
TCGA-D6-6517-01	G1(n=504)	3.30258226576763
TCGA-CQ-A4C6-01	G1(n=504)	5.48159279872583
TCGA-CR-6491-01	G1(n=504)	1.16542962042419
TCGA-CQ-5330-01	G1(n=504)	4.82242424377525
TCGA-CV-A6JY-01	G1(n=504)	1.02602097071437
TCGA-CV-7180-01	G1(n=504)	1.37912186515204
TCGA-CQ-5334-01	G1(n=504)	4.63586464935635
TCGA-CN-5367-01	G1(n=504)	1.23431736981616
TCGA-CR-6484-01	G1(n=504)	4.51616016587714
TCGA-CR-6470-01	G1(n=504)	4.53311477225374
TCGA-CV-7429-01	G1(n=504)	3.78823675591176
TCGA-CR-7388-01	G1(n=504)	2.68862798348685
TCGA-QK-A8ZB-01	G1(n=504)	1.26705631817869
TCGA-CV-7425-01	G1(n=504)	5.4930612481643
TCGA-BA-5555-01	G1(n=504)	1.9900109020609
TCGA-CN-6995-01	G1(n=504)	4.04155840584737
TCGA-CN-6020-01	G1(n=504)	3.08943035342651
TCGA-CQ-6218-01	G1(n=504)	2.82802220679368
TCGA-CR-6467-01	G1(n=504)	3.30063626626934
TCGA-CV-6933-01	G1(n=504)	2.86469130905699
TCGA-CV-6945-01	G1(n=504)	0.919683313397464
TCGA-CV-6954-01	G1(n=504)	2.55990779759855
TCGA-UF-A719-01	G1(n=504)	2.73055301122294
TCGA-CN-5370-01	G1(n=504)	5.90907222375448
TCGA-CQ-6221-01	G1(n=504)	1.26405595306581
TCGA-CV-7089-01	G1(n=504)	4.02541865938807
TCGA-CV-7421-01	G1(n=504)	2.93481840747871
TCGA-TN-A7HI-01	G1(n=504)	2.11726283425901
TCGA-IQ-A61E-01	G1(n=504)	4.16755864494196
TCGA-F7-8489-01	G1(n=504)	5.06236352270694
TCGA-CN-A498-01	G1(n=504)	3.71136274532588
TCGA-CR-7369-01	G1(n=504)	3.87964695957939
TCGA-BA-6868-01	G1(n=504)	1.09990111000794
TCGA-CV-A45Z-01	G1(n=504)	3.79664966355774
TCGA-CV-5432-01	G1(n=504)	0.963474123974886
TCGA-RS-A6TO-01	G1(n=504)	4.09573879816939
TCGA-BA-A6DG-01	G1(n=504)	4.58458975635404
TCGA-CR-7380-01	G1(n=504)	2.94833919513333
TCGA-T3-A92N-01	G1(n=504)	4.97755927549209
TCGA-WA-A7H4-01	G1(n=504)	2.3811726047168
TCGA-KU-A66S-01	G1(n=504)	2.18830596568345
TCGA-CV-5439-01	G1(n=504)	3.18033884962473
TCGA-D6-A6EN-01	G1(n=504)	4.87231658575036
TCGA-CQ-7068-01	G1(n=504)	6.63838667688289
TCGA-CV-5443-01	G1(n=504)	8.31098760647849
TCGA-CX-7219-01	G1(n=504)	3.587148930576
TCGA-HD-A6I0-01	G1(n=504)	2.869950347659
TCGA-CV-5978-01	G1(n=504)	4.88496416470878
TCGA-P3-A5QE-01	G1(n=504)	4.59813291653423
TCGA-CR-5250-01	G1(n=504)	3.00728521845537
TCGA-P3-A6T7-01	G1(n=504)	4.14705428648474
TCGA-CN-A6UY-01	G1(n=504)	3.93834225633841
TCGA-P3-A5Q6-01	G1(n=504)	1.79792604972588
TCGA-QK-A652-01	G1(n=504)	3.59512169199617
TCGA-CV-6003-01	G1(n=504)	3.09141211259535
TCGA-CN-A49A-01	G1(n=504)	2.73094422108879
TCGA-D6-A4Z9-01	G1(n=504)	3.27353080891185
TCGA-H7-8501-01	G1(n=504)	5.42055314053415
TCGA-QK-AA3J-01	G1(n=504)	1.75013481865832
TCGA-CN-4722-01	G1(n=504)	1.18262874126865
TCGA-CR-7390-01	G1(n=504)	1.67816207073505
TCGA-CV-7437-01	G1(n=504)	2.15662313235589
TCGA-CV-A6JZ-01	G1(n=504)	4.46764467348583
TCGA-CN-5373-01	G1(n=504)	5.9620052492989
TCGA-CR-7391-01	G1(n=504)	2.7360203193031
TCGA-BA-6869-01	G1(n=504)	2.16030710610442
TCGA-CV-A6K0-01	G1(n=504)	4.93263760489585
TCGA-CN-A63T-01	G1(n=504)	2.87465927882029
TCGA-UF-A7JF-01	G1(n=504)	0.929639525720885
TCGA-BB-8596-01	G1(n=504)	3.42242140004691
TCGA-CV-A45T-01	G1(n=504)	4.29659689785796
TCGA-D6-6826-01	G1(n=504)	3.22315993700161
TCGA-CR-6493-01	G1(n=504)	3.84415462652794
TCGA-CX-A4AQ-01	G1(n=504)	1.44599149091444
TCGA-CV-6942-01	G1(n=504)	5.29858500602712
TCGA-CQ-6228-01	G1(n=504)	1.79281371554115
TCGA-HD-A634-01	G1(n=504)	0.940730560184862
TCGA-CQ-6219-01	G1(n=504)	4.57715688082802
TCGA-F7-A50G-01	G1(n=504)	5.40501208291259
TCGA-CQ-A4CA-01	G1(n=504)	3.09007430024585
TCGA-F7-A61W-01	G1(n=504)	3.03727678367709
TCGA-CV-6950-01	G1(n=504)	5.19488683883628
TCGA-CV-6441-01	G1(n=504)	1.4494293141032
TCGA-BB-A5HZ-01	G1(n=504)	2.78041509486169
TCGA-CN-A6V3-01	G1(n=504)	3.67062509364986
TCGA-MT-A7BN-01	G1(n=504)	1.7057567820498
TCGA-CQ-5324-01	G1(n=504)	3.23448599222918
TCGA-CX-7085-01	G1(n=504)	4.48836718426985
TCGA-BA-A4II-01	G1(n=504)	1.95084163754915
TCGA-HD-7229-01	G1(n=504)	5.52052282506697
TCGA-CR-7397-01	G1(n=504)	2.1516964881709
TCGA-CV-7250-01	G1(n=504)	2.94919873189515
TCGA-UF-A71A-06	G1(n=504)	3.18835344592461
TCGA-D6-8568-01	G1(n=504)	3.27768725373424
TCGA-CR-6478-01	G1(n=504)	6.29798922790209
TCGA-CV-A45O-01	G1(n=504)	4.42313440342458
TCGA-CN-6021-01	G1(n=504)	1.33032892730233
TCGA-T2-A6X2-01	G1(n=504)	3.29654550819512
TCGA-CQ-5329-01	G1(n=504)	2.7135638549938
TCGA-CN-6019-01	G1(n=504)	3.07724299893246
TCGA-CV-A45V-01	G1(n=504)	3.75423547041561
TCGA-BA-7269-01	G1(n=504)	0.838750118333138
TCGA-CR-6477-01	G1(n=504)	2.96378852324922
TCGA-CR-6487-01	G1(n=504)	5.29936556124353
TCGA-CQ-5327-01	G1(n=504)	3.70211449145074
TCGA-CR-5243-01	G1(n=504)	3.40198536304195
TCGA-BB-4225-01	G1(n=504)	2.94686183818013
TCGA-CV-6948-01	G1(n=504)	2.5210004679053
TCGA-UF-A7JC-01	G1(n=504)	3.35642555908681
TCGA-CV-5976-01	G1(n=504)	2.52531721225445
TCGA-MZ-A6I9-01	G1(n=504)	1.16452886088137
TCGA-BA-4077-01	G1(n=504)	4.61992942411608
TCGA-CR-7371-01	G1(n=504)	2.95289264215304
TCGA-CQ-A4CH-01	G1(n=504)	3.45325416949395
TCGA-CV-6436-01	G1(n=504)	2.80345437733905
TCGA-BA-4074-01	G1(n=504)	2.18554943462957
TCGA-QK-A64Z-01	G1(n=504)	3.25349013444359
TCGA-CN-6989-01	G1(n=504)	4.0135069245963
TCGA-CR-7399-01	G1(n=504)	5.92862851626748
TCGA-CN-5359-01	G1(n=504)	3.65600432879095
TCGA-CV-6953-01	G1(n=504)	2.36168415297103
TCGA-CR-6481-01	G1(n=504)	3.81023743059073
TCGA-BB-4227-01	G1(n=504)	2.09659920721425
TCGA-IQ-A61G-01	G1(n=504)	1.38653507018475
TCGA-CV-7413-01	G1(n=504)	2.71094415457587
TCGA-CQ-6229-01	G1(n=504)	3.68914258048432
TCGA-CV-7423-01	G1(n=504)	2.0257021313361
TCGA-CV-7253-01	G1(n=504)	1.35208051372986
TCGA-BA-A4IH-01	G1(n=504)	3.21964869339102
TCGA-BA-4076-01	G1(n=504)	2.09983379972072
TCGA-BA-6872-01	G1(n=504)	2.85125931635323
TCGA-CN-4738-01	G1(n=504)	3.47337131403391
TCGA-HD-A633-01	G1(n=504)	1.61348450525077
TCGA-CN-4727-01	G1(n=504)	2.26825471924514
TCGA-CN-6997-01	G1(n=504)	1.37038750428209
TCGA-CV-A45W-01	G1(n=504)	5.03293835081446
TCGA-CR-7370-01	G1(n=504)	6.5140843770902
TCGA-CR-5247-01	G1(n=504)	0.863304159342798
TCGA-KU-A6H7-01	G1(n=504)	5.614703955552
TCGA-CN-A63V-01	G1(n=504)	2.64625483919945
TCGA-CV-7418-01	G1(n=504)	2.53794209074945
TCGA-CR-7398-01	G1(n=504)	2.11912373333747
TCGA-MT-A51X-01	G1(n=504)	1.77264580309269
TCGA-DQ-5624-01	G1(n=504)	3.60547062851413
TCGA-CR-7373-01	G1(n=504)	5.20531039715577
TCGA-CR-7394-01	G1(n=504)	4.05530846886103
TCGA-CV-7428-01	G1(n=504)	4.29969158367457
TCGA-CV-7438-01	G1(n=504)	3.87422646243539
TCGA-CV-A45P-01	G1(n=504)	2.35879007970185
TCGA-CV-5434-01	G1(n=504)	5.40566907810666
TCGA-CV-A6K1-01	G1(n=504)	1.88775920232185
TCGA-CV-5441-01	G1(n=504)	3.48269342376915
TCGA-CR-7395-01	G1(n=504)	5.18320858826074
TCGA-IQ-7632-01	G1(n=504)	1.49564400231835
TCGA-CV-6935-01	G1(n=504)	2.63981097771678
TCGA-CV-7446-01	G1(n=504)	2.97131362406888
TCGA-CV-7435-01	G1(n=504)	3.0036022366802
TCGA-UF-A7JO-01	G1(n=504)	4.94611323202176
TCGA-CN-4734-01	G1(n=504)	4.70375410664777
TCGA-CR-7404-01	G1(n=504)	4.66497199943749
TCGA-HD-8634-01	G1(n=504)	4.2586772054529
TCGA-CR-6492-01	G1(n=504)	3.96725162467965
TCGA-CV-7406-01	G1(n=504)	2.18526397540827
TCGA-BA-6871-01	G1(n=504)	3.14010785930808
TCGA-CV-7247-01	G1(n=504)	1.86963455581339
TCGA-H7-A76A-01	G1(n=504)	2.7084079834836
TCGA-CV-A6JU-01	G1(n=504)	0.974455891020679
TCGA-CN-A642-01	G1(n=504)	3.89119557122892
TCGA-CV-A6JM-01	G1(n=504)	1.14724156435102
TCGA-CV-6959-01	G1(n=504)	4.0993709564643
TCGA-CV-7100-01	G1(n=504)	4.21570189074238
TCGA-F7-A61S-01	G1(n=504)	4.58987731640529
TCGA-MT-A67D-01	G1(n=504)	2.80782887256915
TCGA-CN-5364-01	G1(n=504)	3.12452665735752
TCGA-CQ-5331-01	G1(n=504)	4.70544162800493
TCGA-CN-6018-01	G1(n=504)	4.03663520111634
TCGA-CV-A45U-01	G1(n=504)	3.08185088906294
TCGA-MZ-A7D7-01	G1(n=504)	2.43082049651977
TCGA-UF-A718-01	G1(n=504)	2.94768485654573
TCGA-CV-6956-01	G1(n=504)	1.53146879941018
TCGA-CN-A499-01	G1(n=504)	6.02306457742789
TCGA-BB-8601-01	G1(n=504)	2.0907179597678
TCGA-D6-A6EQ-01	G1(n=504)	1.96687339675998
TCGA-CN-6998-01	G1(n=504)	4.98881191096124
TCGA-BA-A6D8-01	G1(n=504)	1.0100636833447
TCGA-F7-A50J-01	G1(n=504)	3.77190670127495
TCGA-IQ-A61I-01	G1(n=504)	3.09649800925022
TCGA-CV-7104-01	G1(n=504)	4.92619397943868
TCGA-BA-A6DI-01	G1(n=504)	3.35897288711898
TCGA-CV-5442-01	G1(n=504)	2.78952060360031
TCGA-D6-6823-01	G1(n=504)	2.04250426312896
TCGA-F7-A61V-01	G1(n=504)	3.85090941093062
TCGA-CN-4733-01	G1(n=504)	3.90326005778302
TCGA-CR-7379-01	G1(n=504)	3.48747348646094
TCGA-CV-7245-01	G1(n=504)	1.44937648651423
TCGA-CV-7254-01	G1(n=504)	5.5725107596749
TCGA-UF-A7JJ-01	G1(n=504)	2.71806565833736
TCGA-CN-5358-01	G1(n=504)	3.36364769062174
TCGA-CV-5436-01	G1(n=504)	2.17919253938802
TCGA-BB-4217-01	G1(n=504)	2.71990625006398
TCGA-CN-4731-01	G1(n=504)	1.07908792144234
TCGA-CV-7178-01	G1(n=504)	2.32636476664075
TCGA-F7-A623-01	G1(n=504)	1.62900683342718
TCGA-CQ-5332-01	G1(n=504)	2.23066415929999
TCGA-CQ-7069-01	G1(n=504)	3.19580427446557
TCGA-D6-6825-01	G1(n=504)	4.8361513717431
TCGA-P3-A6SX-01	G1(n=504)	1.03033607837096
TCGA-CV-7432-01	G1(n=504)	2.84036251865844
TCGA-KU-A6H8-01	G1(n=504)	1.8743248411981
TCGA-CQ-5326-01	G1(n=504)	3.75133517118188
TCGA-CN-A6V6-01	G1(n=504)	4.31551551194409
TCGA-DQ-5625-01	G1(n=504)	5.95616819668582
TCGA-CV-5977-01	G1(n=504)	3.85528212501032
TCGA-UF-A7JD-01	G1(n=504)	2.6920254015694
TCGA-CR-7385-01	G1(n=504)	3.72958539794121
TCGA-CQ-7071-01	G1(n=504)	3.45748923104651
TCGA-T2-A6X0-01	G1(n=504)	5.934285312177
TCGA-CR-7367-01	G1(n=504)	2.71900815936614
TCGA-CV-A465-01	G1(n=504)	1.14756720709463
TCGA-BA-5557-01	G1(n=504)	3.9220265419813
TCGA-CN-6016-01	G1(n=504)	2.96561807661961
TCGA-F7-7848-01	G1(n=504)	1.98768467756676
TCGA-CN-6017-01	G1(n=504)	4.74319718254003
TCGA-QK-A8Z8-01	G1(n=504)	1.78370808256598
TCGA-MT-A51W-01	G1(n=504)	3.8885094768387
TCGA-CV-6940-01	G1(n=504)	2.31802755016881
TCGA-CV-7440-01	G1(n=504)	3.1541781192152
TCGA-UF-A7JS-01	G1(n=504)	1.3648525400612
TCGA-CV-A45R-01	G1(n=504)	5.16816062905611
TCGA-MT-A67A-01	G1(n=504)	2.28187625804191
TCGA-CV-7414-01	G1(n=504)	3.31568215133792
TCGA-CR-7374-01	G1(n=504)	1.71593728753642
TCGA-CV-6941-01	G1(n=504)	2.45341222109807
TCGA-CN-6013-01	G1(n=504)	5.2245072526246
TCGA-QK-A6VC-01	G1(n=504)	3.21421808003414
TCGA-QK-A8Z9-01	G1(n=504)	2.96510086244356
TCGA-QK-A6VB-01	G1(n=504)	0.83220140590282
TCGA-D6-6827-01	G1(n=504)	1.85531202945426
TCGA-CR-7382-01	G1(n=504)	6.37186374782409
TCGA-P3-A5QA-01	G1(n=504)	6.30298430681252
TCGA-CV-5979-01	G1(n=504)	1.3256166748216
TCGA-CV-A6JE-01	G1(n=504)	3.30110471653077
TCGA-CN-6996-01	G1(n=504)	5.66332469250138
TCGA-4P-AA8J-01	G1(n=504)	2.82495110551803
TCGA-TN-A7HL-01	G1(n=504)	5.10135172468558
TCGA-CN-A63W-01	G1(n=504)	1.65882842434365
TCGA-CN-4730-01	G1(n=504)	0.820240243734853
TCGA-CR-5248-01	G1(n=504)	3.37974570930795
TCGA-CV-6936-01	G1(n=504)	2.40767905430207
TCGA-DQ-5630-01	G1(n=504)	4.31705800187596
TCGA-CR-7393-01	G1(n=504)	2.63747113988476
TCGA-CV-6951-01	G1(n=504)	2.33081651322948
TCGA-CV-7103-01	G1(n=504)	2.23069489712192
TCGA-D6-A6ES-01	G1(n=504)	0.435308552262582
TCGA-CQ-A4CG-01	G1(n=504)	4.10863317752516
TCGA-CQ-6220-01	G1(n=504)	3.25794595398279
TCGA-BA-4078-01	G1(n=504)	4.46166606470198
TCGA-CV-5973-01	G1(n=504)	1.7808140092968
TCGA-CV-5440-01	G1(n=504)	3.1390601385565
TCGA-CR-7365-01	G1(n=504)	1.46560884839559
TCGA-IQ-A61J-01	G1(n=504)	3.52905880241669
TCGA-BB-4224-01	G1(n=504)	1.69857410651016
TCGA-TN-A7HJ-01	G1(n=504)	1.53431066500972
TCGA-BB-4228-01	G1(n=504)	3.25838324168151
TCGA-BB-A5HU-01	G1(n=504)	2.44108503676099
TCGA-BA-A6DA-01	G1(n=504)	1.40713517469037
TCGA-IQ-7631-01	G1(n=504)	0.512479746919632
TCGA-BB-A6UO-01	G1(n=504)	4.42698256851382
TCGA-CR-6488-01	G1(n=504)	3.22848009832992
TCGA-T3-A92M-01	G1(n=504)	3.23604864390761
TCGA-H7-7774-01	G1(n=504)	2.64641614360063
TCGA-CQ-6227-01	G1(n=504)	2.65471048828597
TCGA-D6-A4ZB-01	G1(n=504)	1.81212851945127
TCGA-P3-A5QF-01	G1(n=504)	2.66963910041792
TCGA-D6-6516-01	G1(n=504)	4.10391721075207
TCGA-CN-5356-01	G1(n=504)	1.87168596830359
TCGA-QK-A6IH-01	G1(n=504)	0.917622701726283
TCGA-CV-7099-01	G1(n=504)	4.96540567180718
TCGA-CV-7434-01	G1(n=504)	6.24997999489761
TCGA-CR-5249-01	G1(n=504)	4.26685398979542
TCGA-C9-A480-01	G1(n=504)	3.44521022777666
TCGA-CQ-7063-01	G1(n=504)	6.2954034512953
TCGA-CR-6472-01	G1(n=504)	1.63964893307252
TCGA-CV-7090-01	G1(n=504)	3.50306882008757
TCGA-CN-A641-01	G1(n=504)	1.31463852669988
TCGA-QK-A6IF-01	G1(n=504)	3.14973086369433
TCGA-CV-6961-01	G1(n=504)	3.15474521314528
TCGA-CN-4741-01	G1(n=504)	2.5566501253892
TCGA-T2-A6WZ-01	G1(n=504)	1.92504996472736
TCGA-CV-7097-01	G1(n=504)	3.83831647833813
TCGA-HL-7533-01	G1(n=504)	6.98169741825672
TCGA-CV-A464-01	G1(n=504)	2.40122086216022
TCGA-HD-8224-01	G1(n=504)	3.96016878835119
TCGA-P3-A6T4-01	G1(n=504)	2.91513842592446
TCGA-D6-A6EO-01	G1(n=504)	1.35991468126395
TCGA-BB-A6UM-01	G1(n=504)	4.9527482349962
TCGA-BB-A5HY-01	G1(n=504)	2.33845294035505
TCGA-CN-5361-01	G1(n=504)	3.2495515292418
TCGA-CN-4723-01	G1(n=504)	3.28883101544309
TCGA-CN-A6V1-01	G1(n=504)	3.2400547735455
TCGA-CR-7372-01	G1(n=504)	1.71791216964443
TCGA-CQ-5323-01	G1(n=504)	3.31633403357513
TCGA-QK-A6II-01	G1(n=504)	3.54196081158699
TCGA-BA-6870-01	G1(n=504)	1.36412414672062
TCGA-CQ-6222-01	G1(n=504)	4.76818432477693
TCGA-CQ-A4CD-01	G1(n=504)	3.31899644732431
TCGA-F7-A624-01	G1(n=504)	6.04764526079812
TCGA-BA-A4IF-01	G1(n=504)	1.35614381022528
TCGA-CV-A6JD-01	G1(n=504)	5.51181905573701
TCGA-F7-A620-01	G1(n=504)	4.90645772216199
TCGA-BB-4223-01	G1(n=504)	3.11731271106897
TCGA-HD-7831-01	G1(n=504)	3.6504773698971
TCGA-CV-A6JO-01	G1(n=504)	5.56869795070179
TCGA-CR-7376-01	G1(n=504)	4.98710708380149
TCGA-P3-A6T3-01	G1(n=504)	2.41107366438429
TCGA-CV-7433-01	G1(n=504)	3.80591150518794
TCGA-CV-7263-01	G1(n=504)	2.01414101542524
TCGA-CN-6992-01	G1(n=504)	4.00882747911235
TCGA-CV-7427-01	G1(n=504)	6.330493864515
TCGA-CN-A6V7-01	G1(n=504)	2.59385569850184
TCGA-CV-6939-01	G1(n=504)	4.7202510997416
TCGA-CV-7422-01	G1(n=504)	5.85946521232851
TCGA-CV-5970-01	G1(n=504)	2.7788393546815
TCGA-CR-7364-01	G1(n=504)	2.89289612362621
TCGA-CV-5431-01	G1(n=504)	3.68448214423812
TCGA-QK-A6IJ-01	G1(n=504)	1.69835184910483
TCGA-QK-AA3K-01	G1(n=504)	2.40849448946944
TCGA-CN-4728-01	G1(n=504)	3.9086688231439
TCGA-UF-A7JV-01	G1(n=504)	6.79129054350672
TCGA-UP-A6WW-01	G1(n=504)	2.64286327398438
TCGA-CQ-A4CI-01	G1(n=504)	4.34325146263827
TCGA-C9-A47Z-01	G1(n=504)	6.15163561025315
TCGA-CV-6960-01	G1(n=504)	1.22928027905873
TCGA-D6-8569-01	G1(n=504)	3.40949955849858
TCGA-CQ-6224-01	G1(n=504)	3.08854869701024
TCGA-CV-A6K2-01	G1(n=504)	4.52991462498338
TCGA-CV-6433-01	G1(n=504)	2.58902037958596
TCGA-CR-6482-01	G1(n=504)	2.91257322567485
TCGA-DQ-7588-01	G1(n=504)	1.33038629890637
TCGA-CV-A45X-01	G1(n=504)	1.17274351676019
TCGA-D6-A74Q-01	G1(n=504)	2.68659016758531
TCGA-CR-6480-01	G1(n=504)	3.43033880426815
TCGA-QK-A6IG-01	G1(n=504)	4.81105994774008
TCGA-T2-A6WX-01	G1(n=504)	5.55713434277504
TCGA-CV-6952-01	G1(n=504)	4.3684959850155
TCGA-CR-7392-01	G1(n=504)	3.96628279393078
TCGA-IQ-A61H-01	G1(n=504)	5.9584668761473
TCGA-HD-A6HZ-01	G1(n=504)	3.61482761033223
TCGA-CV-A45Q-01	G1(n=504)	3.42005115954217
TCGA-CQ-7065-01	G1(n=504)	1.17229548475702
TCGA-D6-6515-01	G1(n=504)	5.5641311941334
TCGA-F7-A622-01	G1(n=504)	1.02147972741045
TCGA-CV-6943-01	G1(n=504)	5.29890021061123
TCGA-CV-7183-01	G1(n=504)	1.27405288407826
TCGA-CV-7407-01	G1(n=504)	4.70972073297194
TCGA-CN-6988-01	G1(n=504)	1.73331095063681
TCGA-CV-7238-01	G1(n=504)	2.80778766566158
TCGA-BA-A6DD-01	G1(n=504)	2.40699917274447
TCGA-P3-A6T2-01	G1(n=504)	3.75375427443557
TCGA-CV-7261-01	G1(n=504)	3.46842691882348
TCGA-CV-7415-01	G1(n=504)	5.42603658953791
TCGA-CN-5366-01	G1(n=504)	3.87537707425151
TCGA-CQ-7072-01	G1(n=504)	1.85567083444037
TCGA-CV-7411-01	G1(n=504)	2.08997264353895
TCGA-CN-5355-01	G1(n=504)	2.9491240098938
TCGA-CN-6022-01	G1(n=504)	2.96382550689507
TCGA-H7-A6C4-01	G1(n=504)	4.56124669743702
TCGA-BA-A6DB-01	G1(n=504)	3.01265805704392
TCGA-CV-7101-01	G1(n=504)	3.03571187625865
TCGA-CQ-6225-01	G1(n=504)	0.487177608389148
TCGA-BA-5558-01	G1(n=504)	2.82552107520564
TCGA-CN-4729-01	G1(n=504)	2.84763618770299
TCGA-CV-5971-01	G1(n=504)	3.27719625519553
TCGA-BA-A6DJ-01	G1(n=504)	5.23721187319126
TCGA-CQ-A4C7-01	G1(n=504)	4.61843249003419
TCGA-CV-7095-01	G1(n=504)	2.79678461954185
TCGA-D6-6824-01	G1(n=504)	3.1233185570984
TCGA-CV-A6JT-01	G1(n=504)	3.45996925023651
TCGA-CN-6010-01	G1(n=504)	4.94183404967146
TCGA-P3-A5Q5-01	G1(n=504)	2.98979297778251
TCGA-D6-A6EK-01	G1(n=504)	2.41794700409832
TCGA-BA-A4IG-01	G1(n=504)	2.60869098413692
TCGA-WA-A7GZ-01	G1(n=504)	1.47907531307151
TCGA-CR-7368-01	G1(n=504)	2.39761131981224
TCGA-CN-A49B-01	G1(n=504)	4.3358190796046
TCGA-P3-A6SW-01	G1(n=504)	5.3803519659451
TCGA-BA-6873-01	G1(n=504)	4.4098660985993
TCGA-UF-A7JK-01	G1(n=504)	1.89079686610273
TCGA-CQ-A4C9-01	G1(n=504)	3.47070604809541
TCGA-CN-4739-01	G1(n=504)	2.03474394932473
TCGA-CN-4735-01	G1(n=504)	3.44002198427418
TCGA-CV-7091-01	G1(n=504)	3.47771617879373
TCGA-CV-A45Y-01	G1(n=504)	4.26504676353023
TCGA-CV-7243-01	G1(n=504)	0.887837171086741
TCGA-CN-6011-01	G1(n=504)	5.39522735610664
TCGA-CQ-5325-01	G1(n=504)	6.36802271744884
TCGA-CN-A49C-01	G1(n=504)	3.71616782979715
TCGA-DQ-7591-01	G1(n=504)	2.69434534956372
TCGA-UF-A71D-01	G1(n=504)	1.82301559999362
TCGA-CV-7242-01	G1(n=504)	2.2537170339362
TCGA-CN-6023-01	G1(n=504)	5.75676712406263
TCGA-DQ-5629-01	G1(n=504)	2.61508666217629
TCGA-UF-A7JT-01	G1(n=504)	5.54317414883085
TCGA-BA-A6DE-01	G1(n=504)	2.83363900870948
TCGA-CV-6937-01	G1(n=504)	0.831471932847698
TCGA-CN-5369-01	G1(n=504)	5.030150652772
TCGA-CN-6024-01	G1(n=504)	4.18048207438388
TCGA-CV-6934-01	G1(n=504)	3.4950043453744
TCGA-F7-8298-01	G1(n=504)	4.78227750019497
TCGA-CV-A468-01	G1(n=504)	3.61085358241691
TCGA-CV-7424-01	G1(n=504)	4.06372726739535
TCGA-CN-5374-01	G1(n=504)	2.59695898838918
TCGA-BA-5152-01	G1(n=504)	3.53550556727568
TCGA-UF-A7J9-01	G1(n=504)	4.25725959743359
TCGA-CR-7377-01	G1(n=504)	4.03703951926518
TCGA-CV-A460-01	G1(n=504)	3.38835487954821
TCGA-CX-7082-01	G1(n=504)	2.62382005074152
TCGA-RS-A6TP-01	G1(n=504)	4.34521893740405
TCGA-CR-6474-01	G1(n=504)	3.72824706552355
TCGA-IQ-A6SG-01	G1(n=504)	0.887837171086741
TCGA-CR-7389-01	G1(n=504)	2.06829246200101
TCGA-CN-A63U-01	G1(n=504)	2.21241369992289
TCGA-P3-A6T0-01	G1(n=504)	2.76733698899696
TCGA-CR-7383-01	G1(n=504)	2.59817461214801
TCGA-UF-A7JA-01	G1(n=504)	1.86425549141874
TCGA-CV-5435-01	G1(n=504)	3.96513781246318
TCGA-CN-6012-01	G1(n=504)	3.23118661322786
TCGA-KU-A66T-01	G1(n=504)	1.9728396727592
TCGA-CV-7252-01	G1(n=504)	3.30814240972028
TCGA-MZ-A5BI-01	G1(n=504)	5.01223790624196
TCGA-QK-A8ZA-01	G1(n=504)	5.72604100526319
TCGA-HD-A4C1-01	G1(n=504)	4.19669359061232
TCGA-CN-6994-01	G1(n=504)	2.62089133815222
TCGA-P3-A6T6-01	G1(n=504)	1.17338332121472
TCGA-CR-6473-01	G1(n=504)	3.14945448689039
TCGA-CV-7255-01	G1(n=504)	2.62119620141674
TCGA-BA-A8YP-01	G1(n=504)	1.98429768322323
TCGA-CV-6961-11	Normal(n=44)	2.67443805277673
TCGA-CV-6936-11	Normal(n=44)	2.14182512970003
TCGA-CV-7425-11	Normal(n=44)	3.36373178254445
TCGA-CV-6959-11	Normal(n=44)	3.313405497335
TCGA-CV-6955-11	Normal(n=44)	4.13719199914349
TCGA-CV-7242-11	Normal(n=44)	1.95601946907136
TCGA-CV-7178-11	Normal(n=44)	1.03365205249
TCGA-CV-6960-11	Normal(n=44)	2.41248347304188
TCGA-WA-A7GZ-11	Normal(n=44)	1.83013360685325
TCGA-CV-6938-11	Normal(n=44)	2.1641748371336
TCGA-CV-7437-11	Normal(n=44)	1.6153692111472
TCGA-H7-A6C4-11	Normal(n=44)	1.87042390585819
TCGA-CV-7432-11	Normal(n=44)	1.30205578809862
TCGA-CV-6956-11	Normal(n=44)	3.79823719219868
TCGA-CV-7097-11	Normal(n=44)	2.41532600943697
TCGA-HD-8635-11	Normal(n=44)	4.09295160099135
TCGA-CV-7183-11	Normal(n=44)	1.10822334117387
TCGA-CV-7250-11	Normal(n=44)	4.08885394674673
TCGA-HD-A6HZ-11	Normal(n=44)	1.02048442206508
TCGA-CV-6962-11	Normal(n=44)	1.53091972422148
TCGA-CV-7235-11	Normal(n=44)	1.84060422335409
TCGA-H7-A6C5-11	Normal(n=44)	1.7365182893677
TCGA-CV-7177-11	Normal(n=44)	3.20105353015491
TCGA-CV-7416-11	Normal(n=44)	2.21403152464067
TCGA-CV-7406-11	Normal(n=44)	2.37873355926538
TCGA-CV-6934-11	Normal(n=44)	2.41180585237012
TCGA-CV-7238-11	Normal(n=44)	2.01991536770769
TCGA-CV-6933-11	Normal(n=44)	1.254654506772
TCGA-CV-7434-11	Normal(n=44)	2.07141945648989
TCGA-CV-6943-11	Normal(n=44)	2.97531835731646
TCGA-CV-7255-11	Normal(n=44)	2.3062039006979
TCGA-CV-7423-11	Normal(n=44)	2.29275230617147
TCGA-CV-6939-11	Normal(n=44)	1.49185309632967
TCGA-HD-A6I0-11	Normal(n=44)	2.95819308430915
TCGA-CV-7252-11	Normal(n=44)	2.83315321872269
TCGA-CV-7438-11	Normal(n=44)	1.82846910688173
TCGA-CV-7091-11	Normal(n=44)	2.90083783306135
TCGA-CV-7103-11	Normal(n=44)	2.92941228790125
TCGA-CV-7245-11	Normal(n=44)	2.1756204049951
TCGA-CV-7440-11	Normal(n=44)	1.88682324832402
TCGA-CV-7261-11	Normal(n=44)	1.07347750967897
TCGA-CV-6935-11	Normal(n=44)	1.81467346256818
TCGA-CV-7101-11	Normal(n=44)	1.65882842434365
TCGA-CV-7424-11	Normal(n=44)	1.91330113396293
