# Supplementary material for: Ferroptosis-related gene ATG5 is a novel prognostic biomarker in nasopharyngeal carcinoma and head and neck squamous cell carcinoma
Source: Front Bioeng Biotechnol. 2022 Sep 15;10:1006535. doi: 10.3389/fbioe.2022.1006535 (PMC9520473; doi:10.3389/fbioe.2022.1006535)
Supplement: Supplementary file 5 [file DataSheet2.ZIP › Source data/Fig.2/PD-L1(CD274) in two clusters.csv]

rownames(datas)	Type	values	times	status
TCGA-CV-A463-01	G1(n=475)	1.98046407610613	NA	NA
TCGA-CV-7102-01	G1(n=475)	1.85563097162615	NA	NA
TCGA-BA-A6DL-01	G1(n=475)	1.65140765558925	NA	NA
TCGA-CR-6471-01	G1(n=475)	4.34568023078636	NA	NA
TCGA-CQ-A4CE-01	G1(n=475)	3.7644417030685	NA	NA
TCGA-CQ-5333-01	G1(n=475)	4.32091063618719	NA	NA
TCGA-DQ-7592-01	G1(n=475)	2.30103153120334	NA	NA
TCGA-UF-A71E-01	G1(n=475)	3.48426705261196	NA	NA
TCGA-CV-7416-01	G1(n=475)	2.9444461883277	NA	NA
TCGA-CN-4737-01	G1(n=475)	2.04701481951759	NA	NA
TCGA-IQ-A6SH-01	G1(n=475)	2.64510214011698	NA	NA
TCGA-CV-6938-01	G1(n=475)	6.14816741827553	NA	NA
TCGA-CR-7401-01	G1(n=475)	2.0348495729169	NA	NA
TCGA-UF-A71B-01	G1(n=475)	1.71979675673579	NA	NA
TCGA-CR-7402-01	G1(n=475)	1.91949263961464	NA	NA
TCGA-IQ-A61O-01	G1(n=475)	3.56994064890061	NA	NA
TCGA-IQ-7630-01	G1(n=475)	3.33962200343082	NA	NA
TCGA-CQ-A4CB-01	G1(n=475)	3.54742515060513	NA	NA
TCGA-MT-A67F-01	G1(n=475)	6.82968341714698	NA	NA
TCGA-HD-7832-01	G1(n=475)	4.38972511407903	NA	NA
TCGA-QK-A8Z7-01	G1(n=475)	0.669117498193594	NA	NA
TCGA-BA-4075-01	G1(n=475)	4.1345659622352	NA	NA
TCGA-CN-4740-01	G1(n=475)	3.21723071622067	NA	NA
TCGA-H7-8502-01	G1(n=475)	2.75834582193588	NA	NA
TCGA-CV-5966-01	G1(n=475)	5.32859594714832	NA	NA
TCGA-BA-5151-01	G1(n=475)	3.40604679997097	NA	NA
TCGA-CV-7410-01	G1(n=475)	4.1940397602013	NA	NA
TCGA-KU-A6H7-06	G1(n=475)	3.96002974278877	NA	NA
TCGA-CN-5360-01	G1(n=475)	4.78696221641434	NA	NA
TCGA-DQ-5631-01	G1(n=475)	2.58272458857747	NA	NA
TCGA-QK-A6V9-01	G1(n=475)	4.00934717225925	NA	NA
TCGA-CV-5430-01	G1(n=475)	2.21620650465422	NA	NA
TCGA-CN-A497-01	G1(n=475)	2.87428549049804	NA	NA
TCGA-CV-7177-01	G1(n=475)	1.26255342731929	NA	NA
TCGA-CR-7386-01	G1(n=475)	3.45876257764685	NA	NA
TCGA-BA-5153-01	G1(n=475)	2.80758161346731	NA	NA
TCGA-CV-7235-01	G1(n=475)	2.89799546429458	NA	NA
TCGA-BA-5556-01	G1(n=475)	5.01048446772261	NA	NA
TCGA-CN-4742-01	G1(n=475)	2.50693193604357	NA	NA
TCGA-HD-8314-01	G1(n=475)	2.33691175181291	NA	NA
TCGA-HD-7754-01	G1(n=475)	1.92531587479002	NA	NA
TCGA-P3-A6T8-01	G1(n=475)	2.39646093260598	NA	NA
TCGA-CQ-6223-01	G1(n=475)	3.18219966334734	NA	NA
TCGA-CV-5444-01	G1(n=475)	3.53171830997632	NA	NA
TCGA-CN-4726-01	G1(n=475)	2.492673596144	NA	NA
TCGA-CN-4725-01	G1(n=475)	2.08358782455645	NA	NA
TCGA-CV-A461-01	G1(n=475)	3.60973132673898	NA	NA
TCGA-P3-A6T5-01	G1(n=475)	3.01465879837298	NA	NA
TCGA-HD-7753-01	G1(n=475)	3.78533083525673	NA	NA
TCGA-CX-7086-01	G1(n=475)	2.57000138909575	NA	NA
TCGA-CV-7568-01	G1(n=475)	4.27674230487367	NA	NA
TCGA-CN-5365-01	G1(n=475)	3.82215907435155	NA	NA
TCGA-CV-7430-01	G1(n=475)	1.39412995747549	NA	NA
TCGA-CN-5363-01	G1(n=475)	5.24592913637513	NA	NA
TCGA-BA-5559-01	G1(n=475)	4.89058288133309	NA	NA
TCGA-CV-7236-01	G1(n=475)	2.81866653193404	NA	NA
TCGA-CV-7248-01	G1(n=475)	2.23994788405846	NA	NA
TCGA-F7-A50I-01	G1(n=475)	4.44487905641556	NA	NA
TCGA-CV-6955-01	G1(n=475)	3.69193609825517	NA	NA
TCGA-UF-A71A-01	G1(n=475)	3.65148802249576	NA	NA
TCGA-HD-8635-01	G1(n=475)	3.36065924732021	NA	NA
TCGA-UF-A7JH-01	G1(n=475)	2.20342044182815	NA	NA
TCGA-CV-6962-01	G1(n=475)	1.79501881285923	NA	NA
TCGA-CN-4736-01	G1(n=475)	4.96972610833476	NA	NA
TCGA-D6-6517-01	G1(n=475)	3.30258226576763	NA	NA
TCGA-CQ-A4C6-01	G1(n=475)	5.48159279872583	NA	NA
TCGA-CR-6491-01	G1(n=475)	1.16542962042419	NA	NA
TCGA-CQ-5330-01	G1(n=475)	4.82242424377525	NA	NA
TCGA-CV-A6JY-01	G1(n=475)	1.02602097071437	NA	NA
TCGA-CV-7180-01	G1(n=475)	1.37912186515204	NA	NA
TCGA-CQ-5334-01	G1(n=475)	4.63586464935635	NA	NA
TCGA-CN-5367-01	G1(n=475)	1.23431736981616	NA	NA
TCGA-CR-6484-01	G1(n=475)	4.51616016587714	NA	NA
TCGA-CR-6470-01	G1(n=475)	4.53311477225374	NA	NA
TCGA-CV-7429-01	G1(n=475)	3.78823675591176	NA	NA
TCGA-CR-7388-01	G1(n=475)	2.68862798348685	NA	NA
TCGA-QK-A8ZB-01	G1(n=475)	1.26705631817869	NA	NA
TCGA-CV-7425-01	G1(n=475)	5.4930612481643	NA	NA
TCGA-BA-5555-01	G1(n=475)	1.9900109020609	NA	NA
TCGA-CN-6995-01	G1(n=475)	4.04155840584737	NA	NA
TCGA-CN-6020-01	G1(n=475)	3.08943035342651	NA	NA
TCGA-CQ-6218-01	G1(n=475)	2.82802220679368	NA	NA
TCGA-CR-6467-01	G1(n=475)	3.30063626626934	NA	NA
TCGA-CV-6933-01	G1(n=475)	2.86469130905699	NA	NA
TCGA-CV-6945-01	G1(n=475)	0.919683313397464	NA	NA
TCGA-CV-6954-01	G1(n=475)	2.55990779759855	NA	NA
TCGA-UF-A719-01	G1(n=475)	2.73055301122294	NA	NA
TCGA-CN-5370-01	G1(n=475)	5.90907222375448	NA	NA
TCGA-CQ-6221-01	G1(n=475)	1.26405595306581	NA	NA
TCGA-CV-7089-01	G1(n=475)	4.02541865938807	NA	NA
TCGA-CV-7421-01	G1(n=475)	2.93481840747871	NA	NA
TCGA-IQ-A61E-01	G1(n=475)	4.16755864494196	NA	NA
TCGA-F7-8489-01	G1(n=475)	5.06236352270694	NA	NA
TCGA-CN-A498-01	G1(n=475)	3.71136274532588	NA	NA
TCGA-CR-7369-01	G1(n=475)	3.87964695957939	NA	NA
TCGA-BA-6868-01	G1(n=475)	1.09990111000794	NA	NA
TCGA-CV-A45Z-01	G1(n=475)	3.79664966355774	NA	NA
TCGA-CV-5432-01	G1(n=475)	0.963474123974886	NA	NA
TCGA-RS-A6TO-01	G1(n=475)	4.09573879816939	NA	NA
TCGA-BA-A6DG-01	G1(n=475)	4.58458975635404	NA	NA
TCGA-CR-7380-01	G1(n=475)	2.94833919513333	NA	NA
TCGA-T3-A92N-01	G1(n=475)	4.97755927549209	NA	NA
TCGA-WA-A7H4-01	G1(n=475)	2.3811726047168	NA	NA
TCGA-KU-A66S-01	G1(n=475)	2.18830596568345	NA	NA
TCGA-CV-5439-01	G1(n=475)	3.18033884962473	NA	NA
TCGA-CQ-7068-01	G1(n=475)	6.63838667688289	NA	NA
TCGA-CV-5443-01	G1(n=475)	8.31098760647849	NA	NA
TCGA-CX-7219-01	G1(n=475)	3.587148930576	NA	NA
TCGA-CV-5978-01	G1(n=475)	4.88496416470878	NA	NA
TCGA-P3-A5QE-01	G1(n=475)	4.59813291653423	NA	NA
TCGA-CR-5250-01	G1(n=475)	3.00728521845537	NA	NA
TCGA-P3-A6T7-01	G1(n=475)	4.14705428648474	NA	NA
TCGA-CN-A6UY-01	G1(n=475)	3.93834225633841	NA	NA
TCGA-P3-A5Q6-01	G1(n=475)	1.79792604972588	NA	NA
TCGA-QK-A652-01	G1(n=475)	3.59512169199617	NA	NA
TCGA-CV-6003-01	G1(n=475)	3.09141211259535	NA	NA
TCGA-CN-A49A-01	G1(n=475)	2.73094422108879	NA	NA
TCGA-D6-A4Z9-01	G1(n=475)	3.27353080891185	NA	NA
TCGA-H7-8501-01	G1(n=475)	5.42055314053415	NA	NA
TCGA-QK-AA3J-01	G1(n=475)	1.75013481865832	NA	NA
TCGA-CN-4722-01	G1(n=475)	1.18262874126865	NA	NA
TCGA-CR-7390-01	G1(n=475)	1.67816207073505	NA	NA
TCGA-CV-7437-01	G1(n=475)	2.15662313235589	NA	NA
TCGA-CV-A6JZ-01	G1(n=475)	4.46764467348583	NA	NA
TCGA-CN-5373-01	G1(n=475)	5.9620052492989	NA	NA
TCGA-CR-7391-01	G1(n=475)	2.7360203193031	NA	NA
TCGA-BA-6869-01	G1(n=475)	2.16030710610442	NA	NA
TCGA-CV-A6K0-01	G1(n=475)	4.93263760489585	NA	NA
TCGA-CN-A63T-01	G1(n=475)	2.87465927882029	NA	NA
TCGA-UF-A7JF-01	G1(n=475)	0.929639525720885	NA	NA
TCGA-BB-8596-01	G1(n=475)	3.42242140004691	NA	NA
TCGA-CV-A45T-01	G1(n=475)	4.29659689785796	NA	NA
TCGA-D6-6826-01	G1(n=475)	3.22315993700161	NA	NA
TCGA-CR-6493-01	G1(n=475)	3.84415462652794	NA	NA
TCGA-CX-A4AQ-01	G1(n=475)	1.44599149091444	NA	NA
TCGA-CV-6942-01	G1(n=475)	5.29858500602712	NA	NA
TCGA-CQ-6228-01	G1(n=475)	1.79281371554115	NA	NA
TCGA-HD-A634-01	G1(n=475)	0.940730560184862	NA	NA
TCGA-CQ-6219-01	G1(n=475)	4.57715688082802	NA	NA
TCGA-F7-A50G-01	G1(n=475)	5.40501208291259	NA	NA
TCGA-CQ-A4CA-01	G1(n=475)	3.09007430024585	NA	NA
TCGA-F7-A61W-01	G1(n=475)	3.03727678367709	NA	NA
TCGA-CV-6950-01	G1(n=475)	5.19488683883628	NA	NA
TCGA-CV-6441-01	G1(n=475)	1.4494293141032	NA	NA
TCGA-BB-A5HZ-01	G1(n=475)	2.78041509486169	NA	NA
TCGA-CN-A6V3-01	G1(n=475)	3.67062509364986	NA	NA
TCGA-CQ-5324-01	G1(n=475)	3.23448599222918	NA	NA
TCGA-CX-7085-01	G1(n=475)	4.48836718426985	NA	NA
TCGA-BA-A4II-01	G1(n=475)	1.95084163754915	NA	NA
TCGA-HD-7229-01	G1(n=475)	5.52052282506697	NA	NA
TCGA-CR-7397-01	G1(n=475)	2.1516964881709	NA	NA
TCGA-CV-7250-01	G1(n=475)	2.94919873189515	NA	NA
TCGA-UF-A71A-06	G1(n=475)	3.18835344592461	NA	NA
TCGA-D6-8568-01	G1(n=475)	3.27768725373424	NA	NA
TCGA-CR-6478-01	G1(n=475)	6.29798922790209	NA	NA
TCGA-CV-A45O-01	G1(n=475)	4.42313440342458	NA	NA
TCGA-CN-6021-01	G1(n=475)	1.33032892730233	NA	NA
TCGA-T2-A6X2-01	G1(n=475)	3.29654550819512	NA	NA
TCGA-CQ-5329-01	G1(n=475)	2.7135638549938	NA	NA
TCGA-CN-6019-01	G1(n=475)	3.07724299893246	NA	NA
TCGA-CV-A45V-01	G1(n=475)	3.75423547041561	NA	NA
TCGA-CR-6477-01	G1(n=475)	2.96378852324922	NA	NA
TCGA-CR-6487-01	G1(n=475)	5.29936556124353	NA	NA
TCGA-CQ-5327-01	G1(n=475)	3.70211449145074	NA	NA
TCGA-CR-5243-01	G1(n=475)	3.40198536304195	NA	NA
TCGA-BB-4225-01	G1(n=475)	2.94686183818013	NA	NA
TCGA-CV-6948-01	G1(n=475)	2.5210004679053	NA	NA
TCGA-UF-A7JC-01	G1(n=475)	3.35642555908681	NA	NA
TCGA-CV-5976-01	G1(n=475)	2.52531721225445	NA	NA
TCGA-MZ-A6I9-01	G1(n=475)	1.16452886088137	NA	NA
TCGA-BA-4077-01	G1(n=475)	4.61992942411608	NA	NA
TCGA-CR-7371-01	G1(n=475)	2.95289264215304	NA	NA
TCGA-CQ-A4CH-01	G1(n=475)	3.45325416949395	NA	NA
TCGA-BA-4074-01	G1(n=475)	2.18554943462957	NA	NA
TCGA-QK-A64Z-01	G1(n=475)	3.25349013444359	NA	NA
TCGA-CN-6989-01	G1(n=475)	4.0135069245963	NA	NA
TCGA-CR-7399-01	G1(n=475)	5.92862851626748	NA	NA
TCGA-CN-5359-01	G1(n=475)	3.65600432879095	NA	NA
TCGA-CV-6953-01	G1(n=475)	2.36168415297103	NA	NA
TCGA-CR-6481-01	G1(n=475)	3.81023743059073	NA	NA
TCGA-BB-4227-01	G1(n=475)	2.09659920721425	NA	NA
TCGA-IQ-A61G-01	G1(n=475)	1.38653507018475	NA	NA
TCGA-CV-7413-01	G1(n=475)	2.71094415457587	NA	NA
TCGA-CQ-6229-01	G1(n=475)	3.68914258048432	NA	NA
TCGA-CV-7423-01	G1(n=475)	2.0257021313361	NA	NA
TCGA-CV-7253-01	G1(n=475)	1.35208051372986	NA	NA
TCGA-BA-A4IH-01	G1(n=475)	3.21964869339102	NA	NA
TCGA-BA-4076-01	G1(n=475)	2.09983379972072	NA	NA
TCGA-BA-6872-01	G1(n=475)	2.85125931635323	NA	NA
TCGA-CN-4738-01	G1(n=475)	3.47337131403391	NA	NA
TCGA-HD-A633-01	G1(n=475)	1.61348450525077	NA	NA
TCGA-CN-4727-01	G1(n=475)	2.26825471924514	NA	NA
TCGA-CN-6997-01	G1(n=475)	1.37038750428209	NA	NA
TCGA-CV-A45W-01	G1(n=475)	5.03293835081446	NA	NA
TCGA-CR-7370-01	G1(n=475)	6.5140843770902	NA	NA
TCGA-CR-5247-01	G1(n=475)	0.863304159342798	NA	NA
TCGA-KU-A6H7-01	G1(n=475)	5.614703955552	NA	NA
TCGA-CN-A63V-01	G1(n=475)	2.64625483919945	NA	NA
TCGA-CV-7418-01	G1(n=475)	2.53794209074945	NA	NA
TCGA-CR-7398-01	G1(n=475)	2.11912373333747	NA	NA
TCGA-MT-A51X-01	G1(n=475)	1.77264580309269	NA	NA
TCGA-DQ-5624-01	G1(n=475)	3.60547062851413	NA	NA
TCGA-CR-7373-01	G1(n=475)	5.20531039715577	NA	NA
TCGA-CR-7394-01	G1(n=475)	4.05530846886103	NA	NA
TCGA-CV-7428-01	G1(n=475)	4.29969158367457	NA	NA
TCGA-CV-7438-01	G1(n=475)	3.87422646243539	NA	NA
TCGA-CV-A45P-01	G1(n=475)	2.35879007970185	NA	NA
TCGA-CV-5434-01	G1(n=475)	5.40566907810666	NA	NA
TCGA-CV-5441-01	G1(n=475)	3.48269342376915	NA	NA
TCGA-CR-7395-01	G1(n=475)	5.18320858826074	NA	NA
TCGA-IQ-7632-01	G1(n=475)	1.49564400231835	NA	NA
TCGA-CV-6935-01	G1(n=475)	2.63981097771678	NA	NA
TCGA-CV-7446-01	G1(n=475)	2.97131362406888	NA	NA
TCGA-CV-7435-01	G1(n=475)	3.0036022366802	NA	NA
TCGA-UF-A7JO-01	G1(n=475)	4.94611323202176	NA	NA
TCGA-CN-4734-01	G1(n=475)	4.70375410664777	NA	NA
TCGA-CR-7404-01	G1(n=475)	4.66497199943749	NA	NA
TCGA-HD-8634-01	G1(n=475)	4.2586772054529	NA	NA
TCGA-CR-6492-01	G1(n=475)	3.96725162467965	NA	NA
TCGA-CV-7406-01	G1(n=475)	2.18526397540827	NA	NA
TCGA-BA-6871-01	G1(n=475)	3.14010785930808	NA	NA
TCGA-CV-7247-01	G1(n=475)	1.86963455581339	NA	NA
TCGA-H7-A76A-01	G1(n=475)	2.7084079834836	NA	NA
TCGA-CN-A642-01	G1(n=475)	3.89119557122892	NA	NA
TCGA-CV-6959-01	G1(n=475)	4.0993709564643	NA	NA
TCGA-CV-7100-01	G1(n=475)	4.21570189074238	NA	NA
TCGA-F7-A61S-01	G1(n=475)	4.58987731640529	NA	NA
TCGA-MT-A67D-01	G1(n=475)	2.80782887256915	NA	NA
TCGA-CN-5364-01	G1(n=475)	3.12452665735752	NA	NA
TCGA-CQ-5331-01	G1(n=475)	4.70544162800493	NA	NA
TCGA-CN-6018-01	G1(n=475)	4.03663520111634	NA	NA
TCGA-CV-A45U-01	G1(n=475)	3.08185088906294	NA	NA
TCGA-MZ-A7D7-01	G1(n=475)	2.43082049651977	NA	NA
TCGA-UF-A718-01	G1(n=475)	2.94768485654573	NA	NA
TCGA-CV-6956-01	G1(n=475)	1.53146879941018	NA	NA
TCGA-CN-A499-01	G1(n=475)	6.02306457742789	NA	NA
TCGA-BB-8601-01	G1(n=475)	2.0907179597678	NA	NA
TCGA-CN-6998-01	G1(n=475)	4.98881191096124	NA	NA
TCGA-F7-A50J-01	G1(n=475)	3.77190670127495	NA	NA
TCGA-IQ-A61I-01	G1(n=475)	3.09649800925022	NA	NA
TCGA-CV-7104-01	G1(n=475)	4.92619397943868	NA	NA
TCGA-BA-A6DI-01	G1(n=475)	3.35897288711898	NA	NA
TCGA-CV-5442-01	G1(n=475)	2.78952060360031	NA	NA
TCGA-D6-6823-01	G1(n=475)	2.04250426312896	NA	NA
TCGA-F7-A61V-01	G1(n=475)	3.85090941093062	NA	NA
TCGA-CN-4733-01	G1(n=475)	3.90326005778302	NA	NA
TCGA-CR-7379-01	G1(n=475)	3.48747348646094	NA	NA
TCGA-CV-7245-01	G1(n=475)	1.44937648651423	NA	NA
TCGA-CV-7254-01	G1(n=475)	5.5725107596749	NA	NA
TCGA-UF-A7JJ-01	G1(n=475)	2.71806565833736	NA	NA
TCGA-CN-5358-01	G1(n=475)	3.36364769062174	NA	NA
TCGA-CV-5436-01	G1(n=475)	2.17919253938802	NA	NA
TCGA-BB-4217-01	G1(n=475)	2.71990625006398	NA	NA
TCGA-CN-4731-01	G1(n=475)	1.07908792144234	NA	NA
TCGA-CV-7178-01	G1(n=475)	2.32636476664075	NA	NA
TCGA-F7-A623-01	G1(n=475)	1.62900683342718	NA	NA
TCGA-CQ-5332-01	G1(n=475)	2.23066415929999	NA	NA
TCGA-CQ-7069-01	G1(n=475)	3.19580427446557	NA	NA
TCGA-D6-6825-01	G1(n=475)	4.8361513717431	NA	NA
TCGA-P3-A6SX-01	G1(n=475)	1.03033607837096	NA	NA
TCGA-CV-7432-01	G1(n=475)	2.84036251865844	NA	NA
TCGA-KU-A6H8-01	G1(n=475)	1.8743248411981	NA	NA
TCGA-CQ-5326-01	G1(n=475)	3.75133517118188	NA	NA
TCGA-CN-A6V6-01	G1(n=475)	4.31551551194409	NA	NA
TCGA-DQ-5625-01	G1(n=475)	5.95616819668582	NA	NA
TCGA-CV-5977-01	G1(n=475)	3.85528212501032	NA	NA
TCGA-UF-A7JD-01	G1(n=475)	2.6920254015694	NA	NA
TCGA-CR-7385-01	G1(n=475)	3.72958539794121	NA	NA
TCGA-CQ-7071-01	G1(n=475)	3.45748923104651	NA	NA
TCGA-T2-A6X0-01	G1(n=475)	5.934285312177	NA	NA
TCGA-CR-7367-01	G1(n=475)	2.71900815936614	NA	NA
TCGA-CV-A465-01	G1(n=475)	1.14756720709463	NA	NA
TCGA-BA-5557-01	G1(n=475)	3.9220265419813	NA	NA
TCGA-CN-6016-01	G1(n=475)	2.96561807661961	NA	NA
TCGA-F7-7848-01	G1(n=475)	1.98768467756676	NA	NA
TCGA-CN-6017-01	G1(n=475)	4.74319718254003	NA	NA
TCGA-QK-A8Z8-01	G1(n=475)	1.78370808256598	NA	NA
TCGA-MT-A51W-01	G1(n=475)	3.8885094768387	NA	NA
TCGA-CV-6940-01	G1(n=475)	2.31802755016881	NA	NA
TCGA-CV-7440-01	G1(n=475)	3.1541781192152	NA	NA
TCGA-CV-A45R-01	G1(n=475)	5.16816062905611	NA	NA
TCGA-CV-7414-01	G1(n=475)	3.31568215133792	NA	NA
TCGA-CR-7374-01	G1(n=475)	1.71593728753642	NA	NA
TCGA-CV-6941-01	G1(n=475)	2.45341222109807	NA	NA
TCGA-CN-6013-01	G1(n=475)	5.2245072526246	NA	NA
TCGA-QK-A6VC-01	G1(n=475)	3.21421808003414	NA	NA
TCGA-QK-A8Z9-01	G1(n=475)	2.96510086244356	NA	NA
TCGA-QK-A6VB-01	G1(n=475)	0.83220140590282	NA	NA
TCGA-D6-6827-01	G1(n=475)	1.85531202945426	NA	NA
TCGA-CR-7382-01	G1(n=475)	6.37186374782409	NA	NA
TCGA-P3-A5QA-01	G1(n=475)	6.30298430681252	NA	NA
TCGA-CV-5979-01	G1(n=475)	1.3256166748216	NA	NA
TCGA-CN-6996-01	G1(n=475)	5.66332469250138	NA	NA
TCGA-4P-AA8J-01	G1(n=475)	2.82495110551803	NA	NA
TCGA-TN-A7HL-01	G1(n=475)	5.10135172468558	NA	NA
TCGA-CN-A63W-01	G1(n=475)	1.65882842434365	NA	NA
TCGA-CN-4730-01	G1(n=475)	0.820240243734853	NA	NA
TCGA-CR-5248-01	G1(n=475)	3.37974570930795	NA	NA
TCGA-CV-6936-01	G1(n=475)	2.40767905430207	NA	NA
TCGA-DQ-5630-01	G1(n=475)	4.31705800187596	NA	NA
TCGA-CR-7393-01	G1(n=475)	2.63747113988476	NA	NA
TCGA-CV-6951-01	G1(n=475)	2.33081651322948	NA	NA
TCGA-CV-7103-01	G1(n=475)	2.23069489712192	NA	NA
TCGA-CQ-A4CG-01	G1(n=475)	4.10863317752516	NA	NA
TCGA-CQ-6220-01	G1(n=475)	3.25794595398279	NA	NA
TCGA-BA-4078-01	G1(n=475)	4.46166606470198	NA	NA
TCGA-CV-5440-01	G1(n=475)	3.1390601385565	NA	NA
TCGA-CR-7365-01	G1(n=475)	1.46560884839559	NA	NA
TCGA-IQ-A61J-01	G1(n=475)	3.52905880241669	NA	NA
TCGA-BB-4224-01	G1(n=475)	1.69857410651016	NA	NA
TCGA-TN-A7HJ-01	G1(n=475)	1.53431066500972	NA	NA
TCGA-BB-4228-01	G1(n=475)	3.25838324168151	NA	NA
TCGA-BB-A5HU-01	G1(n=475)	2.44108503676099	NA	NA
TCGA-BB-A6UO-01	G1(n=475)	4.42698256851382	NA	NA
TCGA-CR-6488-01	G1(n=475)	3.22848009832992	NA	NA
TCGA-T3-A92M-01	G1(n=475)	3.23604864390761	NA	NA
TCGA-H7-7774-01	G1(n=475)	2.64641614360063	NA	NA
TCGA-CQ-6227-01	G1(n=475)	2.65471048828597	NA	NA
TCGA-D6-A4ZB-01	G1(n=475)	1.81212851945127	NA	NA
TCGA-P3-A5QF-01	G1(n=475)	2.66963910041792	NA	NA
TCGA-D6-6516-01	G1(n=475)	4.10391721075207	NA	NA
TCGA-CN-5356-01	G1(n=475)	1.87168596830359	NA	NA
TCGA-CV-7099-01	G1(n=475)	4.96540567180718	NA	NA
TCGA-CV-7434-01	G1(n=475)	6.24997999489761	NA	NA
TCGA-CR-5249-01	G1(n=475)	4.26685398979542	NA	NA
TCGA-C9-A480-01	G1(n=475)	3.44521022777666	NA	NA
TCGA-CQ-7063-01	G1(n=475)	6.2954034512953	NA	NA
TCGA-CR-6472-01	G1(n=475)	1.63964893307252	NA	NA
TCGA-CV-7090-01	G1(n=475)	3.50306882008757	NA	NA
TCGA-CN-A641-01	G1(n=475)	1.31463852669988	NA	NA
TCGA-QK-A6IF-01	G1(n=475)	3.14973086369433	NA	NA
TCGA-CV-6961-01	G1(n=475)	3.15474521314528	NA	NA
TCGA-CN-4741-01	G1(n=475)	2.5566501253892	NA	NA
TCGA-CV-7097-01	G1(n=475)	3.83831647833813	NA	NA
TCGA-HL-7533-01	G1(n=475)	6.98169741825672	NA	NA
TCGA-CV-A464-01	G1(n=475)	2.40122086216022	NA	NA
TCGA-HD-8224-01	G1(n=475)	3.96016878835119	NA	NA
TCGA-P3-A6T4-01	G1(n=475)	2.91513842592446	NA	NA
TCGA-D6-A6EO-01	G1(n=475)	1.35991468126395	NA	NA
TCGA-BB-A6UM-01	G1(n=475)	4.9527482349962	NA	NA
TCGA-BB-A5HY-01	G1(n=475)	2.33845294035505	NA	NA
TCGA-CN-5361-01	G1(n=475)	3.2495515292418	NA	NA
TCGA-CN-4723-01	G1(n=475)	3.28883101544309	NA	NA
TCGA-CN-A6V1-01	G1(n=475)	3.2400547735455	NA	NA
TCGA-CR-7372-01	G1(n=475)	1.71791216964443	NA	NA
TCGA-CQ-5323-01	G1(n=475)	3.31633403357513	NA	NA
TCGA-BA-6870-01	G1(n=475)	1.36412414672062	NA	NA
TCGA-CQ-6222-01	G1(n=475)	4.76818432477693	NA	NA
TCGA-CQ-A4CD-01	G1(n=475)	3.31899644732431	NA	NA
TCGA-BA-A4IF-01	G1(n=475)	1.35614381022528	NA	NA
TCGA-CV-A6JD-01	G1(n=475)	5.51181905573701	NA	NA
TCGA-F7-A620-01	G1(n=475)	4.90645772216199	NA	NA
TCGA-BB-4223-01	G1(n=475)	3.11731271106897	NA	NA
TCGA-HD-7831-01	G1(n=475)	3.6504773698971	NA	NA
TCGA-CV-A6JO-01	G1(n=475)	5.56869795070179	NA	NA
TCGA-CR-7376-01	G1(n=475)	4.98710708380149	NA	NA
TCGA-P3-A6T3-01	G1(n=475)	2.41107366438429	NA	NA
TCGA-CV-7433-01	G1(n=475)	3.80591150518794	NA	NA
TCGA-CV-7263-01	G1(n=475)	2.01414101542524	NA	NA
TCGA-CN-6992-01	G1(n=475)	4.00882747911235	NA	NA
TCGA-CV-7427-01	G1(n=475)	6.330493864515	NA	NA
TCGA-CN-A6V7-01	G1(n=475)	2.59385569850184	NA	NA
TCGA-CV-6939-01	G1(n=475)	4.7202510997416	NA	NA
TCGA-CV-7422-01	G1(n=475)	5.85946521232851	NA	NA
TCGA-CV-5970-01	G1(n=475)	2.7788393546815	NA	NA
TCGA-CR-7364-01	G1(n=475)	2.89289612362621	NA	NA
TCGA-CV-5431-01	G1(n=475)	3.68448214423812	NA	NA
TCGA-QK-AA3K-01	G1(n=475)	2.40849448946944	NA	NA
TCGA-CN-4728-01	G1(n=475)	3.9086688231439	NA	NA
TCGA-UF-A7JV-01	G1(n=475)	6.79129054350672	NA	NA
TCGA-UP-A6WW-01	G1(n=475)	2.64286327398438	NA	NA
TCGA-CQ-A4CI-01	G1(n=475)	4.34325146263827	NA	NA
TCGA-C9-A47Z-01	G1(n=475)	6.15163561025315	NA	NA
TCGA-CV-6960-01	G1(n=475)	1.22928027905873	NA	NA
TCGA-D6-8569-01	G1(n=475)	3.40949955849858	NA	NA
TCGA-CQ-6224-01	G1(n=475)	3.08854869701024	NA	NA
TCGA-CV-A6K2-01	G1(n=475)	4.52991462498338	NA	NA
TCGA-CV-6433-01	G1(n=475)	2.58902037958596	NA	NA
TCGA-CR-6482-01	G1(n=475)	2.91257322567485	NA	NA
TCGA-DQ-7588-01	G1(n=475)	1.33038629890637	NA	NA
TCGA-CV-A45X-01	G1(n=475)	1.17274351676019	NA	NA
TCGA-D6-A74Q-01	G1(n=475)	2.68659016758531	NA	NA
TCGA-CR-6480-01	G1(n=475)	3.43033880426815	NA	NA
TCGA-QK-A6IG-01	G1(n=475)	4.81105994774008	NA	NA
TCGA-T2-A6WX-01	G1(n=475)	5.55713434277504	NA	NA
TCGA-CV-6952-01	G1(n=475)	4.3684959850155	NA	NA
TCGA-CR-7392-01	G1(n=475)	3.96628279393078	NA	NA
TCGA-IQ-A61H-01	G1(n=475)	5.9584668761473	NA	NA
TCGA-HD-A6HZ-01	G1(n=475)	3.61482761033223	NA	NA
TCGA-CQ-7065-01	G1(n=475)	1.17229548475702	NA	NA
TCGA-D6-6515-01	G1(n=475)	5.5641311941334	NA	NA
TCGA-F7-A622-01	G1(n=475)	1.02147972741045	NA	NA
TCGA-CV-6943-01	G1(n=475)	5.29890021061123	NA	NA
TCGA-CV-7183-01	G1(n=475)	1.27405288407826	NA	NA
TCGA-CV-7407-01	G1(n=475)	4.70972073297194	NA	NA
TCGA-CN-6988-01	G1(n=475)	1.73331095063681	NA	NA
TCGA-CV-7238-01	G1(n=475)	2.80778766566158	NA	NA
TCGA-BA-A6DD-01	G1(n=475)	2.40699917274447	NA	NA
TCGA-P3-A6T2-01	G1(n=475)	3.75375427443557	NA	NA
TCGA-CV-7261-01	G1(n=475)	3.46842691882348	NA	NA
TCGA-CV-7415-01	G1(n=475)	5.42603658953791	NA	NA
TCGA-CN-5366-01	G1(n=475)	3.87537707425151	NA	NA
TCGA-CQ-7072-01	G1(n=475)	1.85567083444037	NA	NA
TCGA-CV-7411-01	G1(n=475)	2.08997264353895	NA	NA
TCGA-CN-5355-01	G1(n=475)	2.9491240098938	NA	NA
TCGA-CN-6022-01	G1(n=475)	2.96382550689507	NA	NA
TCGA-H7-A6C4-01	G1(n=475)	4.56124669743702	NA	NA
TCGA-BA-A6DB-01	G1(n=475)	3.01265805704392	NA	NA
TCGA-CV-7101-01	G1(n=475)	3.03571187625865	NA	NA
TCGA-CQ-6225-01	G1(n=475)	0.487177608389148	NA	NA
TCGA-BA-5558-01	G1(n=475)	2.82552107520564	NA	NA
TCGA-CN-4729-01	G1(n=475)	2.84763618770299	NA	NA
TCGA-CV-5971-01	G1(n=475)	3.27719625519553	NA	NA
TCGA-BA-A6DJ-01	G1(n=475)	5.23721187319126	NA	NA
TCGA-CQ-A4C7-01	G1(n=475)	4.61843249003419	NA	NA
TCGA-CV-7095-01	G1(n=475)	2.79678461954185	NA	NA
TCGA-D6-6824-01	G1(n=475)	3.1233185570984	NA	NA
TCGA-CN-6010-01	G1(n=475)	4.94183404967146	NA	NA
TCGA-P3-A5Q5-01	G1(n=475)	2.98979297778251	NA	NA
TCGA-BA-A4IG-01	G1(n=475)	2.60869098413692	NA	NA
TCGA-WA-A7GZ-01	G1(n=475)	1.47907531307151	NA	NA
TCGA-CR-7368-01	G1(n=475)	2.39761131981224	NA	NA
TCGA-CN-A49B-01	G1(n=475)	4.3358190796046	NA	NA
TCGA-P3-A6SW-01	G1(n=475)	5.3803519659451	NA	NA
TCGA-BA-6873-01	G1(n=475)	4.4098660985993	NA	NA
TCGA-UF-A7JK-01	G1(n=475)	1.89079686610273	NA	NA
TCGA-CQ-A4C9-01	G1(n=475)	3.47070604809541	NA	NA
TCGA-CN-4739-01	G1(n=475)	2.03474394932473	NA	NA
TCGA-CN-4735-01	G1(n=475)	3.44002198427418	NA	NA
TCGA-CV-7091-01	G1(n=475)	3.47771617879373	NA	NA
TCGA-CV-A45Y-01	G1(n=475)	4.26504676353023	NA	NA
TCGA-CV-7243-01	G1(n=475)	0.887837171086741	NA	NA
TCGA-CN-6011-01	G1(n=475)	5.39522735610664	NA	NA
TCGA-CQ-5325-01	G1(n=475)	6.36802271744884	NA	NA
TCGA-CN-A49C-01	G1(n=475)	3.71616782979715	NA	NA
TCGA-DQ-7591-01	G1(n=475)	2.69434534956372	NA	NA
TCGA-UF-A71D-01	G1(n=475)	1.82301559999362	NA	NA
TCGA-CV-7242-01	G1(n=475)	2.2537170339362	NA	NA
TCGA-CN-6023-01	G1(n=475)	5.75676712406263	NA	NA
TCGA-DQ-5629-01	G1(n=475)	2.61508666217629	NA	NA
TCGA-UF-A7JT-01	G1(n=475)	5.54317414883085	NA	NA
TCGA-BA-A6DE-01	G1(n=475)	2.83363900870948	NA	NA
TCGA-CV-6937-01	G1(n=475)	0.831471932847698	NA	NA
TCGA-CN-5369-01	G1(n=475)	5.030150652772	NA	NA
TCGA-CN-6024-01	G1(n=475)	4.18048207438388	NA	NA
TCGA-CV-6934-01	G1(n=475)	3.4950043453744	NA	NA
TCGA-F7-8298-01	G1(n=475)	4.78227750019497	NA	NA
TCGA-CV-A468-01	G1(n=475)	3.61085358241691	NA	NA
TCGA-CV-7424-01	G1(n=475)	4.06372726739535	NA	NA
TCGA-CN-5374-01	G1(n=475)	2.59695898838918	NA	NA
TCGA-BA-5152-01	G1(n=475)	3.53550556727568	NA	NA
TCGA-UF-A7J9-01	G1(n=475)	4.25725959743359	NA	NA
TCGA-CR-7377-01	G1(n=475)	4.03703951926518	NA	NA
TCGA-CV-A460-01	G1(n=475)	3.38835487954821	NA	NA
TCGA-CX-7082-01	G1(n=475)	2.62382005074152	NA	NA
TCGA-RS-A6TP-01	G1(n=475)	4.34521893740405	NA	NA
TCGA-CR-6474-01	G1(n=475)	3.72824706552355	NA	NA
TCGA-IQ-A6SG-01	G1(n=475)	0.887837171086741	NA	NA
TCGA-CR-7389-01	G1(n=475)	2.06829246200101	NA	NA
TCGA-CN-A63U-01	G1(n=475)	2.21241369992289	NA	NA
TCGA-P3-A6T0-01	G1(n=475)	2.76733698899696	NA	NA
TCGA-CR-7383-01	G1(n=475)	2.59817461214801	NA	NA
TCGA-UF-A7JA-01	G1(n=475)	1.86425549141874	NA	NA
TCGA-CV-5435-01	G1(n=475)	3.96513781246318	NA	NA
TCGA-CN-6012-01	G1(n=475)	3.23118661322786	NA	NA
TCGA-KU-A66T-01	G1(n=475)	1.9728396727592	NA	NA
TCGA-CV-7252-01	G1(n=475)	3.30814240972028	NA	NA
TCGA-MZ-A5BI-01	G1(n=475)	5.01223790624196	NA	NA
TCGA-QK-A8ZA-01	G1(n=475)	5.72604100526319	NA	NA
TCGA-HD-A4C1-01	G1(n=475)	4.19669359061232	NA	NA
TCGA-CN-6994-01	G1(n=475)	2.62089133815222	NA	NA
TCGA-P3-A6T6-01	G1(n=475)	1.17338332121472	NA	NA
TCGA-CR-6473-01	G1(n=475)	3.14945448689039	NA	NA
TCGA-CV-7255-01	G1(n=475)	2.62119620141674	NA	NA
TCGA-BA-A8YP-01	G1(n=475)	1.98429768322323	NA	NA
TCGA-D6-A6EM-01	G2(n=29)	3.64592065127138	NA	NA
TCGA-D6-A6EP-01	G2(n=29)	0.686164326061359	NA	NA
TCGA-CV-A6JN-01	G2(n=29)	3.47116144220754	NA	NA
TCGA-TN-A7HI-01	G2(n=29)	2.11726283425901	NA	NA
TCGA-D6-A6EN-01	G2(n=29)	4.87231658575036	NA	NA
TCGA-HD-A6I0-01	G2(n=29)	2.869950347659	NA	NA
TCGA-MT-A7BN-01	G2(n=29)	1.7057567820498	NA	NA
TCGA-BA-7269-01	G2(n=29)	0.838750118333138	NA	NA
TCGA-CV-6436-01	G2(n=29)	2.80345437733905	NA	NA
TCGA-CV-A6K1-01	G2(n=29)	1.88775920232185	NA	NA
TCGA-CV-A6JU-01	G2(n=29)	0.974455891020679	NA	NA
TCGA-CV-A6JM-01	G2(n=29)	1.14724156435102	NA	NA
TCGA-D6-A6EQ-01	G2(n=29)	1.96687339675998	NA	NA
TCGA-BA-A6D8-01	G2(n=29)	1.0100636833447	NA	NA
TCGA-UF-A7JS-01	G2(n=29)	1.3648525400612	NA	NA
TCGA-MT-A67A-01	G2(n=29)	2.28187625804191	NA	NA
TCGA-CV-A6JE-01	G2(n=29)	3.30110471653077	NA	NA
TCGA-D6-A6ES-01	G2(n=29)	0.435308552262582	NA	NA
TCGA-CV-5973-01	G2(n=29)	1.7808140092968	NA	NA
TCGA-BA-A6DA-01	G2(n=29)	1.40713517469037	NA	NA
TCGA-IQ-7631-01	G2(n=29)	0.512479746919632	NA	NA
TCGA-QK-A6IH-01	G2(n=29)	0.917622701726283	NA	NA
TCGA-T2-A6WZ-01	G2(n=29)	1.92504996472736	NA	NA
TCGA-QK-A6II-01	G2(n=29)	3.54196081158699	NA	NA
TCGA-F7-A624-01	G2(n=29)	6.04764526079812	NA	NA
TCGA-QK-A6IJ-01	G2(n=29)	1.69835184910483	NA	NA
TCGA-CV-A45Q-01	G2(n=29)	3.42005115954217	NA	NA
TCGA-CV-A6JT-01	G2(n=29)	3.45996925023651	NA	NA
TCGA-D6-A6EK-01	G2(n=29)	2.41794700409832	NA	NA
