# Supplementary material for: Ferroptosis-related gene ATG5 is a novel prognostic biomarker in nasopharyngeal carcinoma and head and neck squamous cell carcinoma
Source: Front Bioeng Biotechnol. 2022 Sep 15;10:1006535. doi: 10.3389/fbioe.2022.1006535 (PMC9520473; doi:10.3389/fbioe.2022.1006535)
Supplement: Supplementary file 5 [file DataSheet2.ZIP › Source data/Fig.5/CIBERSORT Score of Immune cell in ATG5 hihg expression HNSCC samples and normal samples.csv]

	B cell naive	B cell memory	B cell plasma	T cell CD8+	T cell CD4+ naive	T cell CD4+ memory resting	T cell CD4+ memory activated	T cell follicular helper	T cell regulatory (Tregs)	T cell gamma delta	NK cell resting	NK cell activated	Monocyte	Macrophage M0	Macrophage M1	Macrophage M2	Myeloid dendritic cell resting	Myeloid dendritic cell activated	Mast cell activated	Mast cell resting	Eosinophil	Neutrophil	Groups
TCGA-CV-7102-01	4.565123e-03	0.0000000000	0.000000000	0.0290174262	0.000000000	8.603169e-02	1.816525e-02	0.0000000000	0.0120531410	0.000000e+00	0.0029113097	1.952375e-03	3.685926e-02	3.315151e-01	1.073018e-01	0.336703215	9.674683e-03	0.000000e+00	2.324957e-02	0.0000000000	0.0000000000	0.000000e+00	G1
TCGA-DQ-7592-01	0.000000e+00	0.0000000000	0.017073541	0.1231830007	0.000000000	1.333762e-01	0.000000e+00	0.0515288682	0.0144248932	0.000000e+00	0.0000000000	7.230826e-02	5.700327e-03	2.081663e-01	1.381057e-01	0.208925498	1.785995e-03	0.000000e+00	1.987775e-02	0.0000000000	0.0000000000	5.543738e-03	G1
TCGA-UF-A71E-01	0.000000e+00	0.0000000000	0.235337440	0.0329749695	0.000000000	0.000000e+00	0.000000e+00	0.1117171653	0.0126552314	0.000000e+00	0.0101611794	0.000000e+00	0.000000e+00	3.014006e-01	7.950016e-03	0.180794510	2.986634e-02	1.394547e-02	0.000000e+00	0.0631447358	0.0000000000	5.236238e-05	G1
TCGA-D6-A6EM-01	0.000000e+00	0.0082970217	0.039718081	0.1488909492	0.000000000	0.000000e+00	1.314569e-02	0.0996563988	0.0451719625	1.519275e-02	0.0000000000	8.989027e-02	0.000000e+00	5.537218e-02	1.353475e-01	0.237867622	0.000000e+00	5.229614e-03	0.000000e+00	0.1015497132	0.0000000000	4.670257e-03	G1
TCGA-CV-7416-01	0.000000e+00	0.0000000000	0.092921665	0.0072220759	0.000000000	1.712419e-01	0.000000e+00	0.0000000000	0.0000000000	0.000000e+00	0.0000000000	3.349515e-02	3.603827e-02	7.313470e-02	0.000000e+00	0.384600513	3.906091e-02	1.457585e-01	1.511614e-02	0.0014101981	0.0000000000	0.000000e+00	G1
TCGA-UF-A71B-01	3.322504e-03	0.0000000000	0.140253382	0.0626123520	0.000000000	1.643722e-03	0.000000e+00	0.1038393282	0.0114802047	0.000000e+00	0.0831461862	0.000000e+00	2.540113e-02	2.139342e-01	1.637375e-02	0.158553029	8.365640e-03	5.691051e-03	0.000000e+00	0.1436101529	0.0000000000	2.177340e-02	G1
TCGA-CR-7402-01	0.000000e+00	0.0206219296	0.202136933	0.0865602626	0.000000000	1.444426e-01	4.630106e-02	0.0766144574	0.0204290657	0.000000e+00	0.0141693470	3.157059e-02	1.623116e-02	6.976589e-02	4.794013e-02	0.109078317	8.971370e-03	1.866712e-02	6.810751e-02	0.0000000000	0.0000000000	1.839223e-02	G1
TCGA-IQ-7630-01	0.000000e+00	0.0448475128	0.000000000	0.0382243836	0.000000000	1.751493e-01	0.000000e+00	0.0821306675	0.0157490395	0.000000e+00	0.0231067598	1.341465e-02	0.000000e+00	2.195171e-01	1.385895e-02	0.199924549	1.418935e-02	8.510736e-02	0.000000e+00	0.0747804039	0.0000000000	0.000000e+00	G1
TCGA-CQ-A4CB-01	2.302828e-02	0.0000000000	0.018264937	0.0283036829	0.000000000	1.999676e-01	0.000000e+00	0.0067266112	0.0000000000	0.000000e+00	0.0682504911	0.000000e+00	4.310249e-02	1.196150e-01	8.325335e-02	0.157495776	0.000000e+00	1.472885e-01	0.000000e+00	0.0977128788	0.0000000000	6.990390e-03	G1
TCGA-HD-7832-01	0.000000e+00	0.0000000000	0.058424576	0.0914412490	0.000000000	9.806515e-02	3.363751e-02	0.0411875657	0.0015722416	0.000000e+00	0.0218985304	2.761946e-02	0.000000e+00	1.703513e-01	8.335479e-02	0.247959604	0.000000e+00	4.836233e-02	0.000000e+00	0.0748757515	0.0000000000	1.249963e-03	G1
TCGA-QK-A8Z7-01	6.936287e-02	0.0000000000	0.102009574	0.0604316289	0.000000000	0.000000e+00	0.000000e+00	0.2001637368	0.0094505973	0.000000e+00	0.0198478595	0.000000e+00	0.000000e+00	3.025751e-01	5.558845e-02	0.151777741	0.000000e+00	0.000000e+00	2.879241e-02	0.0000000000	0.0000000000	0.000000e+00	G1
TCGA-BA-4075-01	1.130562e-02	0.0000000000	0.008020408	0.0199737127	0.036265214	1.903086e-01	0.000000e+00	0.0000000000	0.0000000000	0.000000e+00	0.0688721916	0.000000e+00	2.913695e-02	1.143227e-01	3.876828e-03	0.186994296	4.166753e-02	2.320805e-03	0.000000e+00	0.2171188032	0.0183889328	5.142750e-02	G1
TCGA-H7-8502-01	2.661098e-03	0.0000000000	0.011841424	0.0421462433	0.000000000	1.512582e-01	5.854565e-02	0.0000000000	0.0000000000	0.000000e+00	0.0697978767	0.000000e+00	1.543112e-02	7.046916e-02	1.686494e-01	0.254238108	0.000000e+00	7.235493e-02	0.000000e+00	0.0688884293	0.0000000000	1.371838e-02	G1
TCGA-CV-5966-01	5.191142e-03	0.0000000000	0.000000000	0.0871304077	0.000000000	5.708832e-02	1.397215e-02	0.0219975474	0.0000000000	0.000000e+00	0.0000000000	6.180791e-02	2.327546e-02	2.810185e-03	8.278184e-02	0.393832525	0.000000e+00	1.702879e-01	0.000000e+00	0.0757144449	0.0000000000	4.110133e-03	G1
TCGA-CV-7410-01	2.282827e-01	0.0803971396	0.000000000	0.0694446153	0.000000000	2.037385e-01	0.000000e+00	0.0904171311	0.0741983538	0.000000e+00	0.0000000000	3.922077e-03	0.000000e+00	4.639495e-02	7.075170e-02	0.109692648	5.585427e-03	6.971761e-03	6.428039e-03	0.0000000000	0.0000000000	3.774936e-03	G1
TCGA-KU-A6H7-06	0.000000e+00	0.0526703446	0.000000000	0.3952217796	0.000000000	0.000000e+00	1.362250e-02	0.0543573972	0.0674183855	0.000000e+00	0.0000000000	1.030671e-01	9.644984e-03	1.356642e-01	4.240550e-02	0.060541317	2.318087e-02	0.000000e+00	4.220566e-02	0.0000000000	0.0000000000	0.000000e+00	G1
TCGA-CN-5360-01	3.433625e-02	0.0000000000	0.031587592	0.1516275788	0.000000000	1.390937e-01	4.523080e-02	0.0354780701	0.0466359029	0.000000e+00	0.0000000000	2.146802e-02	0.000000e+00	8.620422e-02	1.212456e-01	0.248186474	1.463164e-02	0.000000e+00	1.628807e-02	0.0000000000	0.0000000000	7.986055e-03	G1
TCGA-QK-A6V9-01	1.560562e-02	0.0349236110	0.021953617	0.2187972013	0.000000000	1.701072e-02	0.000000e+00	0.1450280117	0.0688947086	0.000000e+00	0.0000000000	3.781876e-02	0.000000e+00	7.056035e-02	2.578101e-01	0.087988050	1.108389e-02	0.000000e+00	0.000000e+00	0.0125253205	0.0000000000	0.000000e+00	G1
TCGA-CV-5430-01	1.408079e-02	0.0000000000	0.043074168	0.1083176300	0.000000000	1.439654e-01	0.000000e+00	0.0611145077	0.0591225411	0.000000e+00	0.0000000000	3.757659e-02	2.009496e-02	3.153278e-03	1.572658e-01	0.242173887	4.344450e-02	1.272866e-02	5.388723e-02	0.0000000000	0.0000000000	0.000000e+00	G1
TCGA-CR-7386-01	0.000000e+00	0.0195672666	0.005242317	0.0813478945	0.000000000	1.544428e-01	5.535074e-03	0.0505932989	0.0157104674	0.000000e+00	0.0000000000	2.085894e-02	0.000000e+00	7.877843e-02	1.328974e-01	0.321081486	3.208591e-02	0.000000e+00	7.528083e-02	0.0000000000	0.0000000000	6.577859e-03	G1
TCGA-BA-5153-01	1.590906e-02	0.0000000000	0.104388246	0.2227000419	0.000000000	4.130135e-02	1.287994e-01	0.0841753867	0.0212305311	1.358917e-02	0.0000000000	7.648826e-02	1.121156e-02	4.973438e-02	2.912889e-02	0.089430375	2.051814e-02	1.601245e-02	0.000000e+00	0.0753827971	0.0000000000	0.000000e+00	G1
TCGA-HD-7754-01	0.000000e+00	0.0000000000	0.115556402	0.0408892648	0.000000000	1.693292e-01	0.000000e+00	0.0165817159	0.0136951322	0.000000e+00	0.0179955225	0.000000e+00	1.421879e-02	2.040417e-01	3.707816e-04	0.325593164	1.266476e-02	2.425647e-02	7.972979e-03	0.0176088061	0.0000000000	1.922531e-02	G1
TCGA-P3-A6T8-01	0.000000e+00	0.0000000000	0.064576387	0.0131717690	0.000000000	6.556436e-02	0.000000e+00	0.0330511278	0.0013963025	0.000000e+00	0.0257692023	2.698702e-02	0.000000e+00	5.468879e-01	0.000000e+00	0.082043898	0.000000e+00	1.048828e-01	0.000000e+00	0.0337573203	0.0000000000	1.911924e-03	G1
TCGA-CN-4725-01	0.000000e+00	0.0000000000	0.095061993	0.0195114953	0.000000000	1.466275e-01	0.000000e+00	0.0365358520	0.0000000000	0.000000e+00	0.0345125076	0.000000e+00	6.989583e-03	7.517528e-02	5.218830e-02	0.249221665	2.053198e-02	9.799221e-02	0.000000e+00	0.1022664351	0.0000000000	6.338524e-02	G1
TCGA-CV-A461-01	0.000000e+00	0.0185308889	0.016172201	0.2533802246	0.000000000	9.753203e-04	1.449407e-02	0.0743590469	0.0680481616	0.000000e+00	0.0000000000	8.287719e-02	0.000000e+00	8.043171e-02	1.211563e-01	0.195350565	3.292961e-02	1.824827e-02	2.304647e-02	0.0000000000	0.0000000000	0.000000e+00	G1
TCGA-CX-7086-01	7.396199e-03	0.0000000000	0.256646073	0.0499378061	0.000000000	1.164298e-01	3.371697e-04	0.1355839546	0.0171086746	0.000000e+00	0.0101292906	3.831697e-03	6.976443e-03	2.312292e-02	1.716117e-01	0.062432482	4.302377e-02	3.219243e-02	0.000000e+00	0.0214156831	0.0000000000	4.182392e-02	G1
TCGA-CV-7568-01	0.000000e+00	0.0000000000	0.067574959	0.0817908284	0.000000000	5.818523e-02	3.755998e-02	0.0595522750	0.0057998229	7.140320e-03	0.0132485041	0.000000e+00	0.000000e+00	2.053665e-01	1.391398e-01	0.250123019	5.070211e-02	0.000000e+00	2.381662e-02	0.0000000000	0.0000000000	0.000000e+00	G1
TCGA-CV-7430-01	0.000000e+00	0.0000000000	0.044084650	0.0336048413	0.000000000	3.762441e-01	3.639195e-02	0.0000000000	0.0000000000	0.000000e+00	0.1032864975	0.000000e+00	1.131013e-02	1.080818e-01	2.193579e-02	0.144201797	1.294877e-02	8.380942e-02	0.000000e+00	0.0193064339	0.0000000000	4.793820e-03	G1
TCGA-CN-5363-01	0.000000e+00	0.0000000000	0.017774876	0.1771449352	0.000000000	1.300147e-01	4.590935e-02	0.0000000000	0.0058574112	0.000000e+00	0.0321744327	3.783369e-02	7.472965e-03	4.887383e-02	2.265654e-01	0.252424030	0.000000e+00	0.000000e+00	0.000000e+00	0.0146240198	0.0000000000	3.330352e-03	G1
TCGA-CV-7236-01	0.000000e+00	0.0089088281	0.025458996	0.0845573872	0.000000000	2.423817e-01	0.000000e+00	0.0266833026	0.0094298079	0.000000e+00	0.0419653537	0.000000e+00	2.794636e-02	9.097146e-02	1.509178e-01	0.108780384	5.774580e-02	0.000000e+00	0.000000e+00	0.1187196619	0.0055330929	0.000000e+00	G1
TCGA-CV-7248-01	3.987488e-02	0.0522325776	0.043373546	0.1329707877	0.000000000	9.067211e-02	0.000000e+00	0.0647068353	0.0772989878	0.000000e+00	0.0000000000	2.810073e-02	0.000000e+00	2.075714e-01	5.225124e-02	0.189452581	7.852758e-03	0.000000e+00	0.000000e+00	0.0091825263	0.0000000000	4.459016e-03	G1
TCGA-F7-A50I-01	0.000000e+00	0.0131921666	0.008560620	0.1730224803	0.000000000	0.000000e+00	1.450871e-03	0.1186859625	0.0499021094	0.000000e+00	0.0086980137	1.119988e-02	2.336648e-03	1.118870e-01	1.263584e-01	0.170792345	1.166570e-02	9.021599e-02	0.000000e+00	0.1010895776	0.0000000000	9.422814e-04	G1
TCGA-UF-A71A-01	0.000000e+00	0.0000000000	0.051999690	0.0098043961	0.000000000	1.660629e-01	0.000000e+00	0.0000000000	0.0000000000	0.000000e+00	0.0081476903	1.661809e-02	0.000000e+00	3.315642e-01	1.547342e-02	0.339838271	1.628001e-02	1.334168e-02	3.086963e-02	0.0000000000	0.0000000000	0.000000e+00	G1
TCGA-HD-8635-01	8.499835e-03	0.0000000000	0.056440479	0.0351962270	0.000000000	1.367375e-01	0.000000e+00	0.0647178982	0.0052467187	0.000000e+00	0.0039939410	4.891487e-02	0.000000e+00	2.334444e-01	7.228802e-02	0.272013719	0.000000e+00	5.869368e-03	0.000000e+00	0.0443696508	0.0000000000	1.226737e-02	G1
TCGA-CV-6962-01	2.372959e-02	0.0000000000	0.114667191	0.0184955198	0.001623447	0.000000e+00	0.000000e+00	0.0247931092	0.0336528756	0.000000e+00	0.0691933122	0.000000e+00	0.000000e+00	4.016188e-01	8.177253e-03	0.160724240	0.000000e+00	0.000000e+00	0.000000e+00	0.1433246437	0.0000000000	0.000000e+00	G1
TCGA-D6-6517-01	0.000000e+00	0.0198843376	0.070404372	0.0221709519	0.000000000	9.102271e-02	0.000000e+00	0.0307816503	0.0910501765	0.000000e+00	0.0000000000	1.708553e-02	7.455844e-03	1.892360e-01	7.741827e-03	0.242614244	5.229693e-02	8.706701e-02	0.000000e+00	0.0676972914	0.0000000000	3.491148e-03	G1
TCGA-CQ-A4C6-01	1.615927e-02	0.0000000000	0.013272511	0.0671551464	0.000000000	7.095300e-02	2.283034e-03	0.0935910621	0.0086831186	0.000000e+00	0.0000000000	3.958353e-02	0.000000e+00	1.421553e-01	2.568293e-01	0.151309499	1.298540e-02	5.341248e-02	0.000000e+00	0.0692438130	0.0000000000	2.383531e-03	G1
TCGA-CQ-5330-01	3.646674e-02	0.0000000000	0.000000000	0.0392294366	0.000000000	1.657837e-01	4.108689e-02	0.0378618116	0.0000000000	0.000000e+00	0.0000000000	8.151724e-02	2.661340e-02	3.215296e-02	1.937091e-01	0.270327210	2.536945e-02	0.000000e+00	4.216629e-02	0.0000000000	0.0000000000	7.715821e-03	G1
TCGA-CQ-5334-01	8.636834e-03	0.0000000000	0.000000000	0.2327113094	0.000000000	1.891104e-02	2.408230e-02	0.0428037021	0.0298072028	0.000000e+00	0.0540128799	2.103385e-02	1.401599e-02	7.015588e-02	2.071483e-01	0.240571890	0.000000e+00	0.000000e+00	0.000000e+00	0.0361087833	0.0000000000	0.000000e+00	G1
TCGA-CN-5367-01	4.783626e-03	0.0003394236	0.000000000	0.0415394763	0.000000000	8.202069e-02	0.000000e+00	0.0114263359	0.0061591221	0.000000e+00	0.0050647431	0.000000e+00	8.464122e-03	2.066562e-01	1.032726e-01	0.229480181	2.645903e-01	0.000000e+00	3.620321e-02	0.0000000000	0.0000000000	0.000000e+00	G1
TCGA-CR-6470-01	0.000000e+00	0.0562801117	0.040683609	0.1732793244	0.000000000	1.880918e-01	0.000000e+00	0.0869581730	0.0873122499	0.000000e+00	0.0000000000	6.722918e-02	0.000000e+00	4.232540e-02	9.853896e-02	0.094201791	8.902245e-03	0.000000e+00	5.108928e-02	0.0000000000	0.0000000000	5.107930e-03	G1
TCGA-CV-7429-01	0.000000e+00	0.0000000000	0.015304990	0.1271536080	0.000000000	1.744314e-01	3.996569e-02	0.0000000000	0.0000000000	0.000000e+00	0.0507941313	0.000000e+00	2.348903e-03	1.204676e-01	4.555972e-02	0.382417484	0.000000e+00	0.000000e+00	0.000000e+00	0.0415564537	0.0000000000	0.000000e+00	G1
TCGA-CN-6995-01	0.000000e+00	0.0151836974	0.029596201	0.1521267187	0.000000000	6.553358e-02	6.836329e-03	0.1042120600	0.0258655934	0.000000e+00	0.0000000000	9.707563e-02	1.094356e-02	1.028796e-01	1.384805e-01	0.163269314	1.884231e-02	6.318451e-05	0.000000e+00	0.0639375204	0.0000000000	5.154222e-03	G1
TCGA-CR-6467-01	3.312409e-02	0.0138296342	0.068551741	0.2798627104	0.000000000	1.560707e-01	0.000000e+00	0.0546578946	0.0682523258	0.000000e+00	0.0000000000	4.468977e-02	9.908480e-03	3.739669e-02	1.155708e-01	0.100485934	6.679840e-03	0.000000e+00	0.000000e+00	0.0109194446	0.0000000000	0.000000e+00	G1
TCGA-CV-6933-01	1.511638e-04	0.0000000000	0.009556890	0.0137511263	0.000000000	8.883159e-03	0.000000e+00	0.0327159901	0.0408197463	0.000000e+00	0.0264767664	0.000000e+00	2.312786e-02	6.567690e-01	0.000000e+00	0.116713224	0.000000e+00	2.122975e-02	0.000000e+00	0.0498053193	0.0000000000	0.000000e+00	G1
TCGA-UF-A719-01	0.000000e+00	0.0000000000	0.177199012	0.0719229313	0.000000000	4.822893e-02	0.000000e+00	0.1566587026	0.0013407272	0.000000e+00	0.0000000000	5.115898e-02	0.000000e+00	1.924147e-01	1.138483e-02	0.171013838	6.351471e-03	5.185032e-02	0.000000e+00	0.0483760948	0.0000000000	1.209948e-02	G1
TCGA-CN-5370-01	0.000000e+00	0.0000000000	0.007569164	0.0462367630	0.000000000	1.917688e-01	1.519536e-02	0.0225487049	0.0016279360	0.000000e+00	0.0112993449	1.202717e-02	5.203528e-02	4.479158e-02	1.109228e-01	0.390725382	4.121920e-02	0.000000e+00	0.000000e+00	0.0461903689	0.0000000000	5.842095e-03	G1
TCGA-CQ-6221-01	0.000000e+00	0.0030811247	0.008404820	0.0069502895	0.000000000	4.168755e-02	0.000000e+00	0.0154044371	0.0000000000	0.000000e+00	0.0246676743	1.863922e-02	3.637558e-02	2.712579e-01	1.348593e-02	0.498634179	0.000000e+00	0.000000e+00	0.000000e+00	0.0614112838	0.0000000000	0.000000e+00	G1
TCGA-CV-7421-01	1.804941e-02	0.0000000000	0.117339429	0.0219494542	0.000000000	2.423020e-02	0.000000e+00	0.0497863104	0.0059449377	0.000000e+00	0.0000000000	2.543779e-02	2.301473e-03	3.759973e-01	8.655916e-02	0.220935927	0.000000e+00	0.000000e+00	5.146859e-02	0.0000000000	0.0000000000	0.000000e+00	G1
TCGA-F7-8489-01	2.443595e-03	0.0000000000	0.034926304	0.0675139894	0.000000000	2.656082e-01	2.196252e-02	0.1085157739	0.0000000000	0.000000e+00	0.0551140568	3.722911e-02	1.500109e-02	9.432825e-02	1.536645e-01	0.106239284	1.136844e-02	1.995435e-02	6.130571e-03	0.0000000000	0.0000000000	0.000000e+00	G1
TCGA-CN-A498-01	0.000000e+00	0.0000000000	0.137803955	0.0955729387	0.000000000	9.030412e-02	0.000000e+00	0.1231041602	0.0068797016	0.000000e+00	0.0000000000	1.054619e-01	9.654468e-03	8.245170e-02	1.250894e-01	0.106246381	3.147671e-02	4.230929e-02	0.000000e+00	0.0436452693	0.0000000000	0.000000e+00	G1
TCGA-CR-7369-01	0.000000e+00	0.0000000000	0.118434233	0.1013065314	0.000000000	1.590106e-01	4.784050e-05	0.0412738664	0.0083207880	0.000000e+00	0.0451548904	0.000000e+00	4.835829e-03	1.607250e-01	3.239132e-02	0.188642349	6.090262e-03	2.094758e-02	0.000000e+00	0.1077979238	0.0000000000	5.021055e-03	G1
TCGA-BA-6868-01	3.620914e-02	0.0000000000	0.027665444	0.0278351305	0.055340984	2.960782e-02	0.000000e+00	0.0174314595	0.0000000000	0.000000e+00	0.0000000000	3.666409e-02	0.000000e+00	5.515569e-01	3.328508e-02	0.006939307	0.000000e+00	9.996561e-02	0.000000e+00	0.0627383373	0.0000000000	1.476071e-02	G1
TCGA-CV-A45Z-01	9.074845e-03	0.0000000000	0.006256154	0.1127916752	0.000000000	4.022918e-02	6.451507e-02	0.1224021600	0.0149238130	0.000000e+00	0.0000000000	8.771452e-02	3.909881e-03	9.217739e-02	1.324978e-01	0.203920145	3.376065e-02	2.984442e-02	0.000000e+00	0.0453424508	0.0000000000	6.398965e-04	G1
TCGA-CV-5432-01	3.599120e-02	0.0000000000	0.239690950	0.1002695643	0.000000000	1.028679e-01	5.230673e-05	0.0750942119	0.0013536655	0.000000e+00	0.0019727366	4.481356e-02	1.767788e-02	6.340013e-02	7.458512e-02	0.193943592	3.041786e-02	0.000000e+00	1.758600e-02	0.0000000000	0.0000000000	2.832852e-04	G1
TCGA-RS-A6TO-01	0.000000e+00	0.0313203091	0.016919659	0.0371293574	0.000000000	0.000000e+00	5.820129e-02	0.0752161497	0.0000000000	0.000000e+00	0.0313388953	4.678921e-02	0.000000e+00	2.708706e-01	1.266674e-01	0.221168529	9.236473e-03	0.000000e+00	0.000000e+00	0.0594527376	0.0156893121	0.000000e+00	G1
TCGA-BA-A6DG-01	0.000000e+00	0.0000000000	0.000000000	0.0726037777	0.000000000	1.229297e-01	0.000000e+00	0.0302507389	0.0118218400	0.000000e+00	0.0000000000	4.134092e-03	4.477451e-03	3.544788e-01	3.050349e-02	0.235187910	0.000000e+00	0.000000e+00	0.000000e+00	0.0861516098	0.0000000000	4.746064e-02	G1
TCGA-CR-7380-01	0.000000e+00	0.0000000000	0.014498293	0.0690761676	0.000000000	2.112367e-01	0.000000e+00	0.0000000000	0.0036864195	0.000000e+00	0.0079096327	0.000000e+00	1.155736e-02	8.934612e-02	9.234011e-02	0.310605083	1.077896e-02	1.646652e-02	1.324667e-01	0.0241374730	0.0000000000	5.894447e-03	G1
TCGA-WA-A7H4-01	0.000000e+00	0.0392521880	0.065478723	0.0154279033	0.000000000	6.864576e-02	0.000000e+00	0.0689903594	0.0249754273	0.000000e+00	0.0000000000	3.739448e-02	2.798297e-03	3.356377e-01	3.031476e-02	0.192495226	2.662154e-02	1.821559e-02	7.375199e-02	0.0000000000	0.0000000000	0.000000e+00	G1
TCGA-KU-A66S-01	0.000000e+00	0.0000000000	0.107571138	0.0595986374	0.000000000	0.000000e+00	1.363309e-03	0.1102247392	0.0658252246	7.065843e-03	0.0000000000	3.658968e-02	0.000000e+00	1.403670e-01	5.210028e-02	0.240860359	0.000000e+00	2.761072e-02	0.000000e+00	0.1508230960	0.0000000000	0.000000e+00	G1
TCGA-CV-5443-01	1.131893e-02	0.0000000000	0.069407196	0.1512552000	0.000000000	4.416034e-02	4.576425e-02	0.1044727396	0.0206920421	0.000000e+00	0.0000000000	5.211736e-02	0.000000e+00	1.826758e-01	1.096110e-01	0.163816485	1.595655e-02	0.000000e+00	0.000000e+00	0.0287521238	0.0000000000	0.000000e+00	G1
TCGA-CX-7219-01	0.000000e+00	0.0089453920	0.023318740	0.0624184304	0.000000000	1.729591e-01	5.848241e-02	0.0248635712	0.0000000000	0.000000e+00	0.0463890027	0.000000e+00	3.040550e-03	2.176141e-01	9.403358e-02	0.185507246	0.000000e+00	2.098939e-03	0.000000e+00	0.0881205759	0.0000000000	1.220833e-02	G1
TCGA-CV-5978-01	0.000000e+00	0.0047960460	0.015379272	0.0090203848	0.000000000	2.549766e-02	4.374434e-03	0.0247722993	0.0025725216	0.000000e+00	0.0000000000	1.147620e-02	0.000000e+00	5.880421e-01	0.000000e+00	0.212606704	0.000000e+00	7.468741e-02	2.677492e-02	0.0000000000	0.0000000000	0.000000e+00	G1
TCGA-P3-A5QE-01	8.786665e-03	0.0078569538	0.000000000	0.2110582934	0.000000000	2.695674e-01	0.000000e+00	0.1104077150	0.0689586648	0.000000e+00	0.0000000000	1.460320e-02	7.072466e-03	7.990139e-02	1.784854e-01	0.020116155	8.680509e-03	1.255225e-02	0.000000e+00	0.0019529464	0.0000000000	0.000000e+00	G1
TCGA-CR-5250-01	3.702025e-03	0.0294826258	0.125053139	0.0963258456	0.000000000	1.571514e-01	0.000000e+00	0.0969627691	0.1266940022	0.000000e+00	0.0046211066	1.153566e-02	1.893649e-02	2.460808e-01	4.988174e-02	0.008420850	0.000000e+00	0.000000e+00	0.000000e+00	0.0251514941	0.0000000000	0.000000e+00	G1
TCGA-CN-A6UY-01	0.000000e+00	0.0080134699	0.013697994	0.3369510869	0.000000000	0.000000e+00	2.971285e-02	0.1169672381	0.0861898503	0.000000e+00	0.0000000000	1.392165e-01	5.472920e-03	9.140312e-02	1.984816e-02	0.065597151	1.333329e-02	1.343391e-02	0.000000e+00	0.0535061846	0.0000000000	6.656305e-03	G1
TCGA-P3-A5Q6-01	0.000000e+00	0.0221133069	0.107319717	0.0187578038	0.000000000	1.607376e-02	0.000000e+00	0.0764943770	0.0172885627	6.885941e-03	0.0000000000	1.776889e-03	0.000000e+00	2.623932e-01	4.070695e-02	0.380045080	1.306699e-02	1.038935e-03	0.000000e+00	0.0360384406	0.0000000000	0.000000e+00	G1
TCGA-QK-A652-01	1.792597e-02	0.0013031742	0.006881540	0.0738229480	0.000000000	8.584028e-02	0.000000e+00	0.1003716466	0.0354895617	0.000000e+00	0.0000000000	2.397983e-03	0.000000e+00	8.929275e-02	1.947747e-01	0.264239958	5.920460e-02	6.962696e-03	4.583692e-02	0.0000000000	0.0000000000	1.565523e-02	G1
TCGA-CV-6003-01	6.023984e-04	0.0000000000	0.164455800	0.0256482984	0.029537462	4.227922e-02	0.000000e+00	0.0000000000	0.0086444751	0.000000e+00	0.0220510354	2.465548e-02	0.000000e+00	2.480508e-01	7.364621e-02	0.135349871	0.000000e+00	1.561084e-01	0.000000e+00	0.0689705118	0.0000000000	0.000000e+00	G1
TCGA-D6-A4Z9-01	8.082521e-04	0.0000000000	0.023629768	0.0330579912	0.000000000	1.855809e-01	0.000000e+00	0.0352564919	0.0000000000	0.000000e+00	0.0004353527	6.260990e-02	4.062947e-03	2.268630e-01	1.279237e-01	0.173009010	1.362907e-02	3.434771e-02	0.000000e+00	0.0754765026	0.0000000000	3.309507e-03	G1
TCGA-H7-8501-01	0.000000e+00	0.0000000000	0.028344531	0.2675417396	0.000000000	0.000000e+00	2.300780e-01	0.0199245319	0.0000000000	0.000000e+00	0.0351037942	9.133460e-03	0.000000e+00	3.512894e-02	1.230240e-01	0.209518277	1.633392e-03	0.000000e+00	0.000000e+00	0.0405693130	0.0000000000	0.000000e+00	G1
TCGA-QK-AA3J-01	0.000000e+00	0.0000000000	0.223791070	0.1493633259	0.000000000	0.000000e+00	6.470548e-02	0.1691932297	0.0160965953	0.000000e+00	0.0523540334	2.477374e-02	1.360559e-02	0.000000e+00	8.873481e-02	0.107874007	1.276054e-03	4.352928e-02	1.856465e-02	0.0261381442	0.0000000000	0.000000e+00	G1
TCGA-CR-7390-01	1.161381e-02	0.0000000000	0.106438938	0.0013631455	0.000000000	1.900070e-01	0.000000e+00	0.0000000000	0.0000000000	0.000000e+00	0.0201474953	0.000000e+00	1.057010e-02	2.744197e-01	0.000000e+00	0.071567157	0.000000e+00	1.416834e-02	0.000000e+00	0.1979551764	0.0000000000	1.017492e-01	G1
TCGA-CV-7437-01	0.000000e+00	0.0000000000	0.144817225	0.0246348214	0.000000000	8.063738e-02	0.000000e+00	0.0637372865	0.0254074942	0.000000e+00	0.0000000000	5.455719e-02	4.163801e-02	0.000000e+00	3.706444e-02	0.208073880	1.996364e-01	8.355841e-02	3.623750e-02	0.0000000000	0.0000000000	0.000000e+00	G1
TCGA-CV-A6K0-01	3.094084e-02	0.0000000000	0.000000000	0.1253167564	0.000000000	7.737955e-02	0.000000e+00	0.1093636563	0.0308782072	0.000000e+00	0.0000000000	6.146116e-02	0.000000e+00	1.083655e-01	1.601103e-01	0.231953209	1.289332e-02	0.000000e+00	4.955974e-02	0.0000000000	0.0000000000	1.777700e-03	G1
TCGA-BB-8596-01	1.088524e-02	0.0000000000	0.004144974	0.0279717927	0.000000000	4.100211e-02	0.000000e+00	0.0308901912	0.0372365511	0.000000e+00	0.0082814552	4.591425e-03	0.000000e+00	4.703807e-01	2.289937e-02	0.278518001	0.000000e+00	2.167966e-02	4.151848e-02	0.0000000000	0.0000000000	0.000000e+00	G1
TCGA-D6-6826-01	1.825418e-02	0.0000000000	0.001121256	0.0075722746	0.000000000	1.016957e-01	0.000000e+00	0.0164684737	0.0199631989	0.000000e+00	0.0113846403	0.000000e+00	2.956226e-03	1.989256e-01	5.679836e-02	0.259349917	0.000000e+00	0.000000e+00	0.000000e+00	0.2501179414	0.0000000000	5.539218e-02	G1
TCGA-CR-6493-01	3.104157e-03	0.0000000000	0.089095616	0.0239483681	0.000000000	1.103739e-01	1.116831e-03	0.0079761254	0.0036015830	0.000000e+00	0.0599502548	2.983433e-03	0.000000e+00	2.726269e-01	1.048191e-01	0.155255863	0.000000e+00	2.356938e-02	0.000000e+00	0.1183739642	0.0000000000	2.320456e-02	G1
TCGA-CQ-6228-01	6.743497e-03	0.0686050414	0.128647798	0.0090989024	0.000000000	2.826274e-02	0.000000e+00	0.0364455678	0.0134319628	0.000000e+00	0.0145986193	0.000000e+00	0.000000e+00	3.963846e-01	1.652905e-02	0.218100075	0.000000e+00	2.246325e-02	0.000000e+00	0.0403981949	0.0000000000	2.906872e-04	G1
TCGA-CQ-6219-01	0.000000e+00	0.0000000000	0.030560390	0.1716400112	0.000000000	0.000000e+00	3.539341e-02	0.0905398743	0.0204434609	6.624847e-04	0.0000000000	3.599926e-02	8.778235e-03	8.237255e-02	2.520948e-01	0.233861271	2.406839e-02	0.000000e+00	1.358590e-02	0.0000000000	0.0000000000	0.000000e+00	G1
TCGA-CQ-A4CA-01	9.673442e-03	0.0000000000	0.019939443	0.1496469969	0.000000000	0.000000e+00	7.980425e-03	0.0909494282	0.0388501961	0.000000e+00	0.0000000000	7.721517e-02	1.629844e-02	1.130301e-02	2.501621e-01	0.256151463	3.868562e-03	6.122940e-02	2.258463e-03	0.0000000000	0.0000000000	4.473503e-03	G1
TCGA-F7-A61W-01	1.893827e-03	0.0016246656	0.005178454	0.0199437230	0.000000000	2.136997e-01	0.000000e+00	0.0498168720	0.0495312170	0.000000e+00	0.0000000000	1.253910e-01	3.257396e-02	1.710252e-01	6.056765e-03	0.116524573	4.745001e-02	4.180487e-02	0.000000e+00	0.1170612307	0.0000000000	4.239021e-04	G1
TCGA-CV-6950-01	8.409814e-03	0.0000000000	0.055943767	0.0521307984	0.000000000	6.143967e-02	0.000000e+00	0.0454546609	0.0069029986	0.000000e+00	0.0000000000	6.722039e-02	0.000000e+00	3.075604e-01	8.561557e-02	0.234973172	7.600912e-03	0.000000e+00	0.000000e+00	0.0667478057	0.0000000000	0.000000e+00	G1
TCGA-CN-A6V3-01	1.337617e-02	0.0000000000	0.132489772	0.1266992626	0.000000000	0.000000e+00	3.703322e-02	0.0478468238	0.0124743826	0.000000e+00	0.0104089100	2.154680e-02	0.000000e+00	1.348581e-01	2.092208e-01	0.099190363	1.317996e-02	4.082991e-02	0.000000e+00	0.1008454437	0.0000000000	0.000000e+00	G1
TCGA-MT-A7BN-01	1.959498e-02	0.0000000000	0.060972917	0.1100672599	0.000000000	0.000000e+00	3.582218e-02	0.1145870392	0.0000000000	9.593614e-02	0.0000000000	5.065900e-02	0.000000e+00	1.552945e-01	6.055002e-02	0.195752393	1.300251e-02	0.000000e+00	0.000000e+00	0.0826632647	0.0000000000	5.097779e-03	G1
TCGA-BA-A4II-01	0.000000e+00	0.0000000000	0.109853843	0.0513890930	0.000000000	1.066144e-01	7.940770e-02	0.0731081048	0.0053790117	0.000000e+00	0.0285343882	0.000000e+00	7.054260e-03	7.156128e-02	4.496057e-02	0.132366647	5.097082e-02	6.742684e-02	0.000000e+00	0.1271508707	0.0000000000	4.422217e-02	G1
TCGA-HD-7229-01	1.693314e-02	0.0000000000	0.058168219	0.1319191448	0.000000000	1.041386e-01	2.283982e-02	0.0385778049	0.0000000000	0.000000e+00	0.0561113899	6.528585e-03	0.000000e+00	1.214005e-01	1.537448e-01	0.086634659	0.000000e+00	9.106799e-02	0.000000e+00	0.1051066028	0.0000000000	6.828771e-03	G1
TCGA-UF-A71A-06	3.313328e-03	0.0000000000	0.043349931	0.0463891654	0.082260845	3.291753e-01	0.000000e+00	0.0000000000	0.0000000000	0.000000e+00	0.0000000000	3.726019e-02	0.000000e+00	2.532877e-01	0.000000e+00	0.091332548	0.000000e+00	5.630688e-02	0.000000e+00	0.0450102280	0.0123138928	0.000000e+00	G1
TCGA-D6-8568-01	0.000000e+00	0.0000000000	0.031784173	0.0214677932	0.000000000	1.815285e-01	0.000000e+00	0.0247083282	0.0000000000	0.000000e+00	0.0140324389	1.073404e-02	8.096584e-02	6.950974e-02	1.258609e-01	0.105822010	0.000000e+00	4.996610e-02	0.000000e+00	0.1973304707	0.0000000000	8.628957e-02	G1
TCGA-CR-6478-01	1.924669e-02	0.0000000000	0.041183125	0.0983069216	0.000000000	1.996740e-01	7.750043e-03	0.0161599386	0.0082061957	0.000000e+00	0.0000000000	6.540505e-02	1.465799e-02	1.207536e-01	1.888099e-01	0.164666355	0.000000e+00	0.000000e+00	0.000000e+00	0.0461293479	0.0000000000	9.050809e-03	G1
TCGA-CR-5243-01	0.000000e+00	0.0000000000	0.086452592	0.1438787227	0.000000000	2.370706e-01	2.262774e-02	0.0561897139	0.1114029827	0.000000e+00	0.0181751416	6.450047e-03	9.027678e-04	9.239961e-02	4.876123e-02	0.066901570	2.116744e-02	1.473202e-02	7.288781e-02	0.0000000000	0.0000000000	0.000000e+00	G1
TCGA-CV-6948-01	1.180438e-02	0.0000000000	0.000000000	0.0519927734	0.000000000	2.675131e-02	4.389287e-02	0.0312097636	0.0000000000	1.645961e-02	0.0000000000	1.293059e-01	0.000000e+00	2.745526e-01	1.628760e-01	0.197547633	3.729195e-02	0.000000e+00	0.000000e+00	0.0163152206	0.0000000000	0.000000e+00	G1
TCGA-CV-5976-01	0.000000e+00	0.0000000000	0.037429196	0.0000000000	0.000000000	9.965618e-02	0.000000e+00	0.0343975681	0.0034926375	0.000000e+00	0.0000000000	2.839961e-02	0.000000e+00	3.482817e-01	1.021164e-01	0.252604269	2.180695e-02	0.000000e+00	0.000000e+00	0.0718155454	0.0000000000	0.000000e+00	G1
TCGA-BA-4077-01	8.439110e-03	0.0000000000	0.011273411	0.0981382134	0.000000000	6.971160e-02	0.000000e+00	0.0553554713	0.0277803750	0.000000e+00	0.0000000000	3.680851e-02	0.000000e+00	1.656451e-01	2.369130e-01	0.235545981	1.892945e-02	4.565560e-03	3.047003e-02	0.0000000000	0.0000000000	4.241286e-04	G1
TCGA-CR-7371-01	7.332198e-03	0.0000000000	0.037951664	0.0938283910	0.000000000	2.615547e-01	0.000000e+00	0.0628525360	0.0108862581	0.000000e+00	0.0203947287	0.000000e+00	2.862152e-02	6.850294e-02	9.462223e-02	0.118231417	1.005210e-03	4.865838e-02	0.000000e+00	0.0543835696	0.0000000000	9.117424e-02	G1
TCGA-CQ-A4CH-01	4.115436e-03	0.0008060168	0.029285649	0.0007947938	0.000000000	5.584975e-02	0.000000e+00	0.0178028428	0.0096707045	0.000000e+00	0.0272984541	0.000000e+00	0.000000e+00	5.470024e-01	1.523332e-02	0.100100791	0.000000e+00	1.148853e-02	0.000000e+00	0.1542689487	0.0000000000	2.628234e-02	G1
TCGA-BA-4074-01	0.000000e+00	0.0000000000	0.023865402	0.0213282844	0.010548604	1.537911e-01	0.000000e+00	0.0054606326	0.0000000000	0.000000e+00	0.0047081865	6.406242e-03	0.000000e+00	1.459089e-01	1.026485e-01	0.244025643	0.000000e+00	1.040038e-01	0.000000e+00	0.1596538532	0.0000000000	1.765081e-02	G1
TCGA-QK-A64Z-01	1.224295e-02	0.0000000000	0.022235719	0.0901746684	0.000000000	1.774835e-01	0.000000e+00	0.0552271146	0.0000000000	0.000000e+00	0.0000000000	9.203340e-02	1.199006e-02	1.209872e-01	1.829620e-01	0.164600846	3.085282e-02	0.000000e+00	2.613725e-02	0.0077792755	0.0000000000	5.293131e-03	G1
TCGA-CN-6989-01	0.000000e+00	0.0026311304	0.000000000	0.0131173596	0.000000000	1.323166e-01	0.000000e+00	0.0094293915	0.0518527586	0.000000e+00	0.0110284698	3.207168e-03	0.000000e+00	4.628902e-01	0.000000e+00	0.212940852	1.388823e-02	5.504332e-02	0.000000e+00	0.0316544995	0.0000000000	0.000000e+00	G1
TCGA-CR-7399-01	4.980724e-03	0.0000000000	0.013567637	0.2534561300	0.000000000	8.412654e-02	3.291460e-02	0.0821351498	0.0475267329	7.796490e-04	0.0055141719	0.000000e+00	0.000000e+00	2.343009e-02	2.268384e-01	0.195729513	1.962988e-02	0.000000e+00	0.000000e+00	0.0000000000	0.0000000000	9.370798e-03	G1
TCGA-BB-4227-01	0.000000e+00	0.0000000000	0.248347913	0.0499157666	0.017382455	3.744115e-03	0.000000e+00	0.0061496644	0.0000000000	0.000000e+00	0.0250739679	0.000000e+00	1.031567e-02	0.000000e+00	0.000000e+00	0.411923505	8.065892e-03	9.726108e-02	0.000000e+00	0.1152642267	0.0000000000	6.555748e-03	G1
TCGA-IQ-A61G-01	0.000000e+00	0.0035608767	0.000000000	0.0188876537	0.000000000	6.851649e-02	2.500250e-02	0.0715842061	0.0190941852	0.000000e+00	0.0000000000	2.356965e-02	0.000000e+00	2.667703e-01	1.193775e-02	0.156051838	9.230492e-02	1.558260e-01	0.000000e+00	0.0868936247	0.0000000000	0.000000e+00	G1
TCGA-BA-A4IH-01	9.474151e-03	0.0000000000	0.069447877	0.1012029428	0.000000000	9.332720e-02	1.071225e-02	0.1638510316	0.0058129785	0.000000e+00	0.0000000000	4.483210e-02	4.118346e-04	5.867649e-02	1.543638e-01	0.099584586	0.000000e+00	9.741866e-02	0.000000e+00	0.0908840805	0.0000000000	0.000000e+00	G1
TCGA-CN-4738-01	3.886635e-02	0.0000000000	0.028444789	0.1392675902	0.000000000	5.255111e-02	1.809649e-02	0.0717157669	0.0426427144	0.000000e+00	0.0454994883	1.758513e-02	5.558567e-02	9.375624e-02	1.958448e-01	0.096293463	4.663220e-02	0.000000e+00	5.685902e-02	0.0003591499	0.0000000000	0.000000e+00	G1
TCGA-CN-4727-01	0.000000e+00	0.0000000000	0.247803693	0.0007542575	0.000000000	7.229126e-02	0.000000e+00	0.0149858214	0.0030499633	0.000000e+00	0.0387610645	1.820677e-03	6.990850e-03	4.587751e-02	0.000000e+00	0.088342711	0.000000e+00	1.119335e-01	0.000000e+00	0.2176684338	0.0000000000	1.497203e-01	G1
TCGA-CN-6997-01	3.701027e-02	0.0000000000	0.147291386	0.0197120887	0.000000000	1.064298e-01	0.000000e+00	0.0580679362	0.0069929464	0.000000e+00	0.0215134363	1.772947e-02	0.000000e+00	2.661630e-01	6.120304e-02	0.221218047	0.000000e+00	9.234300e-03	2.743425e-02	0.0000000000	0.0000000000	0.000000e+00	G1
TCGA-CR-7370-01	3.673206e-02	0.0000000000	0.072793944	0.1504984518	0.000000000	9.004881e-02	1.073583e-02	0.1068029702	0.0000000000	0.000000e+00	0.0000000000	3.464260e-02	8.842125e-03	6.735794e-02	1.145419e-01	0.231251127	5.085195e-04	6.156674e-02	7.011792e-03	0.0018474436	0.0000000000	4.817717e-03	G1
TCGA-CR-5247-01	0.000000e+00	0.0000000000	0.284893502	0.0000000000	0.049187967	3.124186e-02	0.000000e+00	0.0000000000	0.0067704076	0.000000e+00	0.0000000000	2.184552e-02	0.000000e+00	4.727150e-01	1.992210e-03	0.051600818	0.000000e+00	3.371785e-02	4.338370e-02	0.0026511890	0.0000000000	0.000000e+00	G1
TCGA-KU-A6H7-01	1.193878e-03	0.0000000000	0.023718798	0.2827917759	0.000000000	0.000000e+00	8.420872e-02	0.1406321453	0.0046993867	0.000000e+00	0.0022299215	5.791452e-02	7.470160e-03	4.123519e-02	1.376599e-01	0.161135638	1.804134e-02	0.000000e+00	0.000000e+00	0.0370685666	0.0000000000	0.000000e+00	G1
TCGA-CV-7418-01	0.000000e+00	0.0062253435	0.069897757	0.1093552865	0.000000000	0.000000e+00	8.916818e-02	0.1569283371	0.0000000000	0.000000e+00	0.0596471839	3.863722e-02	1.842869e-02	1.150279e-01	9.890726e-02	0.158089287	7.426439e-03	2.461335e-02	4.692814e-02	0.0000000000	0.0000000000	7.195906e-04	G1
TCGA-CR-7398-01	8.322059e-03	0.0000000000	0.074144462	0.0485459479	0.000000000	1.468319e-01	0.000000e+00	0.0458721577	0.0000000000	0.000000e+00	0.0218041781	1.767396e-02	0.000000e+00	1.767067e-01	2.237231e-02	0.199882957	5.476234e-04	2.584282e-02	1.705317e-01	0.0144790481	0.0000000000	2.644218e-02	G1
TCGA-MT-A51X-01	0.000000e+00	0.0489025470	0.041505772	0.0693958746	0.000000000	2.852242e-02	0.000000e+00	0.0632288295	0.0415218378	0.000000e+00	0.0268511622	1.689656e-02	1.603114e-02	2.992240e-01	9.782437e-02	0.106667192	7.613888e-02	0.000000e+00	0.000000e+00	0.0672894047	0.0000000000	0.000000e+00	G1
TCGA-CR-7373-01	0.000000e+00	0.0000000000	0.028363944	0.0723136268	0.000000000	4.747942e-02	5.801620e-02	0.0630178265	0.0135627533	0.000000e+00	0.0776777742	0.000000e+00	0.000000e+00	1.647886e-01	1.571585e-01	0.199177481	0.000000e+00	7.557590e-02	0.000000e+00	0.0428679427	0.0000000000	0.000000e+00	G1
TCGA-CV-7428-01	3.622579e-03	0.0000000000	0.089177673	0.0958934609	0.000000000	2.742909e-02	2.045952e-02	0.0795290981	0.0214625231	0.000000e+00	0.0192220413	7.297445e-02	5.795114e-03	2.136692e-01	1.221886e-01	0.198869603	2.498606e-02	0.000000e+00	3.174285e-03	0.0015467293	0.0000000000	0.000000e+00	G1
TCGA-CV-7438-01	2.558656e-03	0.0000000000	0.073996331	0.0274564161	0.000000000	1.173589e-01	0.000000e+00	0.0549335012	0.0404402024	0.000000e+00	0.0156400769	3.208527e-02	5.522051e-03	2.090882e-01	2.241998e-01	0.157832401	2.068451e-02	0.000000e+00	0.000000e+00	0.0182036231	0.0000000000	0.000000e+00	G1
TCGA-CV-7446-01	5.868069e-02	0.0000000000	0.158508461	0.0329905821	0.000000000	3.310075e-02	5.558212e-02	0.0622122292	0.0000000000	0.000000e+00	0.0247109014	0.000000e+00	2.305387e-02	5.520387e-02	1.225886e-01	0.186194737	4.521247e-02	1.445008e-02	0.000000e+00	0.1270989083	0.0000000000	4.117528e-04	G1
TCGA-CV-7435-01	3.809648e-03	0.0000000000	0.042128709	0.0326950234	0.000000000	8.846373e-02	8.481916e-03	0.0347069535	0.0419131779	0.000000e+00	0.0442719923	0.000000e+00	0.000000e+00	3.931397e-01	7.380103e-02	0.222394505	0.000000e+00	8.927442e-03	5.266157e-03	0.0000000000	0.0000000000	0.000000e+00	G1
TCGA-UF-A7JO-01	3.845311e-03	0.0000000000	0.000000000	0.1138104574	0.000000000	3.393707e-02	7.938067e-02	0.0722058364	0.0036345442	0.000000e+00	0.0043421751	2.673303e-02	0.000000e+00	2.043884e-01	1.509401e-01	0.274663010	1.528860e-02	1.589475e-02	0.000000e+00	0.0000000000	0.0000000000	9.360401e-04	G1
TCGA-CV-7406-01	0.000000e+00	0.0063993793	0.059671018	0.0000000000	0.000000000	1.857559e-02	0.000000e+00	0.0987234862	0.0043695386	0.000000e+00	0.0406426809	0.000000e+00	2.605076e-02	3.319855e-01	1.563734e-02	0.186003014	3.740941e-03	1.663855e-02	0.000000e+00	0.1915621729	0.0000000000	0.000000e+00	G1
TCGA-BA-6871-01	7.045231e-03	0.0257436820	0.000000000	0.1780467318	0.000000000	1.938431e-01	2.069271e-02	0.0872882962	0.0140368289	0.000000e+00	0.0415379515	6.173083e-02	4.338930e-02	1.265825e-01	6.357005e-02	0.050665380	0.000000e+00	2.217308e-02	8.660930e-03	0.0347737504	0.0000000000	2.021961e-02	G1
TCGA-CN-A642-01	2.498975e-03	0.0000000000	0.020827813	0.2150954737	0.000000000	0.000000e+00	1.758427e-01	0.0759046169	0.0058611554	0.000000e+00	0.0051898171	6.596116e-02	1.627371e-02	0.000000e+00	1.387394e-01	0.156800588	4.462238e-02	0.000000e+00	0.000000e+00	0.0740274562	0.0000000000	2.354751e-03	G1
TCGA-CV-6959-01	3.151966e-02	0.0000000000	0.033541712	0.0272506363	0.000000000	1.915663e-01	1.432881e-04	0.0038309476	0.0000000000	0.000000e+00	0.0164662220	1.787583e-02	0.000000e+00	2.570474e-01	1.190613e-01	0.170338259	0.000000e+00	9.924602e-03	0.000000e+00	0.1042695821	0.0000000000	1.716416e-02	G1
TCGA-CV-7100-01	0.000000e+00	0.0000000000	0.146352763	0.0823973538	0.000000000	4.057132e-02	3.542186e-02	0.0809709557	0.0000000000	0.000000e+00	0.0000000000	9.429200e-02	2.106607e-02	7.065692e-02	1.892679e-01	0.153032562	1.230711e-02	0.000000e+00	7.366320e-02	0.0000000000	0.0000000000	0.000000e+00	G1
TCGA-F7-A61S-01	0.000000e+00	0.0000000000	0.022425111	0.1335104495	0.000000000	4.571743e-03	0.000000e+00	0.1114608633	0.0191925019	5.442384e-03	0.0110038836	4.323456e-02	0.000000e+00	4.149549e-02	1.262018e-01	0.242984533	0.000000e+00	1.376513e-01	0.000000e+00	0.0993208756	0.0000000000	1.504509e-03	G1
TCGA-MT-A67D-01	0.000000e+00	0.0583279658	0.074152634	0.0669044314	0.000000000	6.473980e-02	2.022160e-02	0.0679361920	0.0135586404	0.000000e+00	0.0220508772	0.000000e+00	0.000000e+00	2.643381e-01	6.095638e-02	0.110265732	7.571089e-03	0.000000e+00	0.000000e+00	0.1461597953	0.0000000000	2.281675e-02	G1
TCGA-CN-5364-01	0.000000e+00	0.0678710549	0.000000000	0.0204170037	0.000000000	1.020436e-01	0.000000e+00	0.0608645804	0.0342772779	3.295272e-02	0.0000000000	3.615422e-02	0.000000e+00	2.895268e-01	7.546483e-02	0.224191165	3.183514e-02	8.160487e-03	1.624109e-02	0.0000000000	0.0000000000	0.000000e+00	G1
TCGA-CN-6018-01	0.000000e+00	0.0005464781	0.028888792	0.0470546533	0.000000000	1.287062e-01	0.000000e+00	0.0188514361	0.0025347564	0.000000e+00	0.0269573578	2.351502e-05	0.000000e+00	3.640662e-01	9.440334e-02	0.147012135	0.000000e+00	5.596984e-02	0.000000e+00	0.0687252928	0.0000000000	1.626000e-02	G1
TCGA-MZ-A7D7-01	3.134002e-02	0.0000000000	0.121016456	0.0732033857	0.050342174	1.346085e-01	0.000000e+00	0.0609701486	0.0000000000	0.000000e+00	0.0304018564	4.516750e-03	4.051930e-02	3.808803e-02	8.848285e-02	0.057818002	9.205339e-02	6.144267e-03	0.000000e+00	0.1483656732	0.0000000000	2.212921e-02	G1
TCGA-CV-6956-01	0.000000e+00	0.0101205531	0.023418136	0.0000000000	0.000000000	0.000000e+00	0.000000e+00	0.0788132801	0.0354296454	0.000000e+00	0.0472854150	0.000000e+00	0.000000e+00	6.579182e-01	4.547427e-02	0.092587950	0.000000e+00	8.952555e-03	0.000000e+00	0.0000000000	0.0000000000	0.000000e+00	G1
TCGA-CN-A499-01	1.494504e-03	0.0000000000	0.042710253	0.1985941832	0.000000000	0.000000e+00	8.309244e-02	0.1036230554	0.0033418866	0.000000e+00	0.0000000000	3.779306e-02	1.843522e-02	1.586226e-02	2.364114e-01	0.173239232	0.000000e+00	5.213082e-02	0.000000e+00	0.0296684664	0.0000000000	3.603215e-03	G1
TCGA-BB-8601-01	0.000000e+00	0.0065834099	0.277113853	0.0545565298	0.000000000	1.098076e-01	0.000000e+00	0.0714556081	0.0265326276	0.000000e+00	0.0311082464	0.000000e+00	4.241950e-02	4.838391e-02	0.000000e+00	0.071248090	5.028011e-02	4.942178e-02	0.000000e+00	0.1610887469	0.0000000000	0.000000e+00	G1
TCGA-CV-7104-01	0.000000e+00	0.0279150862	0.010082894	0.0455905566	0.000000000	2.504914e-01	0.000000e+00	0.0002623927	0.0103727312	0.000000e+00	0.0108217880	3.125148e-02	2.164410e-02	1.347054e-01	7.934495e-02	0.266729343	2.000513e-02	4.185945e-02	4.264612e-02	0.0000000000	0.0000000000	6.277173e-03	G1
TCGA-BA-A6DI-01	0.000000e+00	0.0000000000	0.202759897	0.0773321899	0.000000000	7.383160e-02	0.000000e+00	0.0848885936	0.0164539430	0.000000e+00	0.0294553172	0.000000e+00	6.053987e-03	1.458120e-01	1.319794e-01	0.045017652	1.815495e-02	4.075116e-02	0.000000e+00	0.1275093838	0.0000000000	0.000000e+00	G1
TCGA-D6-6823-01	1.065675e-03	0.0000000000	0.055308037	0.0167794227	0.000000000	6.937129e-02	0.000000e+00	0.0767913429	0.0345489566	0.000000e+00	0.0007233309	2.524813e-02	1.324681e-02	2.272643e-01	1.038569e-01	0.116315931	0.000000e+00	1.984724e-02	0.000000e+00	0.1281315067	0.0000000000	1.115011e-01	G1
TCGA-CV-5436-01	0.000000e+00	0.0000000000	0.004222881	0.1190789972	0.000000000	1.830061e-01	0.000000e+00	0.0199086906	0.0000000000	0.000000e+00	0.0124736891	2.874767e-02	0.000000e+00	2.033031e-01	1.399206e-01	0.193396329	2.402614e-03	3.258863e-02	0.000000e+00	0.0609506649	0.0000000000	0.000000e+00	G1
TCGA-BB-4217-01	9.312540e-02	0.2322265469	0.040275859	0.0979776201	0.001153893	1.864614e-01	0.000000e+00	0.0730186547	0.1165918619	0.000000e+00	0.0000000000	9.860540e-04	2.067856e-02	1.583627e-02	2.806718e-02	0.072413500	0.000000e+00	0.000000e+00	0.000000e+00	0.0197347626	0.0000000000	1.452479e-03	G1
TCGA-CN-4731-01	0.000000e+00	0.0000000000	0.364644403	0.0369390392	0.000000000	1.507762e-01	0.000000e+00	0.0313312697	0.0020165771	0.000000e+00	0.0002750882	4.364562e-02	1.028035e-02	1.818735e-01	2.311075e-02	0.065947606	0.000000e+00	6.080439e-02	0.000000e+00	0.0283552005	0.0000000000	0.000000e+00	G1
TCGA-CQ-5332-01	6.778261e-06	0.0000000000	0.075836543	0.0309308842	0.000000000	1.058148e-01	0.000000e+00	0.0215058480	0.0184270916	0.000000e+00	0.0232820521	0.000000e+00	0.000000e+00	2.832535e-01	1.344594e-02	0.208883982	0.000000e+00	9.402497e-03	0.000000e+00	0.2092101204	0.0000000000	0.000000e+00	G1
TCGA-CQ-7069-01	6.021584e-04	0.0000000000	0.043111133	0.0177828550	0.020934961	1.136120e-01	0.000000e+00	0.0000000000	0.0000000000	0.000000e+00	0.0310909303	1.372489e-02	0.000000e+00	3.609683e-01	3.693957e-02	0.076266926	0.000000e+00	1.730506e-01	0.000000e+00	0.0958433489	0.0000000000	1.607226e-02	G1
TCGA-P3-A6SX-01	4.075936e-04	0.0063067613	0.030945584	0.0000000000	0.000000000	8.242414e-02	0.000000e+00	0.0737029533	0.0302409771	0.000000e+00	0.0494376381	8.434680e-03	0.000000e+00	5.456632e-01	6.895325e-03	0.089331510	0.000000e+00	0.000000e+00	0.000000e+00	0.0720398943	0.0000000000	4.169749e-03	G1
TCGA-CV-7432-01	0.000000e+00	0.0000000000	0.025355706	0.0546746060	0.000000000	1.335425e-01	0.000000e+00	0.0303570355	0.0000000000	0.000000e+00	0.0011427453	5.544138e-02	0.000000e+00	9.830162e-02	1.453345e-01	0.256588772	0.000000e+00	1.515185e-01	1.430771e-02	0.0274353463	0.0000000000	5.999568e-03	G1
TCGA-CQ-5326-01	0.000000e+00	0.0000000000	0.000000000	0.0000000000	0.000000000	4.014790e-02	0.000000e+00	0.0154428322	0.0173469064	2.308082e-03	0.0426881019	0.000000e+00	0.000000e+00	3.922818e-01	2.042347e-02	0.128920252	0.000000e+00	1.876296e-02	0.000000e+00	0.3054599972	0.0000000000	1.621773e-02	G1
TCGA-CN-A6V6-01	0.000000e+00	0.0023034679	0.087449351	0.3033556871	0.000000000	0.000000e+00	9.943212e-02	0.1386705948	0.0291292331	0.000000e+00	0.0076605293	1.199896e-02	2.741080e-03	2.010874e-02	1.324056e-01	0.106845149	0.000000e+00	1.755353e-02	0.000000e+00	0.0360253471	0.0000000000	4.320611e-03	G1
TCGA-DQ-5625-01	4.972661e-03	0.0000000000	0.008052878	0.3117539012	0.000000000	0.000000e+00	7.666122e-03	0.0991116207	0.0047474483	0.000000e+00	0.0000000000	1.182842e-01	2.139460e-02	7.709236e-03	1.559002e-01	0.194405590	5.075180e-02	0.000000e+00	0.000000e+00	0.0152498176	0.0000000000	0.000000e+00	G1
TCGA-CV-5977-01	0.000000e+00	0.0000000000	0.104634562	0.0194837728	0.000000000	1.136706e-01	0.000000e+00	0.0299708556	0.0000000000	0.000000e+00	0.0000000000	6.706601e-02	0.000000e+00	1.596784e-01	2.267528e-01	0.092738021	5.764964e-03	4.067609e-02	0.000000e+00	0.1395639041	0.0000000000	0.000000e+00	G1
TCGA-UF-A7JD-01	0.000000e+00	0.0029725044	0.059448874	0.0133932633	0.000000000	0.000000e+00	0.000000e+00	0.0883759772	0.0132294606	0.000000e+00	0.0065980180	9.329813e-04	0.000000e+00	2.683740e-01	1.041403e-02	0.127997069	0.000000e+00	1.040797e-02	0.000000e+00	0.3899455768	0.0000000000	7.910276e-03	G1
TCGA-CR-7385-01	8.147652e-03	0.0468104008	0.027815620	0.1353272808	0.000000000	1.761303e-01	0.000000e+00	0.0757532114	0.0870231438	0.000000e+00	0.0000000000	2.309121e-02	9.375816e-03	6.782948e-02	1.132938e-01	0.161796548	1.488466e-02	2.022465e-02	0.000000e+00	0.0219623139	0.0000000000	1.053394e-02	G1
TCGA-T2-A6X0-01	0.000000e+00	0.0087199924	0.092820203	0.2140241055	0.000000000	5.067017e-02	4.069282e-03	0.0811656363	0.0102456092	1.715793e-02	0.0000000000	0.000000e+00	0.000000e+00	3.931886e-02	2.207147e-01	0.231746696	0.000000e+00	0.000000e+00	2.934677e-02	0.0000000000	0.0000000000	0.000000e+00	G1
TCGA-CV-A465-01	3.813335e-03	0.0000000000	0.152142538	0.0465047994	0.000000000	9.261225e-02	0.000000e+00	0.0921954695	0.0388028333	0.000000e+00	0.0000000000	5.955884e-02	8.503540e-03	2.300511e-01	5.391403e-02	0.122874804	2.158260e-02	2.915956e-02	0.000000e+00	0.0317478148	0.0041911318	1.234531e-02	G1
TCGA-F7-7848-01	0.000000e+00	0.0676592261	0.096977853	0.1330417329	0.000000000	1.207861e-01	3.576790e-02	0.0584763461	0.0337282383	0.000000e+00	0.0164508604	0.000000e+00	1.908389e-02	7.697443e-02	2.339785e-02	0.255131845	1.353150e-02	1.061087e-02	0.000000e+00	0.0159729527	0.0000000000	2.240841e-02	G1
TCGA-QK-A8Z8-01	0.000000e+00	0.0000000000	0.164471935	0.0793700503	0.000000000	0.000000e+00	0.000000e+00	0.1881196914	0.0388153286	0.000000e+00	0.0360501419	3.420602e-02	5.384341e-03	7.516804e-02	2.218112e-02	0.100792341	0.000000e+00	1.648806e-01	6.230039e-02	0.0000000000	0.0000000000	2.825995e-02	G1
TCGA-CV-6940-01	0.000000e+00	0.0000000000	0.097284271	0.0200392201	0.000000000	1.856948e-01	0.000000e+00	0.0507745059	0.0054949497	0.000000e+00	0.0000000000	4.973137e-02	0.000000e+00	2.688664e-01	3.540931e-02	0.221151360	3.588021e-02	0.000000e+00	1.108224e-02	0.0185913449	0.0000000000	0.000000e+00	G1
TCGA-CV-7440-01	0.000000e+00	0.0056257359	0.034434986	0.0231234443	0.000000000	1.367450e-02	0.000000e+00	0.0366170424	0.0386826144	0.000000e+00	0.0147058167	9.153711e-03	0.000000e+00	3.212875e-01	5.753541e-02	0.109066991	0.000000e+00	5.110906e-02	0.000000e+00	0.2750146827	0.0015485208	8.419943e-03	G1
TCGA-CV-7414-01	0.000000e+00	0.0000000000	0.068339876	0.0451734336	0.000000000	1.661966e-01	0.000000e+00	0.0222737920	0.1132812686	0.000000e+00	0.0895136331	7.730935e-02	0.000000e+00	7.817818e-02	4.799066e-02	0.168947107	5.046170e-02	0.000000e+00	7.233435e-02	0.0000000000	0.0000000000	0.000000e+00	G1
TCGA-CR-7374-01	0.000000e+00	0.0360995657	0.288928741	0.1121106577	0.000000000	8.946696e-02	0.000000e+00	0.0963562062	0.0527169185	0.000000e+00	0.0000000000	8.056388e-03	2.811534e-02	1.505797e-02	1.175763e-02	0.178172970	1.372225e-02	5.114409e-02	0.000000e+00	0.0166977896	0.0015965194	0.000000e+00	G1
TCGA-CV-6941-01	0.000000e+00	0.0000000000	0.063095888	0.0675184842	0.000000000	4.210120e-02	1.218485e-02	0.0711935658	0.0187737717	0.000000e+00	0.0302787519	0.000000e+00	0.000000e+00	2.002873e-01	1.034447e-01	0.251299737	1.969354e-02	1.561765e-02	2.871275e-02	0.0757978007	0.0000000000	0.000000e+00	G1
TCGA-QK-A8Z9-01	0.000000e+00	0.0000000000	0.007981461	0.0918776704	0.000000000	2.035332e-01	0.000000e+00	0.0453185261	0.0381685233	0.000000e+00	0.0000000000	5.209427e-02	2.166791e-02	5.573926e-02	8.554072e-02	0.291220013	6.743970e-02	0.000000e+00	3.892861e-02	0.0000000000	0.0000000000	4.901359e-04	G1
TCGA-QK-A6VB-01	0.000000e+00	0.0000000000	0.106524428	0.0185162940	0.000000000	0.000000e+00	0.000000e+00	0.0899317864	0.0000000000	0.000000e+00	0.0000000000	3.610058e-02	0.000000e+00	5.833485e-01	2.234261e-02	0.118726743	0.000000e+00	1.591722e-02	8.591797e-03	0.0000000000	0.0000000000	0.000000e+00	G1
TCGA-CR-7382-01	3.173871e-02	0.0000000000	0.032144105	0.0233174953	0.000000000	1.206335e-01	1.943177e-02	0.0783072305	0.0000000000	0.000000e+00	0.0265150751	2.166209e-02	4.343614e-02	9.545387e-02	1.674519e-01	0.309286264	0.000000e+00	2.430917e-03	1.254649e-02	0.0000000000	0.0000000000	1.564448e-02	G1
TCGA-P3-A5QA-01	0.000000e+00	0.0000000000	0.124498101	0.0036097539	0.020848526	1.299227e-01	0.000000e+00	0.0000000000	0.0000000000	0.000000e+00	0.0110575234	4.103037e-02	0.000000e+00	5.471677e-01	3.263769e-02	0.000000000	0.000000e+00	0.000000e+00	0.000000e+00	0.0892275812	0.0000000000	0.000000e+00	G1
TCGA-CV-5979-01	0.000000e+00	0.0035697749	0.005766877	0.0222122652	0.000000000	2.230706e-01	0.000000e+00	0.0059836880	0.0000000000	0.000000e+00	0.0000000000	1.224766e-01	4.309624e-02	3.113072e-02	4.050744e-02	0.262056962	1.555964e-01	6.711555e-02	0.000000e+00	0.0174168427	0.0000000000	0.000000e+00	G1
TCGA-CN-6996-01	0.000000e+00	0.0000000000	0.035584258	0.0263998294	0.000000000	1.455767e-01	1.837684e-02	0.0409317375	0.0190803168	0.000000e+00	0.0140908820	2.072480e-02	0.000000e+00	1.652632e-01	1.770322e-01	0.240112263	0.000000e+00	4.450666e-02	5.232042e-02	0.0000000000	0.0000000000	0.000000e+00	G1
TCGA-4P-AA8J-01	0.000000e+00	0.0633901711	0.000000000	0.0633863972	0.000000000	2.295843e-02	0.000000e+00	0.0695672278	0.0885625787	0.000000e+00	0.0167882597	2.742965e-02	0.000000e+00	2.295496e-01	8.904864e-02	0.216696800	1.827643e-02	0.000000e+00	0.000000e+00	0.0910445412	0.0000000000	3.301274e-03	G1
TCGA-TN-A7HL-01	0.000000e+00	0.0102142381	0.024528902	0.2844511700	0.000000000	4.064442e-03	1.249290e-02	0.1716996874	0.0133403569	0.000000e+00	0.0469264529	6.755638e-02	2.147491e-03	2.184036e-02	1.395645e-01	0.181783282	5.002595e-03	1.438143e-03	0.000000e+00	0.0129490468	0.0000000000	0.000000e+00	G1
TCGA-CN-A63W-01	0.000000e+00	0.0000000000	0.106771252	0.0820909154	0.000000000	0.000000e+00	0.000000e+00	0.1159074105	0.0000000000	0.000000e+00	0.0000000000	8.427373e-02	0.000000e+00	2.606957e-01	1.401928e-01	0.124153221	0.000000e+00	0.000000e+00	0.000000e+00	0.0834868076	0.0000000000	2.428124e-03	G1
TCGA-CN-4730-01	0.000000e+00	0.0000000000	0.195651039	0.0222125089	0.000000000	0.000000e+00	0.000000e+00	0.0953294557	0.0115276736	6.731226e-03	0.0000000000	0.000000e+00	0.000000e+00	3.117109e-01	5.582172e-02	0.209622907	6.369553e-03	0.000000e+00	0.000000e+00	0.0842754103	0.0000000000	7.475778e-04	G1
TCGA-DQ-5630-01	0.000000e+00	0.0000000000	0.064046249	0.0766411074	0.000000000	6.876170e-02	0.000000e+00	0.0764698356	0.0152640686	7.177085e-03	0.0522247095	5.552605e-02	0.000000e+00	1.420202e-01	1.603941e-01	0.225406817	4.361446e-02	0.000000e+00	1.245360e-02	0.0000000000	0.0000000000	0.000000e+00	G1
TCGA-CV-7103-01	1.864945e-02	0.0000000000	0.094877056	0.0042983339	0.000000000	7.937577e-02	0.000000e+00	0.0337910532	0.0750481127	0.000000e+00	0.0000000000	4.324630e-02	0.000000e+00	2.915282e-01	2.788760e-02	0.232078959	3.370343e-02	1.056228e-02	5.002714e-02	0.0049262913	0.0000000000	0.000000e+00	G1
TCGA-CQ-A4CG-01	2.506411e-03	0.0000000000	0.155840974	0.0251336428	0.000000000	1.482335e-01	0.000000e+00	0.0896522393	0.0099427263	0.000000e+00	0.0473482796	0.000000e+00	7.507593e-03	1.467120e-01	6.114986e-02	0.072134902	2.173866e-02	2.553074e-02	0.000000e+00	0.1791278563	0.0045141729	2.926514e-03	G1
TCGA-BA-4078-01	1.516573e-02	0.0000000000	0.026082598	0.0476484777	0.000000000	2.284225e-01	1.548083e-02	0.0703207446	0.0102231636	0.000000e+00	0.0224231383	0.000000e+00	3.863697e-02	0.000000e+00	5.396430e-02	0.296794609	1.064063e-01	2.798038e-03	3.708558e-02	0.0285470230	0.0000000000	0.000000e+00	G1
TCGA-BB-4224-01	1.089141e-02	0.0000000000	0.011312847	0.0588253745	0.000000000	0.000000e+00	0.000000e+00	0.0954691169	0.0266322856	3.615176e-04	0.0110529195	0.000000e+00	0.000000e+00	2.522140e-01	5.344785e-02	0.133387683	2.910739e-01	0.000000e+00	4.396483e-02	0.0000000000	0.0000000000	1.136637e-02	G1
TCGA-BB-4228-01	6.548715e-03	0.0000000000	0.040285117	0.1387658813	0.000000000	1.200904e-01	0.000000e+00	0.1176180588	0.0250378087	0.000000e+00	0.0000000000	5.859309e-02	2.619533e-02	1.645922e-01	1.213184e-01	0.068815179	5.773441e-02	0.000000e+00	0.000000e+00	0.0544054166	0.0000000000	0.000000e+00	G1
TCGA-BB-A5HU-01	0.000000e+00	0.0000000000	0.035221319	0.0313620344	0.000000000	1.966396e-01	0.000000e+00	0.0106530131	0.0062229303	0.000000e+00	0.0306431869	0.000000e+00	2.256526e-02	2.565704e-01	2.736124e-02	0.052711464	3.958628e-02	1.717297e-02	0.000000e+00	0.2722773805	0.0000000000	1.012870e-03	G1
TCGA-T3-A92M-01	0.000000e+00	0.0191786212	0.078322931	0.1239481032	0.000000000	1.140560e-01	0.000000e+00	0.1094714771	0.0342191110	0.000000e+00	0.0000000000	4.695295e-02	4.573401e-04	4.868249e-02	1.367781e-01	0.244205538	1.088146e-02	3.089705e-02	0.000000e+00	0.0019488079	0.0000000000	0.000000e+00	G1
TCGA-CQ-6227-01	2.125882e-02	0.0149986945	0.028856000	0.0419691833	0.000000000	8.597164e-02	0.000000e+00	0.0332652828	0.0276058950	0.000000e+00	0.0161240335	0.000000e+00	2.748258e-02	3.177136e-01	1.320563e-01	0.222311231	4.955273e-03	0.000000e+00	0.000000e+00	0.0254314387	0.0000000000	0.000000e+00	G1
TCGA-P3-A5QF-01	0.000000e+00	0.0000000000	0.007329276	0.0783853304	0.000000000	2.894226e-03	5.426963e-02	0.1351902482	0.0000000000	0.000000e+00	0.0000000000	9.683166e-02	7.245020e-02	7.053925e-02	1.156911e-01	0.284329566	3.038737e-02	2.810155e-02	0.000000e+00	0.0236005397	0.0000000000	0.000000e+00	G1
TCGA-QK-A6IH-01	0.000000e+00	0.0000000000	0.003640331	0.0790345892	0.000000000	0.000000e+00	0.000000e+00	0.0687381055	0.0141862757	0.000000e+00	0.0000000000	5.144953e-02	0.000000e+00	3.720941e-01	9.691043e-03	0.297395977	7.227240e-03	1.451885e-02	0.000000e+00	0.0820239940	0.0000000000	0.000000e+00	G1
TCGA-CV-7434-01	0.000000e+00	0.0000000000	0.000000000	0.1037597936	0.000000000	2.489362e-01	0.000000e+00	0.0047442470	0.0000000000	0.000000e+00	0.0440635005	4.490770e-02	5.039893e-02	0.000000e+00	2.234404e-01	0.199637047	2.485454e-03	2.451366e-02	0.000000e+00	0.0531130525	0.0000000000	0.000000e+00	G1
TCGA-CR-5249-01	8.302988e-02	0.0599999393	0.038905912	0.1201224163	0.000000000	1.892629e-01	0.000000e+00	0.1175108152	0.0569771333	0.000000e+00	0.0000000000	4.382744e-02	6.250787e-03	4.329688e-02	6.763744e-02	0.120669484	0.000000e+00	2.944627e-02	2.110545e-02	0.0019572755	0.0000000000	0.000000e+00	G1
TCGA-CR-6472-01	2.708271e-02	0.0059652840	0.070696589	0.1544750164	0.000000000	2.307632e-01	0.000000e+00	0.0484289364	0.0565411110	9.561868e-03	0.0000000000	4.715056e-02	0.000000e+00	0.000000e+00	1.384414e-01	0.123333249	1.637290e-03	1.595410e-02	6.996874e-02	0.0000000000	0.0000000000	0.000000e+00	G1
TCGA-CV-7090-01	0.000000e+00	0.0000000000	0.000000000	0.0155747758	0.000000000	7.014002e-02	0.000000e+00	0.0528574480	0.0024147559	1.132800e-02	0.0000000000	2.405877e-02	0.000000e+00	3.433818e-01	1.289220e-01	0.305650363	4.413850e-03	0.000000e+00	0.000000e+00	0.0412581943	0.0000000000	0.000000e+00	G1
TCGA-CV-6961-01	0.000000e+00	0.0000000000	0.045615691	0.0681657401	0.000000000	3.557942e-02	3.967078e-03	0.0831920784	0.0092894089	0.000000e+00	0.0037079754	3.061205e-02	6.978839e-02	4.767336e-02	1.976894e-01	0.180331338	0.000000e+00	1.313023e-01	0.000000e+00	0.0272865870	0.0000000000	6.579921e-02	G1
TCGA-CN-4741-01	0.000000e+00	0.0000000000	0.080460681	0.1128804847	0.000000000	1.452485e-01	2.011095e-03	0.1093402741	0.0184914676	0.000000e+00	0.0000000000	2.924822e-02	2.775089e-02	6.594916e-02	7.820900e-02	0.279324493	3.976767e-02	1.118587e-02	0.000000e+00	0.0000000000	0.0000000000	1.322201e-04	G1
TCGA-CV-7097-01	0.000000e+00	0.0029225792	0.007417389	0.0194564775	0.000000000	1.125951e-01	2.691662e-02	0.0174913167	0.0000000000	0.000000e+00	0.0539589166	0.000000e+00	0.000000e+00	3.064611e-01	3.444169e-02	0.311551947	0.000000e+00	6.599857e-02	0.000000e+00	0.0407882629	0.0000000000	0.000000e+00	G1
TCGA-HL-7533-01	8.538785e-03	0.0000000000	0.015060023	0.2578712826	0.000000000	0.000000e+00	3.855626e-02	0.1249718954	0.0094012556	0.000000e+00	0.0000000000	9.349405e-02	0.000000e+00	1.090838e-01	2.282332e-01	0.077288221	6.607927e-03	0.000000e+00	0.000000e+00	0.0308932283	0.0000000000	0.000000e+00	G1
TCGA-CV-A464-01	2.102243e-02	0.0000000000	0.033943725	0.0705853393	0.000000000	6.880689e-02	0.000000e+00	0.1253032629	0.0155438558	0.000000e+00	0.0102232769	6.723129e-02	2.489149e-02	1.921653e-01	2.303027e-01	0.107672255	1.854155e-02	0.000000e+00	1.376666e-02	0.0000000000	0.0000000000	0.000000e+00	G1
TCGA-HD-8224-01	0.000000e+00	0.0048526211	0.063694366	0.1132149081	0.000000000	5.426079e-02	1.385306e-02	0.0589163974	0.0054084031	0.000000e+00	0.0000000000	4.014585e-02	5.891223e-03	6.575588e-02	4.885053e-02	0.465212377	0.000000e+00	1.580792e-02	4.413567e-02	0.0000000000	0.0000000000	0.000000e+00	G1
TCGA-P3-A6T4-01	0.000000e+00	0.0000000000	0.131529076	0.0968439997	0.000000000	0.000000e+00	2.450906e-03	0.0808889773	0.0255865441	0.000000e+00	0.0333363157	0.000000e+00	0.000000e+00	2.943472e-01	3.162679e-02	0.100387943	2.978334e-02	7.757149e-02	0.000000e+00	0.0841577336	0.0000000000	1.148969e-02	G1
TCGA-D6-A6EO-01	1.426172e-02	0.0000000000	0.192230897	0.0241280507	0.000000000	1.005304e-02	3.366320e-03	0.1130792753	0.0213916639	0.000000e+00	0.0317275618	2.651517e-02	1.217228e-02	1.713786e-01	4.114271e-02	0.097338224	0.000000e+00	7.896623e-02	0.000000e+00	0.1446136526	0.0000000000	1.763457e-02	G1
TCGA-BB-A6UM-01	4.249288e-03	0.0000000000	0.034019448	0.2773670105	0.000000000	0.000000e+00	1.526935e-02	0.1696991761	0.0457016180	0.000000e+00	0.0000000000	9.528410e-02	1.350279e-02	0.000000e+00	1.029335e-01	0.127843031	0.000000e+00	8.258202e-02	0.000000e+00	0.0315486549	0.0000000000	0.000000e+00	G1
TCGA-BB-A5HY-01	0.000000e+00	0.0000000000	0.025134357	0.0293145284	0.000000000	1.456765e-01	1.238810e-02	0.0000000000	0.0000000000	0.000000e+00	0.0388696528	8.364746e-03	0.000000e+00	2.804458e-01	9.972106e-03	0.042981329	0.000000e+00	1.610322e-01	0.000000e+00	0.2415704194	0.0042502202	0.000000e+00	G1
TCGA-CN-5361-01	0.000000e+00	0.0000000000	0.001395322	0.0284282200	0.000000000	7.096284e-02	0.000000e+00	0.0689666306	0.0209316611	0.000000e+00	0.0000000000	7.640185e-02	0.000000e+00	1.881305e-01	1.775640e-01	0.298321862	1.555400e-02	0.000000e+00	5.334316e-02	0.0000000000	0.0000000000	0.000000e+00	G1
TCGA-CQ-A4CD-01	9.256507e-03	0.0000000000	0.000227041	0.0672996074	0.000000000	9.567819e-02	2.269429e-03	0.0230965295	0.0021915336	0.000000e+00	0.0436523743	0.000000e+00	0.000000e+00	1.633199e-01	2.948490e-01	0.184589559	0.000000e+00	3.069344e-02	0.000000e+00	0.0688023791	0.0000000000	1.407455e-02	G1
TCGA-F7-A624-01	0.000000e+00	0.0000000000	0.043090803	0.2704958952	0.000000000	0.000000e+00	1.305122e-01	0.0316289622	0.0001237417	0.000000e+00	0.0000000000	1.716991e-01	2.207734e-02	0.000000e+00	1.120337e-01	0.212118879	1.977070e-03	0.000000e+00	0.000000e+00	0.0042423079	0.0000000000	0.000000e+00	G1
TCGA-CV-A6JD-01	0.000000e+00	0.0448942998	0.006213144	0.1281643992	0.000000000	8.852108e-02	1.101988e-02	0.0736594421	0.0239324128	0.000000e+00	0.0000000000	2.001156e-02	0.000000e+00	4.974463e-02	1.505550e-01	0.276073189	7.704876e-02	0.000000e+00	0.000000e+00	0.0426627179	0.0000000000	7.499531e-03	G1
TCGA-BB-4223-01	4.828124e-02	0.0000000000	0.027772251	0.2464754871	0.000000000	1.269390e-01	6.340496e-02	0.0821483646	0.0412522032	0.000000e+00	0.0309596754	1.105894e-02	1.898665e-02	4.221085e-02	1.334591e-01	0.094972620	2.637008e-02	0.000000e+00	3.660221e-03	0.0020483361	0.0000000000	0.000000e+00	G1
TCGA-HD-7831-01	2.026958e-03	0.0000000000	0.046478892	0.0374653657	0.000000000	1.703386e-01	0.000000e+00	0.0215518095	0.0033995762	0.000000e+00	0.0343024981	0.000000e+00	0.000000e+00	2.698889e-01	0.000000e+00	0.308661034	7.344994e-03	4.858268e-03	0.000000e+00	0.0887171290	0.0000000000	4.965962e-03	G1
TCGA-CR-7376-01	0.000000e+00	0.0003225505	0.012784691	0.1010768639	0.000000000	1.463232e-01	8.434039e-03	0.0967248805	0.0018869791	0.000000e+00	0.0000000000	2.155072e-02	1.547255e-02	1.291862e-01	1.456687e-01	0.289807103	0.000000e+00	0.000000e+00	0.000000e+00	0.0307616350	0.0000000000	0.000000e+00	G1
TCGA-P3-A6T3-01	0.000000e+00	0.0000000000	0.168596439	0.0359353931	0.000000000	6.592848e-03	0.000000e+00	0.0220288569	0.0040942050	0.000000e+00	0.0000000000	1.780595e-02	0.000000e+00	3.861894e-01	7.091006e-02	0.117944924	6.597942e-03	0.000000e+00	0.000000e+00	0.1616981229	0.0000000000	1.605823e-03	G1
TCGA-CN-6992-01	9.050841e-03	0.0000000000	0.055230343	0.0407097769	0.000000000	1.044658e-01	0.000000e+00	0.0369070684	0.0720030992	0.000000e+00	0.0000000000	2.394816e-02	9.336665e-03	2.348722e-01	4.403015e-02	0.314157081	0.000000e+00	2.409032e-02	3.119849e-02	0.0000000000	0.0000000000	0.000000e+00	G1
TCGA-CV-6939-01	1.139200e-02	0.0109751258	0.064244361	0.0673679215	0.000000000	1.395484e-01	0.000000e+00	0.1708428989	0.0000000000	0.000000e+00	0.0000000000	7.478316e-02	2.180398e-02	1.009235e-01	1.311227e-01	0.142007111	1.907103e-02	3.697625e-03	4.222017e-02	0.0000000000	0.0000000000	0.000000e+00	G1
TCGA-CV-7422-01	0.000000e+00	0.0142255614	0.025937410	0.0401972924	0.000000000	7.096449e-02	0.000000e+00	0.1190099202	0.0347072571	0.000000e+00	0.0746581361	0.000000e+00	0.000000e+00	2.982653e-01	6.443023e-02	0.162363554	3.029044e-03	9.591990e-03	0.000000e+00	0.0826197879	0.0000000000	0.000000e+00	G1
TCGA-CR-7364-01	0.000000e+00	0.0000000000	0.203831541	0.0540232199	0.000000000	5.563062e-02	0.000000e+00	0.0620439979	0.0195116142	0.000000e+00	0.0797107051	0.000000e+00	3.659244e-02	3.829513e-02	1.524026e-02	0.150082143	3.603847e-02	6.631518e-02	0.000000e+00	0.1485765936	0.0000000000	3.410808e-02	G1
TCGA-QK-AA3K-01	0.000000e+00	0.0065534697	0.000000000	0.2137664937	0.000000000	0.000000e+00	4.488541e-02	0.0739490431	0.0334008896	0.000000e+00	0.0000000000	0.000000e+00	0.000000e+00	2.607735e-01	3.847976e-02	0.294782958	0.000000e+00	0.000000e+00	0.000000e+00	0.0334084530	0.0000000000	0.000000e+00	G1
TCGA-UF-A7JV-01	0.000000e+00	0.0041098370	0.000000000	0.0323797273	0.000000000	7.741429e-02	0.000000e+00	0.0191487140	0.0154344204	0.000000e+00	0.0000000000	1.010691e-02	0.000000e+00	4.610392e-01	3.623307e-02	0.132506088	0.000000e+00	1.166452e-03	0.000000e+00	0.2104613319	0.0000000000	0.000000e+00	G1
TCGA-CQ-A4CI-01	2.185856e-02	0.0000000000	0.062606167	0.0170562094	0.000000000	7.168865e-02	0.000000e+00	0.0960044356	0.0273052324	0.000000e+00	0.0340227455	2.080208e-02	0.000000e+00	2.855613e-01	5.996835e-03	0.279566925	0.000000e+00	3.692933e-02	0.000000e+00	0.0406015415	0.0000000000	0.000000e+00	G1
TCGA-C9-A47Z-01	5.644976e-03	0.0000000000	0.015693967	0.0875844067	0.000000000	0.000000e+00	1.857454e-02	0.0859593962	0.0097526771	0.000000e+00	0.0000000000	9.469258e-02	0.000000e+00	2.476941e-01	1.453445e-01	0.147028265	0.000000e+00	5.035693e-02	0.000000e+00	0.0838225167	0.0000000000	7.851092e-03	G1
TCGA-CV-6960-01	0.000000e+00	0.0000000000	0.140374064	0.0133095929	0.000000000	3.703373e-03	0.000000e+00	0.0495844590	0.0358692467	0.000000e+00	0.0258742377	0.000000e+00	0.000000e+00	2.088442e-01	0.000000e+00	0.090646325	1.650135e-01	4.935320e-02	0.000000e+00	0.1974134285	0.0110398132	8.974642e-03	G1
TCGA-D6-8569-01	0.000000e+00	0.1049850225	0.000000000	0.0538178766	0.000000000	1.262204e-01	0.000000e+00	0.0885430829	0.0145765410	0.000000e+00	0.0201550954	4.160143e-02	1.909954e-02	1.456140e-01	9.932797e-02	0.095245606	1.038878e-03	1.349395e-01	0.000000e+00	0.0440420438	0.0000000000	1.079299e-02	G1
TCGA-CQ-6224-01	0.000000e+00	0.0039785758	0.029364578	0.0279381119	0.000000000	2.594245e-01	0.000000e+00	0.0000000000	0.0231888482	0.000000e+00	0.0222755684	2.718652e-03	4.094144e-03	1.335347e-01	9.380828e-02	0.284799814	1.108463e-01	0.000000e+00	4.027982e-03	0.0000000000	0.0000000000	0.000000e+00	G1
TCGA-CV-A6K2-01	0.000000e+00	0.0000000000	0.004358652	0.0900877431	0.000000000	1.320446e-01	0.000000e+00	0.0751436307	0.0064324721	0.000000e+00	0.0066567609	5.729240e-02	1.057308e-02	1.368918e-01	1.486439e-01	0.217574992	1.856020e-02	0.000000e+00	0.000000e+00	0.0646942125	0.0000000000	3.104549e-02	G1
TCGA-CV-6433-01	0.000000e+00	0.0000000000	0.030544170	0.4710190889	0.000000000	0.000000e+00	9.378536e-02	0.0576939036	0.0050022940	1.272497e-02	0.0000000000	2.307152e-02	0.000000e+00	3.387070e-02	7.287968e-02	0.134712287	6.864244e-03	4.987155e-03	0.000000e+00	0.0528446351	0.0000000000	0.000000e+00	G1
TCGA-D6-A74Q-01	0.000000e+00	0.0516139885	0.205779172	0.1552606690	0.000000000	0.000000e+00	0.000000e+00	0.1955892199	0.0044270650	3.910301e-03	0.0000000000	5.409346e-02	0.000000e+00	5.757192e-02	3.564435e-02	0.099094659	0.000000e+00	6.888364e-02	2.705169e-04	0.0519423150	0.0000000000	1.591872e-02	G1
TCGA-CR-6480-01	0.000000e+00	0.0126534202	0.093637274	0.1169179660	0.000000000	1.880386e-01	0.000000e+00	0.0875385864	0.0159489079	2.252377e-02	0.0000000000	2.111483e-02	0.000000e+00	0.000000e+00	1.066150e-01	0.130511319	0.000000e+00	1.595742e-01	0.000000e+00	0.0434063340	0.0000000000	1.519747e-03	G1
TCGA-QK-A6IG-01	0.000000e+00	0.0000000000	0.033836303	0.1503024983	0.000000000	3.097253e-02	4.580235e-02	0.0940962615	0.0095919703	0.000000e+00	0.0000000000	7.946810e-02	3.697875e-03	5.149553e-02	1.386720e-01	0.218845731	5.560137e-03	0.000000e+00	0.000000e+00	0.1185940141	0.0000000000	1.906473e-02	G1
TCGA-T2-A6WX-01	0.000000e+00	0.0292957831	0.045217522	0.3246440782	0.000000000	0.000000e+00	6.473667e-02	0.0671181936	0.0000000000	1.756363e-02	0.0000000000	6.113918e-02	3.659744e-03	0.000000e+00	1.617809e-01	0.098175072	2.240177e-02	2.452585e-03	0.000000e+00	0.1018148981	0.0000000000	0.000000e+00	G1
TCGA-IQ-A61H-01	5.272412e-02	0.0000000000	0.115581193	0.0678559979	0.000000000	0.000000e+00	0.000000e+00	0.0929265953	0.0000000000	6.008466e-03	0.0000000000	2.364858e-02	5.417514e-03	2.279093e-01	2.020324e-01	0.142010476	4.217982e-02	0.000000e+00	2.170561e-02	0.0000000000	0.0000000000	0.000000e+00	G1
TCGA-D6-6515-01	0.000000e+00	0.0015018775	0.015078887	0.1232616560	0.000000000	1.242037e-01	0.000000e+00	0.0566041889	0.0529329360	0.000000e+00	0.0000000000	4.894370e-02	0.000000e+00	0.000000e+00	2.046146e-01	0.226074859	1.024782e-01	0.000000e+00	3.265732e-02	0.0000000000	0.0000000000	1.164812e-02	G1
TCGA-P3-A6T2-01	0.000000e+00	0.0000000000	0.045055632	0.0900485014	0.000000000	1.040659e-01	0.000000e+00	0.0304213224	0.0008436728	0.000000e+00	0.0031585886	1.748717e-02	0.000000e+00	1.538475e-01	9.487420e-02	0.235340508	0.000000e+00	3.372455e-02	0.000000e+00	0.1904495524	0.0000000000	6.828414e-04	G1
TCGA-CV-7261-01	1.696755e-03	0.0000000000	0.046326254	0.0544112703	0.000000000	1.032116e-01	7.832850e-03	0.0582950313	0.0035830025	0.000000e+00	0.0239572905	0.000000e+00	0.000000e+00	2.202591e-01	1.274022e-01	0.210222888	4.245217e-03	2.612524e-02	0.000000e+00	0.0855442074	0.0000000000	2.688708e-02	G1
TCGA-CN-5366-01	1.714269e-02	0.0000000000	0.010119589	0.1755759912	0.000000000	8.612195e-02	1.356913e-02	0.0066919887	0.0000000000	0.000000e+00	0.0291411246	2.851370e-02	0.000000e+00	1.401502e-01	1.548072e-01	0.298921034	0.000000e+00	0.000000e+00	0.000000e+00	0.0392453936	0.0000000000	0.000000e+00	G1
TCGA-CQ-7072-01	0.000000e+00	0.0000000000	0.005022821	0.0223147824	0.000000000	9.862204e-02	0.000000e+00	0.0363360631	0.0635445402	0.000000e+00	0.0247501711	3.540318e-02	0.000000e+00	3.371250e-01	4.086896e-03	0.303904975	2.486127e-02	3.794936e-02	4.164694e-03	0.0019142333	0.0000000000	0.000000e+00	G1
TCGA-CN-6022-01	0.000000e+00	0.0025711344	0.000000000	0.0094476489	0.000000000	6.254450e-02	0.000000e+00	0.0155820019	0.0616016466	0.000000e+00	0.0000000000	1.335500e-02	9.642809e-04	4.519577e-01	3.883344e-02	0.308917241	2.417480e-02	0.000000e+00	7.872023e-03	0.0021785507	0.0000000000	0.000000e+00	G1
TCGA-D6-6824-01	1.522116e-02	0.0000000000	0.025717483	0.0723997255	0.000000000	1.668180e-01	0.000000e+00	0.0381502757	0.0210956168	0.000000e+00	0.0010983974	1.503806e-02	2.623818e-02	1.075097e-01	1.037163e-01	0.325144361	0.000000e+00	0.000000e+00	6.216925e-02	0.0000000000	0.0000000000	1.968352e-02	G1
TCGA-BA-A4IG-01	8.841240e-02	0.0346953512	0.087789093	0.1156495393	0.000000000	2.092669e-01	0.000000e+00	0.1073606304	0.0000000000	4.680457e-03	0.0000000000	2.868518e-02	2.091322e-03	3.444270e-02	1.593290e-01	0.110333751	8.187803e-03	0.000000e+00	9.075899e-03	0.0000000000	0.0000000000	0.000000e+00	G1
TCGA-CR-7368-01	0.000000e+00	0.0000000000	0.094116710	0.0708626625	0.000000000	1.599483e-01	4.151906e-02	0.0424725461	0.0330876529	0.000000e+00	0.0546567284	0.000000e+00	4.641105e-03	8.595553e-02	1.185994e-01	0.207755711	1.897388e-02	2.055273e-02	1.975614e-02	0.0209935598	0.0000000000	6.108290e-03	G1
TCGA-CN-A49B-01	0.000000e+00	0.0000000000	0.002214739	0.1195410849	0.000000000	6.953535e-02	7.859606e-02	0.1132119125	0.0047043006	0.000000e+00	0.0241197238	0.000000e+00	1.413239e-02	4.203566e-02	1.118707e-01	0.332943769	0.000000e+00	6.760795e-02	0.000000e+00	0.0194863170	0.0000000000	0.000000e+00	G1
TCGA-BA-6873-01	0.000000e+00	0.0000000000	0.014910165	0.1310311958	0.000000000	2.698186e-01	0.000000e+00	0.0000000000	0.0000000000	0.000000e+00	0.0141772019	4.364918e-02	8.617648e-03	1.710695e-01	1.459299e-01	0.152761309	1.629409e-02	0.000000e+00	0.000000e+00	0.0317412542	0.0000000000	0.000000e+00	G1
TCGA-CN-4735-01	0.000000e+00	0.0061724359	0.030245802	0.0518279189	0.000000000	1.644915e-01	5.229520e-03	0.0588078206	0.0094537152	0.000000e+00	0.0000000000	2.995863e-02	0.000000e+00	2.890802e-01	1.117293e-01	0.178657016	1.916433e-02	1.326916e-02	3.191265e-02	0.0000000000	0.0000000000	0.000000e+00	G1
TCGA-CN-6011-01	0.000000e+00	0.0000000000	0.004291270	0.1187451561	0.000000000	2.472931e-01	0.000000e+00	0.0000000000	0.0000000000	0.000000e+00	0.0561271706	4.621009e-02	1.733255e-02	1.440352e-01	5.484498e-02	0.247069199	0.000000e+00	5.629710e-02	2.671600e-03	0.0050825121	0.0000000000	0.000000e+00	G1
TCGA-CN-A49C-01	4.069591e-03	0.0400920255	0.039791614	0.1141246029	0.000000000	3.094504e-02	0.000000e+00	0.1857526415	0.0210559524	0.000000e+00	0.0146596680	7.377083e-02	1.013271e-01	4.582265e-03	7.891236e-02	0.147956809	4.467085e-02	5.761177e-02	0.000000e+00	0.0406768660	0.0000000000	0.000000e+00	G1
TCGA-CN-6023-01	1.630508e-02	0.0067036672	0.031185640	0.3316369757	0.000000000	0.000000e+00	5.206536e-02	0.0808503889	0.0340485356	0.000000e+00	0.0400170275	0.000000e+00	1.300294e-02	0.000000e+00	8.462661e-02	0.265200164	2.284112e-03	6.744425e-03	0.000000e+00	0.0353290678	0.0000000000	0.000000e+00	G1
TCGA-DQ-5629-01	8.582379e-02	0.0000000000	0.284404040	0.0257531019	0.000000000	1.168974e-01	0.000000e+00	0.0249550335	0.0049624695	0.000000e+00	0.0000000000	2.439895e-02	4.735631e-04	1.755178e-01	1.925106e-02	0.148310870	0.000000e+00	6.129661e-02	0.000000e+00	0.0279553331	0.0000000000	0.000000e+00	G1
TCGA-UF-A7JT-01	0.000000e+00	0.0000000000	0.013748023	0.2405901443	0.000000000	0.000000e+00	1.098396e-01	0.0788664509	0.0048103139	4.439359e-03	0.0000000000	4.518484e-02	7.050345e-04	1.760490e-02	1.996633e-01	0.204943602	6.637939e-05	0.000000e+00	0.000000e+00	0.0775432968	0.0000000000	1.994733e-03	G1
TCGA-BA-A6DE-01	1.870652e-02	0.0000000000	0.034587279	0.0803586721	0.000000000	1.280532e-01	5.288122e-02	0.0914923850	0.0000000000	0.000000e+00	0.0000000000	6.756143e-02	1.071482e-02	9.457934e-02	1.855193e-01	0.084055759	1.978002e-02	9.107238e-03	0.000000e+00	0.0926518009	0.0217280454	8.222966e-03	G1
TCGA-CV-6934-01	0.000000e+00	0.0093447553	0.007957911	0.1050237516	0.000000000	1.400365e-01	0.000000e+00	0.0314629546	0.0101995289	7.664933e-03	0.0000000000	3.923560e-02	0.000000e+00	2.198354e-01	1.245348e-01	0.266651288	4.095358e-03	0.000000e+00	3.395721e-02	0.0000000000	0.0000000000	0.000000e+00	G1
TCGA-F7-8298-01	0.000000e+00	0.0001738138	0.000000000	0.0000000000	0.000000000	2.316579e-04	2.987672e-02	0.0306170570	0.0004121101	7.552593e-03	0.0350277851	0.000000e+00	0.000000e+00	3.967720e-01	3.250020e-02	0.249022230	6.673572e-03	0.000000e+00	0.000000e+00	0.2032663905	0.0000000000	7.873867e-03	G1
TCGA-UF-A7J9-01	0.000000e+00	0.0000000000	0.039434498	0.0316696616	0.000000000	5.024911e-02	0.000000e+00	0.0323560517	0.0314139905	0.000000e+00	0.0037325311	3.337417e-02	0.000000e+00	4.731769e-01	2.496520e-02	0.259768444	0.000000e+00	0.000000e+00	0.000000e+00	0.0157782387	0.0000000000	4.081163e-03	G1
TCGA-CR-7377-01	0.000000e+00	0.0423579195	0.040698098	0.1459562183	0.000000000	2.176334e-01	0.000000e+00	0.0295916180	0.0236169620	0.000000e+00	0.0000000000	1.134584e-02	1.422007e-02	7.141805e-02	1.323094e-01	0.213164788	1.361133e-02	0.000000e+00	4.407622e-02	0.0000000000	0.0000000000	0.000000e+00	G1
TCGA-CV-A460-01	0.000000e+00	0.0030411206	0.055837005	0.1361112305	0.000000000	1.893759e-01	0.000000e+00	0.0957269573	0.0615921332	0.000000e+00	0.0000000000	3.297489e-02	1.526458e-02	5.300537e-02	1.179243e-01	0.171520177	5.015365e-02	0.000000e+00	6.752361e-03	0.0065936598	0.0000000000	4.126724e-03	G1
TCGA-CX-7082-01	0.000000e+00	0.0000000000	0.071351049	0.1634609405	0.000000000	2.042285e-02	1.731295e-02	0.0879287322	0.0098709391	0.000000e+00	0.0000000000	3.330442e-02	2.216564e-02	2.417561e-02	1.219090e-01	0.277949706	0.000000e+00	3.257195e-02	0.000000e+00	0.1081845402	0.0000000000	9.391642e-03	G1
TCGA-CN-A63U-01	8.788041e-03	0.0000000000	0.120588141	0.0577337161	0.000000000	0.000000e+00	0.000000e+00	0.2269180536	0.0286850310	0.000000e+00	0.0490500205	0.000000e+00	3.507200e-02	5.095197e-02	1.036494e-01	0.032421152	3.074600e-02	2.090334e-02	2.157431e-01	0.0187499919	0.0000000000	0.000000e+00	G1
TCGA-P3-A6T0-01	0.000000e+00	0.0000000000	0.226787207	0.0073241218	0.027030066	8.559123e-02	0.000000e+00	0.0000000000	0.0000000000	0.000000e+00	0.0492934572	0.000000e+00	0.000000e+00	4.490523e-01	0.000000e+00	0.078323872	3.397334e-03	1.158933e-02	0.000000e+00	0.0616110795	0.0000000000	0.000000e+00	G1
TCGA-CR-7383-01	0.000000e+00	0.0043480642	0.034846366	0.0657815425	0.000000000	5.237435e-02	4.011839e-03	0.0660021438	0.0440295440	1.165002e-02	0.0000000000	7.039306e-02	4.179858e-02	6.992007e-02	1.112741e-01	0.303597139	6.366142e-02	7.721124e-03	4.859065e-02	0.0000000000	0.0000000000	0.000000e+00	G1
TCGA-UF-A7JA-01	0.000000e+00	0.0000000000	0.110291555	0.0645233872	0.000000000	2.033726e-02	0.000000e+00	0.1386135404	0.0000000000	0.000000e+00	0.0206765283	2.894357e-02	5.475185e-06	4.253058e-01	4.380541e-02	0.099794422	3.745663e-03	0.000000e+00	0.000000e+00	0.0439574315	0.0000000000	0.000000e+00	G1
TCGA-CV-5435-01	3.046437e-03	0.0000000000	0.055245911	0.0220701846	0.000000000	2.305465e-01	0.000000e+00	0.0000000000	0.0000000000	0.000000e+00	0.0106112767	3.796688e-02	0.000000e+00	3.443236e-01	4.887748e-02	0.170435095	1.501339e-02	0.000000e+00	6.186328e-02	0.0000000000	0.0000000000	0.000000e+00	G1
TCGA-KU-A66T-01	0.000000e+00	0.0000000000	0.271862570	0.0000000000	0.041748559	1.268756e-01	0.000000e+00	0.0218063759	0.0000000000	0.000000e+00	0.0353428721	3.060251e-02	4.683336e-03	9.871785e-02	0.000000e+00	0.086710864	8.292474e-03	1.214874e-01	0.000000e+00	0.1513228105	0.0000000000	5.468197e-04	G1
TCGA-CV-7252-01	0.000000e+00	0.0000000000	0.101674024	0.0589214241	0.000000000	1.525739e-01	3.788919e-03	0.0246183007	0.0305921373	0.000000e+00	0.0000000000	4.477341e-02	0.000000e+00	1.336357e-01	1.066120e-01	0.217044440	6.986796e-02	1.595407e-02	0.000000e+00	0.0279983299	0.0000000000	1.194539e-02	G1
TCGA-MZ-A5BI-01	0.000000e+00	0.0187947360	0.123247373	0.0777786630	0.000000000	8.631944e-03	2.819845e-02	0.1306935617	0.0791652491	2.905927e-03	0.0000000000	8.543444e-04	1.153500e-02	1.473839e-01	5.763278e-02	0.124274403	1.404440e-02	1.468293e-02	0.000000e+00	0.1491357689	0.0000000000	1.104052e-02	G1
TCGA-HD-A4C1-01	0.000000e+00	0.0000000000	0.213784490	0.0000000000	0.000000000	1.119472e-01	0.000000e+00	0.0974526794	0.0000000000	0.000000e+00	0.0974361317	0.000000e+00	3.283650e-02	7.228059e-02	1.467044e-01	0.047443841	1.279219e-02	0.000000e+00	0.000000e+00	0.1465425595	0.0022154079	1.856400e-02	G1
TCGA-CV-7255-01	0.000000e+00	0.0000000000	0.019594611	0.0000000000	0.000000000	6.194804e-02	0.000000e+00	0.0289653491	0.0558590132	0.000000e+00	0.0483431720	0.000000e+00	0.000000e+00	6.970667e-01	1.412170e-02	0.040586073	0.000000e+00	0.000000e+00	0.000000e+00	0.0330314411	0.0004838748	0.000000e+00	G1
TCGA-BA-A8YP-01	0.000000e+00	0.0008652555	0.074098171	0.0103638213	0.000000000	9.929348e-02	0.000000e+00	0.0410405568	0.0364319546	0.000000e+00	0.0301372867	0.000000e+00	0.000000e+00	1.669024e-01	4.262150e-02	0.348967816	0.000000e+00	6.180620e-02	0.000000e+00	0.0874715204	0.0000000000	0.000000e+00	G1
TCGA-CV-6961-11	8.310028e-03	0.0000000000	0.021883781	0.1217904955	0.000000000	4.351363e-02	0.000000e+00	0.0720803202	0.0011490732	0.000000e+00	0.0047726588	1.449148e-02	1.662229e-01	0.000000e+00	3.014282e-02	0.229301818	9.150622e-02	8.363764e-02	1.111972e-01	0.0000000000	0.0000000000	0.000000e+00	Normal
TCGA-CV-6936-11	1.687294e-02	0.0000000000	0.001404805	0.1335388689	0.000000000	4.909953e-02	1.702507e-03	0.0321912971	0.0000000000	0.000000e+00	0.0000000000	5.402014e-02	3.551659e-02	0.000000e+00	2.719986e-02	0.395527785	3.044665e-02	8.941785e-03	0.000000e+00	0.2123071585	0.0000000000	1.230082e-03	Normal
TCGA-CV-7425-11	0.000000e+00	0.0011016899	0.021681098	0.1506530187	0.000000000	1.651873e-01	1.127752e-02	0.0528902321	0.0323086193	0.000000e+00	0.0000000000	4.097929e-02	2.254598e-03	4.413217e-02	1.777416e-01	0.165000131	3.822005e-02	0.000000e+00	8.937363e-02	0.0000000000	0.0000000000	7.199104e-03	Normal
TCGA-CV-6959-11	7.477599e-03	0.0000000000	0.011797311	0.2001779179	0.000000000	1.494029e-01	0.000000e+00	0.1189510676	0.0035917401	0.000000e+00	0.0000000000	4.584077e-02	1.501901e-02	0.000000e+00	1.500465e-01	0.155452770	9.281563e-02	0.000000e+00	4.771420e-02	0.0000000000	0.0000000000	1.712618e-03	Normal
TCGA-CV-6955-11	0.000000e+00	0.0000000000	0.021302335	0.1681373502	0.000000000	1.769504e-01	0.000000e+00	0.1334831903	0.0101849204	0.000000e+00	0.0000000000	4.641490e-02	4.217641e-03	7.232194e-02	1.399462e-01	0.096316233	5.008296e-02	1.776016e-02	6.268050e-02	0.0000000000	0.0000000000	2.012293e-04	Normal
TCGA-CV-7242-11	2.286220e-03	0.0000000000	0.016299939	0.0803987649	0.000000000	1.707446e-01	0.000000e+00	0.0441593316	0.0094902527	1.822113e-03	0.0000000000	2.448569e-02	4.355458e-02	0.000000e+00	7.339248e-02	0.346161825	1.412739e-01	0.000000e+00	4.737633e-04	0.0411356830	0.0000000000	4.320895e-03	Normal
TCGA-CV-7178-11	3.260382e-02	0.0000000000	0.123913492	0.1329153255	0.000000000	1.360785e-01	0.000000e+00	0.0578842778	0.0556352620	0.000000e+00	0.0000000000	4.196994e-02	3.085379e-02	1.976398e-02	3.041442e-02	0.153770660	1.405823e-01	0.000000e+00	9.962290e-03	0.0336518753	0.0000000000	0.000000e+00	Normal
TCGA-CV-6960-11	0.000000e+00	0.0000000000	0.022406631	0.0359359893	0.000000000	9.233839e-02	2.395353e-03	0.0324490975	0.0077484577	0.000000e+00	0.0399000576	8.194785e-03	2.754131e-02	0.000000e+00	3.421826e-03	0.437506146	9.379860e-02	7.252580e-03	1.465183e-01	0.0000000000	0.0000000000	4.259245e-02	Normal
TCGA-WA-A7GZ-11	2.171671e-03	0.0000000000	0.095295901	0.2674395077	0.000000000	9.199391e-02	0.000000e+00	0.0314708221	0.0626358762	0.000000e+00	0.0000000000	0.000000e+00	2.960309e-02	0.000000e+00	1.099331e-02	0.243909158	2.683247e-02	1.699929e-02	1.074326e-01	0.0000000000	0.0000000000	1.322240e-02	Normal
TCGA-CV-6938-11	5.729528e-03	0.0000000000	0.004361374	0.0220008820	0.000000000	1.015833e-01	0.000000e+00	0.0563920580	0.0186811324	0.000000e+00	0.0000000000	4.142785e-02	1.256670e-01	2.060197e-02	2.054112e-02	0.364684260	2.042398e-02	5.188912e-03	8.562179e-02	0.0798448107	0.0000000000	2.724999e-02	Normal
TCGA-CV-7437-11	7.453399e-03	0.0511444123	0.143585718	0.0839341989	0.000000000	1.368666e-01	0.000000e+00	0.0640363193	0.0602861584	0.000000e+00	0.0000000000	3.094038e-02	3.668318e-02	0.000000e+00	5.095158e-03	0.218157838	1.067311e-01	2.872790e-02	2.635762e-02	0.0000000000	0.0000000000	0.000000e+00	Normal
TCGA-H7-A6C4-11	2.116670e-03	0.0000000000	0.080994116	0.2492038461	0.000000000	3.906079e-02	0.000000e+00	0.0669514504	0.0000000000	8.118487e-03	0.0000000000	9.168819e-02	2.236798e-02	0.000000e+00	2.458289e-02	0.094505302	1.217315e-01	1.292012e-02	0.000000e+00	0.1849324951	0.0000000000	8.261726e-04	Normal
TCGA-CV-7432-11	5.169063e-02	0.0000000000	0.121561216	0.1117384131	0.000000000	1.102927e-01	0.000000e+00	0.0409314328	0.0051224451	0.000000e+00	0.0000000000	6.117162e-02	9.147409e-02	7.889061e-02	3.773371e-02	0.231764371	1.299464e-02	3.191075e-03	0.000000e+00	0.0414431022	0.0000000000	0.000000e+00	Normal
TCGA-CV-6956-11	0.000000e+00	0.0170724841	0.000000000	0.1147529984	0.000000000	1.867278e-01	0.000000e+00	0.1886208782	0.0000000000	9.722241e-03	0.0000000000	5.472647e-02	3.100878e-03	1.475089e-01	5.823568e-02	0.132452474	2.329738e-02	3.828535e-02	0.000000e+00	0.0016734157	0.0000000000	2.382308e-02	Normal
TCGA-CV-7097-11	4.300171e-02	0.0000000000	0.168312271	0.0668672355	0.000000000	4.686097e-02	0.000000e+00	0.0533680281	0.0000000000	4.238509e-04	0.0000000000	6.099548e-02	1.132425e-01	0.000000e+00	1.199441e-02	0.291153676	0.000000e+00	1.020097e-03	0.000000e+00	0.1401988961	0.0000000000	2.560904e-03	Normal
TCGA-HD-8635-11	6.909011e-03	0.0000000000	0.000000000	0.2336550020	0.000000000	2.400604e-01	1.223932e-01	0.0289868194	0.0473655368	0.000000e+00	0.0000000000	5.696793e-02	3.865238e-02	8.898990e-03	7.500589e-02	0.058790090	1.038713e-02	0.000000e+00	5.543599e-02	0.0000000000	0.0000000000	1.649158e-02	Normal
TCGA-CV-7183-11	1.044489e-02	0.0000000000	0.073309614	0.1626332025	0.000000000	2.160523e-01	2.365619e-02	0.0074066037	0.0000000000	0.000000e+00	0.0000000000	1.728811e-02	2.684388e-02	0.000000e+00	0.000000e+00	0.182134760	2.103901e-01	3.347621e-02	3.235032e-02	0.0040137810	0.0000000000	0.000000e+00	Normal
TCGA-CV-7250-11	6.081512e-03	0.0325929058	0.039167602	0.1277384921	0.000000000	2.573267e-01	8.754230e-04	0.1097817743	0.0284590249	0.000000e+00	0.0058762359	1.781180e-02	1.162254e-02	0.000000e+00	9.110728e-02	0.176780013	1.328595e-02	2.443025e-02	5.290047e-02	0.0000000000	0.0000000000	4.162054e-03	Normal
TCGA-HD-A6HZ-11	0.000000e+00	0.0029036718	0.029099407	0.0739859751	0.000000000	1.993505e-02	0.000000e+00	0.0634843085	0.0168587412	0.000000e+00	0.1109783214	0.000000e+00	4.068630e-02	0.000000e+00	1.270702e-02	0.494017874	1.046793e-02	0.000000e+00	1.220026e-01	0.0028728331	0.0000000000	0.000000e+00	Normal
TCGA-CV-6962-11	0.000000e+00	0.0000000000	0.117635894	0.1067156249	0.000000000	1.127404e-01	0.000000e+00	0.0685326555	0.0019726108	0.000000e+00	0.0000000000	5.535064e-02	1.042863e-02	0.000000e+00	8.198187e-02	0.266920843	6.797430e-02	2.117488e-02	3.419578e-02	0.0543758140	0.0000000000	0.000000e+00	Normal
TCGA-CV-7235-11	3.958533e-02	0.0000000000	0.082672549	0.0539899196	0.000000000	1.765519e-01	1.017535e-02	0.0253191971	0.0105941793	0.000000e+00	0.0346454891	0.000000e+00	4.357961e-02	0.000000e+00	4.818044e-02	0.416064054	3.686070e-02	0.000000e+00	0.000000e+00	0.0131290224	0.0000000000	8.652229e-03	Normal
TCGA-H7-A6C5-11	4.359434e-02	0.0000000000	0.166515671	0.0717958667	0.000000000	1.284137e-01	2.438823e-02	0.0686876490	0.0000000000	0.000000e+00	0.0236541632	0.000000e+00	1.191220e-02	0.000000e+00	6.231513e-03	0.311750877	0.000000e+00	2.025160e-02	1.072200e-01	0.0000000000	0.0000000000	1.558411e-02	Normal
TCGA-CV-7177-11	0.000000e+00	0.0000000000	0.080667001	0.1047316699	0.000000000	3.704970e-02	7.745747e-02	0.0929921114	0.0000000000	0.000000e+00	0.0385283027	1.621630e-02	8.494634e-04	2.576695e-02	7.751317e-02	0.202088817	4.253875e-02	1.358276e-01	3.543768e-02	0.0323349726	0.0000000000	0.000000e+00	Normal
TCGA-CV-7416-11	2.419229e-02	0.0000000000	0.000000000	0.0834660265	0.000000000	2.828530e-01	0.000000e+00	0.0617122648	0.0000000000	0.000000e+00	0.0025140556	1.413036e-02	4.822134e-02	0.000000e+00	0.000000e+00	0.138907941	9.088966e-02	1.850965e-01	2.010977e-02	0.0381371577	0.0000000000	9.769580e-03	Normal
TCGA-CV-7406-11	5.370754e-02	0.0000000000	0.083402931	0.0792319166	0.000000000	1.482173e-01	0.000000e+00	0.1294365641	0.0000000000	0.000000e+00	0.0171035087	5.467834e-03	4.697012e-02	0.000000e+00	0.000000e+00	0.178128715	2.443240e-03	1.238522e-01	0.000000e+00	0.1259201326	0.0000000000	6.117958e-03	Normal
TCGA-CV-6934-11	0.000000e+00	0.0000000000	0.352851070	0.1106692053	0.000000000	1.117541e-01	8.446447e-03	0.0676761064	0.0220406594	0.000000e+00	0.0208876172	8.443100e-02	3.173243e-02	1.510727e-02	6.942495e-02	0.046507677	0.000000e+00	3.083680e-02	0.000000e+00	0.0276346560	0.0000000000	0.000000e+00	Normal
TCGA-CV-7238-11	0.000000e+00	0.0000000000	0.224826300	0.0898883103	0.000000000	2.147189e-01	0.000000e+00	0.0024045281	0.0279014454	0.000000e+00	0.0557324704	0.000000e+00	3.915776e-02	0.000000e+00	0.000000e+00	0.140994948	7.649244e-02	5.302272e-02	0.000000e+00	0.0748602100	0.0000000000	0.000000e+00	Normal
TCGA-CV-6933-11	6.727001e-03	0.0000000000	0.278523081	0.3364523933	0.000000000	3.027574e-02	0.000000e+00	0.0463038002	0.0283252343	0.000000e+00	0.0000000000	4.720455e-02	2.051534e-02	1.553814e-02	4.147053e-02	0.095095427	0.000000e+00	0.000000e+00	0.000000e+00	0.0535687703	0.0000000000	0.000000e+00	Normal
TCGA-CV-7434-11	5.922164e-03	0.0000000000	0.156107966	0.0675770946	0.000000000	1.826255e-01	0.000000e+00	0.0662384801	0.0206101144	7.791543e-05	0.0000000000	1.887115e-02	6.797413e-02	0.000000e+00	6.587151e-02	0.266765379	0.000000e+00	3.576089e-03	7.405631e-02	0.0000000000	0.0000000000	3.726200e-03	Normal
TCGA-CV-6943-11	1.616041e-03	0.0000000000	0.027366842	0.1759884698	0.000000000	1.884008e-01	0.000000e+00	0.0875737314	0.0000000000	0.000000e+00	0.0000000000	5.710096e-02	3.204267e-02	0.000000e+00	7.011996e-02	0.160146718	1.040349e-01	3.720697e-02	5.477184e-02	0.0032739995	0.0000000000	3.561431e-04	Normal
TCGA-CV-7255-11	4.151954e-02	0.0000000000	0.000000000	0.0882773416	0.000000000	1.742572e-01	0.000000e+00	0.1182378824	0.0070607917	0.000000e+00	0.0000000000	4.627709e-02	1.997381e-02	0.000000e+00	7.294808e-02	0.120984279	4.261565e-02	1.867157e-02	0.000000e+00	0.2404893736	0.0000000000	8.687343e-03	Normal
TCGA-CV-7423-11	9.031753e-03	0.0000000000	0.027428817	0.1733464336	0.000000000	1.741624e-01	0.000000e+00	0.1190893474	0.0049296302	0.000000e+00	0.0000000000	7.021329e-02	2.604061e-02	0.000000e+00	1.521958e-01	0.127650620	8.216029e-02	0.000000e+00	3.375099e-02	0.0000000000	0.0000000000	0.000000e+00	Normal
TCGA-CV-6939-11	0.000000e+00	0.0000000000	0.143510421	0.0470117982	0.000000000	8.740425e-02	0.000000e+00	0.0033381704	0.0000000000	0.000000e+00	0.0009393585	3.268806e-02	5.086610e-02	0.000000e+00	7.588841e-03	0.493707823	2.007192e-03	0.000000e+00	1.309380e-01	0.0000000000	0.0000000000	0.000000e+00	Normal
TCGA-HD-A6I0-11	0.000000e+00	0.0654814772	0.000000000	0.1163259595	0.000000000	1.413556e-01	0.000000e+00	0.0956721971	0.0273395570	0.000000e+00	0.0065888049	0.000000e+00	1.740011e-01	0.000000e+00	3.462156e-02	0.203179466	0.000000e+00	5.857431e-03	9.929568e-02	0.0000000000	0.0000000000	3.028115e-02	Normal
TCGA-CV-7252-11	1.805677e-02	0.0000000000	0.013262999	0.1365518190	0.000000000	3.107847e-01	5.511203e-03	0.0971514647	0.0000000000	7.332658e-03	0.0043072030	0.000000e+00	7.691315e-03	0.000000e+00	0.000000e+00	0.096859373	9.743531e-02	1.049706e-01	0.000000e+00	0.1000845282	0.0000000000	0.000000e+00	Normal
TCGA-CV-7438-11	5.759616e-02	0.0000000000	0.051390679	0.1391744573	0.000000000	2.180374e-01	0.000000e+00	0.0977738301	0.0135915839	3.944069e-04	0.0000000000	2.669792e-02	0.000000e+00	3.133134e-02	1.267546e-01	0.138143500	4.927302e-02	3.984690e-03	4.248322e-02	0.0000000000	0.0000000000	3.373135e-03	Normal
TCGA-CV-7091-11	1.261357e-01	0.0000000000	0.163073839	0.1106412122	0.000000000	3.301696e-02	0.000000e+00	0.0000000000	0.0000000000	3.517269e-02	0.0000000000	2.059713e-02	0.000000e+00	0.000000e+00	4.866444e-02	0.347087744	3.868683e-03	0.000000e+00	1.115712e-01	0.0001704080	0.0000000000	0.000000e+00	Normal
TCGA-CV-7103-11	0.000000e+00	0.0000000000	0.049026178	0.1533953410	0.000000000	2.275019e-01	0.000000e+00	0.0585964200	0.0052221545	0.000000e+00	0.0000000000	4.363186e-02	4.125050e-02	0.000000e+00	2.878748e-02	0.169217471	1.477579e-01	4.147442e-02	2.908110e-02	0.0050572900	0.0000000000	0.000000e+00	Normal
TCGA-CV-7245-11	6.987923e-03	0.0000000000	0.044883697	0.0445466296	0.000000000	8.971828e-02	0.000000e+00	0.0067278343	0.0000000000	0.000000e+00	0.0000000000	7.357610e-02	5.468264e-02	0.000000e+00	3.175580e-04	0.454311008	0.000000e+00	6.484184e-03	0.000000e+00	0.2123330385	0.0000000000	5.431112e-03	Normal
TCGA-CV-7440-11	0.000000e+00	0.0000000000	0.048618686	0.0457913584	0.000000000	3.010121e-01	2.720354e-02	0.0373532028	0.0615847738	0.000000e+00	0.0706693610	0.000000e+00	5.770200e-02	0.000000e+00	7.379744e-03	0.184977601	2.310006e-02	5.986554e-02	5.191173e-02	0.0228303520	0.0000000000	0.000000e+00	Normal
TCGA-CV-7261-11	1.734547e-02	0.0000000000	0.039015815	0.0853063370	0.000000000	2.697271e-01	4.554840e-03	0.0101243289	0.0000000000	0.000000e+00	0.0184727362	0.000000e+00	6.744369e-02	0.000000e+00	0.000000e+00	0.232031886	1.729247e-01	9.080062e-03	3.156394e-02	0.0424090682	0.0000000000	0.000000e+00	Normal
TCGA-CV-6935-11	0.000000e+00	0.0000000000	0.039935676	0.0684906375	0.000000000	1.685909e-01	3.881252e-02	0.0496390876	0.0000000000	0.000000e+00	0.0140525498	1.587877e-02	2.235840e-02	0.000000e+00	8.263394e-03	0.398348855	4.055679e-02	3.766758e-02	6.172488e-02	0.0268089502	0.0000000000	8.871015e-03	Normal
TCGA-CV-7101-11	3.370704e-02	0.0000000000	0.139133942	0.0687002765	0.000000000	1.811479e-01	0.000000e+00	0.1142394201	0.0000000000	0.000000e+00	0.0320141071	0.000000e+00	1.154113e-02	0.000000e+00	9.515848e-04	0.194014550	8.611712e-02	5.834961e-02	0.000000e+00	0.0800833449	0.0000000000	0.000000e+00	Normal
TCGA-CV-7424-11	0.000000e+00	0.0000000000	0.082240960	0.1836941194	0.000000000	9.621379e-02	0.000000e+00	0.0713245830	0.0115424393	0.000000e+00	0.0004507211	0.000000e+00	7.719036e-02	0.000000e+00	2.588276e-02	0.349092408	2.994843e-02	4.219420e-02	2.885283e-02	0.0000000000	0.0000000000	1.372393e-03	Normal
pvalue	2.051131e-03	0.0138798978	0.293925413	0.0001012518	0.110514206	3.656269e-05	1.350846e-01	0.7239227700	0.0450477269	2.635459e-01	0.0478335994	7.146935e-01	4.193029e-13	2.037908e-20	3.230433e-06	0.046797170	1.141519e-06	5.596077e-01	5.608622e-08	0.0593111967	0.1247819904	6.412208e-01	NA
