# Supplementary material for: Ferroptosis-related gene ATG5 is a novel prognostic biomarker in nasopharyngeal carcinoma and head and neck squamous cell carcinoma
Source: Front Bioeng Biotechnol. 2022 Sep 15;10:1006535. doi: 10.3389/fbioe.2022.1006535 (PMC9520473; doi:10.3389/fbioe.2022.1006535)
Supplement: Supplementary file 5 [file DataSheet2.ZIP › Source data/Fig.5/Immune cell score heatmap and the percentage abundance of tumor infiltrating immune cells in ATG5 high and low expression HNSCC samples.csv]

	B cell naive	B cell memory	B cell plasma	T cell CD8+	T cell CD4+ naive	T cell CD4+ memory resting	T cell CD4+ memory activated	T cell follicular helper	T cell regulatory (Tregs)	T cell gamma delta	NK cell resting	NK cell activated	Monocyte	Macrophage M0	Macrophage M1	Macrophage M2	Myeloid dendritic cell resting	Myeloid dendritic cell activated	Mast cell activated	Mast cell resting	Eosinophil	Neutrophil	Groups
TCGA-CV-7102-01	4.565123e-03	0.000000e+00	0.0000000000	2.901743e-02	0.000000000	0.0860316940	1.816525e-02	0.0000000000	0.0120531410	0.0000000000	2.911310e-03	1.952375e-03	3.685926e-02	0.331515110	0.1073018394	0.336703215	9.674683e-03	0.000000e+00	0.0232495676	0.000000e+00	0.0000000000	0.000000e+00	G1
TCGA-DQ-7592-01	0.000000e+00	0.000000e+00	0.0170735410	1.231830e-01	0.000000000	0.1333761685	0.000000e+00	0.0515288682	0.0144248932	0.0000000000	0.000000e+00	7.230826e-02	5.700327e-03	0.208166266	0.1381056927	0.208925498	1.785995e-03	0.000000e+00	0.0198777522	0.000000e+00	0.0000000000	5.543738e-03	G1
TCGA-UF-A71E-01	0.000000e+00	0.000000e+00	0.2353374403	3.297497e-02	0.000000000	0.0000000000	0.000000e+00	0.1117171653	0.0126552314	0.0000000000	1.016118e-02	0.000000e+00	0.000000e+00	0.301400585	0.0079500157	0.180794510	2.986634e-02	1.394547e-02	0.0000000000	6.314474e-02	0.0000000000	5.236238e-05	G1
TCGA-D6-A6EM-01	0.000000e+00	8.297022e-03	0.0397180811	1.488909e-01	0.000000000	0.0000000000	1.314569e-02	0.0996563988	0.0451719625	0.0151927537	0.000000e+00	8.989027e-02	0.000000e+00	0.055372181	0.1353474825	0.237867622	0.000000e+00	5.229614e-03	0.0000000000	1.015497e-01	0.0000000000	4.670257e-03	G1
TCGA-CV-7416-01	0.000000e+00	0.000000e+00	0.0929216650	7.222076e-03	0.000000000	0.1712418980	0.000000e+00	0.0000000000	0.0000000000	0.0000000000	0.000000e+00	3.349515e-02	3.603827e-02	0.073134703	0.0000000000	0.384600513	3.906091e-02	1.457585e-01	0.0151161412	1.410198e-03	0.0000000000	0.000000e+00	G1
TCGA-UF-A71B-01	3.322504e-03	0.000000e+00	0.1402533819	6.261235e-02	0.000000000	0.0016437219	0.000000e+00	0.1038393282	0.0114802047	0.0000000000	8.314619e-02	0.000000e+00	2.540113e-02	0.213934165	0.0163737503	0.158553029	8.365640e-03	5.691051e-03	0.0000000000	1.436102e-01	0.0000000000	2.177340e-02	G1
TCGA-CR-7402-01	0.000000e+00	2.062193e-02	0.2021369332	8.656026e-02	0.000000000	0.1444426131	4.630106e-02	0.0766144574	0.0204290657	0.0000000000	1.416935e-02	3.157059e-02	1.623116e-02	0.069765892	0.0479401310	0.109078317	8.971370e-03	1.866712e-02	0.0681075111	0.000000e+00	0.0000000000	1.839223e-02	G1
TCGA-IQ-7630-01	0.000000e+00	4.484751e-02	0.0000000000	3.822438e-02	0.000000000	0.1751492516	0.000000e+00	0.0821306675	0.0157490395	0.0000000000	2.310676e-02	1.341465e-02	0.000000e+00	0.219517127	0.0138589530	0.199924549	1.418935e-02	8.510736e-02	0.0000000000	7.478040e-02	0.0000000000	0.000000e+00	G1
TCGA-CQ-A4CB-01	2.302828e-02	0.000000e+00	0.0182649370	2.830368e-02	0.000000000	0.1999676421	0.000000e+00	0.0067266112	0.0000000000	0.0000000000	6.825049e-02	0.000000e+00	4.310249e-02	0.119615010	0.0832533523	0.157495776	0.000000e+00	1.472885e-01	0.0000000000	9.771288e-02	0.0000000000	6.990390e-03	G1
TCGA-HD-7832-01	0.000000e+00	0.000000e+00	0.0584245762	9.144125e-02	0.000000000	0.0980651534	3.363751e-02	0.0411875657	0.0015722416	0.0000000000	2.189853e-02	2.761946e-02	0.000000e+00	0.170351274	0.0833547924	0.247959604	0.000000e+00	4.836233e-02	0.0000000000	7.487575e-02	0.0000000000	1.249963e-03	G1
TCGA-QK-A8Z7-01	6.936287e-02	0.000000e+00	0.1020095743	6.043163e-02	0.000000000	0.0000000000	0.000000e+00	0.2001637368	0.0094505973	0.0000000000	1.984786e-02	0.000000e+00	0.000000e+00	0.302575128	0.0555884502	0.151777741	0.000000e+00	0.000000e+00	0.0287924136	0.000000e+00	0.0000000000	0.000000e+00	G1
TCGA-BA-4075-01	1.130562e-02	0.000000e+00	0.0080204081	1.997371e-02	0.036265214	0.1903085645	0.000000e+00	0.0000000000	0.0000000000	0.0000000000	6.887219e-02	0.000000e+00	2.913695e-02	0.114322655	0.0038768277	0.186994296	4.166753e-02	2.320805e-03	0.0000000000	2.171188e-01	0.0183889328	5.142750e-02	G1
TCGA-H7-8502-01	2.661098e-03	0.000000e+00	0.0118414243	4.214624e-02	0.000000000	0.1512582118	5.854565e-02	0.0000000000	0.0000000000	0.0000000000	6.979788e-02	0.000000e+00	1.543112e-02	0.070469164	0.1686493637	0.254238108	0.000000e+00	7.235493e-02	0.0000000000	6.888843e-02	0.0000000000	1.371838e-02	G1
TCGA-CV-5966-01	5.191142e-03	0.000000e+00	0.0000000000	8.713041e-02	0.000000000	0.0570883174	1.397215e-02	0.0219975474	0.0000000000	0.0000000000	0.000000e+00	6.180791e-02	2.327546e-02	0.002810185	0.0827818438	0.393832525	0.000000e+00	1.702879e-01	0.0000000000	7.571444e-02	0.0000000000	4.110133e-03	G1
TCGA-CV-7410-01	2.282827e-01	8.039714e-02	0.0000000000	6.944462e-02	0.000000000	0.2037385251	0.000000e+00	0.0904171311	0.0741983538	0.0000000000	0.000000e+00	3.922077e-03	0.000000e+00	0.046394946	0.0707517027	0.109692648	5.585427e-03	6.971761e-03	0.0064280390	0.000000e+00	0.0000000000	3.774936e-03	G1
TCGA-KU-A6H7-06	0.000000e+00	5.267034e-02	0.0000000000	3.952218e-01	0.000000000	0.0000000000	1.362250e-02	0.0543573972	0.0674183855	0.0000000000	0.000000e+00	1.030671e-01	9.644984e-03	0.135664196	0.0424054975	0.060541317	2.318087e-02	0.000000e+00	0.0422056603	0.000000e+00	0.0000000000	0.000000e+00	G1
TCGA-CN-5360-01	3.433625e-02	0.000000e+00	0.0315875922	1.516276e-01	0.000000000	0.1390936999	4.523080e-02	0.0354780701	0.0466359029	0.0000000000	0.000000e+00	2.146802e-02	0.000000e+00	0.086204217	0.1212456417	0.248186474	1.463164e-02	0.000000e+00	0.0162880656	0.000000e+00	0.0000000000	7.986055e-03	G1
TCGA-QK-A6V9-01	1.560562e-02	3.492361e-02	0.0219536170	2.187972e-01	0.000000000	0.0170107201	0.000000e+00	0.1450280117	0.0688947086	0.0000000000	0.000000e+00	3.781876e-02	0.000000e+00	0.070560353	0.2578101351	0.087988050	1.108389e-02	0.000000e+00	0.0000000000	1.252532e-02	0.0000000000	0.000000e+00	G1
TCGA-CV-5430-01	1.408079e-02	0.000000e+00	0.0430741680	1.083176e-01	0.000000000	0.1439654273	0.000000e+00	0.0611145077	0.0591225411	0.0000000000	0.000000e+00	3.757659e-02	2.009496e-02	0.003153278	0.1572658141	0.242173887	4.344450e-02	1.272866e-02	0.0538872346	0.000000e+00	0.0000000000	0.000000e+00	G1
TCGA-CR-7386-01	0.000000e+00	1.956727e-02	0.0052423174	8.134789e-02	0.000000000	0.1544428229	5.535074e-03	0.0505932989	0.0157104674	0.0000000000	0.000000e+00	2.085894e-02	0.000000e+00	0.078778429	0.1328974115	0.321081486	3.208591e-02	0.000000e+00	0.0752808256	0.000000e+00	0.0000000000	6.577859e-03	G1
TCGA-BA-5153-01	1.590906e-02	0.000000e+00	0.1043882464	2.227000e-01	0.000000000	0.0413013458	1.287994e-01	0.0841753867	0.0212305311	0.0135891665	0.000000e+00	7.648826e-02	1.121156e-02	0.049734377	0.0291288936	0.089430375	2.051814e-02	1.601245e-02	0.0000000000	7.538280e-02	0.0000000000	0.000000e+00	G1
TCGA-HD-7754-01	0.000000e+00	0.000000e+00	0.1155564018	4.088926e-02	0.000000000	0.1693291817	0.000000e+00	0.0165817159	0.0136951322	0.0000000000	1.799552e-02	0.000000e+00	1.421879e-02	0.204041730	0.0003707816	0.325593164	1.266476e-02	2.425647e-02	0.0079729789	1.760881e-02	0.0000000000	1.922531e-02	G1
TCGA-P3-A6T8-01	0.000000e+00	0.000000e+00	0.0645763869	1.317177e-02	0.000000000	0.0655643554	0.000000e+00	0.0330511278	0.0013963025	0.0000000000	2.576920e-02	2.698702e-02	0.000000e+00	0.546887857	0.0000000000	0.082043898	0.000000e+00	1.048828e-01	0.0000000000	3.375732e-02	0.0000000000	1.911924e-03	G1
TCGA-CN-4725-01	0.000000e+00	0.000000e+00	0.0950619933	1.951150e-02	0.000000000	0.1466274605	0.000000e+00	0.0365358520	0.0000000000	0.0000000000	3.451251e-02	0.000000e+00	6.989583e-03	0.075175276	0.0521883047	0.249221665	2.053198e-02	9.799221e-02	0.0000000000	1.022664e-01	0.0000000000	6.338524e-02	G1
TCGA-CV-A461-01	0.000000e+00	1.853089e-02	0.0161722008	2.533802e-01	0.000000000	0.0009753203	1.449407e-02	0.0743590469	0.0680481616	0.0000000000	0.000000e+00	8.287719e-02	0.000000e+00	0.080431714	0.1211562634	0.195350565	3.292961e-02	1.824827e-02	0.0230464738	0.000000e+00	0.0000000000	0.000000e+00	G1
TCGA-CX-7086-01	7.396199e-03	0.000000e+00	0.2566460728	4.993781e-02	0.000000000	0.1164297889	3.371697e-04	0.1355839546	0.0171086746	0.0000000000	1.012929e-02	3.831697e-03	6.976443e-03	0.023122919	0.1716117028	0.062432482	4.302377e-02	3.219243e-02	0.0000000000	2.141568e-02	0.0000000000	4.182392e-02	G1
TCGA-CV-7568-01	0.000000e+00	0.000000e+00	0.0675749588	8.179083e-02	0.000000000	0.0581852259	3.755998e-02	0.0595522750	0.0057998229	0.0071403202	1.324850e-02	0.000000e+00	0.000000e+00	0.205366527	0.1391398096	0.250123019	5.070211e-02	0.000000e+00	0.0238166189	0.000000e+00	0.0000000000	0.000000e+00	G1
TCGA-CV-7430-01	0.000000e+00	0.000000e+00	0.0440846502	3.360484e-02	0.000000000	0.3762440882	3.639195e-02	0.0000000000	0.0000000000	0.0000000000	1.032865e-01	0.000000e+00	1.131013e-02	0.108081809	0.0219357923	0.144201797	1.294877e-02	8.380942e-02	0.0000000000	1.930643e-02	0.0000000000	4.793820e-03	G1
TCGA-CN-5363-01	0.000000e+00	0.000000e+00	0.0177748760	1.771449e-01	0.000000000	0.1300147235	4.590935e-02	0.0000000000	0.0058574112	0.0000000000	3.217443e-02	3.783369e-02	7.472965e-03	0.048873828	0.2265653925	0.252424030	0.000000e+00	0.000000e+00	0.0000000000	1.462402e-02	0.0000000000	3.330352e-03	G1
TCGA-CV-7236-01	0.000000e+00	8.908828e-03	0.0254589955	8.455739e-02	0.000000000	0.2423817292	0.000000e+00	0.0266833026	0.0094298079	0.0000000000	4.196535e-02	0.000000e+00	2.794636e-02	0.090971458	0.1509178385	0.108780384	5.774580e-02	0.000000e+00	0.0000000000	1.187197e-01	0.0055330929	0.000000e+00	G1
TCGA-CV-7248-01	3.987488e-02	5.223258e-02	0.0433735461	1.329708e-01	0.000000000	0.0906721112	0.000000e+00	0.0647068353	0.0772989878	0.0000000000	0.000000e+00	2.810073e-02	0.000000e+00	0.207571424	0.0522512412	0.189452581	7.852758e-03	0.000000e+00	0.0000000000	9.182526e-03	0.0000000000	4.459016e-03	G1
TCGA-F7-A50I-01	0.000000e+00	1.319217e-02	0.0085606197	1.730225e-01	0.000000000	0.0000000000	1.450871e-03	0.1186859625	0.0499021094	0.0000000000	8.698014e-03	1.119988e-02	2.336648e-03	0.111886986	0.1263583722	0.170792345	1.166570e-02	9.021599e-02	0.0000000000	1.010896e-01	0.0000000000	9.422814e-04	G1
TCGA-UF-A71A-01	0.000000e+00	0.000000e+00	0.0519996899	9.804396e-03	0.000000000	0.1660628839	0.000000e+00	0.0000000000	0.0000000000	0.0000000000	8.147690e-03	1.661809e-02	0.000000e+00	0.331564235	0.0154734172	0.339838271	1.628001e-02	1.334168e-02	0.0308696343	0.000000e+00	0.0000000000	0.000000e+00	G1
TCGA-HD-8635-01	8.499835e-03	0.000000e+00	0.0564404789	3.519623e-02	0.000000000	0.1367375132	0.000000e+00	0.0647178982	0.0052467187	0.0000000000	3.993941e-03	4.891487e-02	0.000000e+00	0.233444391	0.0722880153	0.272013719	0.000000e+00	5.869368e-03	0.0000000000	4.436965e-02	0.0000000000	1.226737e-02	G1
TCGA-CV-6962-01	2.372959e-02	0.000000e+00	0.1146671914	1.849552e-02	0.001623447	0.0000000000	0.000000e+00	0.0247931092	0.0336528756	0.0000000000	6.919331e-02	0.000000e+00	0.000000e+00	0.401618814	0.0081772534	0.160724240	0.000000e+00	0.000000e+00	0.0000000000	1.433246e-01	0.0000000000	0.000000e+00	G1
TCGA-D6-6517-01	0.000000e+00	1.988434e-02	0.0704043721	2.217095e-02	0.000000000	0.0910227111	0.000000e+00	0.0307816503	0.0910501765	0.0000000000	0.000000e+00	1.708553e-02	7.455844e-03	0.189235978	0.0077418274	0.242614244	5.229693e-02	8.706701e-02	0.0000000000	6.769729e-02	0.0000000000	3.491148e-03	G1
TCGA-CQ-A4C6-01	1.615927e-02	0.000000e+00	0.0132725106	6.715515e-02	0.000000000	0.0709529969	2.283034e-03	0.0935910621	0.0086831186	0.0000000000	0.000000e+00	3.958353e-02	0.000000e+00	0.142155343	0.2568292543	0.151309499	1.298540e-02	5.341248e-02	0.0000000000	6.924381e-02	0.0000000000	2.383531e-03	G1
TCGA-CQ-5330-01	3.646674e-02	0.000000e+00	0.0000000000	3.922944e-02	0.000000000	0.1657836865	4.108689e-02	0.0378618116	0.0000000000	0.0000000000	0.000000e+00	8.151724e-02	2.661340e-02	0.032152956	0.1937090694	0.270327210	2.536945e-02	0.000000e+00	0.0421662899	0.000000e+00	0.0000000000	7.715821e-03	G1
TCGA-CQ-5334-01	8.636834e-03	0.000000e+00	0.0000000000	2.327113e-01	0.000000000	0.0189110422	2.408230e-02	0.0428037021	0.0298072028	0.0000000000	5.401288e-02	2.103385e-02	1.401599e-02	0.070155880	0.2071483327	0.240571890	0.000000e+00	0.000000e+00	0.0000000000	3.610878e-02	0.0000000000	0.000000e+00	G1
TCGA-CN-5367-01	4.783626e-03	3.394236e-04	0.0000000000	4.153948e-02	0.000000000	0.0820206944	0.000000e+00	0.0114263359	0.0061591221	0.0000000000	5.064743e-03	0.000000e+00	8.464122e-03	0.206656157	0.1032725663	0.229480181	2.645903e-01	0.000000e+00	0.0362032061	0.000000e+00	0.0000000000	0.000000e+00	G1
TCGA-CR-6470-01	0.000000e+00	5.628011e-02	0.0406836086	1.732793e-01	0.000000000	0.1880917510	0.000000e+00	0.0869581730	0.0873122499	0.0000000000	0.000000e+00	6.722918e-02	0.000000e+00	0.042325396	0.0985389609	0.094201791	8.902245e-03	0.000000e+00	0.0510892793	0.000000e+00	0.0000000000	5.107930e-03	G1
TCGA-CV-7429-01	0.000000e+00	0.000000e+00	0.0153049901	1.271536e-01	0.000000000	0.1744314290	3.996569e-02	0.0000000000	0.0000000000	0.0000000000	5.079413e-02	0.000000e+00	2.348903e-03	0.120467585	0.0455597216	0.382417484	0.000000e+00	0.000000e+00	0.0000000000	4.155645e-02	0.0000000000	0.000000e+00	G1
TCGA-CN-6995-01	0.000000e+00	1.518370e-02	0.0295962010	1.521267e-01	0.000000000	0.0655335820	6.836329e-03	0.1042120600	0.0258655934	0.0000000000	0.000000e+00	9.707563e-02	1.094356e-02	0.102879552	0.1384805185	0.163269314	1.884231e-02	6.318451e-05	0.0000000000	6.393752e-02	0.0000000000	5.154222e-03	G1
TCGA-CR-6467-01	3.312409e-02	1.382963e-02	0.0685517408	2.798627e-01	0.000000000	0.1560706893	0.000000e+00	0.0546578946	0.0682523258	0.0000000000	0.000000e+00	4.468977e-02	9.908480e-03	0.037396689	0.1155707619	0.100485934	6.679840e-03	0.000000e+00	0.0000000000	1.091944e-02	0.0000000000	0.000000e+00	G1
TCGA-CV-6933-01	1.511638e-04	0.000000e+00	0.0095568898	1.375113e-02	0.000000000	0.0088831586	0.000000e+00	0.0327159901	0.0408197463	0.0000000000	2.647677e-02	0.000000e+00	2.312786e-02	0.656769008	0.0000000000	0.116713224	0.000000e+00	2.122975e-02	0.0000000000	4.980532e-02	0.0000000000	0.000000e+00	G1
TCGA-UF-A719-01	0.000000e+00	0.000000e+00	0.1771990125	7.192293e-02	0.000000000	0.0482289319	0.000000e+00	0.1566587026	0.0013407272	0.0000000000	0.000000e+00	5.115898e-02	0.000000e+00	0.192414682	0.0113848308	0.171013838	6.351471e-03	5.185032e-02	0.0000000000	4.837609e-02	0.0000000000	1.209948e-02	G1
TCGA-CN-5370-01	0.000000e+00	0.000000e+00	0.0075691636	4.623676e-02	0.000000000	0.1917688205	1.519536e-02	0.0225487049	0.0016279360	0.0000000000	1.129934e-02	1.202717e-02	5.203528e-02	0.044791583	0.1109228281	0.390725382	4.121920e-02	0.000000e+00	0.0000000000	4.619037e-02	0.0000000000	5.842095e-03	G1
TCGA-CQ-6221-01	0.000000e+00	3.081125e-03	0.0084048202	6.950289e-03	0.000000000	0.0416875526	0.000000e+00	0.0154044371	0.0000000000	0.0000000000	2.466767e-02	1.863922e-02	3.637558e-02	0.271257905	0.0134859311	0.498634179	0.000000e+00	0.000000e+00	0.0000000000	6.141128e-02	0.0000000000	0.000000e+00	G1
TCGA-CV-7421-01	1.804941e-02	0.000000e+00	0.1173394293	2.194945e-02	0.000000000	0.0242302050	0.000000e+00	0.0497863104	0.0059449377	0.0000000000	0.000000e+00	2.543779e-02	2.301473e-03	0.375997313	0.0865591647	0.220935927	0.000000e+00	0.000000e+00	0.0514685867	0.000000e+00	0.0000000000	0.000000e+00	G1
TCGA-F7-8489-01	2.443595e-03	0.000000e+00	0.0349263041	6.751399e-02	0.000000000	0.2656081708	2.196252e-02	0.1085157739	0.0000000000	0.0000000000	5.511406e-02	3.722911e-02	1.500109e-02	0.094328250	0.1536644876	0.106239284	1.136844e-02	1.995435e-02	0.0061305708	0.000000e+00	0.0000000000	0.000000e+00	G1
TCGA-CN-A498-01	0.000000e+00	0.000000e+00	0.1378039552	9.557294e-02	0.000000000	0.0903041242	0.000000e+00	0.1231041602	0.0068797016	0.0000000000	0.000000e+00	1.054619e-01	9.654468e-03	0.082451700	0.1250893710	0.106246381	3.147671e-02	4.230929e-02	0.0000000000	4.364527e-02	0.0000000000	0.000000e+00	G1
TCGA-CR-7369-01	0.000000e+00	0.000000e+00	0.1184342328	1.013065e-01	0.000000000	0.1590105583	4.784050e-05	0.0412738664	0.0083207880	0.0000000000	4.515489e-02	0.000000e+00	4.835829e-03	0.160724977	0.0323913180	0.188642349	6.090262e-03	2.094758e-02	0.0000000000	1.077979e-01	0.0000000000	5.021055e-03	G1
TCGA-BA-6868-01	3.620914e-02	0.000000e+00	0.0276654437	2.783513e-02	0.055340984	0.0296078184	0.000000e+00	0.0174314595	0.0000000000	0.0000000000	0.000000e+00	3.666409e-02	0.000000e+00	0.551556901	0.0332850755	0.006939307	0.000000e+00	9.996561e-02	0.0000000000	6.273834e-02	0.0000000000	1.476071e-02	G1
TCGA-CV-A45Z-01	9.074845e-03	0.000000e+00	0.0062561538	1.127917e-01	0.000000000	0.0402291780	6.451507e-02	0.1224021600	0.0149238130	0.0000000000	0.000000e+00	8.771452e-02	3.909881e-03	0.092177387	0.1324977606	0.203920145	3.376065e-02	2.984442e-02	0.0000000000	4.534245e-02	0.0000000000	6.398965e-04	G1
TCGA-CV-5432-01	3.599120e-02	0.000000e+00	0.2396909496	1.002696e-01	0.000000000	0.1028679361	5.230673e-05	0.0750942119	0.0013536655	0.0000000000	1.972737e-03	4.481356e-02	1.767788e-02	0.063400131	0.0745851233	0.193943592	3.041786e-02	0.000000e+00	0.0175859997	0.000000e+00	0.0000000000	2.832852e-04	G1
TCGA-RS-A6TO-01	0.000000e+00	3.132031e-02	0.0169196595	3.712936e-02	0.000000000	0.0000000000	5.820129e-02	0.0752161497	0.0000000000	0.0000000000	3.133890e-02	4.678921e-02	0.000000e+00	0.270870624	0.1266674456	0.221168529	9.236473e-03	0.000000e+00	0.0000000000	5.945274e-02	0.0156893121	0.000000e+00	G1
TCGA-BA-A6DG-01	0.000000e+00	0.000000e+00	0.0000000000	7.260378e-02	0.000000000	0.1229296685	0.000000e+00	0.0302507389	0.0118218400	0.0000000000	0.000000e+00	4.134092e-03	4.477451e-03	0.354478782	0.0305034902	0.235187910	0.000000e+00	0.000000e+00	0.0000000000	8.615161e-02	0.0000000000	4.746064e-02	G1
TCGA-CR-7380-01	0.000000e+00	0.000000e+00	0.0144982935	6.907617e-02	0.000000000	0.2112366827	0.000000e+00	0.0000000000	0.0036864195	0.0000000000	7.909633e-03	0.000000e+00	1.155736e-02	0.089346119	0.0923401096	0.310605083	1.077896e-02	1.646652e-02	0.1324667326	2.413747e-02	0.0000000000	5.894447e-03	G1
TCGA-WA-A7H4-01	0.000000e+00	3.925219e-02	0.0654787230	1.542790e-02	0.000000000	0.0686457563	0.000000e+00	0.0689903594	0.0249754273	0.0000000000	0.000000e+00	3.739448e-02	2.798297e-03	0.335637750	0.0303147615	0.192495226	2.662154e-02	1.821559e-02	0.0737519936	0.000000e+00	0.0000000000	0.000000e+00	G1
TCGA-KU-A66S-01	0.000000e+00	0.000000e+00	0.1075711376	5.959864e-02	0.000000000	0.0000000000	1.363309e-03	0.1102247392	0.0658252246	0.0070658427	0.000000e+00	3.658968e-02	0.000000e+00	0.140366972	0.0521002843	0.240860359	0.000000e+00	2.761072e-02	0.0000000000	1.508231e-01	0.0000000000	0.000000e+00	G1
TCGA-CV-5443-01	1.131893e-02	0.000000e+00	0.0694071956	1.512552e-01	0.000000000	0.0441603447	4.576425e-02	0.1044727396	0.0206920421	0.0000000000	0.000000e+00	5.211736e-02	0.000000e+00	0.182675795	0.1096109807	0.163816485	1.595655e-02	0.000000e+00	0.0000000000	2.875212e-02	0.0000000000	0.000000e+00	G1
TCGA-CX-7219-01	0.000000e+00	8.945392e-03	0.0233187395	6.241843e-02	0.000000000	0.1729591321	5.848241e-02	0.0248635712	0.0000000000	0.0000000000	4.638900e-02	0.000000e+00	3.040550e-03	0.217614109	0.0940335756	0.185507246	0.000000e+00	2.098939e-03	0.0000000000	8.812058e-02	0.0000000000	1.220833e-02	G1
TCGA-CV-5978-01	0.000000e+00	4.796046e-03	0.0153792720	9.020385e-03	0.000000000	0.0254976634	4.374434e-03	0.0247722993	0.0025725216	0.0000000000	0.000000e+00	1.147620e-02	0.000000e+00	0.588042145	0.0000000000	0.212606704	0.000000e+00	7.468741e-02	0.0267749179	0.000000e+00	0.0000000000	0.000000e+00	G1
TCGA-P3-A5QE-01	8.786665e-03	7.856954e-03	0.0000000000	2.110583e-01	0.000000000	0.2695673802	0.000000e+00	0.1104077150	0.0689586648	0.0000000000	0.000000e+00	1.460320e-02	7.072466e-03	0.079901389	0.1784854117	0.020116155	8.680509e-03	1.255225e-02	0.0000000000	1.952946e-03	0.0000000000	0.000000e+00	G1
TCGA-CR-5250-01	3.702025e-03	2.948263e-02	0.1250531388	9.632585e-02	0.000000000	0.1571514299	0.000000e+00	0.0969627691	0.1266940022	0.0000000000	4.621107e-03	1.153566e-02	1.893649e-02	0.246080825	0.0498817389	0.008420850	0.000000e+00	0.000000e+00	0.0000000000	2.515149e-02	0.0000000000	0.000000e+00	G1
TCGA-CN-A6UY-01	0.000000e+00	8.013470e-03	0.0136979940	3.369511e-01	0.000000000	0.0000000000	2.971285e-02	0.1169672381	0.0861898503	0.0000000000	0.000000e+00	1.392165e-01	5.472920e-03	0.091403121	0.0198481626	0.065597151	1.333329e-02	1.343391e-02	0.0000000000	5.350618e-02	0.0000000000	6.656305e-03	G1
TCGA-P3-A5Q6-01	0.000000e+00	2.211331e-02	0.1073197173	1.875780e-02	0.000000000	0.0160737631	0.000000e+00	0.0764943770	0.0172885627	0.0068859409	0.000000e+00	1.776889e-03	0.000000e+00	0.262393246	0.0407069488	0.380045080	1.306699e-02	1.038935e-03	0.0000000000	3.603844e-02	0.0000000000	0.000000e+00	G1
TCGA-QK-A652-01	1.792597e-02	1.303174e-03	0.0068815403	7.382295e-02	0.000000000	0.0858402762	0.000000e+00	0.1003716466	0.0354895617	0.0000000000	0.000000e+00	2.397983e-03	0.000000e+00	0.089292751	0.1947747432	0.264239958	5.920460e-02	6.962696e-03	0.0458369186	0.000000e+00	0.0000000000	1.565523e-02	G1
TCGA-CV-6003-01	6.023984e-04	0.000000e+00	0.1644557997	2.564830e-02	0.029537462	0.0422792156	0.000000e+00	0.0000000000	0.0086444751	0.0000000000	2.205104e-02	2.465548e-02	0.000000e+00	0.248050843	0.0736462065	0.135349871	0.000000e+00	1.561084e-01	0.0000000000	6.897051e-02	0.0000000000	0.000000e+00	G1
TCGA-D6-A4Z9-01	8.082521e-04	0.000000e+00	0.0236297681	3.305799e-02	0.000000000	0.1855808516	0.000000e+00	0.0352564919	0.0000000000	0.0000000000	4.353527e-04	6.260990e-02	4.062947e-03	0.226862964	0.1279236908	0.173009010	1.362907e-02	3.434771e-02	0.0000000000	7.547650e-02	0.0000000000	3.309507e-03	G1
TCGA-H7-8501-01	0.000000e+00	0.000000e+00	0.0283445312	2.675417e-01	0.000000000	0.0000000000	2.300780e-01	0.0199245319	0.0000000000	0.0000000000	3.510379e-02	9.133460e-03	0.000000e+00	0.035128941	0.1230240152	0.209518277	1.633392e-03	0.000000e+00	0.0000000000	4.056931e-02	0.0000000000	0.000000e+00	G1
TCGA-QK-AA3J-01	0.000000e+00	0.000000e+00	0.2237910697	1.493633e-01	0.000000000	0.0000000000	6.470548e-02	0.1691932297	0.0160965953	0.0000000000	5.235403e-02	2.477374e-02	1.360559e-02	0.000000000	0.0887348113	0.107874007	1.276054e-03	4.352928e-02	0.0185646473	2.613814e-02	0.0000000000	0.000000e+00	G1
TCGA-CR-7390-01	1.161381e-02	0.000000e+00	0.1064389384	1.363145e-03	0.000000000	0.1900070183	0.000000e+00	0.0000000000	0.0000000000	0.0000000000	2.014750e-02	0.000000e+00	1.057010e-02	0.274419654	0.0000000000	0.071567157	0.000000e+00	1.416834e-02	0.0000000000	1.979552e-01	0.0000000000	1.017492e-01	G1
TCGA-CV-7437-01	0.000000e+00	0.000000e+00	0.1448172255	2.463482e-02	0.000000000	0.0806373794	0.000000e+00	0.0637372865	0.0254074942	0.0000000000	0.000000e+00	5.455719e-02	4.163801e-02	0.000000000	0.0370644369	0.208073880	1.996364e-01	8.355841e-02	0.0362375004	0.000000e+00	0.0000000000	0.000000e+00	G1
TCGA-CV-A6K0-01	3.094084e-02	0.000000e+00	0.0000000000	1.253168e-01	0.000000000	0.0773795460	0.000000e+00	0.1093636563	0.0308782072	0.0000000000	0.000000e+00	6.146116e-02	0.000000e+00	0.108365534	0.1601103299	0.231953209	1.289332e-02	0.000000e+00	0.0495597393	0.000000e+00	0.0000000000	1.777700e-03	G1
TCGA-BB-8596-01	1.088524e-02	0.000000e+00	0.0041449743	2.797179e-02	0.000000000	0.0410021065	0.000000e+00	0.0308901912	0.0372365511	0.0000000000	8.281455e-03	4.591425e-03	0.000000e+00	0.470380743	0.0228993724	0.278518001	0.000000e+00	2.167966e-02	0.0415184791	0.000000e+00	0.0000000000	0.000000e+00	G1
TCGA-D6-6826-01	1.825418e-02	0.000000e+00	0.0011212559	7.572275e-03	0.000000000	0.1016957439	0.000000e+00	0.0164684737	0.0199631989	0.0000000000	1.138464e-02	0.000000e+00	2.956226e-03	0.198925606	0.0567983564	0.259349917	0.000000e+00	0.000000e+00	0.0000000000	2.501179e-01	0.0000000000	5.539218e-02	G1
TCGA-CR-6493-01	3.104157e-03	0.000000e+00	0.0890956159	2.394837e-02	0.000000000	0.1103738812	1.116831e-03	0.0079761254	0.0036015830	0.0000000000	5.995025e-02	2.983433e-03	0.000000e+00	0.272626929	0.1048190610	0.155255863	0.000000e+00	2.356938e-02	0.0000000000	1.183740e-01	0.0000000000	2.320456e-02	G1
TCGA-CQ-6228-01	6.743497e-03	6.860504e-02	0.1286477976	9.098902e-03	0.000000000	0.0282627407	0.000000e+00	0.0364455678	0.0134319628	0.0000000000	1.459862e-02	0.000000e+00	0.000000e+00	0.396384616	0.0165290482	0.218100075	0.000000e+00	2.246325e-02	0.0000000000	4.039819e-02	0.0000000000	2.906872e-04	G1
TCGA-CQ-6219-01	0.000000e+00	0.000000e+00	0.0305603902	1.716400e-01	0.000000000	0.0000000000	3.539341e-02	0.0905398743	0.0204434609	0.0006624847	0.000000e+00	3.599926e-02	8.778235e-03	0.082372552	0.2520947691	0.233861271	2.406839e-02	0.000000e+00	0.0135858990	0.000000e+00	0.0000000000	0.000000e+00	G1
TCGA-CQ-A4CA-01	9.673442e-03	0.000000e+00	0.0199394427	1.496470e-01	0.000000000	0.0000000000	7.980425e-03	0.0909494282	0.0388501961	0.0000000000	0.000000e+00	7.721517e-02	1.629844e-02	0.011303012	0.2501620600	0.256151463	3.868562e-03	6.122940e-02	0.0022584634	0.000000e+00	0.0000000000	4.473503e-03	G1
TCGA-F7-A61W-01	1.893827e-03	1.624666e-03	0.0051784543	1.994372e-02	0.000000000	0.2136996615	0.000000e+00	0.0498168720	0.0495312170	0.0000000000	0.000000e+00	1.253910e-01	3.257396e-02	0.171025245	0.0060567653	0.116524573	4.745001e-02	4.180487e-02	0.0000000000	1.170612e-01	0.0000000000	4.239021e-04	G1
TCGA-CV-6950-01	8.409814e-03	0.000000e+00	0.0559437669	5.213080e-02	0.000000000	0.0614396722	0.000000e+00	0.0454546609	0.0069029986	0.0000000000	0.000000e+00	6.722039e-02	0.000000e+00	0.307560431	0.0856155728	0.234973172	7.600912e-03	0.000000e+00	0.0000000000	6.674781e-02	0.0000000000	0.000000e+00	G1
TCGA-CN-A6V3-01	1.337617e-02	0.000000e+00	0.1324897718	1.266993e-01	0.000000000	0.0000000000	3.703322e-02	0.0478468238	0.0124743826	0.0000000000	1.040891e-02	2.154680e-02	0.000000e+00	0.134858123	0.2092208454	0.099190363	1.317996e-02	4.082991e-02	0.0000000000	1.008454e-01	0.0000000000	0.000000e+00	G1
TCGA-MT-A7BN-01	1.959498e-02	0.000000e+00	0.0609729173	1.100673e-01	0.000000000	0.0000000000	3.582218e-02	0.1145870392	0.0000000000	0.0959361365	0.000000e+00	5.065900e-02	0.000000e+00	0.155294526	0.0605500167	0.195752393	1.300251e-02	0.000000e+00	0.0000000000	8.266326e-02	0.0000000000	5.097779e-03	G1
TCGA-BA-A4II-01	0.000000e+00	0.000000e+00	0.1098538432	5.138909e-02	0.000000000	0.1066144012	7.940770e-02	0.0731081048	0.0053790117	0.0000000000	2.853439e-02	0.000000e+00	7.054260e-03	0.071561282	0.0449605726	0.132366647	5.097082e-02	6.742684e-02	0.0000000000	1.271509e-01	0.0000000000	4.422217e-02	G1
TCGA-HD-7229-01	1.693314e-02	0.000000e+00	0.0581682188	1.319191e-01	0.000000000	0.1041386310	2.283982e-02	0.0385778049	0.0000000000	0.0000000000	5.611139e-02	6.528585e-03	0.000000e+00	0.121400484	0.1537447569	0.086634659	0.000000e+00	9.106799e-02	0.0000000000	1.051066e-01	0.0000000000	6.828771e-03	G1
TCGA-UF-A71A-06	3.313328e-03	0.000000e+00	0.0433499306	4.638917e-02	0.082260845	0.3291753001	0.000000e+00	0.0000000000	0.0000000000	0.0000000000	0.000000e+00	3.726019e-02	0.000000e+00	0.253287692	0.0000000000	0.091332548	0.000000e+00	5.630688e-02	0.0000000000	4.501023e-02	0.0123138928	0.000000e+00	G1
TCGA-D6-8568-01	0.000000e+00	0.000000e+00	0.0317841729	2.146779e-02	0.000000000	0.1815285494	0.000000e+00	0.0247083282	0.0000000000	0.0000000000	1.403244e-02	1.073404e-02	8.096584e-02	0.069509736	0.1258609488	0.105822010	0.000000e+00	4.996610e-02	0.0000000000	1.973305e-01	0.0000000000	8.628957e-02	G1
TCGA-CR-6478-01	1.924669e-02	0.000000e+00	0.0411831251	9.830692e-02	0.000000000	0.1996739840	7.750043e-03	0.0161599386	0.0082061957	0.0000000000	0.000000e+00	6.540505e-02	1.465799e-02	0.120753627	0.1888099262	0.164666355	0.000000e+00	0.000000e+00	0.0000000000	4.612935e-02	0.0000000000	9.050809e-03	G1
TCGA-CR-5243-01	0.000000e+00	0.000000e+00	0.0864525922	1.438787e-01	0.000000000	0.2370706104	2.262774e-02	0.0561897139	0.1114029827	0.0000000000	1.817514e-02	6.450047e-03	9.027678e-04	0.092399613	0.0487612260	0.066901570	2.116744e-02	1.473202e-02	0.0728878098	0.000000e+00	0.0000000000	0.000000e+00	G1
TCGA-CV-6948-01	1.180438e-02	0.000000e+00	0.0000000000	5.199277e-02	0.000000000	0.0267513051	4.389287e-02	0.0312097636	0.0000000000	0.0164596076	0.000000e+00	1.293059e-01	0.000000e+00	0.274552644	0.1628759590	0.197547633	3.729195e-02	0.000000e+00	0.0000000000	1.631522e-02	0.0000000000	0.000000e+00	G1
TCGA-CV-5976-01	0.000000e+00	0.000000e+00	0.0374291955	0.000000e+00	0.000000000	0.0996561773	0.000000e+00	0.0343975681	0.0034926375	0.0000000000	0.000000e+00	2.839961e-02	0.000000e+00	0.348281669	0.1021163778	0.252604269	2.180695e-02	0.000000e+00	0.0000000000	7.181555e-02	0.0000000000	0.000000e+00	G1
TCGA-BA-4077-01	8.439110e-03	0.000000e+00	0.0112734112	9.813821e-02	0.000000000	0.0697116003	0.000000e+00	0.0553554713	0.0277803750	0.0000000000	0.000000e+00	3.680851e-02	0.000000e+00	0.165645143	0.2369130217	0.235545981	1.892945e-02	4.565560e-03	0.0304700292	0.000000e+00	0.0000000000	4.241286e-04	G1
TCGA-CR-7371-01	7.332198e-03	0.000000e+00	0.0379516637	9.382839e-02	0.000000000	0.2615547219	0.000000e+00	0.0628525360	0.0108862581	0.0000000000	2.039473e-02	0.000000e+00	2.862152e-02	0.068502938	0.0946222319	0.118231417	1.005210e-03	4.865838e-02	0.0000000000	5.438357e-02	0.0000000000	9.117424e-02	G1
TCGA-CQ-A4CH-01	4.115436e-03	8.060168e-04	0.0292856489	7.947938e-04	0.000000000	0.0558497544	0.000000e+00	0.0178028428	0.0096707045	0.0000000000	2.729845e-02	0.000000e+00	0.000000e+00	0.547002409	0.0152333224	0.100100791	0.000000e+00	1.148853e-02	0.0000000000	1.542689e-01	0.0000000000	2.628234e-02	G1
TCGA-BA-4074-01	0.000000e+00	0.000000e+00	0.0238654018	2.132828e-02	0.010548604	0.1537911152	0.000000e+00	0.0054606326	0.0000000000	0.0000000000	4.708186e-03	6.406242e-03	0.000000e+00	0.145908926	0.1026484636	0.244025643	0.000000e+00	1.040038e-01	0.0000000000	1.596539e-01	0.0000000000	1.765081e-02	G1
TCGA-QK-A64Z-01	1.224295e-02	0.000000e+00	0.0222357186	9.017467e-02	0.000000000	0.1774834902	0.000000e+00	0.0552271146	0.0000000000	0.0000000000	0.000000e+00	9.203340e-02	1.199006e-02	0.120987244	0.1829620350	0.164600846	3.085282e-02	0.000000e+00	0.0261372475	7.779275e-03	0.0000000000	5.293131e-03	G1
TCGA-CN-6989-01	0.000000e+00	2.631130e-03	0.0000000000	1.311736e-02	0.000000000	0.1323165905	0.000000e+00	0.0094293915	0.0518527586	0.0000000000	1.102847e-02	3.207168e-03	0.000000e+00	0.462890232	0.0000000000	0.212940852	1.388823e-02	5.504332e-02	0.0000000000	3.165450e-02	0.0000000000	0.000000e+00	G1
TCGA-CR-7399-01	4.980724e-03	0.000000e+00	0.0135676368	2.534561e-01	0.000000000	0.0841265437	3.291460e-02	0.0821351498	0.0475267329	0.0007796490	5.514172e-03	0.000000e+00	0.000000e+00	0.023430089	0.2268383816	0.195729513	1.962988e-02	0.000000e+00	0.0000000000	0.000000e+00	0.0000000000	9.370798e-03	G1
TCGA-BB-4227-01	0.000000e+00	0.000000e+00	0.2483479127	4.991577e-02	0.017382455	0.0037441154	0.000000e+00	0.0061496644	0.0000000000	0.0000000000	2.507397e-02	0.000000e+00	1.031567e-02	0.000000000	0.0000000000	0.411923505	8.065892e-03	9.726108e-02	0.0000000000	1.152642e-01	0.0000000000	6.555748e-03	G1
TCGA-IQ-A61G-01	0.000000e+00	3.560877e-03	0.0000000000	1.888765e-02	0.000000000	0.0685164914	2.500250e-02	0.0715842061	0.0190941852	0.0000000000	0.000000e+00	2.356965e-02	0.000000e+00	0.266770312	0.0119377481	0.156051838	9.230492e-02	1.558260e-01	0.0000000000	8.689362e-02	0.0000000000	0.000000e+00	G1
TCGA-BA-A4IH-01	9.474151e-03	0.000000e+00	0.0694478765	1.012029e-01	0.000000000	0.0933271954	1.071225e-02	0.1638510316	0.0058129785	0.0000000000	0.000000e+00	4.483210e-02	4.118346e-04	0.058676486	0.1543638246	0.099584586	0.000000e+00	9.741866e-02	0.0000000000	9.088408e-02	0.0000000000	0.000000e+00	G1
TCGA-CN-4738-01	3.886635e-02	0.000000e+00	0.0284447890	1.392676e-01	0.000000000	0.0525511053	1.809649e-02	0.0717157669	0.0426427144	0.0000000000	4.549949e-02	1.758513e-02	5.558567e-02	0.093756236	0.1958448385	0.096293463	4.663220e-02	0.000000e+00	0.0568590179	3.591499e-04	0.0000000000	0.000000e+00	G1
TCGA-CN-4727-01	0.000000e+00	0.000000e+00	0.2478036928	7.542575e-04	0.000000000	0.0722912553	0.000000e+00	0.0149858214	0.0030499633	0.0000000000	3.876106e-02	1.820677e-03	6.990850e-03	0.045877508	0.0000000000	0.088342711	0.000000e+00	1.119335e-01	0.0000000000	2.176684e-01	0.0000000000	1.497203e-01	G1
TCGA-CN-6997-01	3.701027e-02	0.000000e+00	0.1472913856	1.971209e-02	0.000000000	0.1064298188	0.000000e+00	0.0580679362	0.0069929464	0.0000000000	2.151344e-02	1.772947e-02	0.000000e+00	0.266163015	0.0612030378	0.221218047	0.000000e+00	9.234300e-03	0.0274342513	0.000000e+00	0.0000000000	0.000000e+00	G1
TCGA-CR-7370-01	3.673206e-02	0.000000e+00	0.0727939438	1.504985e-01	0.000000000	0.0900488134	1.073583e-02	0.1068029702	0.0000000000	0.0000000000	0.000000e+00	3.464260e-02	8.842125e-03	0.067357944	0.1145419224	0.231251127	5.085195e-04	6.156674e-02	0.0070117921	1.847444e-03	0.0000000000	4.817717e-03	G1
TCGA-CR-5247-01	0.000000e+00	0.000000e+00	0.2848935023	0.000000e+00	0.049187967	0.0312418560	0.000000e+00	0.0000000000	0.0067704076	0.0000000000	0.000000e+00	2.184552e-02	0.000000e+00	0.472714982	0.0019922100	0.051600818	0.000000e+00	3.371785e-02	0.0433836955	2.651189e-03	0.0000000000	0.000000e+00	G1
TCGA-KU-A6H7-01	1.193878e-03	0.000000e+00	0.0237187979	2.827918e-01	0.000000000	0.0000000000	8.420872e-02	0.1406321453	0.0046993867	0.0000000000	2.229921e-03	5.791452e-02	7.470160e-03	0.041235191	0.1376599499	0.161135638	1.804134e-02	0.000000e+00	0.0000000000	3.706857e-02	0.0000000000	0.000000e+00	G1
TCGA-CV-7418-01	0.000000e+00	6.225343e-03	0.0698977574	1.093553e-01	0.000000000	0.0000000000	8.916818e-02	0.1569283371	0.0000000000	0.0000000000	5.964718e-02	3.863722e-02	1.842869e-02	0.115027938	0.0989072583	0.158089287	7.426439e-03	2.461335e-02	0.0469281396	0.000000e+00	0.0000000000	7.195906e-04	G1
TCGA-CR-7398-01	8.322059e-03	0.000000e+00	0.0741444622	4.854595e-02	0.000000000	0.1468318949	0.000000e+00	0.0458721577	0.0000000000	0.0000000000	2.180418e-02	1.767396e-02	0.000000e+00	0.176706675	0.0223723066	0.199882957	5.476234e-04	2.584282e-02	0.1705317227	1.447905e-02	0.0000000000	2.644218e-02	G1
TCGA-MT-A51X-01	0.000000e+00	4.890255e-02	0.0415057724	6.939587e-02	0.000000000	0.0285224190	0.000000e+00	0.0632288295	0.0415218378	0.0000000000	2.685116e-02	1.689656e-02	1.603114e-02	0.299224009	0.0978243722	0.106667192	7.613888e-02	0.000000e+00	0.0000000000	6.728940e-02	0.0000000000	0.000000e+00	G1
TCGA-CR-7373-01	0.000000e+00	0.000000e+00	0.0283639444	7.231363e-02	0.000000000	0.0474794227	5.801620e-02	0.0630178265	0.0135627533	0.0000000000	7.767777e-02	0.000000e+00	0.000000e+00	0.164788648	0.1571584758	0.199177481	0.000000e+00	7.557590e-02	0.0000000000	4.286794e-02	0.0000000000	0.000000e+00	G1
TCGA-CV-7428-01	3.622579e-03	0.000000e+00	0.0891776729	9.589346e-02	0.000000000	0.0274290862	2.045952e-02	0.0795290981	0.0214625231	0.0000000000	1.922204e-02	7.297445e-02	5.795114e-03	0.213669178	0.1221885960	0.198869603	2.498606e-02	0.000000e+00	0.0031742852	1.546729e-03	0.0000000000	0.000000e+00	G1
TCGA-CV-7438-01	2.558656e-03	0.000000e+00	0.0739963311	2.745642e-02	0.000000000	0.1173589361	0.000000e+00	0.0549335012	0.0404402024	0.0000000000	1.564008e-02	3.208527e-02	5.522051e-03	0.209088211	0.2241998162	0.157832401	2.068451e-02	0.000000e+00	0.0000000000	1.820362e-02	0.0000000000	0.000000e+00	G1
TCGA-CV-7446-01	5.868069e-02	0.000000e+00	0.1585084612	3.299058e-02	0.000000000	0.0331007474	5.558212e-02	0.0622122292	0.0000000000	0.0000000000	2.471090e-02	0.000000e+00	2.305387e-02	0.055203871	0.1225885892	0.186194737	4.521247e-02	1.445008e-02	0.0000000000	1.270989e-01	0.0000000000	4.117528e-04	G1
TCGA-CV-7435-01	3.809648e-03	0.000000e+00	0.0421287089	3.269502e-02	0.000000000	0.0884637290	8.481916e-03	0.0347069535	0.0419131779	0.0000000000	4.427199e-02	0.000000e+00	0.000000e+00	0.393139723	0.0738010252	0.222394505	0.000000e+00	8.927442e-03	0.0052661567	0.000000e+00	0.0000000000	0.000000e+00	G1
TCGA-UF-A7JO-01	3.845311e-03	0.000000e+00	0.0000000000	1.138105e-01	0.000000000	0.0339370673	7.938067e-02	0.0722058364	0.0036345442	0.0000000000	4.342175e-03	2.673303e-02	0.000000e+00	0.204388433	0.1509400714	0.274663010	1.528860e-02	1.589475e-02	0.0000000000	0.000000e+00	0.0000000000	9.360401e-04	G1
TCGA-CV-7406-01	0.000000e+00	6.399379e-03	0.0596710180	0.000000e+00	0.000000000	0.0185755888	0.000000e+00	0.0987234862	0.0043695386	0.0000000000	4.064268e-02	0.000000e+00	2.605076e-02	0.331985543	0.0156373353	0.186003014	3.740941e-03	1.663855e-02	0.0000000000	1.915622e-01	0.0000000000	0.000000e+00	G1
TCGA-BA-6871-01	7.045231e-03	2.574368e-02	0.0000000000	1.780467e-01	0.000000000	0.1938430888	2.069271e-02	0.0872882962	0.0140368289	0.0000000000	4.153795e-02	6.173083e-02	4.338930e-02	0.126582549	0.0635700498	0.050665380	0.000000e+00	2.217308e-02	0.0086609304	3.477375e-02	0.0000000000	2.021961e-02	G1
TCGA-CN-A642-01	2.498975e-03	0.000000e+00	0.0208278135	2.150955e-01	0.000000000	0.0000000000	1.758427e-01	0.0759046169	0.0058611554	0.0000000000	5.189817e-03	6.596116e-02	1.627371e-02	0.000000000	0.1387393622	0.156800588	4.462238e-02	0.000000e+00	0.0000000000	7.402746e-02	0.0000000000	2.354751e-03	G1
TCGA-CV-6959-01	3.151966e-02	0.000000e+00	0.0335417122	2.725064e-02	0.000000000	0.1915663114	1.432881e-04	0.0038309476	0.0000000000	0.0000000000	1.646622e-02	1.787583e-02	0.000000e+00	0.257047442	0.1190613447	0.170338259	0.000000e+00	9.924602e-03	0.0000000000	1.042696e-01	0.0000000000	1.716416e-02	G1
TCGA-CV-7100-01	0.000000e+00	0.000000e+00	0.1463527634	8.239735e-02	0.000000000	0.0405713179	3.542186e-02	0.0809709557	0.0000000000	0.0000000000	0.000000e+00	9.429200e-02	2.106607e-02	0.070656922	0.1892678907	0.153032562	1.230711e-02	0.000000e+00	0.0736631968	0.000000e+00	0.0000000000	0.000000e+00	G1
TCGA-F7-A61S-01	0.000000e+00	0.000000e+00	0.0224251113	1.335104e-01	0.000000000	0.0045717432	0.000000e+00	0.1114608633	0.0191925019	0.0054423842	1.100388e-02	4.323456e-02	0.000000e+00	0.041495486	0.1262018089	0.242984533	0.000000e+00	1.376513e-01	0.0000000000	9.932088e-02	0.0000000000	1.504509e-03	G1
TCGA-MT-A67D-01	0.000000e+00	5.832797e-02	0.0741526338	6.690443e-02	0.000000000	0.0647398001	2.022160e-02	0.0679361920	0.0135586404	0.0000000000	2.205088e-02	0.000000e+00	0.000000e+00	0.264338106	0.0609563843	0.110265732	7.571089e-03	0.000000e+00	0.0000000000	1.461598e-01	0.0000000000	2.281675e-02	G1
TCGA-CN-5364-01	0.000000e+00	6.787105e-02	0.0000000000	2.041700e-02	0.000000000	0.1020436495	0.000000e+00	0.0608645804	0.0342772779	0.0329527216	0.000000e+00	3.615422e-02	0.000000e+00	0.289526782	0.0754648310	0.224191165	3.183514e-02	8.160487e-03	0.0162410915	0.000000e+00	0.0000000000	0.000000e+00	G1
TCGA-CN-6018-01	0.000000e+00	5.464781e-04	0.0288887921	4.705465e-02	0.000000000	0.1287062167	0.000000e+00	0.0188514361	0.0025347564	0.0000000000	2.695736e-02	2.351502e-05	0.000000e+00	0.364066191	0.0944033355	0.147012135	0.000000e+00	5.596984e-02	0.0000000000	6.872529e-02	0.0000000000	1.626000e-02	G1
TCGA-MZ-A7D7-01	3.134002e-02	0.000000e+00	0.1210164561	7.320339e-02	0.050342174	0.1346084821	0.000000e+00	0.0609701486	0.0000000000	0.0000000000	3.040186e-02	4.516750e-03	4.051930e-02	0.038088034	0.0884828496	0.057818002	9.205339e-02	6.144267e-03	0.0000000000	1.483657e-01	0.0000000000	2.212921e-02	G1
TCGA-CV-6956-01	0.000000e+00	1.012055e-02	0.0234181362	0.000000e+00	0.000000000	0.0000000000	0.000000e+00	0.0788132801	0.0354296454	0.0000000000	4.728542e-02	0.000000e+00	0.000000e+00	0.657918194	0.0454742717	0.092587950	0.000000e+00	8.952555e-03	0.0000000000	0.000000e+00	0.0000000000	0.000000e+00	G1
TCGA-CN-A499-01	1.494504e-03	0.000000e+00	0.0427102531	1.985942e-01	0.000000000	0.0000000000	8.309244e-02	0.1036230554	0.0033418866	0.0000000000	0.000000e+00	3.779306e-02	1.843522e-02	0.015862258	0.2364114100	0.173239232	0.000000e+00	5.213082e-02	0.0000000000	2.966847e-02	0.0000000000	3.603215e-03	G1
TCGA-BB-8601-01	0.000000e+00	6.583410e-03	0.2771138531	5.455653e-02	0.000000000	0.1098075897	0.000000e+00	0.0714556081	0.0265326276	0.0000000000	3.110825e-02	0.000000e+00	4.241950e-02	0.048383907	0.0000000000	0.071248090	5.028011e-02	4.942178e-02	0.0000000000	1.610887e-01	0.0000000000	0.000000e+00	G1
TCGA-CV-7104-01	0.000000e+00	2.791509e-02	0.0100828942	4.559056e-02	0.000000000	0.2504914131	0.000000e+00	0.0002623927	0.0103727312	0.0000000000	1.082179e-02	3.125148e-02	2.164410e-02	0.134705399	0.0793449467	0.266729343	2.000513e-02	4.185945e-02	0.0426461210	0.000000e+00	0.0000000000	6.277173e-03	G1
TCGA-BA-A6DI-01	0.000000e+00	0.000000e+00	0.2027598970	7.733219e-02	0.000000000	0.0738316039	0.000000e+00	0.0848885936	0.0164539430	0.0000000000	2.945532e-02	0.000000e+00	6.053987e-03	0.145811974	0.1319793530	0.045017652	1.815495e-02	4.075116e-02	0.0000000000	1.275094e-01	0.0000000000	0.000000e+00	G1
TCGA-D6-6823-01	1.065675e-03	0.000000e+00	0.0553080369	1.677942e-02	0.000000000	0.0693712927	0.000000e+00	0.0767913429	0.0345489566	0.0000000000	7.233309e-04	2.524813e-02	1.324681e-02	0.227264270	0.1038569282	0.116315931	0.000000e+00	1.984724e-02	0.0000000000	1.281315e-01	0.0000000000	1.115011e-01	G1
TCGA-CV-5436-01	0.000000e+00	0.000000e+00	0.0042228813	1.190790e-01	0.000000000	0.1830060627	0.000000e+00	0.0199086906	0.0000000000	0.0000000000	1.247369e-02	2.874767e-02	0.000000e+00	0.203303147	0.1399206307	0.193396329	2.402614e-03	3.258863e-02	0.0000000000	6.095066e-02	0.0000000000	0.000000e+00	G1
TCGA-BB-4217-01	9.312540e-02	2.322265e-01	0.0402758586	9.797762e-02	0.001153893	0.1864613516	0.000000e+00	0.0730186547	0.1165918619	0.0000000000	0.000000e+00	9.860540e-04	2.067856e-02	0.015836274	0.0280671821	0.072413500	0.000000e+00	0.000000e+00	0.0000000000	1.973476e-02	0.0000000000	1.452479e-03	G1
TCGA-CN-4731-01	0.000000e+00	0.000000e+00	0.3646444028	3.693904e-02	0.000000000	0.1507761820	0.000000e+00	0.0313312697	0.0020165771	0.0000000000	2.750882e-04	4.364562e-02	1.028035e-02	0.181873525	0.0231107535	0.065947606	0.000000e+00	6.080439e-02	0.0000000000	2.835520e-02	0.0000000000	0.000000e+00	G1
TCGA-CQ-5332-01	6.778261e-06	0.000000e+00	0.0758365430	3.093088e-02	0.000000000	0.1058147662	0.000000e+00	0.0215058480	0.0184270916	0.0000000000	2.328205e-02	0.000000e+00	0.000000e+00	0.283253500	0.0134459372	0.208883982	0.000000e+00	9.402497e-03	0.0000000000	2.092101e-01	0.0000000000	0.000000e+00	G1
TCGA-CQ-7069-01	6.021584e-04	0.000000e+00	0.0431111332	1.778286e-02	0.020934961	0.1136119878	0.000000e+00	0.0000000000	0.0000000000	0.0000000000	3.109093e-02	1.372489e-02	0.000000e+00	0.360968341	0.0369395720	0.076266926	0.000000e+00	1.730506e-01	0.0000000000	9.584335e-02	0.0000000000	1.607226e-02	G1
TCGA-P3-A6SX-01	4.075936e-04	6.306761e-03	0.0309455836	0.000000e+00	0.000000000	0.0824241394	0.000000e+00	0.0737029533	0.0302409771	0.0000000000	4.943764e-02	8.434680e-03	0.000000e+00	0.545663195	0.0068953253	0.089331510	0.000000e+00	0.000000e+00	0.0000000000	7.203989e-02	0.0000000000	4.169749e-03	G1
TCGA-CV-7432-01	0.000000e+00	0.000000e+00	0.0253557057	5.467461e-02	0.000000000	0.1335425129	0.000000e+00	0.0303570355	0.0000000000	0.0000000000	1.142745e-03	5.544138e-02	0.000000e+00	0.098301621	0.1453345010	0.256588772	0.000000e+00	1.515185e-01	0.0143077093	2.743535e-02	0.0000000000	5.999568e-03	G1
TCGA-CQ-5326-01	0.000000e+00	0.000000e+00	0.0000000000	0.000000e+00	0.000000000	0.0401478962	0.000000e+00	0.0154428322	0.0173469064	0.0023080824	4.268810e-02	0.000000e+00	0.000000e+00	0.392281778	0.0204234707	0.128920252	0.000000e+00	1.876296e-02	0.0000000000	3.054600e-01	0.0000000000	1.621773e-02	G1
TCGA-CN-A6V6-01	0.000000e+00	2.303468e-03	0.0874493510	3.033557e-01	0.000000000	0.0000000000	9.943212e-02	0.1386705948	0.0291292331	0.0000000000	7.660529e-03	1.199896e-02	2.741080e-03	0.020108737	0.1324056061	0.106845149	0.000000e+00	1.755353e-02	0.0000000000	3.602535e-02	0.0000000000	4.320611e-03	G1
TCGA-DQ-5625-01	4.972661e-03	0.000000e+00	0.0080528778	3.117539e-01	0.000000000	0.0000000000	7.666122e-03	0.0991116207	0.0047474483	0.0000000000	0.000000e+00	1.182842e-01	2.139460e-02	0.007709236	0.1559001624	0.194405590	5.075180e-02	0.000000e+00	0.0000000000	1.524982e-02	0.0000000000	0.000000e+00	G1
TCGA-CV-5977-01	0.000000e+00	0.000000e+00	0.1046345620	1.948377e-02	0.000000000	0.1136705821	0.000000e+00	0.0299708556	0.0000000000	0.0000000000	0.000000e+00	6.706601e-02	0.000000e+00	0.159678407	0.2267528298	0.092738021	5.764964e-03	4.067609e-02	0.0000000000	1.395639e-01	0.0000000000	0.000000e+00	G1
TCGA-UF-A7JD-01	0.000000e+00	2.972504e-03	0.0594488738	1.339326e-02	0.000000000	0.0000000000	0.000000e+00	0.0883759772	0.0132294606	0.0000000000	6.598018e-03	9.329813e-04	0.000000e+00	0.268374001	0.0104140270	0.127997069	0.000000e+00	1.040797e-02	0.0000000000	3.899456e-01	0.0000000000	7.910276e-03	G1
TCGA-CR-7385-01	8.147652e-03	4.681040e-02	0.0278156202	1.353273e-01	0.000000000	0.1761302969	0.000000e+00	0.0757532114	0.0870231438	0.0000000000	0.000000e+00	2.309121e-02	9.375816e-03	0.067829478	0.1132937825	0.161796548	1.488466e-02	2.022465e-02	0.0000000000	2.196231e-02	0.0000000000	1.053394e-02	G1
TCGA-T2-A6X0-01	0.000000e+00	8.719992e-03	0.0928202030	2.140241e-01	0.000000000	0.0506701720	4.069282e-03	0.0811656363	0.0102456092	0.0171579280	0.000000e+00	0.000000e+00	0.000000e+00	0.039318863	0.2207147388	0.231746696	0.000000e+00	0.000000e+00	0.0293467737	0.000000e+00	0.0000000000	0.000000e+00	G1
TCGA-CV-A465-01	3.813335e-03	0.000000e+00	0.1521425385	4.650480e-02	0.000000000	0.0926122510	0.000000e+00	0.0921954695	0.0388028333	0.0000000000	0.000000e+00	5.955884e-02	8.503540e-03	0.230051147	0.0539140283	0.122874804	2.158260e-02	2.915956e-02	0.0000000000	3.174781e-02	0.0041911318	1.234531e-02	G1
TCGA-F7-7848-01	0.000000e+00	6.765923e-02	0.0969778530	1.330417e-01	0.000000000	0.1207860937	3.576790e-02	0.0584763461	0.0337282383	0.0000000000	1.645086e-02	0.000000e+00	1.908389e-02	0.076974432	0.0233978478	0.255131845	1.353150e-02	1.061087e-02	0.0000000000	1.597295e-02	0.0000000000	2.240841e-02	G1
TCGA-QK-A8Z8-01	0.000000e+00	0.000000e+00	0.1644719354	7.937005e-02	0.000000000	0.0000000000	0.000000e+00	0.1881196914	0.0388153286	0.0000000000	3.605014e-02	3.420602e-02	5.384341e-03	0.075168042	0.0221811191	0.100792341	0.000000e+00	1.648806e-01	0.0623003864	0.000000e+00	0.0000000000	2.825995e-02	G1
TCGA-CV-6940-01	0.000000e+00	0.000000e+00	0.0972842711	2.003922e-02	0.000000000	0.1856948043	0.000000e+00	0.0507745059	0.0054949497	0.0000000000	0.000000e+00	4.973137e-02	0.000000e+00	0.268866422	0.0354093057	0.221151360	3.588021e-02	0.000000e+00	0.0110822357	1.859134e-02	0.0000000000	0.000000e+00	G1
TCGA-CV-7440-01	0.000000e+00	5.625736e-03	0.0344349863	2.312344e-02	0.000000000	0.0136745039	0.000000e+00	0.0366170424	0.0386826144	0.0000000000	1.470582e-02	9.153711e-03	0.000000e+00	0.321287540	0.0575354074	0.109066991	0.000000e+00	5.110906e-02	0.0000000000	2.750147e-01	0.0015485208	8.419943e-03	G1
TCGA-CV-7414-01	0.000000e+00	0.000000e+00	0.0683398760	4.517343e-02	0.000000000	0.1661966339	0.000000e+00	0.0222737920	0.1132812686	0.0000000000	8.951363e-02	7.730935e-02	0.000000e+00	0.078178181	0.0479906649	0.168947107	5.046170e-02	0.000000e+00	0.0723343516	0.000000e+00	0.0000000000	0.000000e+00	G1
TCGA-CR-7374-01	0.000000e+00	3.609957e-02	0.2889287409	1.121107e-01	0.000000000	0.0894669603	0.000000e+00	0.0963562062	0.0527169185	0.0000000000	0.000000e+00	8.056388e-03	2.811534e-02	0.015057973	0.0117576310	0.178172970	1.372225e-02	5.114409e-02	0.0000000000	1.669779e-02	0.0015965194	0.000000e+00	G1
TCGA-CV-6941-01	0.000000e+00	0.000000e+00	0.0630958875	6.751848e-02	0.000000000	0.0421012008	1.218485e-02	0.0711935658	0.0187737717	0.0000000000	3.027875e-02	0.000000e+00	0.000000e+00	0.200287347	0.1034446659	0.251299737	1.969354e-02	1.561765e-02	0.0287127511	7.579780e-02	0.0000000000	0.000000e+00	G1
TCGA-QK-A8Z9-01	0.000000e+00	0.000000e+00	0.0079814607	9.187767e-02	0.000000000	0.2035331986	0.000000e+00	0.0453185261	0.0381685233	0.0000000000	0.000000e+00	5.209427e-02	2.166791e-02	0.055739257	0.0855407227	0.291220013	6.743970e-02	0.000000e+00	0.0389286061	0.000000e+00	0.0000000000	4.901359e-04	G1
TCGA-QK-A6VB-01	0.000000e+00	0.000000e+00	0.1065244276	1.851629e-02	0.000000000	0.0000000000	0.000000e+00	0.0899317864	0.0000000000	0.0000000000	0.000000e+00	3.610058e-02	0.000000e+00	0.583348546	0.0223426095	0.118726743	0.000000e+00	1.591722e-02	0.0085917971	0.000000e+00	0.0000000000	0.000000e+00	G1
TCGA-CR-7382-01	3.173871e-02	0.000000e+00	0.0321441052	2.331750e-02	0.000000000	0.1206334758	1.943177e-02	0.0783072305	0.0000000000	0.0000000000	2.651508e-02	2.166209e-02	4.343614e-02	0.095453872	0.1674518826	0.309286264	0.000000e+00	2.430917e-03	0.0125464877	0.000000e+00	0.0000000000	1.564448e-02	G1
TCGA-P3-A5QA-01	0.000000e+00	0.000000e+00	0.1244981007	3.609754e-03	0.020848526	0.1299227181	0.000000e+00	0.0000000000	0.0000000000	0.0000000000	1.105752e-02	4.103037e-02	0.000000e+00	0.547167730	0.0326376941	0.000000000	0.000000e+00	0.000000e+00	0.0000000000	8.922758e-02	0.0000000000	0.000000e+00	G1
TCGA-CV-5979-01	0.000000e+00	3.569775e-03	0.0057668773	2.221227e-02	0.000000000	0.2230706149	0.000000e+00	0.0059836880	0.0000000000	0.0000000000	0.000000e+00	1.224766e-01	4.309624e-02	0.031130718	0.0405074360	0.262056962	1.555964e-01	6.711555e-02	0.0000000000	1.741684e-02	0.0000000000	0.000000e+00	G1
TCGA-CN-6996-01	0.000000e+00	0.000000e+00	0.0355842577	2.639983e-02	0.000000000	0.1455766567	1.837684e-02	0.0409317375	0.0190803168	0.0000000000	1.409088e-02	2.072480e-02	0.000000e+00	0.165263166	0.1770321636	0.240112263	0.000000e+00	4.450666e-02	0.0523204192	0.000000e+00	0.0000000000	0.000000e+00	G1
TCGA-4P-AA8J-01	0.000000e+00	6.339017e-02	0.0000000000	6.338640e-02	0.000000000	0.0229584272	0.000000e+00	0.0695672278	0.0885625787	0.0000000000	1.678826e-02	2.742965e-02	0.000000e+00	0.229549605	0.0890486407	0.216696800	1.827643e-02	0.000000e+00	0.0000000000	9.104454e-02	0.0000000000	3.301274e-03	G1
TCGA-TN-A7HL-01	0.000000e+00	1.021424e-02	0.0245289017	2.844512e-01	0.000000000	0.0040644418	1.249290e-02	0.1716996874	0.0133403569	0.0000000000	4.692645e-02	6.755638e-02	2.147491e-03	0.021840362	0.1395645440	0.181783282	5.002595e-03	1.438143e-03	0.0000000000	1.294905e-02	0.0000000000	0.000000e+00	G1
TCGA-CN-A63W-01	0.000000e+00	0.000000e+00	0.1067712523	8.209092e-02	0.000000000	0.0000000000	0.000000e+00	0.1159074105	0.0000000000	0.0000000000	0.000000e+00	8.427373e-02	0.000000e+00	0.260695686	0.1401928477	0.124153221	0.000000e+00	0.000000e+00	0.0000000000	8.348681e-02	0.0000000000	2.428124e-03	G1
TCGA-CN-4730-01	0.000000e+00	0.000000e+00	0.1956510387	2.221251e-02	0.000000000	0.0000000000	0.000000e+00	0.0953294557	0.0115276736	0.0067312258	0.000000e+00	0.000000e+00	0.000000e+00	0.311710933	0.0558217157	0.209622907	6.369553e-03	0.000000e+00	0.0000000000	8.427541e-02	0.0000000000	7.475778e-04	G1
TCGA-DQ-5630-01	0.000000e+00	0.000000e+00	0.0640462487	7.664111e-02	0.000000000	0.0687616975	0.000000e+00	0.0764698356	0.0152640686	0.0071770854	5.222471e-02	5.552605e-02	0.000000e+00	0.142020197	0.1603941240	0.225406817	4.361446e-02	0.000000e+00	0.0124535984	0.000000e+00	0.0000000000	0.000000e+00	G1
TCGA-CV-7103-01	1.864945e-02	0.000000e+00	0.0948770564	4.298334e-03	0.000000000	0.0793757712	0.000000e+00	0.0337910532	0.0750481127	0.0000000000	0.000000e+00	4.324630e-02	0.000000e+00	0.291528225	0.0278875994	0.232078959	3.370343e-02	1.056228e-02	0.0500271426	4.926291e-03	0.0000000000	0.000000e+00	G1
TCGA-CQ-A4CG-01	2.506411e-03	0.000000e+00	0.1558409742	2.513364e-02	0.000000000	0.1482334609	0.000000e+00	0.0896522393	0.0099427263	0.0000000000	4.734828e-02	0.000000e+00	7.507593e-03	0.146711966	0.0611498648	0.072134902	2.173866e-02	2.553074e-02	0.0000000000	1.791279e-01	0.0045141729	2.926514e-03	G1
TCGA-BA-4078-01	1.516573e-02	0.000000e+00	0.0260825977	4.764848e-02	0.000000000	0.2284224807	1.548083e-02	0.0703207446	0.0102231636	0.0000000000	2.242314e-02	0.000000e+00	3.863697e-02	0.000000000	0.0539642954	0.296794609	1.064063e-01	2.798038e-03	0.0370855825	2.854702e-02	0.0000000000	0.000000e+00	G1
TCGA-BB-4224-01	1.089141e-02	0.000000e+00	0.0113128474	5.882537e-02	0.000000000	0.0000000000	0.000000e+00	0.0954691169	0.0266322856	0.0003615176	1.105292e-02	0.000000e+00	0.000000e+00	0.252213953	0.0534478462	0.133387683	2.910739e-01	0.000000e+00	0.0439648296	0.000000e+00	0.0000000000	1.136637e-02	G1
TCGA-BB-4228-01	6.548715e-03	0.000000e+00	0.0402851167	1.387659e-01	0.000000000	0.1200904468	0.000000e+00	0.1176180588	0.0250378087	0.0000000000	0.000000e+00	5.859309e-02	2.619533e-02	0.164592160	0.1213183796	0.068815179	5.773441e-02	0.000000e+00	0.0000000000	5.440542e-02	0.0000000000	0.000000e+00	G1
TCGA-BB-A5HU-01	0.000000e+00	0.000000e+00	0.0352213193	3.136203e-02	0.000000000	0.1966396110	0.000000e+00	0.0106530131	0.0062229303	0.0000000000	3.064319e-02	0.000000e+00	2.256526e-02	0.256570436	0.0273612446	0.052711464	3.958628e-02	1.717297e-02	0.0000000000	2.722774e-01	0.0000000000	1.012870e-03	G1
TCGA-T3-A92M-01	0.000000e+00	1.917862e-02	0.0783229314	1.239481e-01	0.000000000	0.1140560115	0.000000e+00	0.1094714771	0.0342191110	0.0000000000	0.000000e+00	4.695295e-02	4.573401e-04	0.048682490	0.1367781083	0.244205538	1.088146e-02	3.089705e-02	0.0000000000	1.948808e-03	0.0000000000	0.000000e+00	G1
TCGA-CQ-6227-01	2.125882e-02	1.499869e-02	0.0288559997	4.196918e-02	0.000000000	0.0859716441	0.000000e+00	0.0332652828	0.0276058950	0.0000000000	1.612403e-02	0.000000e+00	2.748258e-02	0.317713600	0.1320563292	0.222311231	4.955273e-03	0.000000e+00	0.0000000000	2.543144e-02	0.0000000000	0.000000e+00	G1
TCGA-P3-A5QF-01	0.000000e+00	0.000000e+00	0.0073292759	7.838533e-02	0.000000000	0.0028942261	5.426963e-02	0.1351902482	0.0000000000	0.0000000000	0.000000e+00	9.683166e-02	7.245020e-02	0.070539248	0.1156911486	0.284329566	3.038737e-02	2.810155e-02	0.0000000000	2.360054e-02	0.0000000000	0.000000e+00	G1
TCGA-QK-A6IH-01	0.000000e+00	0.000000e+00	0.0036403313	7.903459e-02	0.000000000	0.0000000000	0.000000e+00	0.0687381055	0.0141862757	0.0000000000	0.000000e+00	5.144953e-02	0.000000e+00	0.372094061	0.0096910428	0.297395977	7.227240e-03	1.451885e-02	0.0000000000	8.202399e-02	0.0000000000	0.000000e+00	G1
TCGA-CV-7434-01	0.000000e+00	0.000000e+00	0.0000000000	1.037598e-01	0.000000000	0.2489362262	0.000000e+00	0.0047442470	0.0000000000	0.0000000000	4.406350e-02	4.490770e-02	5.039893e-02	0.000000000	0.2234403963	0.199637047	2.485454e-03	2.451366e-02	0.0000000000	5.311305e-02	0.0000000000	0.000000e+00	G1
TCGA-CR-5249-01	8.302988e-02	5.999994e-02	0.0389059125	1.201224e-01	0.000000000	0.1892628652	0.000000e+00	0.1175108152	0.0569771333	0.0000000000	0.000000e+00	4.382744e-02	6.250787e-03	0.043296885	0.0676374441	0.120669484	0.000000e+00	2.944627e-02	0.0211054470	1.957275e-03	0.0000000000	0.000000e+00	G1
TCGA-CR-6472-01	2.708271e-02	5.965284e-03	0.0706965888	1.544750e-01	0.000000000	0.2307631695	0.000000e+00	0.0484289364	0.0565411110	0.0095618679	0.000000e+00	4.715056e-02	0.000000e+00	0.000000000	0.1384413830	0.123333249	1.637290e-03	1.595410e-02	0.0699687408	0.000000e+00	0.0000000000	0.000000e+00	G1
TCGA-CV-7090-01	0.000000e+00	0.000000e+00	0.0000000000	1.557478e-02	0.000000000	0.0701400172	0.000000e+00	0.0528574480	0.0024147559	0.0113280043	0.000000e+00	2.405877e-02	0.000000e+00	0.343381802	0.1289220146	0.305650363	4.413850e-03	0.000000e+00	0.0000000000	4.125819e-02	0.0000000000	0.000000e+00	G1
TCGA-CV-6961-01	0.000000e+00	0.000000e+00	0.0456156909	6.816574e-02	0.000000000	0.0355794201	3.967078e-03	0.0831920784	0.0092894089	0.0000000000	3.707975e-03	3.061205e-02	6.978839e-02	0.047673356	0.1976893890	0.180331338	0.000000e+00	1.313023e-01	0.0000000000	2.728659e-02	0.0000000000	6.579921e-02	G1
TCGA-CN-4741-01	0.000000e+00	0.000000e+00	0.0804606815	1.128805e-01	0.000000000	0.1452484684	2.011095e-03	0.1093402741	0.0184914676	0.0000000000	0.000000e+00	2.924822e-02	2.775089e-02	0.065949164	0.0782090025	0.279324493	3.976767e-02	1.118587e-02	0.0000000000	0.000000e+00	0.0000000000	1.322201e-04	G1
TCGA-CV-7097-01	0.000000e+00	2.922579e-03	0.0074173891	1.945648e-02	0.000000000	0.1125951232	2.691662e-02	0.0174913167	0.0000000000	0.0000000000	5.395892e-02	0.000000e+00	0.000000e+00	0.306461115	0.0344416871	0.311551947	0.000000e+00	6.599857e-02	0.0000000000	4.078826e-02	0.0000000000	0.000000e+00	G1
TCGA-HL-7533-01	8.538785e-03	0.000000e+00	0.0150600226	2.578713e-01	0.000000000	0.0000000000	3.855626e-02	0.1249718954	0.0094012556	0.0000000000	0.000000e+00	9.349405e-02	0.000000e+00	0.109083845	0.2282332195	0.077288221	6.607927e-03	0.000000e+00	0.0000000000	3.089323e-02	0.0000000000	0.000000e+00	G1
TCGA-CV-A464-01	2.102243e-02	0.000000e+00	0.0339437252	7.058534e-02	0.000000000	0.0688068858	0.000000e+00	0.1253032629	0.0155438558	0.0000000000	1.022328e-02	6.723129e-02	2.489149e-02	0.192165312	0.2303026669	0.107672255	1.854155e-02	0.000000e+00	0.0137666641	0.000000e+00	0.0000000000	0.000000e+00	G1
TCGA-HD-8224-01	0.000000e+00	4.852621e-03	0.0636943656	1.132149e-01	0.000000000	0.0542607868	1.385306e-02	0.0589163974	0.0054084031	0.0000000000	0.000000e+00	4.014585e-02	5.891223e-03	0.065755880	0.0488505339	0.465212377	0.000000e+00	1.580792e-02	0.0441356713	0.000000e+00	0.0000000000	0.000000e+00	G1
TCGA-P3-A6T4-01	0.000000e+00	0.000000e+00	0.1315290756	9.684400e-02	0.000000000	0.0000000000	2.450906e-03	0.0808889773	0.0255865441	0.0000000000	3.333632e-02	0.000000e+00	0.000000e+00	0.294347197	0.0316267900	0.100387943	2.978334e-02	7.757149e-02	0.0000000000	8.415773e-02	0.0000000000	1.148969e-02	G1
TCGA-D6-A6EO-01	1.426172e-02	0.000000e+00	0.1922308974	2.412805e-02	0.000000000	0.0100530396	3.366320e-03	0.1130792753	0.0213916639	0.0000000000	3.172756e-02	2.651517e-02	1.217228e-02	0.171378633	0.0411427116	0.097338224	0.000000e+00	7.896623e-02	0.0000000000	1.446137e-01	0.0000000000	1.763457e-02	G1
TCGA-BB-A6UM-01	4.249288e-03	0.000000e+00	0.0340194479	2.773670e-01	0.000000000	0.0000000000	1.526935e-02	0.1696991761	0.0457016180	0.0000000000	0.000000e+00	9.528410e-02	1.350279e-02	0.000000000	0.1029335159	0.127843031	0.000000e+00	8.258202e-02	0.0000000000	3.154865e-02	0.0000000000	0.000000e+00	G1
TCGA-BB-A5HY-01	0.000000e+00	0.000000e+00	0.0251343567	2.931453e-02	0.000000000	0.1456765482	1.238810e-02	0.0000000000	0.0000000000	0.0000000000	3.886965e-02	8.364746e-03	0.000000e+00	0.280445773	0.0099721062	0.042981329	0.000000e+00	1.610322e-01	0.0000000000	2.415704e-01	0.0042502202	0.000000e+00	G1
TCGA-CN-5361-01	0.000000e+00	0.000000e+00	0.0013953220	2.842822e-02	0.000000000	0.0709628439	0.000000e+00	0.0689666306	0.0209316611	0.0000000000	0.000000e+00	7.640185e-02	0.000000e+00	0.188130482	0.1775639639	0.298321862	1.555400e-02	0.000000e+00	0.0533431612	0.000000e+00	0.0000000000	0.000000e+00	G1
TCGA-CQ-A4CD-01	9.256507e-03	0.000000e+00	0.0002270410	6.729961e-02	0.000000000	0.0956781870	2.269429e-03	0.0230965295	0.0021915336	0.0000000000	4.365237e-02	0.000000e+00	0.000000e+00	0.163319914	0.2948489585	0.184589559	0.000000e+00	3.069344e-02	0.0000000000	6.880238e-02	0.0000000000	1.407455e-02	G1
TCGA-F7-A624-01	0.000000e+00	0.000000e+00	0.0430908028	2.704959e-01	0.000000000	0.0000000000	1.305122e-01	0.0316289622	0.0001237417	0.0000000000	0.000000e+00	1.716991e-01	2.207734e-02	0.000000000	0.1120336536	0.212118879	1.977070e-03	0.000000e+00	0.0000000000	4.242308e-03	0.0000000000	0.000000e+00	G1
TCGA-CV-A6JD-01	0.000000e+00	4.489430e-02	0.0062131437	1.281644e-01	0.000000000	0.0885210755	1.101988e-02	0.0736594421	0.0239324128	0.0000000000	0.000000e+00	2.001156e-02	0.000000e+00	0.049744633	0.1505549553	0.276073189	7.704876e-02	0.000000e+00	0.0000000000	4.266272e-02	0.0000000000	7.499531e-03	G1
TCGA-BB-4223-01	4.828124e-02	0.000000e+00	0.0277722514	2.464755e-01	0.000000000	0.1269389717	6.340496e-02	0.0821483646	0.0412522032	0.0000000000	3.095968e-02	1.105894e-02	1.898665e-02	0.042210853	0.1334591377	0.094972620	2.637008e-02	0.000000e+00	0.0036602213	2.048336e-03	0.0000000000	0.000000e+00	G1
TCGA-HD-7831-01	2.026958e-03	0.000000e+00	0.0464788924	3.746537e-02	0.000000000	0.1703385967	0.000000e+00	0.0215518095	0.0033995762	0.0000000000	3.430250e-02	0.000000e+00	0.000000e+00	0.269888915	0.0000000000	0.308661034	7.344994e-03	4.858268e-03	0.0000000000	8.871713e-02	0.0000000000	4.965962e-03	G1
TCGA-CR-7376-01	0.000000e+00	3.225505e-04	0.0127846907	1.010769e-01	0.000000000	0.1463231524	8.434039e-03	0.0967248805	0.0018869791	0.0000000000	0.000000e+00	2.155072e-02	1.547255e-02	0.129186174	0.1456686696	0.289807103	0.000000e+00	0.000000e+00	0.0000000000	3.076164e-02	0.0000000000	0.000000e+00	G1
TCGA-P3-A6T3-01	0.000000e+00	0.000000e+00	0.1685964391	3.593539e-02	0.000000000	0.0065928477	0.000000e+00	0.0220288569	0.0040942050	0.0000000000	0.000000e+00	1.780595e-02	0.000000e+00	0.386189439	0.0709100622	0.117944924	6.597942e-03	0.000000e+00	0.0000000000	1.616981e-01	0.0000000000	1.605823e-03	G1
TCGA-CN-6992-01	9.050841e-03	0.000000e+00	0.0552303434	4.070978e-02	0.000000000	0.1044657923	0.000000e+00	0.0369070684	0.0720030992	0.0000000000	0.000000e+00	2.394816e-02	9.336665e-03	0.234872225	0.0440301457	0.314157081	0.000000e+00	2.409032e-02	0.0311984858	0.000000e+00	0.0000000000	0.000000e+00	G1
TCGA-CV-6939-01	1.139200e-02	1.097513e-02	0.0642443613	6.736792e-02	0.000000000	0.1395484280	0.000000e+00	0.1708428989	0.0000000000	0.0000000000	0.000000e+00	7.478316e-02	2.180398e-02	0.100923493	0.1311226857	0.142007111	1.907103e-02	3.697625e-03	0.0422201746	0.000000e+00	0.0000000000	0.000000e+00	G1
TCGA-CV-7422-01	0.000000e+00	1.422556e-02	0.0259374102	4.019729e-02	0.000000000	0.0709644878	0.000000e+00	0.1190099202	0.0347072571	0.0000000000	7.465814e-02	0.000000e+00	0.000000e+00	0.298265329	0.0644302303	0.162363554	3.029044e-03	9.591990e-03	0.0000000000	8.261979e-02	0.0000000000	0.000000e+00	G1
TCGA-CR-7364-01	0.000000e+00	0.000000e+00	0.2038315414	5.402322e-02	0.000000000	0.0556306197	0.000000e+00	0.0620439979	0.0195116142	0.0000000000	7.971071e-02	0.000000e+00	3.659244e-02	0.038295131	0.0152402615	0.150082143	3.603847e-02	6.631518e-02	0.0000000000	1.485766e-01	0.0000000000	3.410808e-02	G1
TCGA-QK-AA3K-01	0.000000e+00	6.553470e-03	0.0000000000	2.137665e-01	0.000000000	0.0000000000	4.488541e-02	0.0739490431	0.0334008896	0.0000000000	0.000000e+00	0.000000e+00	0.000000e+00	0.260773519	0.0384797605	0.294782958	0.000000e+00	0.000000e+00	0.0000000000	3.340845e-02	0.0000000000	0.000000e+00	G1
TCGA-UF-A7JV-01	0.000000e+00	4.109837e-03	0.0000000000	3.237973e-02	0.000000000	0.0774142856	0.000000e+00	0.0191487140	0.0154344204	0.0000000000	0.000000e+00	1.010691e-02	0.000000e+00	0.461039161	0.0362330724	0.132506088	0.000000e+00	1.166452e-03	0.0000000000	2.104613e-01	0.0000000000	0.000000e+00	G1
TCGA-CQ-A4CI-01	2.185856e-02	0.000000e+00	0.0626061670	1.705621e-02	0.000000000	0.0716886484	0.000000e+00	0.0960044356	0.0273052324	0.0000000000	3.402275e-02	2.080208e-02	0.000000e+00	0.285561301	0.0059968350	0.279566925	0.000000e+00	3.692933e-02	0.0000000000	4.060154e-02	0.0000000000	0.000000e+00	G1
TCGA-C9-A47Z-01	5.644976e-03	0.000000e+00	0.0156939667	8.758441e-02	0.000000000	0.0000000000	1.857454e-02	0.0859593962	0.0097526771	0.0000000000	0.000000e+00	9.469258e-02	0.000000e+00	0.247694136	0.1453445165	0.147028265	0.000000e+00	5.035693e-02	0.0000000000	8.382252e-02	0.0000000000	7.851092e-03	G1
TCGA-CV-6960-01	0.000000e+00	0.000000e+00	0.1403740640	1.330959e-02	0.000000000	0.0037033732	0.000000e+00	0.0495844590	0.0358692467	0.0000000000	2.587424e-02	0.000000e+00	0.000000e+00	0.208844154	0.0000000000	0.090646325	1.650135e-01	4.935320e-02	0.0000000000	1.974134e-01	0.0110398132	8.974642e-03	G1
TCGA-D6-8569-01	0.000000e+00	1.049850e-01	0.0000000000	5.381788e-02	0.000000000	0.1262203539	0.000000e+00	0.0885430829	0.0145765410	0.0000000000	2.015510e-02	4.160143e-02	1.909954e-02	0.145614041	0.0993279657	0.095245606	1.038878e-03	1.349395e-01	0.0000000000	4.404204e-02	0.0000000000	1.079299e-02	G1
TCGA-CQ-6224-01	0.000000e+00	3.978576e-03	0.0293645777	2.793811e-02	0.000000000	0.2594244638	0.000000e+00	0.0000000000	0.0231888482	0.0000000000	2.227557e-02	2.718652e-03	4.094144e-03	0.133534697	0.0938082815	0.284799814	1.108463e-01	0.000000e+00	0.0040279822	0.000000e+00	0.0000000000	0.000000e+00	G1
TCGA-CV-A6K2-01	0.000000e+00	0.000000e+00	0.0043586520	9.008774e-02	0.000000000	0.1320446348	0.000000e+00	0.0751436307	0.0064324721	0.0000000000	6.656761e-03	5.729240e-02	1.057308e-02	0.136891809	0.1486439165	0.217574992	1.856020e-02	0.000000e+00	0.0000000000	6.469421e-02	0.0000000000	3.104549e-02	G1
TCGA-CV-6433-01	0.000000e+00	0.000000e+00	0.0305441699	4.710191e-01	0.000000000	0.0000000000	9.378536e-02	0.0576939036	0.0050022940	0.0127249673	0.000000e+00	2.307152e-02	0.000000e+00	0.033870704	0.0728796793	0.134712287	6.864244e-03	4.987155e-03	0.0000000000	5.284464e-02	0.0000000000	0.000000e+00	G1
TCGA-D6-A74Q-01	0.000000e+00	5.161399e-02	0.2057791719	1.552607e-01	0.000000000	0.0000000000	0.000000e+00	0.1955892199	0.0044270650	0.0039103009	0.000000e+00	5.409346e-02	0.000000e+00	0.057571924	0.0356443537	0.099094659	0.000000e+00	6.888364e-02	0.0002705169	5.194232e-02	0.0000000000	1.591872e-02	G1
TCGA-CR-6480-01	0.000000e+00	1.265342e-02	0.0936372743	1.169180e-01	0.000000000	0.1880386097	0.000000e+00	0.0875385864	0.0159489079	0.0225237666	0.000000e+00	2.111483e-02	0.000000e+00	0.000000000	0.1066150258	0.130511319	0.000000e+00	1.595742e-01	0.0000000000	4.340633e-02	0.0000000000	1.519747e-03	G1
TCGA-QK-A6IG-01	0.000000e+00	0.000000e+00	0.0338363027	1.503025e-01	0.000000000	0.0309725333	4.580235e-02	0.0940962615	0.0095919703	0.0000000000	0.000000e+00	7.946810e-02	3.697875e-03	0.051495525	0.1386719720	0.218845731	5.560137e-03	0.000000e+00	0.0000000000	1.185940e-01	0.0000000000	1.906473e-02	G1
TCGA-T2-A6WX-01	0.000000e+00	2.929578e-02	0.0452175224	3.246441e-01	0.000000000	0.0000000000	6.473667e-02	0.0671181936	0.0000000000	0.0175636305	0.000000e+00	6.113918e-02	3.659744e-03	0.000000000	0.1617808692	0.098175072	2.240177e-02	2.452585e-03	0.0000000000	1.018149e-01	0.0000000000	0.000000e+00	G1
TCGA-IQ-A61H-01	5.272412e-02	0.000000e+00	0.1155811933	6.785600e-02	0.000000000	0.0000000000	0.000000e+00	0.0929265953	0.0000000000	0.0060084655	0.000000e+00	2.364858e-02	5.417514e-03	0.227909254	0.2020323780	0.142010476	4.217982e-02	0.000000e+00	0.0217056098	0.000000e+00	0.0000000000	0.000000e+00	G1
TCGA-D6-6515-01	0.000000e+00	1.501878e-03	0.0150788873	1.232617e-01	0.000000000	0.1242036770	0.000000e+00	0.0566041889	0.0529329360	0.0000000000	0.000000e+00	4.894370e-02	0.000000e+00	0.000000000	0.2046146233	0.226074859	1.024782e-01	0.000000e+00	0.0326573231	0.000000e+00	0.0000000000	1.164812e-02	G1
TCGA-P3-A6T2-01	0.000000e+00	0.000000e+00	0.0450556317	9.004850e-02	0.000000000	0.1040659085	0.000000e+00	0.0304213224	0.0008436728	0.0000000000	3.158589e-03	1.748717e-02	0.000000e+00	0.153847542	0.0948742047	0.235340508	0.000000e+00	3.372455e-02	0.0000000000	1.904496e-01	0.0000000000	6.828414e-04	G1
TCGA-CV-7261-01	1.696755e-03	0.000000e+00	0.0463262544	5.441127e-02	0.000000000	0.1032116262	7.832850e-03	0.0582950313	0.0035830025	0.0000000000	2.395729e-02	0.000000e+00	0.000000e+00	0.220259105	0.1274021859	0.210222888	4.245217e-03	2.612524e-02	0.0000000000	8.554421e-02	0.0000000000	2.688708e-02	G1
TCGA-CN-5366-01	1.714269e-02	0.000000e+00	0.0101195892	1.755760e-01	0.000000000	0.0861219497	1.356913e-02	0.0066919887	0.0000000000	0.0000000000	2.914112e-02	2.851370e-02	0.000000e+00	0.140150183	0.1548072256	0.298921034	0.000000e+00	0.000000e+00	0.0000000000	3.924539e-02	0.0000000000	0.000000e+00	G1
TCGA-CQ-7072-01	0.000000e+00	0.000000e+00	0.0050228212	2.231478e-02	0.000000000	0.0986220382	0.000000e+00	0.0363360631	0.0635445402	0.0000000000	2.475017e-02	3.540318e-02	0.000000e+00	0.337124976	0.0040868958	0.303904975	2.486127e-02	3.794936e-02	0.0041646941	1.914233e-03	0.0000000000	0.000000e+00	G1
TCGA-CN-6022-01	0.000000e+00	2.571134e-03	0.0000000000	9.447649e-03	0.000000000	0.0625444996	0.000000e+00	0.0155820019	0.0616016466	0.0000000000	0.000000e+00	1.335500e-02	9.642809e-04	0.451957728	0.0388334383	0.308917241	2.417480e-02	0.000000e+00	0.0078720233	2.178551e-03	0.0000000000	0.000000e+00	G1
TCGA-D6-6824-01	1.522116e-02	0.000000e+00	0.0257174831	7.239973e-02	0.000000000	0.1668180050	0.000000e+00	0.0381502757	0.0210956168	0.0000000000	1.098397e-03	1.503806e-02	2.623818e-02	0.107509722	0.1037162533	0.325144361	0.000000e+00	0.000000e+00	0.0621692486	0.000000e+00	0.0000000000	1.968352e-02	G1
TCGA-BA-A4IG-01	8.841240e-02	3.469535e-02	0.0877890933	1.156495e-01	0.000000000	0.2092669293	0.000000e+00	0.1073606304	0.0000000000	0.0046804570	0.000000e+00	2.868518e-02	2.091322e-03	0.034442697	0.1593289517	0.110333751	8.187803e-03	0.000000e+00	0.0090758987	0.000000e+00	0.0000000000	0.000000e+00	G1
TCGA-CR-7368-01	0.000000e+00	0.000000e+00	0.0941167103	7.086266e-02	0.000000000	0.1599482668	4.151906e-02	0.0424725461	0.0330876529	0.0000000000	5.465673e-02	0.000000e+00	4.641105e-03	0.085955529	0.1185994284	0.207755711	1.897388e-02	2.055273e-02	0.0197561385	2.099356e-02	0.0000000000	6.108290e-03	G1
TCGA-CN-A49B-01	0.000000e+00	0.000000e+00	0.0022147390	1.195411e-01	0.000000000	0.0695353504	7.859606e-02	0.1132119125	0.0047043006	0.0000000000	2.411972e-02	0.000000e+00	1.413239e-02	0.042035664	0.1118707359	0.332943769	0.000000e+00	6.760795e-02	0.0000000000	1.948632e-02	0.0000000000	0.000000e+00	G1
TCGA-BA-6873-01	0.000000e+00	0.000000e+00	0.0149101647	1.310312e-01	0.000000000	0.2698186381	0.000000e+00	0.0000000000	0.0000000000	0.0000000000	1.417720e-02	4.364918e-02	8.617648e-03	0.171069463	0.1459298522	0.152761309	1.629409e-02	0.000000e+00	0.0000000000	3.174125e-02	0.0000000000	0.000000e+00	G1
TCGA-CN-4735-01	0.000000e+00	6.172436e-03	0.0302458020	5.182792e-02	0.000000000	0.1644914848	5.229520e-03	0.0588078206	0.0094537152	0.0000000000	0.000000e+00	2.995863e-02	0.000000e+00	0.289080186	0.1117293233	0.178657016	1.916433e-02	1.326916e-02	0.0319126478	0.000000e+00	0.0000000000	0.000000e+00	G1
TCGA-CN-6011-01	0.000000e+00	0.000000e+00	0.0042912700	1.187452e-01	0.000000000	0.2472931307	0.000000e+00	0.0000000000	0.0000000000	0.0000000000	5.612717e-02	4.621009e-02	1.733255e-02	0.144035232	0.0548449810	0.247069199	0.000000e+00	5.629710e-02	0.0026716003	5.082512e-03	0.0000000000	0.000000e+00	G1
TCGA-CN-A49C-01	4.069591e-03	4.009203e-02	0.0397916138	1.141246e-01	0.000000000	0.0309450427	0.000000e+00	0.1857526415	0.0210559524	0.0000000000	1.465967e-02	7.377083e-02	1.013271e-01	0.004582265	0.0789123582	0.147956809	4.467085e-02	5.761177e-02	0.0000000000	4.067687e-02	0.0000000000	0.000000e+00	G1
TCGA-CN-6023-01	1.630508e-02	6.703667e-03	0.0311856402	3.316370e-01	0.000000000	0.0000000000	5.206536e-02	0.0808503889	0.0340485356	0.0000000000	4.001703e-02	0.000000e+00	1.300294e-02	0.000000000	0.0846266121	0.265200164	2.284112e-03	6.744425e-03	0.0000000000	3.532907e-02	0.0000000000	0.000000e+00	G1
TCGA-DQ-5629-01	8.582379e-02	0.000000e+00	0.2844040405	2.575310e-02	0.000000000	0.1168974122	0.000000e+00	0.0249550335	0.0049624695	0.0000000000	0.000000e+00	2.439895e-02	4.735631e-04	0.175517768	0.0192510560	0.148310870	0.000000e+00	6.129661e-02	0.0000000000	2.795533e-02	0.0000000000	0.000000e+00	G1
TCGA-UF-A7JT-01	0.000000e+00	0.000000e+00	0.0137480230	2.405901e-01	0.000000000	0.0000000000	1.098396e-01	0.0788664509	0.0048103139	0.0044393593	0.000000e+00	4.518484e-02	7.050345e-04	0.017604895	0.1996632800	0.204943602	6.637939e-05	0.000000e+00	0.0000000000	7.754330e-02	0.0000000000	1.994733e-03	G1
TCGA-BA-A6DE-01	1.870652e-02	0.000000e+00	0.0345872789	8.035867e-02	0.000000000	0.1280532056	5.288122e-02	0.0914923850	0.0000000000	0.0000000000	0.000000e+00	6.756143e-02	1.071482e-02	0.094579336	0.1855192949	0.084055759	1.978002e-02	9.107238e-03	0.0000000000	9.265180e-02	0.0217280454	8.222966e-03	G1
TCGA-CV-6934-01	0.000000e+00	9.344755e-03	0.0079579112	1.050238e-01	0.000000000	0.1400365026	0.000000e+00	0.0314629546	0.0101995289	0.0076649326	0.000000e+00	3.923560e-02	0.000000e+00	0.219835436	0.1245347697	0.266651288	4.095358e-03	0.000000e+00	0.0339572125	0.000000e+00	0.0000000000	0.000000e+00	G1
TCGA-F7-8298-01	0.000000e+00	1.738138e-04	0.0000000000	0.000000e+00	0.000000000	0.0002316579	2.987672e-02	0.0306170570	0.0004121101	0.0075525934	3.502779e-02	0.000000e+00	0.000000e+00	0.396771994	0.0325002047	0.249022230	6.673572e-03	0.000000e+00	0.0000000000	2.032664e-01	0.0000000000	7.873867e-03	G1
TCGA-UF-A7J9-01	0.000000e+00	0.000000e+00	0.0394344983	3.166966e-02	0.000000000	0.0502491091	0.000000e+00	0.0323560517	0.0314139905	0.0000000000	3.732531e-03	3.337417e-02	0.000000e+00	0.473176943	0.0249651966	0.259768444	0.000000e+00	0.000000e+00	0.0000000000	1.577824e-02	0.0000000000	4.081163e-03	G1
TCGA-CR-7377-01	0.000000e+00	4.235792e-02	0.0406980978	1.459562e-01	0.000000000	0.2176334421	0.000000e+00	0.0295916180	0.0236169620	0.0000000000	0.000000e+00	1.134584e-02	1.422007e-02	0.071418053	0.1323094287	0.213164788	1.361133e-02	0.000000e+00	0.0440762234	0.000000e+00	0.0000000000	0.000000e+00	G1
TCGA-CV-A460-01	0.000000e+00	3.041121e-03	0.0558370052	1.361112e-01	0.000000000	0.1893758756	0.000000e+00	0.0957269573	0.0615921332	0.0000000000	0.000000e+00	3.297489e-02	1.526458e-02	0.053005374	0.1179242559	0.171520177	5.015365e-02	0.000000e+00	0.0067523612	6.593660e-03	0.0000000000	4.126724e-03	G1
TCGA-CX-7082-01	0.000000e+00	0.000000e+00	0.0713510486	1.634609e-01	0.000000000	0.0204228508	1.731295e-02	0.0879287322	0.0098709391	0.0000000000	0.000000e+00	3.330442e-02	2.216564e-02	0.024175609	0.1219090190	0.277949706	0.000000e+00	3.257195e-02	0.0000000000	1.081845e-01	0.0000000000	9.391642e-03	G1
TCGA-CN-A63U-01	8.788041e-03	0.000000e+00	0.1205881407	5.773372e-02	0.000000000	0.0000000000	0.000000e+00	0.2269180536	0.0286850310	0.0000000000	4.905002e-02	0.000000e+00	3.507200e-02	0.050951969	0.1036494197	0.032421152	3.074600e-02	2.090334e-02	0.2157431186	1.874999e-02	0.0000000000	0.000000e+00	G1
TCGA-P3-A6T0-01	0.000000e+00	0.000000e+00	0.2267872067	7.324122e-03	0.027030066	0.0855912255	0.000000e+00	0.0000000000	0.0000000000	0.0000000000	4.929346e-02	0.000000e+00	0.000000e+00	0.449052308	0.0000000000	0.078323872	3.397334e-03	1.158933e-02	0.0000000000	6.161108e-02	0.0000000000	0.000000e+00	G1
TCGA-CR-7383-01	0.000000e+00	4.348064e-03	0.0348463660	6.578154e-02	0.000000000	0.0523743525	4.011839e-03	0.0660021438	0.0440295440	0.0116500189	0.000000e+00	7.039306e-02	4.179858e-02	0.069920074	0.1112740779	0.303597139	6.366142e-02	7.721124e-03	0.0485906507	0.000000e+00	0.0000000000	0.000000e+00	G1
TCGA-UF-A7JA-01	0.000000e+00	0.000000e+00	0.1102915550	6.452339e-02	0.000000000	0.0203372598	0.000000e+00	0.1386135404	0.0000000000	0.0000000000	2.067653e-02	2.894357e-02	5.475185e-06	0.425305761	0.0438054076	0.099794422	3.745663e-03	0.000000e+00	0.0000000000	4.395743e-02	0.0000000000	0.000000e+00	G1
TCGA-CV-5435-01	3.046437e-03	0.000000e+00	0.0552459109	2.207018e-02	0.000000000	0.2305464740	0.000000e+00	0.0000000000	0.0000000000	0.0000000000	1.061128e-02	3.796688e-02	0.000000e+00	0.344323579	0.0488774818	0.170435095	1.501339e-02	0.000000e+00	0.0618632803	0.000000e+00	0.0000000000	0.000000e+00	G1
TCGA-KU-A66T-01	0.000000e+00	0.000000e+00	0.2718625696	0.000000e+00	0.041748559	0.1268755592	0.000000e+00	0.0218063759	0.0000000000	0.0000000000	3.534287e-02	3.060251e-02	4.683336e-03	0.098717851	0.0000000000	0.086710864	8.292474e-03	1.214874e-01	0.0000000000	1.513228e-01	0.0000000000	5.468197e-04	G1
TCGA-CV-7252-01	0.000000e+00	0.000000e+00	0.1016740243	5.892142e-02	0.000000000	0.1525738939	3.788919e-03	0.0246183007	0.0305921373	0.0000000000	0.000000e+00	4.477341e-02	0.000000e+00	0.133635684	0.1066120142	0.217044440	6.986796e-02	1.595407e-02	0.0000000000	2.799833e-02	0.0000000000	1.194539e-02	G1
TCGA-MZ-A5BI-01	0.000000e+00	1.879474e-02	0.1232473733	7.777866e-02	0.000000000	0.0086319439	2.819845e-02	0.1306935617	0.0791652491	0.0029059268	0.000000e+00	8.543444e-04	1.153500e-02	0.147383945	0.0576327795	0.124274403	1.404440e-02	1.468293e-02	0.0000000000	1.491358e-01	0.0000000000	1.104052e-02	G1
TCGA-HD-A4C1-01	0.000000e+00	0.000000e+00	0.2137844899	0.000000e+00	0.000000000	0.1119472479	0.000000e+00	0.0974526794	0.0000000000	0.0000000000	9.743613e-02	0.000000e+00	3.283650e-02	0.072280593	0.1467043680	0.047443841	1.279219e-02	0.000000e+00	0.0000000000	1.465426e-01	0.0022154079	1.856400e-02	G1
TCGA-CV-7255-01	0.000000e+00	0.000000e+00	0.0195946115	0.000000e+00	0.000000000	0.0619480379	0.000000e+00	0.0289653491	0.0558590132	0.0000000000	4.834317e-02	0.000000e+00	0.000000e+00	0.697066732	0.0141216950	0.040586073	0.000000e+00	0.000000e+00	0.0000000000	3.303144e-02	0.0004838748	0.000000e+00	G1
TCGA-BA-A8YP-01	0.000000e+00	8.652555e-04	0.0740981709	1.036382e-02	0.000000000	0.0992934835	0.000000e+00	0.0410405568	0.0364319546	0.0000000000	3.013729e-02	0.000000e+00	0.000000e+00	0.166902438	0.0426215009	0.348967816	0.000000e+00	6.180620e-02	0.0000000000	8.747152e-02	0.0000000000	0.000000e+00	G1
TCGA-CV-A463-01	0.000000e+00	1.799529e-02	0.1538488828	1.577364e-01	0.000000000	0.1319600551	0.000000e+00	0.0750877886	0.0000000000	0.0000000000	0.000000e+00	1.231784e-01	2.522841e-02	0.056599721	0.0795120226	0.066552639	4.807024e-02	4.068325e-02	0.0000000000	1.622069e-02	0.0007139358	6.612288e-03	G2
TCGA-BA-A6DL-01	0.000000e+00	1.483284e-02	0.1222717713	7.882364e-02	0.000000000	0.0000000000	1.463582e-02	0.1426373989	0.0642177958	0.0000000000	6.863378e-02	0.000000e+00	5.991215e-04	0.104909054	0.0465157735	0.060674622	0.000000e+00	6.195204e-02	0.0000000000	1.823189e-01	0.0000000000	3.697740e-02	G2
TCGA-CR-6471-01	2.750863e-02	0.000000e+00	0.0000000000	2.189455e-01	0.000000000	0.1850390067	4.509793e-02	0.0496210604	0.0556124447	0.0000000000	4.912403e-02	0.000000e+00	0.000000e+00	0.089342877	0.0803892271	0.148330713	3.782778e-02	0.000000e+00	0.0000000000	1.316083e-02	0.0000000000	0.000000e+00	G2
TCGA-CQ-A4CE-01	0.000000e+00	0.000000e+00	0.0446627034	1.833436e-01	0.000000000	0.0855016540	4.825567e-02	0.0934221792	0.0377863326	0.0000000000	5.965272e-04	1.822536e-02	1.061160e-02	0.091341669	0.1659154641	0.095134146	1.796393e-02	6.068130e-02	0.0358003998	0.000000e+00	0.0000000000	1.075749e-02	G2
TCGA-CQ-5333-01	0.000000e+00	2.265495e-02	0.0487227395	1.129548e-01	0.000000000	0.0396904044	2.373264e-02	0.0931123154	0.0247554085	0.0000000000	0.000000e+00	6.899670e-02	7.840452e-03	0.010474568	0.1329986291	0.337429081	3.887229e-02	0.000000e+00	0.0000000000	3.409546e-02	0.0000000000	3.669547e-03	G2
TCGA-CN-4737-01	3.438931e-03	0.000000e+00	0.0922727359	2.394368e-02	0.000000000	0.0375274783	0.000000e+00	0.0531697911	0.0122408423	0.0000000000	4.477463e-03	2.780211e-02	3.392299e-02	0.464067108	0.0000000000	0.153271016	1.397677e-03	4.645995e-02	0.0000000000	4.600823e-02	0.0000000000	0.000000e+00	G2
TCGA-IQ-A6SH-01	0.000000e+00	0.000000e+00	0.0700078604	9.060325e-02	0.000000000	0.0000000000	0.000000e+00	0.0833859060	0.0773946012	0.0000000000	3.005556e-02	7.598999e-02	0.000000e+00	0.094077330	0.1257459288	0.243237118	0.000000e+00	1.027066e-01	0.0000000000	6.795886e-03	0.0000000000	0.000000e+00	G2
TCGA-CV-6938-01	0.000000e+00	2.442944e-04	0.0009603911	1.774998e-01	0.000000000	0.0000000000	9.046410e-04	0.0606125438	0.0075780017	0.0000000000	0.000000e+00	5.278218e-02	0.000000e+00	0.116917770	0.2233092351	0.237404876	1.663334e-02	7.835498e-02	0.0000000000	2.679791e-02	0.0000000000	0.000000e+00	G2
TCGA-CR-7401-01	3.738583e-02	0.000000e+00	0.0190350295	4.083361e-02	0.008482663	0.0161526990	0.000000e+00	0.0564475970	0.0061604265	0.0228471721	0.000000e+00	3.285483e-02	2.191367e-02	0.097308065	0.1094376392	0.291322210	1.216560e-02	7.180445e-02	0.1350116453	0.000000e+00	0.0000000000	2.083686e-02	G2
TCGA-D6-A6EP-01	0.000000e+00	0.000000e+00	0.1707122710	2.271471e-01	0.000000000	0.0000000000	0.000000e+00	0.1130278730	0.0000000000	0.0130970016	0.000000e+00	5.988795e-02	2.167443e-02	0.010146339	0.0084517915	0.373943246	0.000000e+00	0.000000e+00	0.0019119833	0.000000e+00	0.0000000000	0.000000e+00	G2
TCGA-IQ-A61O-01	0.000000e+00	6.131822e-03	0.0157091240	1.667717e-02	0.000000000	0.0229803876	0.000000e+00	0.0216898384	0.0151900238	0.0172116270	0.000000e+00	1.814476e-02	0.000000e+00	0.384668185	0.0399654166	0.378547445	0.000000e+00	0.000000e+00	0.0000000000	6.308421e-02	0.0000000000	0.000000e+00	G2
TCGA-MT-A67F-01	1.933360e-02	0.000000e+00	0.0002384267	2.793511e-01	0.000000000	0.0356290593	7.735593e-02	0.1113951182	0.0203120420	0.0385417400	1.494434e-02	0.000000e+00	0.000000e+00	0.039999918	0.0747825970	0.170742702	1.771373e-03	1.059896e-02	0.0000000000	9.291426e-02	0.0000000000	1.208888e-02	G2
TCGA-CN-4740-01	0.000000e+00	0.000000e+00	0.0123349108	8.112878e-02	0.000000000	0.0975617899	0.000000e+00	0.0097992144	0.0013361353	0.0000000000	0.000000e+00	0.000000e+00	2.609817e-02	0.356937665	0.0815181946	0.301668137	3.258923e-03	0.000000e+00	0.0210133720	0.000000e+00	0.0000000000	7.344706e-03	G2
TCGA-BA-5151-01	1.506638e-04	0.000000e+00	0.0124372494	3.305280e-02	0.000000000	0.2159051854	9.485277e-03	0.0306258810	0.0000000000	0.0000000000	4.869637e-02	0.000000e+00	2.377761e-02	0.015721034	0.0402615951	0.228751607	4.195847e-03	1.155937e-01	0.0000000000	9.125685e-02	0.0000000000	1.300883e-01	G2
TCGA-DQ-5631-01	0.000000e+00	7.336314e-03	0.1392063803	4.846504e-03	0.000000000	0.0970446796	0.000000e+00	0.0636981041	0.0197452487	0.0000000000	2.767766e-02	0.000000e+00	0.000000e+00	0.323550093	0.0074371039	0.175940186	7.307539e-02	2.059334e-02	0.0000000000	3.984899e-02	0.0000000000	0.000000e+00	G2
TCGA-CN-A497-01	1.140276e-02	0.000000e+00	0.1337521834	5.955397e-02	0.000000000	0.1656373219	1.984915e-03	0.1833258251	0.0047575923	0.0000000000	4.826436e-02	4.390166e-03	2.614413e-02	0.075249429	0.0376518726	0.093407413	1.350226e-02	4.209694e-02	0.0000000000	9.504325e-02	0.0000000000	3.835598e-03	G2
TCGA-CV-7177-01	0.000000e+00	1.331824e-02	0.0233572832	2.900205e-02	0.000000000	0.0582738193	0.000000e+00	0.0271360872	0.0452098366	0.0000000000	4.669750e-03	0.000000e+00	2.747852e-03	0.355982597	0.0161319823	0.235872844	7.810799e-02	0.000000e+00	0.0776576475	2.885429e-02	0.0000000000	3.677732e-03	G2
TCGA-CV-7235-01	1.357066e-02	0.000000e+00	0.0000000000	1.139763e-01	0.000000000	0.0971990564	0.000000e+00	0.0437351078	0.0421010257	0.0000000000	0.000000e+00	5.195483e-02	9.089079e-03	0.080682800	0.1346348541	0.256279191	1.278250e-02	1.114774e-01	0.0325172139	0.000000e+00	0.0000000000	0.000000e+00	G2
TCGA-BA-5556-01	2.549787e-02	0.000000e+00	0.0379114933	2.430035e-01	0.000000000	0.0779963048	0.000000e+00	0.0986206398	0.0353146606	0.0000000000	5.996436e-02	1.808226e-02	6.765516e-03	0.003847163	0.1317581715	0.187159161	2.146999e-02	2.108078e-02	0.0000000000	3.152817e-02	0.0000000000	0.000000e+00	G2
TCGA-CN-4742-01	3.146328e-02	0.000000e+00	0.0301310897	3.708904e-02	0.000000000	0.0723787014	0.000000e+00	0.0497762129	0.0080339512	0.0000000000	5.048801e-02	0.000000e+00	0.000000e+00	0.457166114	0.0225012229	0.156429260	1.107676e-02	2.016133e-02	0.0000000000	5.330503e-02	0.0000000000	0.000000e+00	G2
TCGA-HD-8314-01	3.076103e-04	5.653505e-04	0.0223133044	7.841857e-02	0.000000000	0.0549709453	0.000000e+00	0.0539031108	0.0628104075	0.0000000000	8.342578e-03	0.000000e+00	0.000000e+00	0.267627102	0.0723686272	0.338799794	6.654627e-03	0.000000e+00	0.0329179744	0.000000e+00	0.0000000000	0.000000e+00	G2
TCGA-CQ-6223-01	2.651067e-03	0.000000e+00	0.0622304099	6.555187e-02	0.000000000	0.0978377253	0.000000e+00	0.0431016653	0.0255305169	0.0000000000	2.854919e-02	0.000000e+00	6.999467e-03	0.234498479	0.1645325749	0.158225941	5.893610e-03	7.447047e-02	0.0274146833	0.000000e+00	0.0000000000	2.512333e-03	G2
TCGA-CV-5444-01	5.519413e-03	0.000000e+00	0.0046807758	3.457828e-02	0.000000000	0.0867140453	1.319617e-03	0.0593218178	0.0284527267	0.0000000000	0.000000e+00	5.475134e-02	0.000000e+00	0.109987433	0.1457867765	0.396442364	4.125396e-02	0.000000e+00	0.0280582795	0.000000e+00	0.0000000000	3.133159e-03	G2
TCGA-CN-4726-01	0.000000e+00	0.000000e+00	0.0056493330	1.429932e-02	0.000000000	0.2121931206	0.000000e+00	0.0000000000	0.0000000000	0.0000000000	2.325200e-02	0.000000e+00	3.515570e-02	0.018042624	0.0030224531	0.205964761	8.845432e-02	3.241431e-02	0.0000000000	1.719081e-01	0.0000000000	1.896439e-01	G2
TCGA-CV-A6JN-01	0.000000e+00	4.749509e-02	0.0141757834	1.104950e-01	0.000000000	0.0000000000	1.558405e-03	0.1529440986	0.0262699187	0.0000000000	0.000000e+00	5.367303e-02	5.448305e-03	0.036989305	0.1125298384	0.202166489	7.419096e-03	4.297038e-02	0.0000000000	1.740753e-01	0.0000000000	1.179001e-02	G2
TCGA-P3-A6T5-01	0.000000e+00	8.393491e-03	0.0000000000	4.112215e-02	0.000000000	0.0130393502	0.000000e+00	0.0855287590	0.0302642140	0.0000000000	0.000000e+00	3.125017e-02	0.000000e+00	0.392025601	0.0154003145	0.174737002	1.084287e-02	7.614225e-02	0.0000000000	1.157358e-01	0.0000000000	5.518008e-03	G2
TCGA-HD-7753-01	1.184449e-02	0.000000e+00	0.0167305435	6.996947e-02	0.000000000	0.2030485105	3.949180e-02	0.0174731366	0.0000000000	0.0000000000	3.929792e-02	0.000000e+00	1.613785e-03	0.156387741	0.0864122881	0.105293950	4.957590e-03	1.280581e-01	0.0000000000	1.082404e-01	0.0000000000	1.118020e-02	G2
TCGA-CN-5365-01	1.186349e-02	0.000000e+00	0.0000000000	1.098360e-01	0.000000000	0.0000000000	0.000000e+00	0.0761614520	0.0051652896	0.0000000000	0.000000e+00	9.458953e-02	4.204010e-03	0.071104993	0.1288199551	0.233700744	5.339887e-02	3.094680e-03	0.0000000000	1.928881e-01	0.0000000000	1.517291e-02	G2
TCGA-BA-5559-01	1.650761e-02	0.000000e+00	0.0420723814	2.986253e-01	0.000000000	0.0447554324	8.735693e-02	0.1003909399	0.0374980025	0.0000000000	0.000000e+00	3.477213e-02	1.881784e-02	0.000000000	0.0902668075	0.193470803	1.754082e-02	0.000000e+00	0.0179250473	0.000000e+00	0.0000000000	0.000000e+00	G2
TCGA-CV-6955-01	0.000000e+00	1.796011e-02	0.0000000000	1.166150e-01	0.000000000	0.1717024768	0.000000e+00	0.0676987481	0.0337140204	0.0000000000	0.000000e+00	7.685750e-02	9.496308e-04	0.081736143	0.0995280491	0.160202032	1.061558e-01	2.584508e-03	0.0543866792	0.000000e+00	0.0000000000	9.909320e-03	G2
TCGA-UF-A7JH-01	0.000000e+00	9.476664e-03	0.0025307868	6.733509e-02	0.000000000	0.0959063386	1.558015e-02	0.1208481511	0.0065577059	0.0000000000	0.000000e+00	5.185937e-02	1.968489e-02	0.094721663	0.1157665294	0.317786691	2.750758e-02	0.000000e+00	0.0000000000	5.427972e-02	0.0000000000	1.586715e-04	G2
TCGA-CN-4736-01	0.000000e+00	0.000000e+00	0.0207828716	1.278747e-01	0.000000000	0.0037277603	2.473568e-03	0.0871500428	0.0234777262	0.0000000000	0.000000e+00	6.257547e-02	0.000000e+00	0.268669663	0.1874070784	0.193520779	0.000000e+00	4.447931e-03	0.0178924009	0.000000e+00	0.0000000000	0.000000e+00	G2
TCGA-CR-6491-01	4.222991e-03	0.000000e+00	0.0215414100	1.265464e-01	0.000000000	0.2345712686	4.406509e-02	0.0176729412	0.0073108712	0.0000000000	1.073453e-02	0.000000e+00	4.501043e-03	0.134489437	0.0543441041	0.091237354	2.490031e-02	3.512603e-02	0.0000000000	1.865127e-01	0.0000000000	2.223526e-03	G2
TCGA-CV-A6JY-01	0.000000e+00	0.000000e+00	0.3313316336	7.810484e-02	0.000000000	0.0480645950	0.000000e+00	0.0542727541	0.0000000000	0.0000000000	0.000000e+00	2.761379e-02	0.000000e+00	0.069277381	0.0112203174	0.157601973	3.524529e-02	1.919426e-02	0.1401404037	0.000000e+00	0.0000000000	2.793277e-02	G2
TCGA-CV-7180-01	6.610144e-03	0.000000e+00	0.0660844006	1.830724e-01	0.000000000	0.0542289957	7.311141e-02	0.1350025769	0.0044580494	0.0000000000	0.000000e+00	7.612928e-02	0.000000e+00	0.093593353	0.0676090569	0.135012806	4.003356e-02	1.440789e-02	0.0000000000	4.263593e-02	0.0000000000	8.010149e-03	G2
TCGA-CR-6484-01	0.000000e+00	1.460284e-02	0.0554282505	8.631657e-02	0.000000000	0.1603979053	0.000000e+00	0.0380088409	0.0296637830	0.0000000000	0.000000e+00	3.876784e-02	0.000000e+00	0.273456836	0.0928229113	0.182912558	3.273380e-03	0.000000e+00	0.0122167904	2.915030e-04	0.0000000000	1.183999e-02	G2
TCGA-CR-7388-01	0.000000e+00	5.148164e-02	0.1523176327	6.535408e-02	0.000000000	0.1874017211	1.901699e-03	0.0481983780	0.0270994996	0.0000000000	0.000000e+00	9.111286e-03	3.312305e-02	0.063772327	0.0399309015	0.146711982	1.611223e-03	3.700550e-02	0.0000000000	5.369710e-02	0.0000000000	8.128198e-02	G2
TCGA-QK-A8ZB-01	0.000000e+00	4.278141e-02	0.2797885846	1.863486e-02	0.000000000	0.0559219848	0.000000e+00	0.0277518718	0.0139671607	0.0000000000	0.000000e+00	1.488017e-02	0.000000e+00	0.317881664	0.0705654209	0.111787391	0.000000e+00	1.226823e-02	0.0278963079	0.000000e+00	0.0000000000	5.874950e-03	G2
TCGA-CV-7425-01	1.397426e-02	0.000000e+00	0.0321761715	1.593446e-01	0.000000000	0.0749432448	0.000000e+00	0.0762108908	0.0593829732	0.0000000000	0.000000e+00	7.271850e-02	6.023024e-03	0.027926711	0.0962943259	0.200705944	8.845715e-02	2.383399e-02	0.0576203740	0.000000e+00	0.0000000000	1.038779e-02	G2
TCGA-BA-5555-01	3.725008e-03	0.000000e+00	0.1501144445	1.085110e-01	0.000000000	0.0584405818	1.258361e-02	0.0473772009	0.0340069371	0.0000000000	3.242209e-03	4.415594e-02	4.410518e-03	0.076536312	0.1336336622	0.205218185	1.692429e-02	1.155527e-02	0.0808377156	0.000000e+00	0.0000000000	8.727144e-03	G2
TCGA-CN-6020-01	9.101644e-03	0.000000e+00	0.0000000000	0.000000e+00	0.000000000	0.1044168552	0.000000e+00	0.0697407226	0.0159800841	0.0000000000	1.061463e-01	0.000000e+00	1.905302e-02	0.336989030	0.0572363952	0.085765433	0.000000e+00	9.714001e-02	0.0000000000	6.816403e-02	0.0000000000	3.026650e-02	G2
TCGA-CQ-6218-01	4.972995e-03	0.000000e+00	0.0320924079	6.813611e-02	0.000000000	0.2207512694	2.390444e-02	0.0126943619	0.0000000000	0.0000000000	3.625985e-02	0.000000e+00	4.032387e-03	0.180829446	0.1027068042	0.204732501	0.000000e+00	4.783101e-02	0.0023295715	4.309980e-02	0.0000000000	1.562706e-02	G2
TCGA-CV-6945-01	0.000000e+00	0.000000e+00	0.1173455192	3.782696e-02	0.013941211	0.0000000000	0.000000e+00	0.0609347848	0.0026711969	0.0000000000	1.053858e-02	9.581431e-03	0.000000e+00	0.527807472	0.0126267048	0.129237169	0.000000e+00	4.295990e-02	0.0000000000	3.218541e-02	0.0000000000	2.343666e-03	G2
TCGA-CV-6954-01	0.000000e+00	1.968951e-02	0.0489987164	5.033284e-02	0.000000000	0.0385951403	2.194941e-02	0.0400975283	0.0264916020	0.0000000000	0.000000e+00	3.958127e-02	8.955966e-03	0.014858508	0.2947752304	0.217528111	1.127616e-01	0.000000e+00	0.0590751060	0.000000e+00	0.0000000000	6.309419e-03	G2
TCGA-CV-7089-01	0.000000e+00	2.613454e-02	0.0093590501	1.166898e-01	0.000000000	0.1483410949	0.000000e+00	0.0302741954	0.0315659654	0.0000000000	0.000000e+00	5.858781e-02	7.778502e-04	0.126028392	0.1445243899	0.195148739	2.924336e-02	3.148314e-02	0.0364849099	1.535677e-02	0.0000000000	0.000000e+00	G2
TCGA-TN-A7HI-01	0.000000e+00	4.056700e-02	0.0998435981	2.396934e-01	0.000000000	0.0000000000	2.522321e-02	0.1240313544	0.0355614231	0.0000000000	0.000000e+00	5.475771e-02	0.000000e+00	0.128480511	0.0879910799	0.120255638	0.000000e+00	0.000000e+00	0.0000000000	4.359504e-02	0.0000000000	0.000000e+00	G2
TCGA-IQ-A61E-01	0.000000e+00	0.000000e+00	0.0207709191	1.182288e-01	0.000000000	0.0337208419	4.455512e-05	0.0731815664	0.0129148351	0.0373653801	0.000000e+00	5.593704e-02	0.000000e+00	0.246094614	0.0944991598	0.196859553	0.000000e+00	9.895569e-03	0.0000000000	1.004872e-01	0.0000000000	0.000000e+00	G2
TCGA-T3-A92N-01	1.350386e-03	0.000000e+00	0.0252270479	1.278998e-01	0.000000000	0.0363743212	1.152433e-02	0.1260074965	0.0007568155	0.0000000000	0.000000e+00	6.032021e-02	0.000000e+00	0.000000000	0.2974151072	0.214291872	1.380966e-02	2.860404e-03	0.0000000000	7.906410e-02	0.0000000000	3.098426e-03	G2
TCGA-CV-5439-01	2.411261e-02	7.704436e-03	0.0400491106	1.576846e-01	0.000000000	0.1209643722	0.000000e+00	0.1240484882	0.0104111377	0.0000000000	0.000000e+00	8.535282e-02	1.068668e-02	0.032765287	0.1742794349	0.120839646	7.436933e-02	0.000000e+00	0.0000000000	1.652118e-02	0.0000000000	2.108507e-04	G2
TCGA-D6-A6EN-01	0.000000e+00	7.999701e-02	0.0228929045	2.768666e-01	0.000000000	0.0000000000	3.955447e-02	0.0760448367	0.0000000000	0.1451221264	0.000000e+00	5.041675e-02	0.000000e+00	0.000000000	0.0887116627	0.172064915	1.911444e-02	0.000000e+00	0.0000000000	2.921431e-02	0.0000000000	0.000000e+00	G2
TCGA-CQ-7068-01	0.000000e+00	0.000000e+00	0.0015126825	3.047672e-01	0.000000000	0.0000000000	7.096010e-02	0.1190632882	0.0188288529	0.0000000000	3.784936e-02	3.088303e-02	1.589573e-02	0.029094001	0.1737225468	0.171811548	4.040191e-03	0.000000e+00	0.0000000000	2.157144e-02	0.0000000000	0.000000e+00	G2
TCGA-HD-A6I0-01	0.000000e+00	5.144256e-02	0.0088851405	1.811128e-01	0.000000000	0.0000000000	1.917106e-02	0.0841272459	0.0389539363	0.0000000000	2.440420e-02	4.990622e-02	1.503539e-02	0.058946515	0.0907800482	0.300301407	0.000000e+00	0.000000e+00	0.0000000000	7.657053e-02	0.0000000000	3.629159e-04	G2
TCGA-P3-A6T7-01	7.156480e-03	0.000000e+00	0.0176439659	9.671433e-02	0.000000000	0.0426683599	3.556630e-02	0.1208495431	0.0000000000	0.0000000000	9.850450e-02	5.395419e-03	2.809833e-02	0.280035458	0.1946999935	0.039886461	0.000000e+00	1.100177e-02	0.0000000000	5.891229e-03	0.0158878582	0.000000e+00	G2
TCGA-CN-A49A-01	1.723708e-01	0.000000e+00	0.0680998193	1.088943e-02	0.000000000	0.0000000000	0.000000e+00	0.0889699420	0.0018086413	0.0000000000	1.567208e-02	0.000000e+00	0.000000e+00	0.386491519	0.0597388885	0.104517788	0.000000e+00	0.000000e+00	0.0000000000	9.144110e-02	0.0000000000	0.000000e+00	G2
TCGA-CN-4722-01	0.000000e+00	2.085379e-02	0.2074650545	1.226107e-01	0.000000000	0.1576309896	0.000000e+00	0.0406928480	0.0537478476	0.0000000000	2.156414e-03	0.000000e+00	3.941081e-02	0.000000000	0.0126701825	0.250463222	2.840903e-02	0.000000e+00	0.0303903522	2.023886e-02	0.0000000000	1.325985e-02	G2
TCGA-CV-A6JZ-01	0.000000e+00	0.000000e+00	0.0078551845	2.727951e-01	0.000000000	0.0000000000	5.507887e-02	0.0911130490	0.0098332286	0.0000000000	0.000000e+00	2.385463e-02	0.000000e+00	0.030155325	0.1263501651	0.372953717	8.537042e-03	0.000000e+00	0.0000000000	1.473696e-03	0.0000000000	0.000000e+00	G2
TCGA-CN-5373-01	3.493658e-02	0.000000e+00	0.0247109222	5.705225e-02	0.000000000	0.1301512747	9.104020e-03	0.1312696941	0.0157180474	0.0000000000	1.263145e-02	4.931982e-02	1.456838e-02	0.012679472	0.1364508060	0.248417405	4.757601e-02	4.210419e-02	0.0000000000	1.978662e-02	0.0000000000	1.352306e-02	G2
TCGA-CR-7391-01	1.268570e-02	6.756924e-03	0.0000000000	1.233981e-01	0.000000000	0.1472993976	0.000000e+00	0.0626532080	0.0655445576	0.0000000000	1.647116e-02	0.000000e+00	0.000000e+00	0.172421550	0.1035460917	0.179886197	1.285552e-02	7.585745e-04	0.0514344133	2.385700e-02	0.0000000000	2.043156e-02	G2
TCGA-BA-6869-01	0.000000e+00	5.391773e-03	0.1418360979	1.626698e-01	0.000000000	0.0020389457	1.178044e-02	0.1995025802	0.0043101957	0.0000000000	4.272343e-03	2.018979e-02	3.043018e-02	0.000000000	0.0656549078	0.083287727	0.000000e+00	9.464138e-02	0.0000000000	1.381205e-01	0.0000000000	3.587336e-02	G2
TCGA-CN-A63T-01	2.295601e-03	0.000000e+00	0.0373537421	1.001562e-01	0.000000000	0.0992612960	5.102422e-02	0.0710879733	0.0185166609	0.0000000000	1.707152e-02	5.193267e-03	6.223833e-03	0.058305810	0.2272255700	0.159176626	8.476127e-03	1.254652e-03	0.0000000000	1.289217e-01	0.0000000000	8.455228e-03	G2
TCGA-UF-A7JF-01	0.000000e+00	3.283141e-02	0.0376895478	4.077078e-02	0.000000000	0.0785867199	0.000000e+00	0.0304956210	0.0224283157	0.0000000000	0.000000e+00	2.744706e-02	0.000000e+00	0.249307170	0.0166529287	0.307783659	6.572270e-02	0.000000e+00	0.0000000000	9.028409e-02	0.0000000000	0.000000e+00	G2
TCGA-CV-A45T-01	2.253406e-03	5.735429e-02	0.0216562332	9.436495e-02	0.000000000	0.1406303125	3.066975e-03	0.1378148215	0.0115691230	0.0669207845	0.000000e+00	3.934630e-02	0.000000e+00	0.073562969	0.2048068349	0.144944805	0.000000e+00	0.000000e+00	0.0017081967	0.000000e+00	0.0000000000	0.000000e+00	G2
TCGA-CX-A4AQ-01	2.150788e-01	0.000000e+00	0.0279451908	1.204582e-01	0.000000000	0.0617675589	0.000000e+00	0.1717225550	0.0875724390	0.0168539068	0.000000e+00	1.188757e-02	1.197508e-02	0.055420514	0.0676766029	0.146470948	0.000000e+00	0.000000e+00	0.0051706497	0.000000e+00	0.0000000000	0.000000e+00	G2
TCGA-CV-6942-01	3.862465e-03	3.587714e-03	0.1501612511	1.392847e-01	0.000000000	0.0224273105	5.804866e-03	0.0755179248	0.0151320625	0.0000000000	0.000000e+00	7.926863e-02	0.000000e+00	0.135196121	0.1221679262	0.185128018	0.000000e+00	1.530864e-03	0.0000000000	5.653503e-02	0.0000000000	4.395146e-03	G2
TCGA-HD-A634-01	1.372350e-01	0.000000e+00	0.0000000000	2.207856e-02	0.018087718	0.0000000000	0.000000e+00	0.1858405006	0.0059175352	0.0000000000	5.422171e-02	0.000000e+00	2.892949e-02	0.127935138	0.0000000000	0.191845671	0.000000e+00	1.256038e-01	0.0000000000	1.023049e-01	0.0000000000	0.000000e+00	G2
TCGA-F7-A50G-01	0.000000e+00	8.237501e-03	0.0093466570	1.411547e-01	0.000000000	0.0545603195	0.000000e+00	0.0778433126	0.0359111279	0.0000000000	0.000000e+00	5.171846e-02	0.000000e+00	0.104871151	0.1803663191	0.193761924	5.949017e-02	2.267701e-02	0.0500884461	0.000000e+00	0.0000000000	9.972900e-03	G2
TCGA-CV-6441-01	0.000000e+00	2.017732e-03	0.0253006668	2.706759e-02	0.000000000	0.0741530704	0.000000e+00	0.0529927490	0.0348292915	0.0000000000	0.000000e+00	9.902173e-02	4.812076e-02	0.012396682	0.0789251335	0.125587522	0.000000e+00	3.198262e-01	0.0997608919	0.000000e+00	0.0000000000	0.000000e+00	G2
TCGA-BB-A5HZ-01	5.948467e-03	0.000000e+00	0.1599125091	5.701080e-02	0.000000000	0.0000000000	0.000000e+00	0.1558301319	0.0000000000	0.0000000000	5.891392e-02	0.000000e+00	2.752293e-02	0.000000000	0.0548069302	0.207776978	4.754748e-02	3.510798e-02	0.0000000000	1.714995e-01	0.0000000000	1.812233e-02	G2
TCGA-CQ-5324-01	0.000000e+00	0.000000e+00	0.0851924076	1.423699e-01	0.000000000	0.0915778824	3.582376e-03	0.0470408243	0.0062355512	0.0000000000	5.654426e-02	3.001162e-02	7.633383e-04	0.147152312	0.1678503932	0.175392639	0.000000e+00	2.647196e-02	0.0000000000	1.981457e-02	0.0000000000	0.000000e+00	G2
TCGA-CX-7085-01	0.000000e+00	0.000000e+00	0.0591038625	9.909542e-02	0.000000000	0.1914383274	0.000000e+00	0.0335674238	0.0270451545	0.0000000000	2.667558e-02	0.000000e+00	6.681143e-02	0.080768556	0.1640877134	0.138061755	0.000000e+00	7.510442e-03	0.0000000000	6.119850e-02	0.0000000000	4.463584e-02	G2
TCGA-CR-7397-01	7.496910e-03	0.000000e+00	0.0124125893	6.165741e-02	0.000000000	0.1194299043	6.942479e-03	0.0578392953	0.0345825560	0.0000000000	2.178696e-02	0.000000e+00	1.338202e-02	0.267719079	0.1773980930	0.170492089	1.462479e-02	0.000000e+00	0.0000000000	3.423582e-02	0.0000000000	0.000000e+00	G2
TCGA-CV-7250-01	0.000000e+00	0.000000e+00	0.1037013636	1.388632e-01	0.000000000	0.0093061830	3.149440e-02	0.1325557978	0.0152206001	0.0000000000	4.807908e-02	0.000000e+00	0.000000e+00	0.191189963	0.0497687160	0.157074228	0.000000e+00	1.870621e-02	0.0000000000	9.990282e-02	0.0000000000	4.137430e-03	G2
TCGA-CV-A45O-01	7.635878e-03	0.000000e+00	0.0000000000	2.347452e-01	0.000000000	0.0000000000	0.000000e+00	0.1227331750	0.0093856775	0.0000000000	0.000000e+00	6.280252e-02	8.525834e-02	0.085247301	0.0871197721	0.181022955	3.022885e-02	0.000000e+00	0.0793865453	0.000000e+00	0.0037769318	1.065682e-02	G2
TCGA-CN-6021-01	0.000000e+00	1.211975e-02	0.2576890987	1.451474e-01	0.000000000	0.1299187232	0.000000e+00	0.0323420130	0.0254202616	0.0000000000	0.000000e+00	0.000000e+00	4.731342e-02	0.007393217	0.0000000000	0.185609569	2.130867e-02	5.214849e-02	0.0000000000	5.925352e-04	0.0000000000	8.299689e-02	G2
TCGA-T2-A6X2-01	0.000000e+00	0.000000e+00	0.0379878398	2.000333e-01	0.000000000	0.0430407859	4.135473e-02	0.0919014247	0.0051550448	0.0000000000	3.537941e-02	7.123197e-02	3.546593e-02	0.000000000	0.1689577292	0.238013485	2.125262e-02	0.000000e+00	0.0102257648	0.000000e+00	0.0000000000	0.000000e+00	G2
TCGA-CQ-5329-01	8.283000e-05	0.000000e+00	0.0258222140	1.076661e-01	0.000000000	0.1146017432	1.143940e-02	0.0093531020	0.0046860971	0.0000000000	1.188613e-02	1.476495e-02	0.000000e+00	0.151648242	0.1531794266	0.334320237	4.595375e-03	0.000000e+00	0.0000000000	5.126204e-02	0.0000000000	4.692123e-03	G2
TCGA-CN-6019-01	1.794385e-04	5.585514e-05	0.0048320247	6.509630e-02	0.000000000	0.0387380179	0.000000e+00	0.0271752507	0.0108588925	0.0000000000	0.000000e+00	2.964820e-02	0.000000e+00	0.495673562	0.0261807774	0.292325527	0.000000e+00	0.000000e+00	0.0092290317	0.000000e+00	0.0000000000	7.125091e-06	G2
TCGA-CV-A45V-01	0.000000e+00	2.840341e-02	0.0412343935	1.289967e-01	0.000000000	0.0000000000	1.731256e-02	0.1396558702	0.0000000000	0.0000000000	1.429184e-02	1.039552e-01	4.349469e-02	0.080399447	0.1444696785	0.108404276	1.559315e-02	1.648037e-02	0.1173084195	0.000000e+00	0.0000000000	0.000000e+00	G2
TCGA-BA-7269-01	0.000000e+00	2.008868e-02	0.1461855755	5.620617e-02	0.000000000	0.0584050689	0.000000e+00	0.1214065126	0.0202215341	0.0019125039	0.000000e+00	2.865093e-02	0.000000e+00	0.264428301	0.0223711704	0.199396637	0.000000e+00	1.555326e-02	0.0000000000	4.407752e-02	0.0000000000	1.096130e-03	G2
TCGA-CR-6477-01	0.000000e+00	0.000000e+00	0.0340504566	3.632557e-02	0.000000000	0.1443222294	0.000000e+00	0.0348182279	0.0473611920	0.0000000000	1.771758e-02	0.000000e+00	9.514380e-03	0.288275090	0.0118460096	0.198772191	1.735162e-02	1.003156e-01	0.0000000000	5.932990e-02	0.0000000000	0.000000e+00	G2
TCGA-CR-6487-01	1.559688e-02	4.796297e-03	0.0727725497	3.298922e-01	0.000000000	0.0271214156	1.268482e-01	0.0652974396	0.0003951404	0.0000000000	0.000000e+00	6.665356e-02	1.600719e-02	0.000000000	0.1150927086	0.147917091	1.063306e-03	5.361225e-03	0.0051848293	0.000000e+00	0.0000000000	0.000000e+00	G2
TCGA-CQ-5327-01	2.266749e-03	0.000000e+00	0.0381351819	2.351628e-01	0.000000000	0.0220542537	9.674557e-03	0.0541260040	0.0322957322	0.0079785537	0.000000e+00	4.546493e-02	5.120212e-02	0.000000000	0.1716768263	0.303876417	1.039658e-02	0.000000e+00	0.0027083920	8.665627e-03	0.0000000000	4.315244e-03	G2
TCGA-BB-4225-01	0.000000e+00	0.000000e+00	0.0755478947	2.136845e-01	0.000000000	0.1237093985	7.341008e-02	0.1336500448	0.0428719471	0.0000000000	0.000000e+00	1.054046e-02	4.151303e-03	0.046955709	0.0691347933	0.085428037	7.911714e-02	2.029738e-02	0.0000000000	2.150132e-02	0.0000000000	0.000000e+00	G2
TCGA-UF-A7JC-01	1.651835e-03	0.000000e+00	0.0122716994	3.869343e-02	0.068052230	0.0276759924	0.000000e+00	0.0076264174	0.0035576132	0.0000000000	8.990989e-02	0.000000e+00	1.332606e-02	0.362002961	0.0784303093	0.091710062	1.408862e-02	7.100119e-02	0.0000000000	1.142904e-01	0.0057113243	0.000000e+00	G2
TCGA-MZ-A6I9-01	2.681572e-02	2.041062e-02	0.3309207494	1.195986e-01	0.000000000	0.0235589090	0.000000e+00	0.1348346346	0.0170986962	0.0000000000	0.000000e+00	4.620772e-02	1.183161e-02	0.006694506	0.0165193836	0.115955303	1.928160e-02	3.902820e-02	0.0706257656	0.000000e+00	0.0000000000	6.180136e-04	G2
TCGA-CV-6436-01	0.000000e+00	0.000000e+00	0.0267555553	2.943801e-01	0.000000000	0.0000000000	6.512709e-02	0.1046524036	0.0056505175	0.0086508949	0.000000e+00	1.204533e-01	6.084222e-05	0.000000000	0.1371205903	0.182446382	8.116927e-04	0.000000e+00	0.0000000000	5.246312e-02	0.0000000000	1.427576e-03	G2
TCGA-CN-5359-01	3.382577e-02	0.000000e+00	0.0103829699	9.032835e-02	0.000000000	0.2460846834	8.981022e-03	0.0308025018	0.0112812086	0.0000000000	4.534613e-02	0.000000e+00	2.512720e-02	0.090476590	0.0610554238	0.197604002	0.000000e+00	2.022327e-02	0.0000000000	7.928764e-02	0.0000000000	4.919323e-02	G2
TCGA-CV-6953-01	8.778747e-03	0.000000e+00	0.2054870606	9.955423e-02	0.000000000	0.0416151308	2.600031e-02	0.0727347776	0.0123259040	0.0000000000	5.659059e-02	0.000000e+00	3.077824e-02	0.124992026	0.0228621178	0.166058207	1.320461e-02	7.970927e-03	0.0000000000	1.042724e-01	0.0000000000	6.774703e-03	G2
TCGA-CR-6481-01	4.811456e-02	5.648904e-03	0.0148674552	1.518172e-01	0.000000000	0.1698623161	4.602812e-03	0.0696007958	0.0365488910	0.0000000000	0.000000e+00	5.372767e-02	0.000000e+00	0.201942009	0.1123449083	0.096825769	6.132441e-03	0.000000e+00	0.0279643118	0.000000e+00	0.0000000000	0.000000e+00	G2
TCGA-CV-7413-01	7.425915e-03	0.000000e+00	0.0087379448	4.001501e-02	0.000000000	0.1150086902	0.000000e+00	0.0994720602	0.0138735555	0.0000000000	1.283802e-02	7.348956e-02	5.355537e-03	0.239343724	0.0858161381	0.184501381	5.646442e-02	4.707189e-03	0.0000000000	4.172647e-02	0.0000000000	1.122439e-02	G2
TCGA-CQ-6229-01	2.067932e-02	0.000000e+00	0.0385936827	1.522715e-01	0.000000000	0.0000000000	2.137670e-02	0.0832291704	0.0000000000	0.0000000000	2.494038e-02	5.453325e-02	1.131371e-02	0.048548396	0.2951551551	0.211149050	6.380978e-03	2.015714e-02	0.0116716028	0.000000e+00	0.0000000000	0.000000e+00	G2
TCGA-CV-7423-01	2.399855e-03	0.000000e+00	0.0048205237	2.312733e-02	0.001075002	0.0988591842	0.000000e+00	0.0116803252	0.0000000000	0.0000000000	4.502711e-02	0.000000e+00	0.000000e+00	0.560751700	0.0270483618	0.060929614	0.000000e+00	2.832872e-02	0.0000000000	1.357839e-01	0.0000000000	1.683846e-04	G2
TCGA-CV-7253-01	0.000000e+00	0.000000e+00	0.3680332538	1.258319e-02	0.000000000	0.0701173211	0.000000e+00	0.0400458241	0.0560736010	0.0000000000	7.366191e-03	4.661716e-02	1.384456e-03	0.160848807	0.0000000000	0.137552534	2.308237e-03	5.092898e-02	0.0000000000	4.614044e-02	0.0000000000	0.000000e+00	G2
TCGA-BA-4076-01	0.000000e+00	0.000000e+00	0.0263253745	0.000000e+00	0.000000000	0.0998629254	0.000000e+00	0.0522467364	0.0399270096	0.0000000000	9.110934e-02	0.000000e+00	0.000000e+00	0.385902295	0.0000000000	0.022067947	0.000000e+00	2.200419e-02	0.0000000000	2.605542e-01	0.0000000000	0.000000e+00	G2
TCGA-BA-6872-01	0.000000e+00	0.000000e+00	0.0060289398	4.574901e-02	0.000000000	0.1099532901	0.000000e+00	0.0330840405	0.0205755894	0.0000000000	0.000000e+00	5.821630e-03	0.000000e+00	0.289591316	0.1070289875	0.188191684	3.775899e-04	1.039264e-02	0.0000000000	1.756127e-01	0.0000000000	7.592592e-03	G2
TCGA-HD-A633-01	0.000000e+00	0.000000e+00	0.0000000000	0.000000e+00	0.000000000	0.0616733369	0.000000e+00	0.0379824140	0.0499679298	0.0000000000	6.358933e-02	0.000000e+00	5.220855e-02	0.486080896	0.0151904334	0.075857970	0.000000e+00	3.955125e-03	0.0000000000	1.400063e-01	0.0032024150	1.028526e-02	G2
TCGA-CV-A45W-01	1.010118e-02	1.262981e-02	0.1997554455	1.073541e-01	0.000000000	0.0706176743	2.067853e-03	0.0545529700	0.0214634332	0.0000000000	9.369449e-03	9.615452e-03	0.000000e+00	0.242937010	0.0893203347	0.151315641	0.000000e+00	0.000000e+00	0.0000000000	1.889968e-02	0.0000000000	0.000000e+00	G2
TCGA-CN-A63V-01	0.000000e+00	0.000000e+00	0.1114662674	4.819796e-02	0.000000000	0.0189446759	0.000000e+00	0.0427132802	0.0203474053	0.0120864350	0.000000e+00	2.838094e-02	0.000000e+00	0.363289814	0.0140483387	0.218269087	0.000000e+00	0.000000e+00	0.0000000000	1.146484e-01	0.0000000000	7.607350e-03	G2
TCGA-DQ-5624-01	0.000000e+00	4.125246e-03	0.0475660929	1.860565e-02	0.000000000	0.2402060203	0.000000e+00	0.0086841683	0.0369962213	0.0000000000	1.717732e-02	0.000000e+00	8.501980e-04	0.133865127	0.0228252151	0.075982892	9.514172e-02	1.605993e-01	0.0000000000	1.350894e-01	0.0000000000	2.285511e-03	G2
TCGA-CR-7394-01	0.000000e+00	0.000000e+00	0.0871215880	2.972127e-01	0.000000000	0.1123526374	1.711606e-02	0.0783587831	0.0246503751	0.0000000000	9.302351e-03	0.000000e+00	1.146371e-02	0.038474888	0.1161218988	0.150136564	1.271630e-02	1.357909e-02	0.0166259328	1.683163e-03	0.0000000000	1.308393e-02	G2
TCGA-CV-A45P-01	0.000000e+00	0.000000e+00	0.0385430922	7.619001e-02	0.000000000	0.0179311298	2.784910e-03	0.0970026485	0.0059639640	0.0000000000	0.000000e+00	3.535120e-02	0.000000e+00	0.342915608	0.1026053998	0.063677564	8.403292e-03	5.993176e-02	0.0000000000	1.192872e-01	0.0000000000	2.941224e-02	G2
TCGA-CV-5434-01	3.666872e-03	0.000000e+00	0.0120667866	4.125239e-02	0.000000000	0.0078709586	0.000000e+00	0.0531636747	0.0662324203	0.0000000000	1.170684e-02	0.000000e+00	0.000000e+00	0.388656989	0.0986642107	0.316133613	0.000000e+00	0.000000e+00	0.0005852470	0.000000e+00	0.0000000000	0.000000e+00	G2
TCGA-CV-A6K1-01	0.000000e+00	0.000000e+00	0.0688511504	1.659378e-01	0.000000000	0.0000000000	1.518139e-02	0.0898606263	0.0104683434	0.0000000000	0.000000e+00	7.446904e-02	1.954952e-03	0.088352336	0.0436470042	0.299623138	1.469875e-02	2.645446e-02	0.0000000000	1.005010e-01	0.0000000000	0.000000e+00	G2
TCGA-CV-5441-01	1.694159e-02	0.000000e+00	0.0508665495	1.640783e-01	0.000000000	0.0000000000	8.721292e-03	0.1412625770	0.0349624440	0.0000000000	4.946068e-02	0.000000e+00	9.368441e-03	0.160738579	0.0751345867	0.142214581	2.210879e-02	0.000000e+00	0.0000000000	1.241416e-01	0.0000000000	0.000000e+00	G2
TCGA-CR-7395-01	0.000000e+00	1.498122e-02	0.0502726719	1.460188e-01	0.000000000	0.0882577220	5.426942e-02	0.0662647645	0.0503644026	0.0000000000	0.000000e+00	3.729719e-02	0.000000e+00	0.143582564	0.1002691184	0.169396283	0.000000e+00	3.462778e-02	0.0000000000	3.484538e-02	0.0000000000	9.552668e-03	G2
TCGA-IQ-7632-01	0.000000e+00	1.492528e-02	0.2127131885	1.000657e-01	0.000000000	0.0122933186	1.004418e-01	0.0500577175	0.0205415910	0.0000000000	7.274553e-02	0.000000e+00	2.881966e-03	0.144560655	0.0398791388	0.019227872	0.000000e+00	5.665628e-02	0.0000000000	1.427215e-01	0.0000000000	1.028839e-02	G2
TCGA-CV-6935-01	1.154196e-04	0.000000e+00	0.0257791302	6.989998e-02	0.000000000	0.0704241691	0.000000e+00	0.0663790120	0.0138620778	0.0000000000	0.000000e+00	0.000000e+00	0.000000e+00	0.346181962	0.0000000000	0.326579971	9.983742e-03	0.000000e+00	0.0000000000	4.039636e-02	0.0303981758	0.000000e+00	G2
TCGA-CN-4734-01	0.000000e+00	0.000000e+00	0.0116120475	2.123329e-01	0.000000000	0.1225925371	4.484140e-02	0.0601349279	0.0053414722	0.0000000000	5.559923e-02	0.000000e+00	0.000000e+00	0.081777480	0.1749074305	0.154176078	5.705462e-03	1.978781e-02	0.0000000000	5.087736e-02	0.0000000000	3.139176e-04	G2
TCGA-CR-7404-01	1.055124e-02	3.272558e-02	0.0919609071	1.267481e-01	0.000000000	0.1672463024	0.000000e+00	0.0882249898	0.0455807421	0.0000000000	1.183216e-02	8.799725e-03	0.000000e+00	0.075999742	0.1474137953	0.164666119	0.000000e+00	2.157882e-03	0.0250722885	0.000000e+00	0.0000000000	1.020428e-03	G2
TCGA-HD-8634-01	0.000000e+00	2.026996e-02	0.0124381965	7.207776e-02	0.000000000	0.0044863163	0.000000e+00	0.0666411565	0.0547560001	0.0000000000	7.696186e-02	0.000000e+00	1.225660e-02	0.230868342	0.2381639813	0.135534000	0.000000e+00	4.983284e-02	0.0065507271	1.432111e-02	0.0000000000	4.841147e-03	G2
TCGA-CR-6492-01	1.681950e-02	0.000000e+00	0.1181949425	7.815533e-02	0.000000000	0.1248254839	0.000000e+00	0.0642160443	0.0000000000	0.0000000000	0.000000e+00	5.761894e-02	1.860510e-02	0.028997001	0.1763850514	0.205261201	1.279541e-02	1.578144e-02	0.0531555502	0.000000e+00	0.0000000000	2.918900e-02	G2
TCGA-CV-7247-01	3.632035e-03	0.000000e+00	0.0030750132	1.543954e-02	0.000000000	0.1276591021	0.000000e+00	0.0000000000	0.0074535801	0.0000000000	7.496677e-02	0.000000e+00	0.000000e+00	0.551856428	0.0157657303	0.037359897	0.000000e+00	0.000000e+00	0.0000000000	1.627919e-01	0.0000000000	0.000000e+00	G2
TCGA-H7-A76A-01	5.401599e-03	8.497020e-02	0.0660849378	1.111923e-01	0.000000000	0.1035120692	0.000000e+00	0.0821305932	0.0331784585	0.0218913684	0.000000e+00	1.877585e-02	3.328786e-02	0.150702782	0.0944836024	0.188357364	0.000000e+00	0.000000e+00	0.0000000000	6.030983e-03	0.0000000000	0.000000e+00	G2
TCGA-CV-A6JU-01	0.000000e+00	2.833792e-02	0.0606917737	8.838250e-02	0.000000000	0.0000000000	0.000000e+00	0.1413582023	0.0704012977	0.0000000000	2.912641e-03	0.000000e+00	1.741012e-02	0.014325062	0.0648052838	0.414137109	1.419358e-02	5.525473e-02	0.0135799990	1.365045e-02	0.0000000000	5.593275e-04	G2
TCGA-CV-A6JM-01	0.000000e+00	9.154902e-03	0.0884995336	6.236552e-02	0.018245391	0.0000000000	1.080106e-03	0.0366530026	0.0057417951	0.0000000000	5.415743e-05	9.848227e-03	0.000000e+00	0.440219122	0.0000000000	0.241116948	0.000000e+00	4.975253e-02	0.0000000000	3.726876e-02	0.0000000000	0.000000e+00	G2
TCGA-CQ-5331-01	3.799374e-02	0.000000e+00	0.0335380995	1.320163e-01	0.000000000	0.0942834212	2.571979e-02	0.0642635226	0.0387499641	0.0000000000	1.441215e-02	3.798144e-02	1.330657e-02	0.000000000	0.2234503671	0.248075125	8.096883e-04	9.729537e-03	0.0000000000	1.566707e-02	0.0000000000	1.000317e-02	G2
TCGA-CV-A45U-01	1.872651e-02	0.000000e+00	0.1055385182	2.030134e-01	0.000000000	0.1109575647	5.164017e-02	0.1650624025	0.0086262407	0.0000000000	0.000000e+00	3.530085e-02	2.748155e-03	0.058561897	0.0678091623	0.119777388	1.932729e-02	7.249796e-04	0.0000000000	3.218544e-02	0.0000000000	0.000000e+00	G2
TCGA-UF-A718-01	4.173108e-03	0.000000e+00	0.0980772578	1.061996e-01	0.000000000	0.1835092382	0.000000e+00	0.0997412192	0.0464581008	0.0000000000	0.000000e+00	3.849970e-02	3.057171e-03	0.107581352	0.0830676707	0.144028924	5.292393e-03	3.601449e-02	0.0000000000	4.429978e-02	0.0000000000	0.000000e+00	G2
TCGA-D6-A6EQ-01	0.000000e+00	5.298549e-02	0.0226903947	1.152038e-01	0.000000000	0.0000000000	0.000000e+00	0.1212265663	0.0649228362	0.0000000000	0.000000e+00	3.650123e-02	3.001661e-03	0.105869784	0.1248127301	0.257041578	6.492422e-02	0.000000e+00	0.0170482259	9.506032e-03	0.0000000000	4.265431e-03	G2
TCGA-CN-6998-01	7.325408e-03	0.000000e+00	0.0109795628	5.822284e-02	0.000000000	0.0952799855	0.000000e+00	0.0737781405	0.0167956973	0.0000000000	9.702900e-03	5.404150e-02	7.517788e-03	0.210965472	0.1548764944	0.114652714	1.547119e-02	1.170919e-02	0.0000000000	1.577570e-01	0.0000000000	9.240995e-04	G2
TCGA-BA-A6D8-01	0.000000e+00	2.611808e-03	0.0219128578	2.100600e-02	0.000000000	0.0485523682	0.000000e+00	0.1202141619	0.0261332863	0.0121482744	0.000000e+00	1.781210e-02	2.581291e-01	0.233528940	0.0000000000	0.148616553	0.000000e+00	3.131434e-02	0.0000000000	5.802019e-02	0.0000000000	0.000000e+00	G2
TCGA-F7-A50J-01	0.000000e+00	7.674151e-02	0.0000000000	1.347314e-01	0.000000000	0.0311854338	3.795278e-02	0.0858606810	0.0108131877	0.0000000000	5.776562e-02	0.000000e+00	1.753640e-02	0.245406094	0.0933816920	0.114620897	1.075272e-02	8.839955e-03	0.0000000000	7.441159e-02	0.0000000000	0.000000e+00	G2
TCGA-IQ-A61I-01	1.240606e-02	0.000000e+00	0.0737232767	8.674370e-02	0.000000000	0.0000000000	7.450121e-03	0.1542822163	0.1353409360	0.0199720609	0.000000e+00	4.699107e-02	9.815169e-03	0.040699690	0.0961632019	0.126674947	0.000000e+00	1.645993e-01	0.0162752051	0.000000e+00	0.0000000000	8.863017e-03	G2
TCGA-CV-5442-01	1.694282e-03	0.000000e+00	0.0209003779	1.127149e-01	0.000000000	0.0383034431	5.245393e-02	0.1684703660	0.0000000000	0.0000000000	2.147632e-03	2.211898e-02	3.284636e-03	0.252482725	0.0000000000	0.106069896	6.138566e-02	4.722586e-02	0.0000000000	9.361460e-02	0.0000000000	1.713267e-02	G2
TCGA-F7-A61V-01	0.000000e+00	1.365358e-03	0.1102652935	1.507939e-01	0.000000000	0.0000000000	0.000000e+00	0.1631905512	0.0195661737	0.0000000000	0.000000e+00	1.108626e-01	5.468493e-03	0.036152389	0.1006491481	0.168705732	1.054563e-01	0.000000e+00	0.0275240850	0.000000e+00	0.0000000000	0.000000e+00	G2
TCGA-CN-4733-01	0.000000e+00	4.230218e-02	0.1238214005	1.275827e-01	0.000000000	0.1910738000	4.425794e-03	0.0875865558	0.0085920472	0.0365041155	0.000000e+00	2.332381e-02	6.903193e-03	0.026400314	0.1156786596	0.156435802	1.134202e-02	1.259947e-02	0.0253298505	9.832558e-05	0.0000000000	0.000000e+00	G2
TCGA-CR-7379-01	0.000000e+00	0.000000e+00	0.1168879292	1.282914e-02	0.000000000	0.1852208881	0.000000e+00	0.0000000000	0.0000000000	0.0000000000	3.695394e-02	0.000000e+00	0.000000e+00	0.262864599	0.0418293277	0.158045401	0.000000e+00	0.000000e+00	0.0000000000	8.001310e-02	0.0000000000	1.053557e-01	G2
TCGA-CV-7245-01	0.000000e+00	0.000000e+00	0.1059092135	7.184043e-02	0.000000000	0.0864997738	2.943701e-02	0.0211245101	0.0116085537	0.0000000000	3.771488e-02	1.700311e-02	0.000000e+00	0.231500424	0.0000000000	0.097395415	8.224937e-03	6.850229e-02	0.0000000000	2.132395e-01	0.0000000000	0.000000e+00	G2
TCGA-CV-7254-01	7.387509e-02	3.580931e-04	0.0000000000	8.313172e-02	0.000000000	0.1273537249	0.000000e+00	0.0702708295	0.0277286953	0.0026481537	0.000000e+00	4.414928e-02	0.000000e+00	0.135381343	0.0719544000	0.322747063	8.481126e-03	0.000000e+00	0.0319204887	0.000000e+00	0.0000000000	0.000000e+00	G2
TCGA-UF-A7JJ-01	0.000000e+00	3.419123e-03	0.1305119007	1.109674e-01	0.000000000	0.0892633370	9.764488e-03	0.0601072725	0.0157255426	0.0453075318	0.000000e+00	0.000000e+00	0.000000e+00	0.169347692	0.0527953534	0.271495188	1.582141e-02	1.468399e-02	0.0000000000	6.622314e-03	0.0000000000	4.167406e-03	G2
TCGA-CN-5358-01	1.266737e-02	0.000000e+00	0.0466784112	8.911347e-02	0.000000000	0.2154688445	3.762161e-03	0.0675818311	0.0158880126	0.0000000000	1.061990e-02	1.313640e-03	0.000000e+00	0.159040006	0.0688060205	0.245208518	1.916794e-02	0.000000e+00	0.0003461385	2.586067e-02	0.0000000000	1.847708e-02	G2
TCGA-CV-7178-01	0.000000e+00	0.000000e+00	0.0163949956	1.645721e-01	0.000000000	0.1110771154	0.000000e+00	0.0414704535	0.0207468600	0.0000000000	1.211606e-02	2.364185e-03	0.000000e+00	0.195249725	0.1190716136	0.251144921	3.604280e-02	0.000000e+00	0.0216167991	8.132390e-03	0.0000000000	0.000000e+00	G2
TCGA-F7-A623-01	3.327303e-02	0.000000e+00	0.1267297334	1.485012e-01	0.000000000	0.0000000000	2.164831e-02	0.1156896123	0.0000000000	0.0000000000	3.502950e-03	2.416618e-02	1.925601e-02	0.025536097	0.1058250071	0.222050085	5.787704e-03	7.241838e-02	0.0000000000	5.359338e-02	0.0000000000	2.202233e-02	G2
TCGA-D6-6825-01	0.000000e+00	0.000000e+00	0.0074209162	1.828279e-01	0.000000000	0.0510923702	2.103953e-02	0.1145780515	0.0327386649	0.0000000000	0.000000e+00	2.031784e-02	0.000000e+00	0.106218428	0.1383854936	0.260854393	8.193641e-03	1.037575e-02	0.0125561417	1.181132e-02	0.0000000000	2.158955e-02	G2
TCGA-KU-A6H8-01	1.422579e-02	0.000000e+00	0.0401971213	3.716642e-01	0.000000000	0.0000000000	0.000000e+00	0.0678903835	0.0278230662	0.0000000000	0.000000e+00	7.385962e-02	2.384401e-02	0.000000000	0.0782939663	0.176130019	2.507825e-02	0.000000e+00	0.0000000000	1.009936e-01	0.0000000000	0.000000e+00	G2
TCGA-CQ-7071-01	0.000000e+00	0.000000e+00	0.0621983708	9.776687e-02	0.000000000	0.0226336091	3.269078e-02	0.0639237097	0.0008090955	0.0054337467	0.000000e+00	5.937737e-02	0.000000e+00	0.059276125	0.1894816300	0.260208229	7.188035e-02	3.379351e-02	0.0000000000	3.845293e-02	0.0000000000	2.073676e-03	G2
TCGA-CR-7367-01	1.499476e-02	0.000000e+00	0.0547822379	1.493994e-01	0.000000000	0.0849281517	2.812300e-03	0.0373495379	0.0000000000	0.0000000000	0.000000e+00	0.000000e+00	0.000000e+00	0.243076671	0.1114634464	0.194601421	1.701805e-02	0.000000e+00	0.0000000000	7.332091e-02	0.0000000000	1.625312e-02	G2
TCGA-BA-5557-01	7.638566e-03	0.000000e+00	0.0000000000	1.518567e-02	0.000000000	0.0512509201	0.000000e+00	0.0245012949	0.0156467061	0.0002997592	1.060159e-02	0.000000e+00	0.000000e+00	0.418379494	0.0008476073	0.063325021	0.000000e+00	1.838207e-02	0.0000000000	3.267708e-01	0.0057762821	4.139425e-02	G2
TCGA-CN-6016-01	0.000000e+00	0.000000e+00	0.0000000000	2.425501e-02	0.000000000	0.0796937409	0.000000e+00	0.0332529737	0.0701169511	0.0000000000	1.906969e-02	3.643270e-02	0.000000e+00	0.381004199	0.0628937520	0.198424321	6.513344e-03	0.000000e+00	0.0883433096	0.000000e+00	0.0000000000	0.000000e+00	G2
TCGA-CN-6017-01	0.000000e+00	1.867838e-02	0.0774162743	2.232186e-01	0.000000000	0.0715805006	0.000000e+00	0.0616425781	0.0350169700	0.0000000000	0.000000e+00	7.479963e-02	4.226845e-02	0.024088287	0.1181903368	0.196101404	1.000923e-02	6.106300e-03	0.0408830446	0.000000e+00	0.0000000000	0.000000e+00	G2
TCGA-MT-A51W-01	0.000000e+00	3.557718e-02	0.0000000000	7.161695e-02	0.000000000	0.0505865075	3.781828e-02	0.0659546954	0.0000000000	0.0000000000	1.441932e-02	1.038373e-01	1.016318e-03	0.167211593	0.2084722812	0.092750535	3.865542e-03	7.931255e-02	0.0000000000	6.756094e-02	0.0000000000	0.000000e+00	G2
TCGA-UF-A7JS-01	0.000000e+00	8.637904e-02	0.0000000000	2.605307e-02	0.000000000	0.0000000000	2.302924e-02	0.0658078520	0.0392690471	0.0710975315	0.000000e+00	1.247630e-01	0.000000e+00	0.259248157	0.0205666737	0.243891769	1.124329e-02	8.607593e-03	0.0195999774	4.438182e-04	0.0000000000	0.000000e+00	G2
TCGA-CV-A45R-01	0.000000e+00	0.000000e+00	0.0185773032	8.604366e-02	0.000000000	0.0835405573	0.000000e+00	0.0525163189	0.0182919462	0.0000000000	0.000000e+00	4.971479e-02	0.000000e+00	0.175374431	0.1944984227	0.239399861	1.873712e-03	7.827364e-04	0.0763295147	0.000000e+00	0.0000000000	3.056742e-03	G2
TCGA-MT-A67A-01	0.000000e+00	0.000000e+00	0.1385999496	2.356383e-01	0.000000000	0.0000000000	0.000000e+00	0.1436449166	0.0000000000	0.0000000000	0.000000e+00	1.090386e-01	0.000000e+00	0.071880532	0.1033053878	0.131814346	3.035671e-03	0.000000e+00	0.0184531268	4.308160e-02	0.0000000000	1.507631e-03	G2
TCGA-CN-6013-01	0.000000e+00	0.000000e+00	0.0378868239	1.121342e-01	0.000000000	0.0760673390	2.271803e-02	0.1188204718	0.0112988790	0.0000000000	0.000000e+00	5.290536e-02	2.071320e-03	0.116540020	0.1638436175	0.204154097	5.094080e-03	1.567356e-02	0.0000000000	5.804418e-02	0.0000000000	2.748021e-03	G2
TCGA-QK-A6VC-01	0.000000e+00	1.543956e-02	0.0396234485	1.390731e-01	0.000000000	0.1707273421	0.000000e+00	0.1166275675	0.0355433270	0.0000000000	0.000000e+00	1.929924e-02	3.375113e-03	0.001177738	0.1668699289	0.122532815	7.352186e-03	1.259068e-01	0.0220538425	0.000000e+00	0.0000000000	1.439805e-02	G2
TCGA-D6-6827-01	0.000000e+00	1.800594e-03	0.0489661269	5.557677e-02	0.000000000	0.1005638944	0.000000e+00	0.1141482618	0.0416127132	0.0000000000	0.000000e+00	1.899357e-02	1.384197e-02	0.126554214	0.0876343151	0.247182812	9.703325e-02	0.000000e+00	0.0406320023	0.000000e+00	0.0000000000	5.459505e-03	G2
TCGA-CV-A6JE-01	0.000000e+00	5.115477e-02	0.0000000000	2.712320e-01	0.000000000	0.0000000000	0.000000e+00	0.0630713277	0.0482366525	0.0000000000	0.000000e+00	1.741650e-01	7.854394e-03	0.076960677	0.0464322474	0.173180993	9.453636e-03	1.778535e-02	0.0560243855	0.000000e+00	0.0000000000	4.448567e-03	G2
TCGA-CR-5248-01	6.768567e-03	0.000000e+00	0.0924952687	2.034321e-01	0.000000000	0.0514531971	2.482536e-02	0.0928907790	0.0587772723	0.0263909880	0.000000e+00	1.113632e-01	0.000000e+00	0.155493030	0.0557730973	0.114125778	5.225698e-03	0.000000e+00	0.0009856552	0.000000e+00	0.0000000000	0.000000e+00	G2
TCGA-CV-6936-01	1.717087e-03	0.000000e+00	0.0693958044	2.949941e-01	0.000000000	0.0000000000	2.766566e-02	0.1584276207	0.0069284516	0.0000000000	2.122586e-02	2.920775e-03	6.567394e-03	0.047159769	0.1516880185	0.139922157	1.669511e-03	1.842091e-02	0.0000000000	4.709811e-02	0.0000000000	4.198811e-03	G2
TCGA-CR-7393-01	5.557858e-02	0.000000e+00	0.0292115456	1.046654e-01	0.000000000	0.2175337709	0.000000e+00	0.0455723044	0.0276350737	0.0000000000	0.000000e+00	7.605207e-02	2.826665e-02	0.000000000	0.0333156215	0.229076143	1.869323e-02	3.572747e-02	0.0339885624	5.163461e-02	0.0000000000	1.304892e-02	G2
TCGA-CV-6951-01	3.894282e-02	0.000000e+00	0.2397460468	5.496556e-02	0.000000000	0.0396262021	0.000000e+00	0.0599744358	0.0561364137	0.0000000000	0.000000e+00	6.411748e-02	5.036658e-02	0.012867294	0.0292546309	0.199396193	7.170167e-02	4.861437e-03	0.0780432400	0.000000e+00	0.0000000000	0.000000e+00	G2
TCGA-D6-A6ES-01	0.000000e+00	3.157876e-02	0.0000000000	5.042284e-02	0.000000000	0.0186572125	0.000000e+00	0.0469098205	0.0529079231	0.0000000000	1.788729e-02	0.000000e+00	1.169001e-02	0.290895032	0.0000000000	0.186096128	4.057232e-02	8.843988e-02	0.0000000000	1.512380e-01	0.0000000000	1.270478e-02	G2
TCGA-CQ-6220-01	8.627385e-03	0.000000e+00	0.0598151790	6.912395e-02	0.000000000	0.0872063811	6.738441e-04	0.0862180018	0.0022545235	0.0000000000	0.000000e+00	4.828091e-02	0.000000e+00	0.193704452	0.1782845382	0.212243334	0.000000e+00	5.261442e-02	0.0000000000	0.000000e+00	0.0000000000	9.530806e-04	G2
TCGA-CV-5973-01	3.411217e-03	1.647972e-03	0.0000000000	1.798225e-02	0.000000000	0.0000000000	0.000000e+00	0.0504771583	0.1394575700	0.0000000000	7.795485e-02	0.000000e+00	0.000000e+00	0.302056743	0.0133446060	0.135224827	1.383723e-02	0.000000e+00	0.0000000000	2.293622e-01	0.0053741622	9.869262e-03	G2
TCGA-CV-5440-01	2.264449e-03	0.000000e+00	0.1832525626	0.000000e+00	0.000000000	0.0537371703	0.000000e+00	0.0308440606	0.0177735023	0.0000000000	8.069116e-02	0.000000e+00	0.000000e+00	0.201966266	0.0996088344	0.208692509	3.866772e-02	0.000000e+00	0.0825017696	0.000000e+00	0.0000000000	0.000000e+00	G2
TCGA-CR-7365-01	5.820966e-03	0.000000e+00	0.0238093375	4.302974e-02	0.000000000	0.1858113181	0.000000e+00	0.0305533588	0.0067206492	0.0000000000	4.162187e-02	7.161093e-03	0.000000e+00	0.377602642	0.0612829777	0.170907232	3.975660e-03	0.000000e+00	0.0000000000	4.170315e-02	0.0000000000	0.000000e+00	G2
TCGA-IQ-A61J-01	1.542218e-03	0.000000e+00	0.0126811131	1.064225e-01	0.000000000	0.0196695841	0.000000e+00	0.0733527737	0.0329829088	0.0000000000	0.000000e+00	5.850792e-02	1.639903e-03	0.148723623	0.0730323232	0.174333783	2.607239e-01	0.000000e+00	0.0334536351	2.472074e-03	0.0000000000	4.617300e-04	G2
TCGA-TN-A7HJ-01	2.029794e-02	4.840164e-02	0.1971774573	3.868837e-02	0.000000000	0.0399596267	0.000000e+00	0.1045447485	0.0097089300	0.0000000000	0.000000e+00	3.082367e-02	1.300377e-02	0.027673014	0.0170841864	0.233185876	8.556021e-03	9.649006e-02	0.0811196467	0.000000e+00	0.0000000000	3.328505e-02	G2
TCGA-BA-A6DA-01	0.000000e+00	1.449346e-02	0.0368380874	1.594146e-01	0.000000000	0.0000000000	0.000000e+00	0.1354590420	0.0000000000	0.0000000000	0.000000e+00	4.813266e-02	0.000000e+00	0.290270654	0.0590130903	0.182635143	0.000000e+00	0.000000e+00	0.0007427558	3.187457e-02	0.0000000000	4.112591e-02	G2
TCGA-IQ-7631-01	4.833917e-02	0.000000e+00	0.0412817052	1.409021e-02	0.000000000	0.0357813662	0.000000e+00	0.0019046377	0.0190122900	0.0000000000	1.106380e-02	0.000000e+00	0.000000e+00	0.669438392	0.0130246766	0.112161795	0.000000e+00	0.000000e+00	0.0206166373	1.328532e-02	0.0000000000	0.000000e+00	G2
TCGA-BB-A6UO-01	0.000000e+00	6.563347e-03	0.0000000000	2.157010e-02	0.000000000	0.1004966462	6.657765e-03	0.0256623715	0.0241153380	0.0000000000	5.014074e-02	2.379121e-02	0.000000e+00	0.327447238	0.0382287688	0.291852965	5.717556e-03	0.000000e+00	0.0000000000	7.075251e-02	0.0000000000	7.003440e-03	G2
TCGA-CR-6488-01	6.610095e-03	0.000000e+00	0.0136772577	4.138163e-02	0.000000000	0.0131097999	0.000000e+00	0.0822431799	0.0621271536	0.0000000000	3.322602e-02	1.489853e-02	0.000000e+00	0.445137180	0.0155825778	0.211535117	1.686594e-02	0.000000e+00	0.0000000000	3.767778e-02	0.0000000000	5.927737e-03	G2
TCGA-H7-7774-01	0.000000e+00	0.000000e+00	0.0920832521	2.085550e-01	0.000000000	0.0413420456	3.336106e-03	0.0547821494	0.0572335749	0.0000000000	0.000000e+00	1.146351e-02	8.560186e-03	0.000000000	0.1001071009	0.225670017	8.602990e-02	6.762842e-02	0.0432087489	0.000000e+00	0.0000000000	0.000000e+00	G2
TCGA-D6-A4ZB-01	0.000000e+00	3.073052e-02	0.2181039825	6.490992e-02	0.000000000	0.0664852081	0.000000e+00	0.0451715380	0.0000000000	0.0000000000	2.200765e-03	3.065842e-02	0.000000e+00	0.283195055	0.0243841625	0.129095642	0.000000e+00	3.922838e-02	0.0000000000	4.535444e-02	0.0000000000	2.048197e-02	G2
TCGA-D6-6516-01	1.483991e-02	0.000000e+00	0.0050875699	1.960029e-01	0.000000000	0.0774465498	0.000000e+00	0.0587294081	0.0673559036	0.0000000000	4.008705e-02	5.915307e-02	1.940124e-02	0.025473884	0.1550699217	0.152825220	1.244607e-02	3.761451e-02	0.0703712748	0.000000e+00	0.0000000000	8.095539e-03	G2
TCGA-CN-5356-01	0.000000e+00	4.624866e-02	0.2081481971	1.141298e-01	0.000000000	0.1782511985	0.000000e+00	0.0264847445	0.0092365653	0.0000000000	3.159720e-02	0.000000e+00	4.042362e-02	0.026169895	0.0232479495	0.227157108	0.000000e+00	1.490120e-02	0.0000000000	4.132164e-02	0.0000000000	1.268222e-02	G2
TCGA-CV-7099-01	0.000000e+00	0.000000e+00	0.0101186670	1.364353e-01	0.000000000	0.0368242817	8.791617e-03	0.0664370971	0.0044680370	0.0000000000	3.996590e-02	1.813725e-03	0.000000e+00	0.178028641	0.1737784029	0.185141933	0.000000e+00	5.216246e-02	0.0000000000	9.798144e-02	0.0000000000	8.052489e-03	G2
TCGA-C9-A480-01	3.265448e-04	1.200110e-02	0.0157915780	1.598609e-01	0.000000000	0.0000000000	0.000000e+00	0.1076214023	0.0057515590	0.0000000000	0.000000e+00	5.140857e-02	7.110366e-03	0.382912799	0.1444729488	0.016703128	8.456351e-02	8.168241e-04	0.0000000000	1.065882e-02	0.0000000000	0.000000e+00	G2
TCGA-CQ-7063-01	3.251788e-04	0.000000e+00	0.0024843742	1.451611e-01	0.000000000	0.1450746269	2.746030e-02	0.0876423557	0.0303865585	0.0000000000	6.095437e-03	3.755897e-02	0.000000e+00	0.130183586	0.1568427186	0.168208833	3.194600e-02	0.000000e+00	0.0129363274	1.769367e-02	0.0000000000	0.000000e+00	G2
TCGA-CN-A641-01	0.000000e+00	1.387374e-03	0.2122280623	1.683516e-02	0.000000000	0.0507836619	0.000000e+00	0.1615189989	0.0010258030	0.0000000000	0.000000e+00	9.520084e-03	4.085805e-03	0.073744605	0.0287934149	0.230763743	6.630906e-02	1.667557e-02	0.0473699344	2.733216e-03	0.0254744449	5.075106e-02	G2
TCGA-QK-A6IF-01	4.115416e-02	1.734819e-01	0.0168037633	1.761872e-01	0.000000000	0.0537659358	2.657646e-03	0.2083590687	0.0180004600	0.0223042046	0.000000e+00	1.349172e-02	4.372729e-03	0.063706850	0.1125428270	0.051741165	3.756874e-03	0.000000e+00	0.0000000000	3.767350e-02	0.0000000000	0.000000e+00	G2
TCGA-T2-A6WZ-01	0.000000e+00	2.589774e-02	0.2637130759	1.472092e-01	0.000000000	0.0603462563	0.000000e+00	0.1184657003	0.0030522160	0.0000000000	0.000000e+00	6.226272e-02	0.000000e+00	0.103351255	0.0338554888	0.147897914	0.000000e+00	0.000000e+00	0.0000000000	3.394843e-02	0.0000000000	0.000000e+00	G2
TCGA-CN-4723-01	0.000000e+00	0.000000e+00	0.0422763888	9.922372e-02	0.000000000	0.2052565987	1.242324e-02	0.0235638900	0.0000000000	0.0000000000	3.592064e-02	0.000000e+00	1.033611e-02	0.168092419	0.1187485178	0.234650094	5.024984e-03	7.647671e-03	0.0214864053	1.533707e-02	0.0000000000	1.224607e-05	G2
TCGA-CN-A6V1-01	7.123214e-02	1.216032e-01	0.0000000000	1.951882e-01	0.000000000	0.0000000000	1.140492e-02	0.1718502327	0.0509825482	0.0019110770	0.000000e+00	3.622331e-02	0.000000e+00	0.124505418	0.0846607897	0.104775239	2.012288e-03	0.000000e+00	0.0236506678	0.000000e+00	0.0000000000	0.000000e+00	G2
TCGA-CR-7372-01	2.099524e-02	0.000000e+00	0.1213450801	4.801037e-02	0.000000000	0.2010059825	0.000000e+00	0.0100148528	0.0476297302	0.0000000000	1.676497e-02	0.000000e+00	3.009274e-02	0.088093835	0.0319685317	0.199807285	1.179639e-02	4.560673e-02	0.0677872689	5.353014e-02	0.0000000000	5.550856e-03	G2
TCGA-CQ-5323-01	0.000000e+00	0.000000e+00	0.1650713894	1.731234e-01	0.000000000	0.0281153203	0.000000e+00	0.1439723637	0.0075348190	0.0000000000	0.000000e+00	3.919067e-02	3.999764e-03	0.064708656	0.1582769290	0.139344169	1.520653e-02	5.105482e-02	0.0000000000	7.771741e-03	0.0000000000	2.629407e-03	G2
TCGA-QK-A6II-01	1.392436e-02	0.000000e+00	0.0000000000	5.182646e-02	0.000000000	0.0697399966	1.576204e-02	0.0642421063	0.0194329169	0.0000000000	8.233958e-02	0.000000e+00	7.350245e-03	0.183608343	0.0412401699	0.160778492	4.093436e-02	2.029540e-02	0.0000000000	2.183445e-01	0.0063798367	3.801154e-03	G2
TCGA-BA-6870-01	0.000000e+00	1.177086e-01	0.3201607726	4.826061e-02	0.000000000	0.0030624676	0.000000e+00	0.0807072745	0.0557751501	0.0000000000	0.000000e+00	2.939886e-02	1.062055e-02	0.083010855	0.0006273277	0.097612586	5.494145e-03	5.572454e-02	0.0071309620	6.974851e-02	0.0000000000	1.495684e-02	G2
TCGA-CQ-6222-01	1.281931e-02	0.000000e+00	0.0000000000	1.221547e-01	0.000000000	0.0000000000	1.043318e-02	0.1210597862	0.0339042549	0.0000000000	9.638848e-03	3.149838e-02	0.000000e+00	0.332254819	0.1071317169	0.179693169	2.889799e-02	0.000000e+00	0.0042080103	2.368130e-03	0.0000000000	3.937729e-03	G2
TCGA-BA-A4IF-01	0.000000e+00	1.345795e-02	0.3741165592	1.304512e-02	0.000000000	0.0858096179	0.000000e+00	0.0725840898	0.0006329086	0.0000000000	2.172866e-03	7.809293e-02	3.576528e-03	0.129857887	0.0364010412	0.152750607	0.000000e+00	1.575172e-02	0.0000000000	1.922097e-02	0.0000000000	2.529197e-03	G2
TCGA-F7-A620-01	1.586271e-02	0.000000e+00	0.0652782861	1.639484e-01	0.000000000	0.0015425097	4.156388e-03	0.1154242995	0.0055571730	0.0000000000	4.004995e-03	1.200542e-01	8.355320e-03	0.034591307	0.2591165842	0.145034503	7.383127e-04	1.815643e-02	0.0000000000	3.777415e-02	0.0000000000	4.044181e-04	G2
TCGA-CV-A6JO-01	4.763253e-03	0.000000e+00	0.0203273690	2.128530e-01	0.000000000	0.0139201657	0.000000e+00	0.1074023120	0.0045576238	0.0000000000	1.082793e-02	3.600043e-02	0.000000e+00	0.019421731	0.3002515402	0.185085253	5.511862e-03	0.000000e+00	0.0000000000	7.220607e-02	0.0000000000	6.871457e-03	G2
TCGA-CV-7433-01	0.000000e+00	0.000000e+00	0.0153973207	1.595936e-01	0.000000000	0.1150063442	1.126058e-03	0.0859242677	0.0051828179	0.0000000000	6.823109e-03	2.327254e-02	0.000000e+00	0.045035624	0.1896261242	0.303688247	0.000000e+00	4.932391e-02	0.0000000000	0.000000e+00	0.0000000000	0.000000e+00	G2
TCGA-CV-7263-01	1.235784e-02	0.000000e+00	0.0346469800	4.851817e-02	0.000000000	0.1343934274	0.000000e+00	0.0295831287	0.0398732307	0.0000000000	0.000000e+00	4.153427e-02	0.000000e+00	0.385696937	0.0662521801	0.135057532	3.469215e-02	0.000000e+00	0.0358743997	0.000000e+00	0.0000000000	1.519746e-03	G2
TCGA-CV-7427-01	9.278543e-03	0.000000e+00	0.0000000000	1.294187e-01	0.000000000	0.1783120893	4.742377e-02	0.0812426211	0.0145857860	0.0000000000	2.533095e-02	1.507558e-02	1.739584e-02	0.000000000	0.1491792674	0.213176534	8.256021e-02	6.313839e-03	0.0000000000	2.101138e-02	0.0000000000	9.694840e-03	G2
TCGA-CN-A6V7-01	2.394074e-02	0.000000e+00	0.0070861197	1.999405e-01	0.000000000	0.0000000000	8.080893e-02	0.1988753824	0.0000000000	0.0000000000	0.000000e+00	4.499488e-02	1.689372e-02	0.000000000	0.0914364784	0.183896927	7.433926e-03	4.944880e-02	0.0000000000	9.524363e-02	0.0000000000	0.000000e+00	G2
TCGA-CV-5970-01	0.000000e+00	9.309564e-04	0.1025757921	4.886889e-02	0.000000000	0.1488496930	1.712242e-03	0.0286534016	0.0094603703	0.0000000000	0.000000e+00	2.494114e-02	2.195444e-03	0.120874108	0.0998915005	0.207437345	1.319747e-01	3.313929e-02	0.0250955707	0.000000e+00	0.0000000000	1.339959e-02	G2
TCGA-CV-5431-01	0.000000e+00	3.204698e-02	0.0857980879	1.404424e-01	0.000000000	0.1845733927	5.962616e-03	0.1091130530	0.0485833810	0.0000000000	1.571293e-02	0.000000e+00	5.687280e-03	0.101804527	0.0934539268	0.061004431	2.441188e-02	0.000000e+00	0.0000000000	8.951882e-02	0.0000000000	1.886285e-03	G2
TCGA-QK-A6IJ-01	0.000000e+00	1.864866e-02	0.0000000000	3.562989e-02	0.000000000	0.1615735130	0.000000e+00	0.0635918237	0.1180308704	0.0000000000	3.017185e-02	2.336251e-02	1.493140e-02	0.069109891	0.0934484939	0.218259140	1.666394e-02	0.000000e+00	0.0000000000	1.111348e-01	0.0000000000	2.544323e-02	G2
TCGA-CN-4728-01	0.000000e+00	1.447646e-02	0.0034475789	3.247461e-02	0.000000000	0.1189609631	0.000000e+00	0.0123884935	0.0462006389	0.0036924256	0.000000e+00	0.000000e+00	0.000000e+00	0.452941464	0.0436700930	0.235373086	2.361078e-03	3.119860e-02	0.0008836376	1.930870e-03	0.0000000000	0.000000e+00	G2
TCGA-UP-A6WW-01	0.000000e+00	3.978633e-03	0.0479971044	1.309566e-01	0.000000000	0.0587971528	0.000000e+00	0.0706540529	0.1027847440	0.0000000000	0.000000e+00	1.260119e-02	0.000000e+00	0.303685930	0.0680755816	0.175535406	1.469309e-02	0.000000e+00	0.0090383054	1.202164e-03	0.0000000000	0.000000e+00	G2
TCGA-CR-6482-01	7.381833e-02	2.135082e-02	0.0262213307	8.859284e-02	0.000000000	0.2084186854	0.000000e+00	0.0760164728	0.0543062882	0.0000000000	0.000000e+00	2.151819e-02	6.227166e-03	0.021590962	0.1025820470	0.219300527	1.991462e-02	1.925293e-02	0.0387327698	0.000000e+00	0.0000000000	2.156023e-03	G2
TCGA-DQ-7588-01	0.000000e+00	0.000000e+00	0.1661882874	4.436324e-02	0.000000000	0.0798356430	1.439727e-02	0.0247363937	0.0000000000	0.0000000000	0.000000e+00	1.209060e-02	0.000000e+00	0.409324434	0.0000000000	0.000000000	0.000000e+00	5.592425e-03	0.0000000000	2.397256e-01	0.0000000000	3.746070e-03	G2
TCGA-CV-A45X-01	2.487467e-03	0.000000e+00	0.0204933315	3.078065e-02	0.000000000	0.0000000000	0.000000e+00	0.0802236076	0.0637804403	0.0000000000	8.528833e-02	0.000000e+00	0.000000e+00	0.510244030	0.0065408919	0.038288162	0.000000e+00	0.000000e+00	0.0000000000	1.520480e-01	0.0098251376	0.000000e+00	G2
TCGA-CV-6952-01	0.000000e+00	0.000000e+00	0.0418781226	8.625235e-02	0.000000000	0.1075136450	0.000000e+00	0.0870292711	0.0078447629	0.0000000000	0.000000e+00	3.137058e-02	0.000000e+00	0.154619811	0.2203348770	0.209019300	3.309069e-03	2.513638e-02	0.0000000000	1.920571e-02	0.0000000000	6.486128e-03	G2
TCGA-CR-7392-01	0.000000e+00	2.845503e-02	0.1199038608	7.915740e-02	0.000000000	0.2099150112	3.064424e-03	0.0358850924	0.0051876487	0.0000000000	0.000000e+00	1.011082e-02	0.000000e+00	0.152567188	0.1023814823	0.164240906	0.000000e+00	2.240755e-02	0.0413877081	6.702915e-03	0.0000000000	1.863297e-02	G2
TCGA-HD-A6HZ-01	0.000000e+00	0.000000e+00	0.0890164891	4.652065e-02	0.000000000	0.2031790018	2.283663e-02	0.0278921524	0.0002724477	0.0000000000	8.814167e-03	0.000000e+00	0.000000e+00	0.178883635	0.0889215384	0.204908498	3.467381e-03	4.515549e-02	0.0000000000	7.363280e-02	0.0000000000	6.499109e-03	G2
TCGA-CV-A45Q-01	0.000000e+00	1.699271e-01	0.0000000000	1.130533e-01	0.000000000	0.0000000000	1.986201e-02	0.0737290776	0.0033155019	0.0000000000	3.113867e-02	5.953785e-02	5.130037e-03	0.267383812	0.0707264299	0.125546301	1.341747e-02	0.000000e+00	0.0472324257	0.000000e+00	0.0000000000	0.000000e+00	G2
TCGA-CQ-7065-01	5.413344e-03	0.000000e+00	0.0897013629	0.000000e+00	0.000000000	0.0799813068	0.000000e+00	0.0633494031	0.0911544473	0.0000000000	2.337656e-02	5.728629e-02	3.034297e-02	0.095278901	0.0000000000	0.112764190	7.706650e-02	2.061485e-01	0.0397396183	2.247046e-03	0.0170288845	9.120651e-03	G2
TCGA-F7-A622-01	4.244714e-03	0.000000e+00	0.2077275154	6.167277e-02	0.000000000	0.0175282108	0.000000e+00	0.0510482032	0.0291946903	0.0000000000	1.478099e-02	2.405542e-02	5.507699e-03	0.066255686	0.1213688282	0.212501920	0.000000e+00	0.000000e+00	0.0000000000	1.528557e-01	0.0000000000	3.125769e-02	G2
TCGA-CV-6943-01	1.636574e-02	0.000000e+00	0.0440134300	2.900394e-01	0.000000000	0.0922365001	2.569571e-03	0.0828801219	0.0142336574	0.0000000000	0.000000e+00	5.480549e-02	2.054998e-02	0.000000000	0.1967669567	0.147838446	1.291074e-02	0.000000e+00	0.0247899889	0.000000e+00	0.0000000000	0.000000e+00	G2
TCGA-CV-7183-01	0.000000e+00	0.000000e+00	0.1821764338	7.958143e-02	0.000000000	0.0158987502	0.000000e+00	0.0487959357	0.0000000000	0.0000000000	1.350690e-02	2.102892e-02	0.000000e+00	0.354253219	0.0618324458	0.075615161	2.188833e-02	1.110477e-02	0.0765305970	0.000000e+00	0.0000000000	3.778710e-02	G2
TCGA-CV-7407-01	0.000000e+00	0.000000e+00	0.0000000000	5.484044e-02	0.000000000	0.1463385364	0.000000e+00	0.0532302792	0.0501223318	0.0000000000	0.000000e+00	7.174557e-02	9.927468e-02	0.008362178	0.1106626700	0.274209751	6.656959e-02	1.982740e-02	0.0448165793	0.000000e+00	0.0000000000	0.000000e+00	G2
TCGA-CN-6988-01	0.000000e+00	4.932468e-02	0.0634490768	7.739779e-02	0.000000000	0.0000000000	0.000000e+00	0.1581653461	0.0000000000	0.0000000000	1.238681e-02	1.789356e-02	5.907880e-03	0.192567769	0.0000000000	0.179378744	0.000000e+00	1.671742e-01	0.0000000000	4.832495e-02	0.0000000000	2.802915e-02	G2
TCGA-CV-7238-01	0.000000e+00	3.696139e-02	0.0225836598	1.559394e-01	0.000000000	0.1143924218	0.000000e+00	0.0834401284	0.0067052538	0.0104299153	0.000000e+00	5.045158e-02	0.000000e+00	0.181857159	0.1442327209	0.147986962	1.218275e-02	0.000000e+00	0.0328366376	0.000000e+00	0.0000000000	0.000000e+00	G2
TCGA-BA-A6DD-01	0.000000e+00	8.945285e-03	0.1802407132	1.745453e-01	0.000000000	0.0000000000	8.720704e-03	0.0998932945	0.0191256388	0.0000000000	9.126621e-03	0.000000e+00	0.000000e+00	0.027684730	0.2251270706	0.190419286	2.959424e-03	4.006466e-02	0.0095574844	0.000000e+00	0.0000000000	3.589792e-03	G2
TCGA-CV-7415-01	0.000000e+00	0.000000e+00	0.0540351984	1.603077e-01	0.000000000	0.0081902806	4.776622e-02	0.0758496190	0.0034038079	0.0000000000	0.000000e+00	3.044436e-02	0.000000e+00	0.123411597	0.2438107413	0.193592971	0.000000e+00	3.311594e-02	0.0260715837	0.000000e+00	0.0000000000	0.000000e+00	G2
TCGA-CV-7411-01	0.000000e+00	9.357454e-03	0.0865020520	1.018522e-01	0.000000000	0.1375688611	0.000000e+00	0.0175169034	0.0261697769	0.0000000000	0.000000e+00	3.228706e-03	0.000000e+00	0.301915840	0.1092935557	0.134458686	1.433809e-02	3.169397e-02	0.0000000000	2.024164e-02	0.0000000000	5.862270e-03	G2
TCGA-CN-5355-01	0.000000e+00	2.086595e-03	0.1671782991	9.404603e-03	0.000000000	0.1882558010	9.595527e-04	0.0000000000	0.0013497136	0.0000000000	3.153052e-02	0.000000e+00	2.148175e-02	0.325064413	0.0451239426	0.129752259	0.000000e+00	1.071148e-03	0.0000000000	6.428740e-02	0.0000000000	1.245400e-02	G2
TCGA-H7-A6C4-01	1.546839e-02	0.000000e+00	0.0732499265	8.891097e-02	0.000000000	0.0440885649	0.000000e+00	0.0586649385	0.0265595078	0.0000000000	0.000000e+00	2.887119e-02	0.000000e+00	0.234555876	0.1062752893	0.130903158	5.569329e-02	5.914420e-02	0.0117642838	4.380573e-02	0.0000000000	2.204469e-02	G2
TCGA-BA-A6DB-01	5.111090e-02	0.000000e+00	0.0000000000	1.538509e-01	0.000000000	0.0395343175	0.000000e+00	0.1182255888	0.0344358919	0.0747409307	0.000000e+00	6.357869e-02	0.000000e+00	0.107905457	0.1238379228	0.163116349	2.412033e-02	0.000000e+00	0.0455427463	0.000000e+00	0.0000000000	0.000000e+00	G2
TCGA-CV-7101-01	0.000000e+00	7.116597e-03	0.2234812537	6.143530e-02	0.000000000	0.1359051314	0.000000e+00	0.0317430774	0.0036294543	0.0000000000	1.105850e-02	5.098185e-03	2.713684e-02	0.153415972	0.1031959653	0.204043197	3.705875e-03	0.000000e+00	0.0290346519	0.000000e+00	0.0000000000	0.000000e+00	G2
TCGA-CQ-6225-01	0.000000e+00	1.433734e-02	0.2414768461	1.715467e-02	0.091304022	0.0000000000	0.000000e+00	0.0000000000	0.0352457600	0.0000000000	2.838155e-02	2.600431e-03	0.000000e+00	0.300272912	0.0124441387	0.193046232	1.709552e-02	2.569041e-02	0.0000000000	1.856749e-02	0.0000000000	2.382663e-03	G2
TCGA-BA-5558-01	2.234978e-02	0.000000e+00	0.0000000000	0.000000e+00	0.000000000	0.1421817040	5.257219e-02	0.0259244578	0.0172904994	0.0000000000	8.021187e-02	0.000000e+00	0.000000e+00	0.195758621	0.0914148544	0.239185496	0.000000e+00	2.344419e-03	0.0495529569	6.843253e-02	0.0000000000	1.278063e-02	G2
TCGA-CN-4729-01	2.519822e-02	0.000000e+00	0.0536751831	6.773080e-02	0.000000000	0.2448476560	0.000000e+00	0.0621445603	0.0132412053	0.0000000000	0.000000e+00	0.000000e+00	3.669695e-02	0.114927028	0.0324397580	0.149897469	5.158697e-04	6.795060e-02	0.0062538247	1.042822e-01	0.0000000000	2.019864e-02	G2
TCGA-CV-5971-01	3.094171e-02	0.000000e+00	0.0508779219	1.025239e-01	0.000000000	0.0815693538	1.694500e-02	0.0973574017	0.0338122139	0.0000000000	2.976497e-03	4.737772e-03	1.272097e-03	0.128948265	0.1014179606	0.268133494	0.000000e+00	0.000000e+00	0.0670302955	3.023126e-03	0.0000000000	8.433034e-03	G2
TCGA-BA-A6DJ-01	3.363633e-04	0.000000e+00	0.0090166148	1.330890e-01	0.000000000	0.0131570902	2.229608e-02	0.0795839915	0.0027445152	0.0266075658	0.000000e+00	5.259644e-02	0.000000e+00	0.207889617	0.1540713150	0.135500246	0.000000e+00	7.923060e-03	0.0000000000	1.551881e-01	0.0000000000	0.000000e+00	G2
TCGA-CQ-A4C7-01	2.045306e-03	4.003905e-03	0.0086746924	0.000000e+00	0.000000000	0.1077105060	7.316911e-03	0.0665670029	0.0078290783	0.0000000000	9.092296e-02	0.000000e+00	0.000000e+00	0.219113121	0.1973569497	0.161182646	3.096825e-03	0.000000e+00	0.0000000000	1.198095e-01	0.0000000000	4.370549e-03	G2
TCGA-CV-7095-01	0.000000e+00	3.213705e-03	0.1166974374	5.384201e-02	0.000000000	0.1843670206	0.000000e+00	0.0000000000	0.0058113377	0.0000000000	0.000000e+00	6.532814e-02	0.000000e+00	0.137532508	0.1094909694	0.212505150	7.667227e-02	2.574609e-02	0.0000000000	8.793364e-03	0.0000000000	0.000000e+00	G2
TCGA-CV-A6JT-01	0.000000e+00	8.136405e-02	0.0019392350	1.212777e-01	0.000000000	0.0000000000	0.000000e+00	0.0889697833	0.0253789256	0.0000000000	0.000000e+00	8.003316e-02	0.000000e+00	0.101000542	0.0650919427	0.242695743	1.360649e-01	2.820796e-02	0.0267390523	0.000000e+00	0.0000000000	1.236976e-03	G2
TCGA-CN-6010-01	7.464580e-03	8.457587e-03	0.1513908916	1.158305e-01	0.000000000	0.2096122832	0.000000e+00	0.0746039116	0.0000000000	0.0000000000	5.499034e-03	2.024967e-02	1.717922e-02	0.013900053	0.0829426956	0.187746127	7.705648e-03	1.878901e-02	0.0786287528	0.000000e+00	0.0000000000	0.000000e+00	G2
TCGA-P3-A5Q5-01	0.000000e+00	4.639517e-02	0.0000000000	2.505781e-01	0.000000000	0.0000000000	2.900316e-02	0.0943950855	0.0086606255	0.0316832765	0.000000e+00	1.184830e-01	2.681484e-03	0.025555974	0.0673250738	0.272236064	2.704802e-02	0.000000e+00	0.0259549004	0.000000e+00	0.0000000000	0.000000e+00	G2
TCGA-D6-A6EK-01	0.000000e+00	1.554675e-01	0.0289497824	1.345312e-01	0.000000000	0.0286856334	0.000000e+00	0.1305189756	0.0975010900	0.0287852783	0.000000e+00	5.311723e-02	0.000000e+00	0.051040563	0.0581392585	0.145883469	4.037350e-02	2.844421e-02	0.0008330101	1.063880e-02	0.0000000000	7.090522e-03	G2
TCGA-WA-A7GZ-01	0.000000e+00	0.000000e+00	0.0000000000	2.146661e-03	0.006207302	0.1885023200	0.000000e+00	0.0074642405	0.0000000000	0.0000000000	1.297905e-02	2.554840e-02	0.000000e+00	0.357505464	0.0130295034	0.095718115	2.107629e-02	1.946197e-01	0.0698755182	5.327401e-03	0.0000000000	0.000000e+00	G2
TCGA-P3-A6SW-01	0.000000e+00	0.000000e+00	0.1697478500	2.726508e-01	0.000000000	0.0000000000	2.995742e-02	0.1167992034	0.0092355157	0.0105897197	0.000000e+00	1.866909e-02	0.000000e+00	0.040493097	0.0973133757	0.179094352	0.000000e+00	1.702752e-02	0.0384220819	0.000000e+00	0.0000000000	0.000000e+00	G2
TCGA-UF-A7JK-01	0.000000e+00	0.000000e+00	0.1902847675	0.000000e+00	0.066018377	0.0766632018	0.000000e+00	0.0202904205	0.0000000000	0.0000000000	9.799872e-03	2.819469e-02	0.000000e+00	0.400711817	0.0297461450	0.154906436	7.071953e-03	0.000000e+00	0.0010585425	2.720088e-03	0.0000000000	1.253369e-02	G2
TCGA-CQ-A4C9-01	0.000000e+00	5.008465e-02	0.1807868285	4.439210e-02	0.000000000	0.0465747861	0.000000e+00	0.0915353109	0.0118610462	0.0000000000	9.889006e-03	7.529001e-03	0.000000e+00	0.240298662	0.0312305085	0.201876419	6.784435e-03	2.716951e-02	0.0192508724	2.035484e-02	0.0000000000	1.038202e-02	G2
TCGA-CN-4739-01	4.334697e-03	3.692358e-02	0.1400342064	2.142331e-01	0.000000000	0.1143796094	0.000000e+00	0.0894728686	0.0389694176	0.0022902173	0.000000e+00	0.000000e+00	1.900681e-02	0.000000000	0.0357126724	0.140164353	1.468599e-02	1.555220e-02	0.0000000000	5.527412e-02	0.0000000000	7.896611e-02	G2
TCGA-CV-7091-01	3.336263e-02	0.000000e+00	0.0230173735	1.343625e-01	0.000000000	0.0000000000	8.320788e-02	0.1076183604	0.0195917000	0.0000000000	2.197298e-02	0.000000e+00	4.185345e-03	0.144918471	0.1368222167	0.103937625	4.973123e-02	0.000000e+00	0.0000000000	1.261313e-01	0.0000000000	1.114041e-02	G2
TCGA-CV-A45Y-01	0.000000e+00	4.348931e-02	0.0634509562	7.918550e-02	0.000000000	0.1238155814	1.428612e-03	0.0644365754	0.0366580792	0.0000000000	0.000000e+00	3.200717e-02	0.000000e+00	0.268384689	0.0916535553	0.139152041	7.540335e-03	2.646789e-02	0.0223297141	0.000000e+00	0.0000000000	0.000000e+00	G2
TCGA-CV-7243-01	8.654262e-03	0.000000e+00	0.0000000000	2.616023e-02	0.000000000	0.0858470174	0.000000e+00	0.0280786095	0.0325604915	0.0000000000	0.000000e+00	2.824360e-02	0.000000e+00	0.455077019	0.1776204642	0.145945080	6.830255e-03	0.000000e+00	0.0015366556	3.446310e-03	0.0000000000	0.000000e+00	G2
TCGA-CQ-5325-01	1.055858e-02	0.000000e+00	0.1368580507	1.837225e-01	0.000000000	0.1176624051	3.657280e-03	0.0441397989	0.0240568223	0.0000000000	0.000000e+00	2.912256e-02	1.305814e-02	0.012003956	0.1380749124	0.255621091	5.331013e-04	6.704757e-03	0.0242260174	0.000000e+00	0.0000000000	0.000000e+00	G2
TCGA-DQ-7591-01	2.455619e-02	2.025889e-02	0.0097042936	2.229138e-01	0.000000000	0.0850363165	6.013777e-03	0.1056906471	0.1359863674	0.0000000000	0.000000e+00	8.836704e-02	5.263585e-03	0.007971812	0.0890100676	0.105321761	6.303372e-02	1.728039e-02	0.0000000000	1.359130e-02	0.0000000000	0.000000e+00	G2
TCGA-UF-A71D-01	3.473213e-03	2.049971e-02	0.1757630836	1.772852e-01	0.000000000	0.0046873126	6.815850e-03	0.1369496028	0.0145629046	0.0000000000	7.461646e-02	0.000000e+00	3.339246e-02	0.085622809	0.0193021000	0.092719958	0.000000e+00	5.555633e-02	0.0000000000	9.172062e-02	0.0000000000	7.032399e-03	G2
TCGA-CV-7242-01	3.179485e-02	0.000000e+00	0.1163930080	1.332295e-01	0.000000000	0.1260163367	2.025638e-02	0.0591041071	0.0434367492	0.0056580102	0.000000e+00	7.040524e-02	5.164773e-03	0.097185087	0.1037228390	0.042333343	3.107163e-02	0.000000e+00	0.1142281332	0.000000e+00	0.0000000000	0.000000e+00	G2
TCGA-CV-6937-01	0.000000e+00	1.898509e-03	0.0000000000	1.948449e-02	0.000000000	0.0000000000	0.000000e+00	0.1385448550	0.0415524543	0.0000000000	1.190255e-02	0.000000e+00	0.000000e+00	0.549365809	0.0150999558	0.205893289	0.000000e+00	0.000000e+00	0.0000000000	1.625809e-02	0.0000000000	0.000000e+00	G2
TCGA-CN-5369-01	0.000000e+00	9.991240e-04	0.0631835565	1.043295e-01	0.000000000	0.1084963076	3.297424e-03	0.0722033968	0.0070421001	0.0000000000	3.422768e-02	1.095112e-02	6.965558e-03	0.119167934	0.2600757611	0.186041589	1.475601e-03	0.000000e+00	0.0000000000	4.870450e-03	0.0000000000	1.667293e-02	G2
TCGA-CN-6024-01	2.925391e-03	0.000000e+00	0.0500088499	2.297061e-02	0.000000000	0.0678318467	0.000000e+00	0.0341353164	0.0482368967	0.0000000000	3.618711e-03	1.199964e-02	1.108206e-02	0.445434279	0.0392548001	0.111827967	3.895805e-02	0.000000e+00	0.0000000000	1.117156e-01	0.0000000000	0.000000e+00	G2
TCGA-CV-A468-01	0.000000e+00	2.206256e-02	0.0223039709	1.921335e-01	0.000000000	0.1082336919	1.505330e-02	0.1749477793	0.0141253708	0.0767641415	0.000000e+00	3.291101e-02	0.000000e+00	0.020467667	0.1261584960	0.134349404	3.464998e-02	5.323928e-03	0.0197049717	0.000000e+00	0.0000000000	8.102657e-04	G2
TCGA-CV-7424-01	3.935033e-03	0.000000e+00	0.0910038488	1.123058e-01	0.000000000	0.1966108964	0.000000e+00	0.0226101222	0.0240104815	0.0186903276	0.000000e+00	7.587220e-02	0.000000e+00	0.118768247	0.0893370413	0.185340837	2.012000e-03	0.000000e+00	0.0592850869	0.000000e+00	0.0000000000	2.180655e-04	G2
TCGA-CN-5374-01	0.000000e+00	1.218795e-01	0.0000000000	1.768743e-01	0.000000000	0.0790575741	0.000000e+00	0.1010234315	0.0683752921	0.0000000000	0.000000e+00	1.057706e-01	0.000000e+00	0.080133447	0.1206762282	0.047530815	1.693394e-02	0.000000e+00	0.0817448560	0.000000e+00	0.0000000000	0.000000e+00	G2
TCGA-BA-5152-01	0.000000e+00	3.030757e-02	0.0000000000	7.461578e-02	0.000000000	0.1870883057	2.484447e-02	0.1146277024	0.0163601957	0.0000000000	1.479808e-02	0.000000e+00	3.055442e-03	0.036312443	0.0714945781	0.171378389	1.380792e-02	1.607449e-01	0.0000000000	6.892207e-02	0.0000000000	1.164215e-02	G2
TCGA-RS-A6TP-01	1.903182e-03	0.000000e+00	0.0148803317	1.321070e-01	0.000000000	0.0334235696	0.000000e+00	0.1402555741	0.0243212081	0.0000000000	0.000000e+00	1.944509e-01	0.000000e+00	0.084096779	0.2598225797	0.058386505	0.000000e+00	4.288963e-02	0.0000000000	1.346266e-02	0.0000000000	0.000000e+00	G2
TCGA-CR-6474-01	0.000000e+00	0.000000e+00	0.0132788356	2.104180e-02	0.000000000	0.2912141321	3.788788e-02	0.0047415253	0.0000000000	0.0000000000	5.914237e-02	0.000000e+00	3.420346e-02	0.135021341	0.0965276372	0.140379422	7.467938e-03	1.750998e-02	0.0000000000	9.230624e-02	0.0000000000	4.927744e-02	G2
TCGA-IQ-A6SG-01	0.000000e+00	0.000000e+00	0.0000000000	1.926384e-02	0.000000000	0.0808885139	0.000000e+00	0.0464396422	0.0101485520	0.0000000000	7.807342e-03	0.000000e+00	0.000000e+00	0.430668179	0.0000000000	0.144082883	0.000000e+00	5.191981e-02	0.0000000000	2.000532e-01	0.0000000000	8.728091e-03	G2
TCGA-CR-7389-01	0.000000e+00	3.034773e-02	0.2214945441	3.381896e-02	0.000000000	0.1178157101	4.586284e-03	0.0223522709	0.0089693289	0.0000000000	2.817261e-02	0.000000e+00	5.092452e-02	0.000000000	0.0372247280	0.282523487	4.516364e-02	3.622760e-02	0.0463500995	1.553603e-02	0.0000000000	1.849246e-02	G2
TCGA-CN-6012-01	0.000000e+00	0.000000e+00	0.1550409350	1.316693e-01	0.000000000	0.0884759221	0.000000e+00	0.0611349270	0.0468119871	0.0000000000	1.628106e-02	2.839585e-03	4.514501e-03	0.148118412	0.1461106349	0.186231275	8.350312e-04	1.063117e-03	0.0000000000	2.768407e-04	0.0000000000	1.059646e-02	G2
TCGA-QK-A8ZA-01	0.000000e+00	0.000000e+00	0.0132796297	5.125164e-02	0.000000000	0.1736261036	1.594484e-02	0.0598360506	0.0050076528	0.0000000000	1.207539e-03	6.332665e-02	8.939256e-03	0.126859611	0.0232452858	0.181231526	0.000000e+00	9.254284e-02	0.0000000000	1.777554e-01	0.0000000000	5.945978e-03	G2
TCGA-CN-6994-01	0.000000e+00	1.411390e-02	0.0563964081	3.286854e-02	0.000000000	0.0000000000	0.000000e+00	0.0702697020	0.0079628445	0.0000000000	4.723609e-02	0.000000e+00	7.041979e-03	0.470513225	0.0180499329	0.133714205	4.468131e-02	1.704285e-02	0.0000000000	8.010901e-02	0.0000000000	0.000000e+00	G2
TCGA-P3-A6T6-01	0.000000e+00	5.710883e-02	0.0578495535	1.016833e-01	0.000000000	0.0000000000	0.000000e+00	0.2186754312	0.0000000000	0.0000000000	3.497394e-02	3.428415e-02	2.529719e-02	0.022124909	0.1128082901	0.191642245	0.000000e+00	1.097453e-01	0.0236671350	0.000000e+00	0.0000000000	1.013979e-02	G2
TCGA-CR-6473-01	1.647558e-03	3.311924e-03	0.0222580061	5.130950e-02	0.000000000	0.1653821342	0.000000e+00	0.0756253884	0.1059418444	0.0000000000	1.075625e-01	0.000000e+00	2.030180e-02	0.004053784	0.1489288145	0.000000000	0.000000e+00	1.407022e-01	0.0000000000	1.529746e-01	0.0000000000	0.000000e+00	G2
pvalue	6.158989e-01	1.255838e-02	0.6631008125	7.212656e-05	0.280833456	0.0283792409	7.879164e-01	0.0016763703	0.0047744715	0.3125547779	1.819169e-01	9.291103e-01	8.755646e-01	0.150346064	0.8791680194	0.314437487	3.823475e-01	9.150817e-01	0.0175635450	8.829406e-02	0.8612507946	2.289157e-02	NA
