# Supplementary material for: Ferroptosis-related gene ATG5 is a novel prognostic biomarker in nasopharyngeal carcinoma and head and neck squamous cell carcinoma
Source: Front Bioeng Biotechnol. 2022 Sep 15;10:1006535. doi: 10.3389/fbioe.2022.1006535 (PMC9520473; doi:10.3389/fbioe.2022.1006535)
Supplement: Supplementary file 5 [file DataSheet2.ZIP › Source data/Fig.5/Potential ICB response predicted by TIDE.csv]

Genes	No benefits	Responder	TIDE	IFNG	MSI Expr Sig	Merck18	CD274	CD8	CTL.flag	Dysfunction	Exclusion	MDSC	CAF	TAM M2
TCGA-CR-5247-01	True	False	3.25	-2.8	0.52	-1.78	-2.12	-1.68	False	-0.7	3.25	0.14	0.28	0.07
TCGA-HD-7831-01	True	False	3.13	-1.52	0.05	-0.84	0.3	-1.48	False	0.04	3.13	0.01	0.44	0.04
TCGA-P3-A5QA-01	True	False	2.97	-1.24	0.08	-0.81	3.06	-1.13	False	-0.75	2.97	0.19	0.25	0
TCGA-P3-A6T8-01	True	False	2.79	-2.41	0.06	-1.68	-0.99	-1.9	False	0.03	2.79	0.11	0.29	0.03
TCGA-CV-7103-01	True	False	2.46	-1.98	0.14	-1.15	-1.3	-1.8	False	0	2.46	0	0.28	0.1
TCGA-CV-6943-01	False	False	2.44	2.91	0.26	2.1	2.15	3.16	True	2.44	-0.91	-0.21	0.17	-0.08
TCGA-CN-A49A-01	True	False	2.43	-2.34	0.09	-2	-0.92	-1.7	False	-0.87	2.43	0.13	0.17	0.07
TCGA-IQ-A61O-01	True	False	2.43	-1.1	0.12	-0.19	0.52	-0.74	False	-0.01	2.43	0	0.36	0.02
TCGA-CV-7243-01	False	False	2.42	-0.42	0.09	-0.87	-2.01	-1.1	False	-0.29	2.42	0.08	0.25	0.05
TCGA-P3-A5Q6-01	True	False	2.41	-1.36	0.59	-0.79	-0.99	-1.08	False	-0.3	2.41	0.12	0.14	0.11
TCGA-CV-7421-01	True	False	2.29	-1.55	0.08	-0.99	-0.43	-1.04	False	-0.53	2.29	0.09	0.21	0.04
TCGA-UF-A7J9-01	True	False	2.24	-1.05	0.22	-0.77	0.56	-1.45	False	-0.38	2.24	0.05	0.24	0.05
TCGA-CQ-7072-01	True	False	2.23	-2.85	0.05	-1.45	-1.69	-2.13	False	0.04	2.23	0.04	0.24	0.07
TCGA-CN-4733-01	False	False	2.18	2.14	0.2	1.89	1.01	2.45	True	2.18	-1.34	-0.19	0.07	-0.06
TCGA-CQ-A4C7-01	False	False	2.15	0.98	0.13	0.07	1.17	-0.74	False	-0.16	2.15	0.14	0.25	-0.06
TCGA-CQ-A4CG-01	False	False	2.14	-0.45	0.42	-0.9	0.78	-1.67	False	-1.44	2.14	0.19	0.16	-0.04
TCGA-UF-A7JD-01	True	False	2.14	-2.07	0.06	-1.33	-0.89	-1.23	False	-0.24	2.14	0.1	0.22	0.01
TCGA-DQ-5631-01	True	False	2.11	-2.26	0.06	-1.43	-0.92	-1.95	False	-0.6	2.11	0.15	0.12	0.05
TCGA-CQ-A4CI-01	True	False	2.09	-2.93	0.48	-1.66	0.9	-1.53	False	-1.31	2.09	0.15	0.06	0.1
TCGA-CQ-6221-01	True	False	2.09	-1.24	0.09	-0.76	-1.79	-1.13	False	-0.25	2.09	0.01	0.3	0.01
TCGA-BB-A5HU-01	False	False	2.08	-0.97	0.18	-0.81	-0.77	-0.98	False	-0.55	2.08	0.1	0.22	0
TCGA-CV-7177-01	True	False	2.02	-2.18	0.2	-1.29	-2.03	-1.3	False	-0.22	2.02	-0.01	0.25	0.08
TCGA-UF-A71A-01	True	False	2.02	-2.54	0.31	-1.66	0.2	-1.7	False	-0.69	2.02	0.07	0.12	0.11
TCGA-CN-A63V-01	True	False	1.98	-2.45	0.57	-1.18	-0.34	-0.57	False	-0.05	1.98	0.05	0.18	0.06
TCGA-BA-A8YP-01	True	False	1.95	-1.49	0.17	-1.2	-1.6	-1.87	False	-1.01	1.95	0.09	0.14	0.06
TCGA-CR-6474-01	False	False	1.91	0.15	0.07	0.12	0.54	-0.2	False	0.59	1.91	0.02	0.32	-0.04
TCGA-P3-A6T0-01	True	False	1.91	-2.85	0.53	-1.42	-0.25	-1.34	False	-1.19	1.91	0.13	0.11	0.05
TCGA-CX-7085-01	False	False	1.89	1.28	0.4	1.24	1.49	1.42	True	1.89	-1.5	-0.23	0.12	-0.09
TCGA-CV-7429-01	True	False	1.88	-1.04	0.15	-0.14	0.4	0.53	False	-0.66	1.88	0.12	0.13	0.03
TCGA-CN-5358-01	False	False	1.87	0.67	0.19	0.88	0.13	1.63	True	1.87	-0.84	-0.22	0.14	-0.02
TCGA-CV-5435-01	True	False	1.86	-2.33	0.06	-1.16	0.52	-1.54	False	-0.84	1.86	0.11	0.13	0.05
TCGA-H7-A76A-01	False	False	1.85	1.36	0.51	1.44	-0.18	1.71	True	1.85	-1.31	-0.16	-0.04	-0.01
TCGA-QK-A8Z9-01	False	False	1.85	0.27	0.09	0.25	-0.51	0.11	False	0.37	1.85	-0.02	0.29	0.02
TCGA-BA-6868-01	True	False	1.85	-1.65	0.06	-1.52	-2.14	-1.2	False	0.04	1.85	0.19	0.12	-0.03
TCGA-F7-8298-01	True	False	1.85	-1.57	0.3	-0.61	1.31	-0.91	False	-0.56	1.85	0.15	0.12	0.01
TCGA-UF-A7JA-01	True	False	1.85	-1.73	0.14	-1.5	-1.84	-1.08	False	-0.37	1.85	0.12	0.09	0.05
TCGA-CV-7568-01	False	False	1.84	-0.32	0.64	-0.41	0.74	-0.34	False	-1.02	1.84	0.09	0.2	0
TCGA-CN-A6V1-01	False	False	1.82	2.15	0.91	2.13	0.35	3.03	True	1.82	-3.02	-0.19	-0.31	0.03
TCGA-CQ-5332-01	True	False	1.82	-1.83	0.53	-1.15	-1.23	-0.85	False	-0.91	1.82	0.08	0.1	0.09
TCGA-CV-5436-01	False	False	1.78	0.13	0.58	0.08	-0.89	0.01	False	-0.46	1.78	0.16	0.1	0
TCGA-BB-A5HY-01	True	False	1.77	-1.51	0.67	-0.99	-0.74	-1.04	False	-1.18	1.77	0.23	0.02	0.02
TCGA-CR-7394-01	False	False	1.77	2.3	0.56	1.94	1.17	3.01	True	1.77	-2.05	-0.23	0	-0.06
TCGA-CV-7433-01	False	False	1.75	2.72	0.26	1.94	0.58	2.02	True	1.75	0.18	-0.08	0.21	-0.09
TCGA-D6-A6EP-01	True	False	1.74	-2.19	0.2	-0.8	-2.26	-0.08	False	0.32	1.74	0.06	0.09	0.1
TCGA-CV-7416-01	True	False	1.73	-1.57	0.21	-1.06	-0.57	-1.73	False	-0.62	1.73	0.06	0.19	0.02
TCGA-CN-6024-01	True	False	1.72	-2.33	0.43	-1.81	0.88	-1.84	False	-0.91	1.72	0.09	0.13	0.04
TCGA-BA-5556-01	False	False	1.7	2.89	0.71	1.9	1.86	2.14	True	1.7	-2.34	-0.1	-0.13	-0.11
TCGA-CN-6017-01	False	False	1.7	2.22	0.41	2.03	1.75	2.69	True	1.7	-1.06	-0.16	0.07	-0.05
TCGA-UF-A71A-06	True	False	1.7	-3.13	0.54	-2.02	-0.25	-1.65	False	-1.26	1.7	0.12	0.02	0.1
TCGA-CN-5361-01	False	False	1.69	0.12	0.08	-0.11	-0.24	-1.17	False	-0.1	1.69	0.02	0.26	-0.01
TCGA-4P-AA8J-01	False	False	1.68	-0.21	0.16	0.25	-0.35	-0.22	False	1.05	1.68	0.04	0.17	0.04
TCGA-CV-6950-01	False	False	1.67	0.24	0.25	0.08	1.85	-0.34	False	0.02	1.67	0.11	0.17	-0.03
TCGA-CR-7390-01	True	False	1.66	-3.3	0.26	-1.82	-1.64	-1.46	False	-0.57	1.66	0.1	0.1	0.05
TCGA-CV-A464-01	False	False	1.65	0.63	0.27	0.06	-0.9	-0.33	False	0.39	1.65	0.03	0.22	0.01
TCGA-CV-A45T-01	False	False	1.64	2.21	0.69	1.49	1.34	1.34	True	1.64	-1.65	-0.09	-0.13	-0.04
TCGA-CV-7410-01	False	False	1.62	1.22	0.2	1.1	0.82	1.31	True	1.62	-1.84	-0.19	-0.07	-0.01
TCGA-CV-7102-01	False	False	1.62	-0.29	0.19	-0.08	-1.41	-0.74	False	0	1.62	0.06	0.16	0.03
TCGA-CN-5355-01	True	False	1.6	-1.59	0.33	-0.89	-0.37	-1.49	False	0.1	1.6	0.05	0.18	0.02
TCGA-CV-7247-01	True	False	1.59	-2.11	0.23	-1.53	-1.38	-1.83	False	-0.9	1.59	0.14	0.07	0.03
TCGA-CR-7392-01	False	False	1.59	1.27	0.06	1.09	0.78	1.36	True	1.59	-0.41	-0.14	0.16	-0.07
TCGA-P3-A6SX-01	True	False	1.58	-2.69	0.52	-1.79	-1.93	-0.98	False	-0.84	1.58	0.13	0.06	0.05
TCGA-UF-A7JJ-01	False	False	1.57	0.49	0.23	0.86	-0.43	1.28	True	1.57	-0.25	-0.14	0.15	-0.04
TCGA-CQ-6224-01	False	False	1.57	0.58	0.09	0.48	-0.27	-0.73	False	0.42	1.57	-0.02	0.28	-0.01
TCGA-BA-4078-01	False	False	1.57	-0.56	0.09	-0.66	0.59	-0.47	False	-0.28	1.57	0.04	0.12	0.07
TCGA-WA-A7GZ-01	True	False	1.55	-1.33	0.24	-1.38	-1.9	-1.74	False	-0.55	1.55	0.14	0.03	0.06
TCGA-UF-A7JK-01	True	False	1.54	-2.62	0.38	-1.89	-1.15	-1.53	False	-1.06	1.54	0.11	0.03	0.09
TCGA-CR-7401-01	False	False	1.52	-0.52	0.51	-0.34	-0.93	-0.56	False	0.5	1.52	-0.04	0.23	0.06
TCGA-CN-5369-01	False	False	1.52	2.32	0.7	1.47	2	1.19	True	1.52	-1.9	-0.12	-0.04	-0.12
TCGA-CN-6013-01	False	False	1.52	2.5	0.31	1.84	2.17	1.49	True	1.52	-3.56	-0.24	-0.15	-0.14
TCGA-WA-A7H4-01	True	False	1.52	-2.02	0.13	-1.11	-1.21	-1.54	False	-0.25	1.52	0.04	0.12	0.07
TCGA-CR-7391-01	False	False	1.51	0.8	0.48	0.71	-0.27	1.5	True	1.51	-1.24	-0.23	0.04	0.02
TCGA-CR-6481-01	False	False	1.51	1.87	0.45	1.98	0.75	2.47	True	1.51	-2.7	-0.23	-0.15	-0.02
TCGA-CV-7236-01	False	False	1.51	-0.18	0.2	-0.37	-0.54	-0.74	False	-0.17	1.51	0.06	0.19	-0.01
TCGA-DQ-5629-01	True	False	1.51	-2.12	0.3	-1.41	-0.67	-1.37	False	-1.3	1.51	0.15	0.02	0.06
TCGA-CQ-5325-01	False	False	1.5	2.35	0.7	2.09	3.46	2.18	True	1.5	-1.79	-0.2	0.01	-0.06
TCGA-CQ-6227-01	False	False	1.49	-0.6	0.21	-0.52	-0.59	-0.7	False	0.18	1.49	0.02	0.21	0.01
TCGA-CR-7376-01	False	False	1.49	2.51	0.16	1.96	1.4	1.88	True	1.49	-0.39	-0.2	0.25	-0.09
TCGA-BA-4074-01	False	False	1.48	-0.95	0.98	-0.79	-0.66	-1.01	False	-1.58	1.48	0.1	0.07	0.04
TCGA-CR-7379-01	False	False	1.47	-0.98	0.41	-0.68	0.33	-0.83	False	-0.13	1.47	0.1	0.12	0.01
TCGA-CV-A468-01	False	False	1.46	1.32	0.66	1.36	0.53	2.33	True	1.46	-1.14	-0.17	0.06	-0.05
TCGA-CN-6022-01	True	False	1.46	-1.39	0.08	-0.48	-0.67	-1.32	False	0.47	1.46	0.04	0.19	0
TCGA-CR-7393-01	False	False	1.46	-0.41	0.3	0.49	-0.71	1.26	True	1.46	-0.74	-0.21	0.1	0.02
TCGA-CR-7395-01	False	False	1.44	2.44	0.75	1.66	2.21	1.6	True	1.44	-1.55	-0.14	-0.01	-0.06
TCGA-HD-A633-01	True	False	1.44	-2.53	0.82	-1.46	-1.31	-1.37	False	-0.79	1.44	0.19	-0.02	0.04
TCGA-DQ-7588-01	True	False	1.44	-3.4	0.92	-1.72	-1.34	-0.98	False	-1.29	1.44	0.23	-0.1	0.07
TCGA-P3-A6T2-01	False	False	1.44	-0.52	0.89	-0.22	0.75	-0.84	False	-0.89	1.44	0.19	0.04	-0.02
TCGA-HD-7753-01	False	False	1.44	-0.38	0.3	0	0.59	-0.28	False	-0.22	1.44	0.07	0.18	-0.02
TCGA-CR-7365-01	False	False	1.43	-0.25	0.26	-0.51	-1.59	-0.78	False	0.13	1.43	0.07	0.17	-0.01
TCGA-F7-A61W-01	True	False	1.43	-1.56	0.7	-1.22	-0.09	-1.8	False	-1.3	1.43	0.16	-0.02	0.07
TCGA-CR-7397-01	False	False	1.42	0.17	0.19	-0.14	-1.09	-0.25	False	0.87	1.42	-0.06	0.28	0
TCGA-D6-6515-01	False	False	1.42	2.55	0.31	2.02	2.1	1.58	True	1.42	-0.36	-0.16	0.14	-0.02
TCGA-MT-A67F-01	False	False	1.4	2.95	0.9	2.44	4.1	3.19	True	1.4	-3	-0.14	-0.17	-0.14
TCGA-CV-A45Y-01	False	False	1.39	0.87	0.27	0.69	1.13	0.5	True	1.39	0.09	-0.12	0.14	0
TCGA-CR-6484-01	False	False	1.37	1.65	0.35	1.21	1.38	1.02	True	1.37	-1.71	-0.19	0.01	-0.07
TCGA-IQ-7631-01	True	False	1.36	-3.04	0.37	-1.89	-2	-1.05	False	0.53	1.36	-0.02	0.15	0.08
TCGA-CV-6942-01	False	False	1.36	1.83	0.31	1.79	2.44	1.6	True	1.36	-0.79	-0.07	0	-0.04
TCGA-CN-6997-01	True	False	1.35	-1.85	0.18	-1.36	-2.1	-1.44	False	-1.26	1.35	0.1	0.05	0.06
TCGA-CQ-A4CB-01	False	False	1.34	-0.34	0.3	0.03	0.14	-0.79	False	-0.14	1.34	0.09	0.15	-0.04
TCGA-CV-7245-01	True	False	1.32	-2.39	0.23	-1.12	-1.7	-0.51	False	-0.25	1.32	0.1	0.09	0.01
TCGA-D6-A6EK-01	False	False	1.29	1.08	0.98	1.24	0.48	1.42	True	1.29	-1.79	-0.1	-0.22	0.05
TCGA-CV-6940-01	True	False	1.27	-2.08	0.33	-1.2	-0.92	-1.15	False	-0.68	1.27	0.04	0.07	0.08
TCGA-CR-7377-01	False	False	1.25	1.17	0.15	1.31	0.6	1.91	True	1.25	0.21	-0.09	0.16	-0.02
TCGA-H7-8502-01	False	False	1.25	-0.2	0.41	-0.21	-0.4	-0.77	False	-0.95	1.25	0.16	0.07	-0.04
TCGA-D6-6827-01	True	False	1.25	-1.21	0.17	-1.51	-1.91	-0.95	False	-1.05	1.25	0.09	0	0.09
TCGA-CV-6935-01	True	False	1.24	-1.59	0.38	-0.83	-0.31	-0.75	False	-0.66	1.24	0.01	0.12	0.07
TCGA-CV-6960-01	True	False	1.24	-3.31	0.2	-2.33	-2.12	-2	False	-0.59	1.24	0.12	0.04	0.03
TCGA-CV-6945-01	True	False	1.24	-2.22	0.48	-1.31	-1.68	-0.82	False	-0.07	1.24	0.1	0.05	0.03
TCGA-BA-A6DG-01	True	False	1.23	-1.63	0.13	-0.54	1.41	0.08	False	0.57	1.23	-0.07	0.3	-0.02
TCGA-CQ-7063-01	False	False	1.23	2.9	0.75	1.91	3.24	1.48	True	1.23	-2.35	-0.11	-0.13	-0.11
TCGA-BA-7269-01	True	False	1.22	-1.52	0.66	-0.82	-1.68	-0.33	False	-0.42	1.22	0.04	0.06	0.08
TCGA-TN-A7HL-01	False	False	1.22	2.48	0.95	2.22	2.29	3.09	True	1.22	-2.5	-0.11	-0.25	-0.03
TCGA-CV-6941-01	False	False	1.2	-0.83	0.34	-0.56	-1.14	-0.95	False	0.1	1.2	0.04	0.12	0.02
TCGA-BA-6872-01	False	False	1.2	-0.39	0.4	-0.25	0.03	-0.49	False	0.53	1.2	0.11	0.09	-0.01
TCGA-CV-7406-01	True	False	1.19	-2.27	0.39	-1.7	-1.46	-1.68	False	-0.61	1.19	0.05	0.08	0.04
TCGA-CR-5248-01	False	False	1.18	1.37	0.82	1.58	0.26	2.34	True	1.18	-3.11	-0.19	-0.31	0.02
TCGA-DQ-5624-01	False	False	1.18	-0.77	0.22	-0.56	0.54	-0.93	False	0.41	1.18	0.01	0.2	-0.02
TCGA-MZ-A5BI-01	False	False	1.17	1.24	0.51	1.12	1.87	1.21	True	1.17	-1.47	-0.08	-0.17	0.01
TCGA-CV-5432-01	False	False	1.16	-0.8	0.44	-0.82	-2.1	-0.19	False	-0.61	1.16	0.09	-0.03	0.1
TCGA-D6-6516-01	False	False	1.14	1.17	0.68	1.05	1.41	1.24	True	1.14	-1.91	-0.08	-0.16	-0.04
TCGA-CX-A4AQ-01	False	False	1.14	-0.05	0.18	0.39	-1.94	0.87	True	1.14	0.14	0.01	-0.05	0.04
TCGA-CQ-A4CA-01	False	False	1.13	2.71	0.62	1.58	0	1.19	True	1.13	-0.5	-0.08	0.02	-0.02
TCGA-CR-7398-01	True	False	1.13	-1.43	0.11	-1.12	-1.67	-1.11	False	-0.53	1.13	0.07	0.02	0.07
TCGA-CV-6003-01	False	False	1.13	-0.13	0.49	-0.36	0.18	-0.88	False	-0.6	1.13	0.21	-0.04	-0.01
TCGA-CQ-6222-01	False	False	1.12	1.34	0.81	1.28	1.97	1.46	True	1.12	-2.48	-0.25	-0.08	-0.03
TCGA-BA-A6DB-01	False	False	1.12	1.16	0.7	1.03	-0.08	1.8	True	1.12	-1.08	-0.17	-0.01	0.02
TCGA-BA-6873-01	False	False	1.1	1.51	0.52	0.72	1.09	0.22	False	-0.33	1.1	0.13	0.07	-0.04
TCGA-CV-7414-01	True	False	1.09	-1.44	0.36	-0.75	0.03	-0.93	False	-0.57	1.09	0.02	0.07	0.07
TCGA-CN-5360-01	False	False	1.09	0.87	0.14	0.89	1.03	1.24	True	1.09	-1.42	-0.17	-0.02	-0.01
TCGA-CV-5976-01	False	False	1.09	-0.57	0.32	-0.86	-0.7	-1.35	False	-0.56	1.09	0.09	0.09	-0.01
TCGA-CQ-5333-01	False	False	1.08	3.28	0.87	2.3	1.31	1.63	True	1.08	-1.36	-0.13	-0.06	-0.02
TCGA-BB-A6UO-01	False	False	1.08	-0.35	0.8	-0.16	1.84	-0.51	False	-0.24	1.08	0.09	0.08	-0.01
TCGA-CR-7380-01	False	False	1.07	-0.85	0.26	-0.35	-0.33	-0.28	False	0.19	1.07	-0.01	0.14	0.05
TCGA-CN-6996-01	False	False	1.07	2.33	0.39	1.53	2.2	0.51	True	1.07	-1.29	-0.11	0.01	-0.08
TCGA-CV-5979-01	False	False	1.07	-0.5	0.37	-0.53	-1.71	-1.21	False	-0.6	1.07	0.12	0.06	-0.02
TCGA-CN-4736-01	False	False	1.06	2.38	0.5	1.44	1.51	1.28	True	1.06	-1	-0.16	0.1	-0.08
TCGA-CN-5356-01	True	False	1.05	-2.06	0.25	-0.93	-1.53	-0.52	False	-0.45	1.05	0.04	0.03	0.09
TCGA-CR-7370-01	False	False	1.05	-0.09	0.12	-0.13	2.62	-0.26	False	-0.64	1.05	0.06	0.06	0.04
TCGA-CN-6989-01	True	False	1.04	-1.74	0.11	-0.33	0.3	-1.35	False	0.33	1.04	-0.07	0.24	0
TCGA-D6-A6EQ-01	False	False	1.04	0.49	0.7	0.45	-0.5	0.55	True	1.04	0.64	0	0.02	0.07
TCGA-CV-7091-01	False	False	1.04	0.74	0.42	0.03	0.27	0.23	False	-0.09	1.04	0.04	0.09	0.03
TCGA-CV-7261-01	False	False	1.03	-0.67	0.36	-0.61	-0.07	-0.81	False	-0.73	1.03	0.02	0.1	0.03
TCGA-CV-6436-01	False	False	1.02	2.24	0.95	1.55	0.94	2.22	True	1.02	-1.62	-0.07	-0.2	0.01
TCGA-CR-7372-01	True	False	1.02	-1.47	0.25	-0.98	-1.51	-0.65	False	0.14	1.02	-0.03	0.15	0.05
TCGA-CR-7367-01	False	False	1.02	-0.54	0.21	-0.16	-0.57	0.52	False	0.45	1.02	-0.04	0.19	0.02
TCGA-CN-4731-01	True	False	1.02	-1.03	0.69	-0.68	-1.94	0.47	False	-0.17	1.02	0.05	0.09	0.02
TCGA-UF-A718-01	False	False	1.02	-0.15	0.51	-0.16	-0.21	0.23	False	0.19	1.02	0.02	0.11	0.02
TCGA-BA-A6D8-01	True	False	1.01	-2.38	0.5	-0.93	-1.64	-0.93	False	0.19	1.01	0.05	-0.01	0.11
TCGA-CV-6934-01	False	False	1.01	0.37	0.13	0.67	-0.12	1.55	True	1.01	1.13	-0.09	0.32	-0.03
TCGA-CR-6478-01	False	False	1	2.8	0.39	2.36	3.05	1.68	True	1	-1.22	-0.04	-0.05	-0.09
TCGA-CV-6956-01	True	False	1	-2.87	0.64	-1.93	-1.41	-1.74	False	-0.7	1	0.13	-0.03	0.05
TCGA-CN-4742-01	False	False	1	-0.94	0.25	-0.22	-0.4	-0.61	False	0.68	1	-0.03	0.22	-0.02
TCGA-BA-5559-01	False	False	0.99	2.22	0.34	1.63	1.09	2.31	True	0.99	-1.36	-0.13	-0.07	-0.01
TCGA-IQ-A61H-01	False	False	0.98	-0.33	0.43	-0.43	2.61	-0.51	False	-1.33	0.98	0.08	0.02	0.04
TCGA-F7-8489-01	False	False	0.98	1.84	0.39	1.19	1.76	1	True	0.98	-0.8	-0.06	0.02	-0.08
TCGA-CN-5359-01	False	False	0.98	0.34	0.06	0.77	-0.01	1.34	True	0.98	-0.19	-0.12	0.15	-0.04
TCGA-UF-A71B-01	False	False	0.98	-1.34	0.37	-0.49	-1.53	-0.54	False	-0.66	0.98	0.07	0.04	0.03
TCGA-BA-4075-01	False	False	0.97	-1.56	0.97	-0.73	1.32	-1.35	False	-1.53	0.97	0.1	0.02	0.02
TCGA-CR-7382-01	False	False	0.96	2.12	0.05	1.4	2.52	0.65	True	0.96	0.56	-0.02	0.21	-0.09
TCGA-BB-8596-01	False	False	0.96	-1.19	0.04	-0.52	-0.3	-0.73	False	0.44	0.96	-0.08	0.23	0
TCGA-F7-A50G-01	False	False	0.96	1.7	0.78	1.02	2.56	1	True	0.96	-2.13	-0.16	-0.12	-0.04
TCGA-CR-6471-01	False	False	0.95	0.66	0.77	0.87	1.26	2.03	True	0.95	-1.04	-0.13	0.02	-0.03
TCGA-CV-A6JZ-01	False	False	0.94	2.51	0.56	1.95	1.43	2.88	True	0.94	-0.98	-0.08	-0.05	-0.03
TCGA-CV-7255-01	False	False	0.93	-2.13	0.32	-1.44	-0.54	-1.75	False	-0.64	0.93	0.15	0.01	-0.02
TCGA-D6-6825-01	False	False	0.92	2.16	0.24	1.48	1.47	1.73	True	0.92	-1.72	-0.15	-0.01	-0.07
TCGA-UF-A7JT-01	False	False	0.91	3.22	0.93	2.27	2.62	2.61	True	0.91	-1.2	-0.03	-0.08	-0.09
TCGA-BB-8601-01	False	False	0.89	-3.67	0.98	-2.36	-0.86	-1.39	False	-1.87	0.89	0.11	-0.12	0.12
TCGA-CN-6994-01	False	False	0.89	-0.99	0.17	-0.6	-0.85	-0.84	False	0.26	0.89	0.01	0.12	0.01
TCGA-CN-4723-01	False	False	0.89	0.56	0.23	0.22	-0.25	0.06	False	0.49	0.89	0.06	0.08	0
TCGA-CV-7252-01	False	False	0.89	-0.11	0.53	-0.02	0.27	-0.34	False	-0.23	0.89	0.07	0.08	-0.02
TCGA-CV-5444-01	False	False	0.88	0.99	0.12	0.74	-0.09	-0.2	False	1.13	0.88	-0.07	0.26	-0.03
TCGA-P3-A6T3-01	False	False	0.88	-1.08	0.5	-1.09	-0.24	-1.04	False	-0.85	0.88	0.11	0.05	-0.02
TCGA-F7-A620-01	False	False	0.88	3.26	0.84	1.88	2.08	1.35	True	0.88	-1.76	-0.01	-0.14	-0.12
TCGA-CR-6493-01	False	False	0.88	-0.07	0.67	-0.32	0.91	-0.87	False	-0.76	0.88	0.2	-0.05	-0.03
TCGA-CN-4734-01	False	False	0.88	2.35	0.86	1.68	1.93	2	True	0.88	-1.55	-0.08	-0.02	-0.11
TCGA-CR-7386-01	False	False	0.87	1.72	0.28	1.31	0.32	0.85	True	0.87	0.64	-0.14	0.31	-0.06
TCGA-CV-6937-01	False	False	0.86	-1.69	0.23	-1.25	-2.34	-1.19	False	-0.06	0.86	0	0.06	0.07
TCGA-CV-A461-01	False	False	0.86	2.15	0.67	1.56	0.17	2.41	True	0.86	-1.31	-0.1	-0.1	0
TCGA-CQ-5331-01	False	False	0.85	3.25	0.79	1.94	1.75	1.39	True	0.85	-2.66	-0.14	-0.16	-0.1
TCGA-CQ-5334-01	False	False	0.85	2.34	0.55	1.74	1.34	1.96	True	0.85	-0.2	-0.04	0.09	-0.06
TCGA-CQ-7069-01	False	False	0.85	-0.98	0.13	-0.46	0.06	-0.86	False	0.36	0.85	0.05	0.16	-0.07
TCGA-CN-6016-01	False	False	0.84	-0.25	0.12	0.17	-0.27	-0.4	False	1.32	0.84	-0.12	0.28	-0.01
TCGA-CV-7435-01	False	False	0.84	-0.2	0.08	0.15	-0.34	-0.47	False	0.48	0.84	-0.06	0.26	-0.05
TCGA-IQ-A6SG-01	False	False	0.83	-2.38	0.38	-1.64	-2.13	-0.97	False	-1.12	0.83	0.1	-0.03	0.05
TCGA-BA-A4IF-01	False	False	0.83	-2.3	0.68	-1.64	-2.03	-1.64	False	-0.78	0.83	0.1	-0.07	0.09
TCGA-T2-A6WX-01	False	False	0.82	3.39	0.93	2.36	2.44	3.25	True	0.82	-1.54	0.03	-0.2	-0.08
TCGA-CQ-5330-01	False	False	0.82	2.09	0.07	1.43	1.24	0.75	True	0.82	0.62	-0.03	0.17	-0.04
TCGA-CV-A6JN-01	False	False	0.82	0.7	0.93	0.91	1.4	0.68	True	0.82	-0.96	0	-0.16	0.01
TCGA-CV-7242-01	False	False	0.82	0.07	0.36	0.25	-1.16	1.08	True	0.82	-1.45	-0.08	-0.15	0.01
TCGA-CV-5431-01	False	False	0.81	1.08	0.16	1.26	0.71	1.69	True	0.81	-0.04	-0.04	0.06	-0.03
TCGA-CN-4737-01	False	False	0.81	-1.99	0.12	-1.3	-1.6	-1.54	False	0.53	0.81	-0.04	0.15	0.03
TCGA-BA-5558-01	False	False	0.81	1	0.41	0.76	-0.04	0.69	True	0.81	-1.55	-0.06	-0.11	-0.06
TCGA-HD-A6I0-01	False	False	0.8	0.71	0.98	1.14	0.97	1.09	True	0.8	-0.76	0.01	-0.16	0.03
TCGA-D6-A6EN-01	False	False	0.79	2.84	0.97	2.63	2.4	2.96	True	0.79	-1.21	0.03	-0.19	-0.04
TCGA-CV-7437-01	False	False	0.79	-1.15	0.42	-0.92	-0.88	-1.42	False	-1.14	0.79	0.06	-0.02	0.08
TCGA-CV-7438-01	False	False	0.78	0.57	0.26	0.32	0.69	-0.75	False	0.15	0.78	0.05	0.1	-0.03
TCGA-QK-A6IH-01	False	False	0.77	-1.34	0.89	-0.55	-1.41	-0.21	False	0.04	0.77	0.05	0.01	0.06
TCGA-CV-5443-01	False	False	0.77	1.32	0.45	1.35	5.09	1.54	True	0.77	-1.04	-0.08	-0.1	0.01
TCGA-D6-6517-01	False	False	0.77	-1.33	0.49	-0.44	0.19	-0.93	False	-0.21	0.77	0.05	0	0.07
TCGA-CQ-5327-01	False	False	0.76	2.53	0.87	1.53	0.8	1.72	True	0.76	-1.96	-0.08	-0.16	-0.06
TCGA-BA-A6DD-01	False	False	0.76	1.73	0.88	1.01	-0.34	1.67	True	0.76	-0.29	-0.01	-0.03	-0.01
TCGA-CV-A45U-01	False	False	0.74	-0.59	0.18	-0.37	-0.56	0.52	False	-0.45	0.74	0.13	-0.06	0.02
TCGA-CV-5441-01	False	False	0.74	-1.17	0.65	-0.3	0.45	-0.13	False	-0.17	0.74	0.05	0	0.06
TCGA-IQ-7630-01	False	False	0.74	-0.31	0.48	-0.12	0.29	-0.24	False	-0.42	0.74	0.08	0.07	-0.04
TCGA-CV-7413-01	False	False	0.73	0.08	0.32	0.33	-0.38	-0.49	False	0.63	0.73	-0.05	0.13	0.03
TCGA-CR-6487-01	False	False	0.73	2.22	0.63	2.18	2.07	3.37	True	0.73	-2.24	-0.16	-0.18	0
TCGA-D6-6823-01	False	False	0.73	-0.91	0.3	-1.04	-1.3	-1.35	False	-0.46	0.73	0.13	-0.06	0.03
TCGA-CV-6961-01	False	False	0.73	0.68	0.21	-0.1	-0.36	-0.14	False	0.06	0.73	0.06	0.09	-0.04
TCGA-CV-7415-01	False	False	0.72	2.21	0.47	1.45	2.32	0.82	True	0.72	0.48	0.04	0.1	-0.07
TCGA-CV-A45W-01	False	False	0.72	0.14	0.41	0.52	2	1.24	True	0.72	-1.51	-0.11	-0.14	0.02
TCGA-P3-A5Q5-01	False	False	0.72	1.47	0.92	1.62	-0.04	3.03	True	0.72	-3.28	-0.23	-0.31	0.03
TCGA-CV-7423-01	False	False	0.71	-1.53	0.2	-1.13	-0.78	-1.15	False	-0.45	0.71	0.07	0.06	-0.02
TCGA-KU-A66T-01	False	False	0.71	-2.78	0.48	-1.73	-1.15	-1.83	False	-1.65	0.71	0.15	-0.07	0.02
TCGA-QK-A6VB-01	False	False	0.71	-2.45	0.45	-2.2	-2.59	-1.62	False	-1.65	0.71	0.09	-0.07	0.07
TCGA-DQ-5625-01	False	False	0.69	3.13	0.91	2	2.95	2.71	True	0.69	-1.48	-0.12	-0.02	-0.06
TCGA-CV-7178-01	False	False	0.69	0.45	0.13	0.49	-1.13	1.09	False	-0.04	0.69	-0.03	0.13	0.01
TCGA-CV-5971-01	False	False	0.69	0.4	0.42	0.39	0.03	0.56	True	0.69	0.11	-0.11	0.14	0
TCGA-D6-A6EM-01	False	False	0.68	2.52	0.94	2.05	1.08	2.02	True	0.68	-0.91	-0.01	-0.13	-0.01
TCGA-CQ-7068-01	False	False	0.68	3.68	0.86	2.42	3.42	2.31	True	0.68	-2.04	0	-0.17	-0.14
TCGA-CV-5977-01	False	False	0.67	1.57	0.78	0.3	1.15	-1.01	False	-0.8	0.67	0.19	-0.03	-0.07
TCGA-MZ-A7D7-01	False	False	0.67	-1.32	0.99	-1.4	-0.15	-0.8	False	-1.91	0.67	0.1	-0.09	0.07
TCGA-CN-5367-01	False	False	0.67	-0.59	0.21	-0.48	-1.97	-1.11	False	-0.69	0.67	0.02	0.04	0.04
TCGA-CQ-7065-01	False	False	0.67	-2.14	0.54	-1.77	-1.49	-1.46	False	-0.52	0.67	0.05	0.01	0.05
TCGA-UF-A7JV-01	False	False	0.66	0.29	0.33	0.57	3.59	0.3	False	0.07	0.66	0.08	0.11	-0.1
TCGA-BA-4076-01	False	False	0.66	-1.83	0.86	-1.2	-0.77	-1.45	False	-0.83	0.66	0.11	-0.06	0.04
TCGA-CV-6962-01	False	False	0.66	-2.98	0.35	-2.04	-1.44	-1.32	False	-1.22	0.66	0.09	-0.09	0.09
TCGA-CV-7235-01	False	False	0.65	1.6	0.48	1.01	-0.38	1.06	True	0.65	0.55	0	0.15	-0.06
TCGA-CV-6951-01	False	False	0.64	-2.13	0.55	-1.28	-0.77	-1.04	False	-0.61	0.64	0.03	0.01	0.05
TCGA-CN-4727-01	False	False	0.63	-3.36	0.84	-1.86	-0.65	-1.56	False	-0.97	0.63	0.08	0.01	0.01
TCGA-KU-A66S-01	False	False	0.62	-1.07	0.52	-1.21	-1.45	0.46	False	-0.15	0.62	0.08	-0.06	0.07
TCGA-CN-A6V6-01	False	False	0.62	2.11	0.79	1.34	0.98	2.37	True	0.62	-2.05	-0.09	-0.18	-0.06
TCGA-BA-A4IH-01	False	False	0.61	0.51	0.39	-0.44	-0.62	0.91	False	-0.79	0.61	0.09	-0.02	0.01
TCGA-CN-6992-01	False	False	0.6	-1.83	0.21	-1.05	0.46	-1.12	False	-0.65	0.6	0	0	0.09
TCGA-CV-6955-01	False	False	0.59	1.17	0.97	0.69	1.34	0.97	True	0.59	-2.96	-0.19	-0.27	0.01
TCGA-CV-A45V-01	False	False	0.59	0.74	0.93	0.32	0.96	0.24	True	0.59	-1.2	-0.11	-0.05	-0.03
TCGA-DQ-5630-01	False	False	0.59	2.71	0.65	1.41	1.16	0.71	True	0.59	-0.4	-0.12	0.14	-0.08
TCGA-CX-7082-01	False	False	0.59	0.18	0.53	-0.19	-0.88	0.12	False	-0.65	0.59	0.05	0.02	0.01
TCGA-CV-7427-01	False	False	0.58	3.53	0.89	1.97	3.33	1.3	True	0.58	-2.97	-0.13	-0.18	-0.13
TCGA-BA-4077-01	False	False	0.57	2.2	0.68	1.2	1.16	0.93	True	0.57	-0.45	0	-0.04	-0.05
TCGA-CV-A460-01	False	False	0.57	0.71	0.17	0.61	0.16	0.65	True	0.57	-0.68	-0.08	-0.02	-0.01
TCGA-BA-5152-01	False	False	0.57	1.27	0.94	1.19	0.75	1.21	True	0.57	-1	-0.04	-0.11	-0.02
TCGA-CR-6470-01	False	False	0.57	2.06	0.42	1.36	1.05	2.09	True	0.57	-0.74	-0.1	-0.01	0
TCGA-CV-A6JD-01	False	False	0.56	2.56	0.75	1.62	2.41	1.5	True	0.56	0.82	0.04	0.11	-0.03
TCGA-D6-8568-01	False	False	0.56	-0.26	0.33	-0.24	-0.14	-0.74	False	0.14	0.56	0.04	0.1	-0.05
TCGA-CN-4730-01	False	False	0.56	-1.7	0.85	-1.31	-1.75	-1.1	False	-0.72	0.56	0.11	-0.12	0.09
TCGA-CN-A6UY-01	False	False	0.56	1	0.85	1.21	0.96	2.31	True	0.56	-1.07	-0.02	-0.2	0.05
TCGA-CN-5370-01	False	False	0.55	1.27	0.14	1.04	2.31	0.43	True	0.55	0.17	-0.08	0.2	-0.08
TCGA-CV-A6JE-01	False	False	0.54	0.76	0.63	1.33	0.83	1.78	True	0.54	0.4	0.03	-0.01	0.02
TCGA-CN-6010-01	False	False	0.54	-1.12	0.24	-0.3	1.44	-0.3	False	-0.17	0.54	0.01	0	0.07
TCGA-DQ-7592-01	False	False	0.53	0.83	0.08	0.16	-1.03	0.19	False	0.01	0.53	0.05	0.11	-0.07
TCGA-CN-6995-01	False	False	0.53	2.3	0.7	1.76	1.09	1.82	True	0.53	-1.65	-0.03	-0.15	-0.07
TCGA-QK-A8Z7-01	False	False	0.52	-2.1	0.29	-1.66	-2.75	-0.44	False	-0.69	0.52	0.07	-0.1	0.09
TCGA-CN-6018-01	False	False	0.5	1.31	0.28	1.08	0.75	0.34	True	0.5	0.59	0.04	0.15	-0.08
TCGA-CV-7254-01	False	False	0.49	0.55	0.22	0.73	2.3	0.55	False	0.28	0.49	-0.1	0.11	0.07
TCGA-CR-7383-01	False	False	0.49	0.17	0.28	0.67	-0.74	0.4	True	0.49	0.71	-0.03	0.13	0.02
TCGA-UF-A7JO-01	False	False	0.49	2.7	0.71	1.64	1.73	1.46	True	0.49	-1.95	-0.11	-0.13	-0.06
TCGA-CN-4725-01	False	False	0.48	-1.68	0.36	-1.23	-0.89	-1.29	False	-0.66	0.48	0.06	-0.01	0.03
TCGA-CV-5434-01	False	False	0.47	-0.28	0.13	-0.11	1.71	-0.75	False	0.21	0.47	-0.07	0.13	0.02
TCGA-CV-7428-01	False	False	0.47	2.22	0.64	1.11	1.04	0.95	True	0.47	-0.85	-0.01	-0.07	-0.06
TCGA-BB-4225-01	False	False	0.47	1.13	0.48	0.77	-0.47	1.94	True	0.47	-0.64	0	-0.13	0.02
TCGA-BB-4228-01	False	False	0.47	0.21	0.79	-0.33	-0.31	0.31	False	-0.65	0.47	0.04	-0.04	0.06
TCGA-HD-A634-01	False	False	0.47	-3.33	0.91	-2.58	-2.24	-1.56	False	-1.2	0.47	0.1	-0.16	0.11
TCGA-TN-A7HI-01	False	False	0.46	0.52	0.75	0.74	-0.45	1.64	True	0.46	-0.27	0.01	-0.13	0.06
TCGA-QK-A64Z-01	False	False	0.46	0.39	0.56	-0.26	0.14	-0.22	False	-0.69	0.46	0.06	0.03	-0.03
TCGA-HD-7754-01	False	False	0.46	-2.32	0.33	-1.45	-1.84	-1.05	False	-0.71	0.46	-0.04	0.07	0.05
TCGA-H7-7774-01	False	False	0.45	1.15	0.95	0.52	0.27	1.25	True	0.45	-2.16	-0.14	-0.2	0.01
TCGA-KU-A6H7-06	False	False	0.44	1.11	0.95	1.24	1.42	2.04	True	0.44	-0.93	-0.01	-0.22	0.07
TCGA-CR-6467-01	False	False	0.44	0.75	0.69	0.92	-0.24	2.33	True	0.44	-1.22	-0.04	-0.2	0.04
TCGA-CV-7440-01	False	False	0.44	-0.39	0.52	-0.38	0	-1.01	False	-0.55	0.44	0.12	-0.03	-0.02
TCGA-IQ-A61I-01	False	False	0.43	0.91	0.82	0.52	0.1	0.52	True	0.43	-1.15	0	-0.21	0.02
TCGA-MT-A7BN-01	False	False	0.42	0.1	0.55	0.73	-0.73	1.28	True	0.42	-0.03	-0.02	-0.02	0.04
TCGA-CV-6952-01	False	False	0.41	1.59	0.67	0.74	1.59	0.46	True	0.41	-1.06	-0.01	-0.06	-0.08
TCGA-BA-A6DJ-01	False	False	0.41	2.18	0.94	1.3	2.43	1	True	0.41	-0.75	0.08	-0.06	-0.13
TCGA-UF-A71E-01	False	False	0.41	-2.73	0.8	-1.61	0.44	-1.28	False	-0.54	0.41	0.09	-0.07	0.03
TCGA-IQ-A6SH-01	False	False	0.4	1.48	0.55	0.88	-0.08	0.52	True	0.4	-0.39	0.03	-0.08	-0.02
TCGA-BA-5153-01	False	False	0.39	-0.08	0.28	0.4	-0.87	1.84	True	0.39	-0.85	-0.04	-0.12	0.02
TCGA-CN-A63T-01	False	False	0.39	0.97	0.54	0.54	-0.27	0.45	True	0.39	-0.79	-0.01	-0.09	-0.03
TCGA-CR-6491-01	False	False	0.38	-0.37	0.81	-0.25	-1.49	0.32	True	0.38	0	0.07	-0.06	-0.01
TCGA-CR-7404-01	False	False	0.38	0.73	0.35	0.69	1.04	0.91	True	0.38	-1.5	-0.08	-0.15	-0.01
TCGA-CV-7090-01	False	False	0.38	1.19	0.13	0.98	0.23	0.1	False	0.62	0.38	-0.04	0.19	-0.08
TCGA-CR-6473-01	False	False	0.37	0.41	0.85	-0.33	-0.27	-0.41	False	-0.77	0.37	0.14	-0.09	-0.01
TCGA-CN-5365-01	False	False	0.37	0.86	0.82	0.77	1.22	0.76	True	0.37	-1.28	-0.02	-0.16	-0.02
TCGA-RS-A6TO-01	False	False	0.36	1.54	0.55	0.75	0.84	0.49	True	0.36	0.7	0.1	0.04	-0.05
TCGA-CR-6472-01	False	False	0.36	-0.87	0.65	-0.62	-1.45	-0.25	False	-0.97	0.36	0.04	-0.08	0.08
TCGA-CV-A6JO-01	False	False	0.36	2.38	0.86	1.52	2.83	1.49	True	0.36	-1.55	-0.02	-0.12	-0.1
TCGA-D6-8569-01	False	False	0.34	0.64	0.35	0.15	0.05	-0.63	False	-0.1	0.34	0.1	0.01	-0.06
TCGA-BB-4227-01	False	False	0.34	-3.06	0.74	-1.66	-0.95	-0.98	False	-1.49	0.34	0.13	-0.14	0.05
TCGA-MT-A51W-01	False	False	0.34	1.27	0.85	0.51	1.23	0.62	True	0.34	-1.25	0.01	-0.13	-0.08
TCGA-CV-6954-01	False	False	0.33	2.28	0.48	0.7	-0.56	-0.29	False	-0.57	0.33	0.01	0.06	-0.02
TCGA-CV-7432-01	False	False	0.32	0.19	0.83	-0.56	0.12	-1.05	False	-1.02	0.32	0.16	-0.1	-0.02
TCGA-CQ-6228-01	False	False	0.32	-2.15	0.65	-1.48	-1.53	-1.48	False	-1.22	0.32	0	0.01	0.03
TCGA-CV-7425-01	False	False	0.31	1.67	0.88	1.09	2.77	1	True	0.31	-1.49	-0.07	-0.15	-0.02
TCGA-CR-7369-01	False	False	0.31	-1.66	0.25	-0.67	0.46	0.11	False	-0.57	0.31	0.01	0.04	0.01
TCGA-KU-A6H7-01	False	False	0.31	2.94	0.95	1.85	2.48	2.67	True	0.31	-1.71	-0.02	-0.24	-0.04
TCGA-CQ-A4C9-01	False	False	0.31	-2.13	0.48	-1.1	0.16	-1.14	False	-0.16	0.31	0.02	-0.04	0.06
TCGA-T2-A6X2-01	False	False	0.3	2.07	0.85	1.05	0.31	0.82	True	0.3	-0.55	-0.02	-0.01	-0.05
TCGA-CN-A49B-01	False	False	0.3	1.79	0.56	1.36	1.28	1.1	True	0.3	-1.17	0	-0.08	-0.11
TCGA-QK-A6VC-01	False	False	0.29	1.68	0.8	0.8	0.26	1.3	True	0.29	-1.58	-0.06	-0.14	-0.05
TCGA-MT-A51X-01	False	False	0.28	-0.79	0.69	-0.59	-1.11	-0.31	False	-0.3	0.28	0	0.02	0.03
TCGA-HD-A4C1-01	False	False	0.28	0.14	0.85	-0.32	1.13	-0.31	False	-0.83	0.28	0.07	0	-0.02
TCGA-P3-A6T5-01	False	False	0.28	-1.06	0.68	-0.45	0.29	-0.49	False	0.44	0.28	0	0.03	0.01
TCGA-CV-7446-01	False	False	0.27	-0.45	0.31	-0.97	-0.9	-0.03	False	-1.23	0.27	0	0.02	0.02
TCGA-MT-A67A-01	False	False	0.27	0.13	0.93	0.03	0.05	0.95	True	0.27	-1.32	-0.04	-0.23	0.05
TCGA-CV-7099-01	False	False	0.26	2.24	0.9	1.15	1.96	1.04	True	0.26	-2.04	-0.02	-0.17	-0.12
TCGA-CN-6019-01	False	False	0.24	-0.48	0.1	0.28	-0.37	0.87	False	1.04	0.24	-0.21	0.27	-0.01
TCGA-CQ-6219-01	False	False	0.23	2.62	0.52	1.63	1.38	1.39	True	0.23	-0.34	-0.04	0.06	-0.07
TCGA-CQ-6220-01	False	False	0.23	1.47	0.76	0.66	0.63	0.4	True	0.23	-1.25	-0.01	-0.14	-0.04
TCGA-CN-4740-01	False	False	0.23	0.34	0.38	0.29	-0.15	0.83	False	0.83	0.23	-0.15	0.21	-0.02
TCGA-CV-A6K1-01	False	False	0.23	-0.64	0.98	0.16	-0.43	0.36	True	0.23	-0.58	0.03	-0.15	0.02
TCGA-CR-7373-01	False	False	0.22	2.08	0.37	1.66	2.14	0.99	True	0.22	-0.93	0.04	-0.07	-0.11
TCGA-CN-4722-01	False	False	0.22	-2.2	0.81	-0.87	-1.51	-0.02	False	0.54	0.22	-0.09	0.04	0.1
TCGA-UF-A7JH-01	False	False	0.22	0.79	0.67	0.17	-0.9	0.12	False	0.39	0.22	-0.05	0.07	0.01
TCGA-CV-6938-01	False	False	0.21	3.23	0.92	2.12	3.22	1.97	True	0.21	-2.45	-0.12	-0.15	-0.09
TCGA-CQ-A4C6-01	False	False	0.21	1.97	0.47	1.05	2.38	0.03	True	0.21	-0.14	0.02	0.06	-0.1
TCGA-CR-7385-01	False	False	0.2	0.61	0.83	0.6	0.31	1.21	True	0.2	-2.41	-0.12	-0.26	-0.01
TCGA-QK-A8ZB-01	False	False	0.19	-0.96	0.35	-0.87	-1.86	-1.02	False	0.07	0.19	-0.02	0.07	-0.01
TCGA-CN-A6V3-01	False	False	0.19	1.64	0.83	0.72	0.43	0.88	True	0.19	-1.13	0.04	-0.17	-0.05
TCGA-CN-5374-01	False	False	0.18	0.68	0.8	0.29	-0.74	1.35	True	0.18	-1.33	-0.03	-0.24	0.05
TCGA-CN-4735-01	False	False	0.18	1.05	0.07	0.62	-0.35	0.34	True	0.18	0.05	-0.01	0.01	0
TCGA-HD-8635-01	False	False	0.18	-0.77	0.46	-0.44	0.01	-0.04	False	0.08	0.18	-0.02	0.06	0
TCGA-CQ-A4CH-01	False	False	0.17	-2.23	0.09	-1.31	0.18	-1.89	False	-0.74	0.17	0.03	0.02	-0.02
TCGA-CN-A63W-01	False	False	0.17	-0.06	0.71	-0.54	-1.51	-0.34	False	-0.43	0.17	0.1	-0.09	0
TCGA-CR-5243-01	False	False	0.16	0.03	0.38	-0.08	-0.14	0.97	False	0.32	0.16	-0.02	0.02	0.02
TCGA-CV-7097-01	False	False	0.14	0.02	0.43	0.48	0.6	-0.52	False	-0.22	0.14	0.01	0.09	-0.07
TCGA-QK-AA3K-01	False	False	0.14	-0.4	0.12	0.37	-0.86	1.67	True	0.14	2.07	0.07	0.21	0.02
TCGA-F7-A61S-01	False	False	0.14	1.49	0.69	1.16	1.7	1.08	True	0.14	-1.12	0.06	-0.16	-0.08
TCGA-CV-6959-01	False	False	0.14	1.41	0.22	0.53	0.81	-0.12	False	0.35	0.14	0.03	0.07	-0.07
TCGA-CQ-5324-01	False	False	0.14	1.23	0.65	0.64	0.25	0.57	True	0.14	0.25	0.04	0.05	-0.06
TCGA-F7-A50J-01	False	False	0.13	0.79	0.5	0.26	1.14	0.9	False	0.3	0.13	0.08	-0.03	-0.03
TCGA-CV-5978-01	False	False	0.12	-1.48	0.19	-0.42	1.28	-1.11	False	-0.31	0.12	-0.15	0.19	-0.01
TCGA-CN-5364-01	False	False	0.12	-0.26	0.38	-0.27	-0.07	-1.03	False	0.02	0.12	-0.01	0.01	0.02
TCGA-HD-7229-01	False	False	0.11	1	0.64	1.01	2.39	0.92	True	0.11	-0.89	0.06	-0.1	-0.11
TCGA-T3-A92M-01	False	False	0.11	1.01	0.29	0.55	-0.25	0.77	True	0.11	1.13	0.06	0.09	0.01
TCGA-CV-7095-01	False	False	0.1	-0.01	0.56	-0.35	-0.1	-0.51	False	-0.15	0.1	0.02	0	0.01
TCGA-IQ-A61G-01	False	False	0.1	-1.23	0.95	-1.06	-1.4	-1.16	False	-1.44	0.1	0.14	-0.17	0.03
TCGA-P3-A6SW-01	False	False	0.09	0.34	0.81	0.75	2.43	1.49	True	0.09	-1.28	-0.04	-0.21	0.04
TCGA-T2-A6WZ-01	False	False	0.08	-0.96	0.9	-0.12	-0.38	0.15	False	0.47	0.08	0.04	-0.09	0.06
TCGA-CV-A6JU-01	False	False	0.08	-1.38	0.58	-0.56	-1.84	-0.95	False	0.27	0.08	-0.01	-0.05	0.07
TCGA-CV-A6JM-01	False	False	0.07	-1.42	0.87	-0.4	-0.98	-0.22	False	0.31	0.07	0.03	-0.09	0.07
TCGA-CV-7248-01	False	False	0.06	-1.13	0.22	-0.35	-1.17	0.29	False	0.61	0.06	0	-0.03	0.04
TCGA-CN-4728-01	False	False	0.06	0.32	0.1	0.63	0.53	0.2	False	1.23	0.06	-0.19	0.27	-0.05
TCGA-CQ-5326-01	False	False	0.05	-0.24	0.42	0.04	0.54	-0.61	False	-0.15	0.05	0.06	0.04	-0.08
TCGA-HD-8224-01	False	False	0.05	-2.12	0.52	-1.17	0.24	-0.47	False	-0.3	0.05	-0.08	0.04	0.05
TCGA-BB-4223-01	False	False	0.04	0.66	0.6	0.48	-0.69	2.01	True	0.04	-0.95	-0.04	-0.17	0.05
TCGA-CN-4729-01	False	False	0.04	-1.34	0.28	-0.57	-0.1	-0.63	False	0.58	0.04	-0.03	0.03	0.02
TCGA-CN-A63U-01	False	False	0.03	-2.43	0.45	-1.48	-0.95	-1.58	False	-0.91	0.03	0.07	-0.15	0.07
TCGA-CV-5440-01	False	False	0.03	-0.23	0.36	-0.88	-0.12	-1.26	False	-0.47	0.03	0.01	-0.01	0.01
TCGA-CR-6477-01	False	False	0.03	-1.03	0.17	0.04	-0.12	-0.37	False	1.02	0.03	-0.12	0.15	-0.01
TCGA-CN-A497-01	False	False	0.02	-1.01	0.24	-0.63	-0.67	-0.86	False	-0.07	0.02	-0.01	-0.03	0.05
TCGA-D6-A4ZB-01	False	False	0.01	-1.61	0.53	-0.92	-1.3	-0.35	False	0.57	0.01	0	-0.04	0.03
TCGA-CN-5366-01	False	False	0.01	0.89	0.32	0.71	0.75	0.84	True	0.01	1.2	0.03	0.16	0.01
TCGA-CV-6433-01	False	False	0.01	2.73	0.91	1.7	-0.86	3.12	True	0.01	-1.34	-0.01	-0.2	-0.02
TCGA-CQ-6229-01	False	False	0	2.33	0.55	0.82	0.79	0.74	True	0	-0.7	-0.06	-0.01	-0.03
TCGA-BB-A5HZ-01	False	True	0	-1.97	0.81	-1.33	0.02	-1.06	False	-0.28	0	0.01	-0.03	0.02
TCGA-CV-5966-01	False	True	-0.01	1.59	0.63	1.24	2.43	0.41	True	-0.01	0.47	0.14	-0.01	-0.06
TCGA-CX-7219-01	False	True	-0.01	0.71	0.28	0.33	0.14	0.41	False	0.06	-0.01	-0.04	0.12	-0.07
TCGA-CQ-A4CD-01	False	True	-0.01	1.98	0.68	0.53	0.28	0.08	True	-0.01	0.24	0.15	-0.05	-0.08
TCGA-UP-A6WW-01	False	True	-0.02	0.21	0.9	0.01	-0.59	0.07	False	0.34	-0.02	0.01	-0.09	0.06
TCGA-DQ-7591-01	False	True	-0.03	1.17	0.44	0.5	-0.84	1.62	True	-0.03	-1.55	-0.05	-0.23	0.03
TCGA-CV-A6JT-01	False	True	-0.05	0.25	0.64	0.7	1.11	0.65	False	1.34	-0.05	-0.08	0.05	0.02
TCGA-BA-A6DE-01	False	True	-0.06	0.01	0.5	-0.68	-0.51	-0.75	False	-0.59	-0.06	0.1	-0.1	-0.01
TCGA-D6-A74Q-01	False	True	-0.07	-1.52	0.59	-0.5	-0.53	-0.07	False	0.55	-0.07	0.03	-0.07	0.02
TCGA-CR-7389-01	False	True	-0.08	-1.03	0.28	-0.42	-1.05	-0.84	False	0.69	-0.08	-0.13	0.1	0.04
TCGA-F7-A624-01	False	True	-0.08	3.04	0.99	2.53	3.55	3.74	True	-0.08	-0.64	0.02	-0.14	0.01
TCGA-F7-A50I-01	False	True	-0.09	1.22	0.42	0.24	1.51	0.77	False	-0.28	-0.09	0.02	0.02	-0.05
TCGA-CN-4726-01	False	True	-0.09	-1.01	0.94	-0.58	0.03	-0.58	False	-0.45	-0.09	-0.11	0.1	0.01
TCGA-CR-5250-01	False	True	-0.1	-0.68	0.19	-0.26	-0.56	-0.04	False	0.66	-0.1	-0.02	-0.04	0.04
TCGA-CV-7424-01	False	True	-0.1	-0.37	0.24	-0.09	0.76	0.37	True	-0.1	1.26	0	0.15	0.04
TCGA-CR-7371-01	False	True	-0.1	-0.35	0.22	0.05	-0.67	0.54	False	0.37	-0.1	-0.03	0.01	0.01
TCGA-D6-A6EO-01	False	True	-0.1	-1.39	0.55	-1.38	-2.01	-1.38	False	-0.72	-0.1	0.04	-0.07	0.02
TCGA-P3-A5QE-01	False	True	-0.1	1.21	0.64	0.67	0.73	1.9	True	-0.1	-1.36	-0.01	-0.21	-0.01
TCGA-D6-A4Z9-01	False	True	-0.1	0.35	0.68	-0.15	0.09	-0.83	False	-0.26	-0.1	0.07	-0.05	-0.04
TCGA-CR-7374-01	False	True	-0.11	-1.73	0.14	-0.67	-1.95	-0.01	False	-0.23	-0.11	0	-0.09	0.08
TCGA-H7-8501-01	False	True	-0.11	3.92	0.92	2.46	2.26	3.09	True	-0.11	-0.83	0.04	-0.06	-0.11
TCGA-CV-7434-01	False	True	-0.12	1	0.84	0.86	3.41	0.32	False	-0.33	-0.12	0.09	-0.02	-0.1
TCGA-CV-5970-01	False	True	-0.12	0.19	0.33	-0.15	-0.12	-0.47	False	0.39	-0.12	-0.1	0.11	-0.01
TCGA-CV-7183-01	False	True	-0.12	-1.54	0.89	-1.2	-0.98	-0.3	False	0.03	-0.12	-0.05	-0.02	0.06
TCGA-CV-A6K0-01	False	True	-0.13	1.02	0.34	0.69	1.32	0.92	False	0.79	-0.13	-0.12	0.08	0.02
TCGA-P3-A6T6-01	False	True	-0.13	-1.56	0.82	-1.46	-1.79	-1.03	False	-0.77	-0.13	0.08	-0.19	0.08
TCGA-CV-6939-01	False	True	-0.13	0.26	0.32	0.32	0.83	0.73	True	-0.13	-0.39	-0.03	-0.03	-0.01
TCGA-CV-7263-01	False	True	-0.14	-0.6	0.48	-0.37	-1.36	-0.37	False	0.39	-0.14	-0.11	0.07	0.03
TCGA-UF-A7JC-01	False	True	-0.15	-1.18	0.77	-1.08	0.55	-1.06	False	-0.45	-0.15	0.07	-0.08	-0.01
TCGA-CV-7253-01	False	True	-0.15	-2.88	0.82	-1.96	-1.5	-1.6	False	-0.96	-0.15	0.04	-0.12	0.06
TCGA-IQ-A61J-01	False	True	-0.15	0.19	0.28	-0.02	0.3	-0.16	False	0.68	-0.15	-0.14	0.12	0.01
TCGA-CV-6948-01	False	True	-0.16	-0.1	0.38	-0.24	-0.75	-0.29	False	-0.81	-0.16	0.01	-0.13	0.08
TCGA-CR-7402-01	False	True	-0.17	-0.9	0.64	-0.21	-1.44	-0.39	False	-0.07	-0.17	0	-0.08	0.04
TCGA-QK-A8ZA-01	False	True	-0.17	-1.97	0.44	-1.33	2.41	-1.25	False	-1.24	-0.17	0.06	-0.13	0.04
TCGA-CV-7430-01	False	True	-0.17	-2.37	0.8	-1.79	-1.52	-0.98	False	-0.86	-0.17	0.06	-0.1	0.02
TCGA-BA-5555-01	False	True	-0.18	0.02	0.37	0.07	-1.41	-0.02	False	-0.63	-0.18	0.03	-0.1	0.04
TCGA-CR-7368-01	False	True	-0.19	0.1	0.54	0.06	-0.96	0.21	True	-0.19	-1.43	-0.07	-0.13	-0.02
TCGA-F7-A61V-01	False	True	-0.2	-0.91	0.9	-0.61	1	-0.06	False	-0.34	-0.2	0.03	-0.15	0.08
TCGA-BB-A6UM-01	False	True	-0.2	2.31	0.95	1.3	1.78	1.88	True	-0.2	-1.89	0.01	-0.27	-0.05
TCGA-CV-7104-01	False	True	-0.2	0.79	0.21	0.75	1.68	-0.03	False	0.67	-0.2	-0.07	0.11	-0.06
TCGA-CR-7364-01	False	True	-0.21	-1.09	0.25	-0.56	-0.55	-1.21	False	-0.51	-0.21	-0.03	-0.02	0.03
TCGA-CN-6020-01	False	True	-0.21	0.28	0.27	0.01	0.02	-0.81	False	0.34	-0.21	-0.04	0.13	-0.11
TCGA-CR-7399-01	False	True	-0.21	1.78	0.26	1.71	2.39	2.22	True	-0.21	0.07	0.02	-0.04	0.01
TCGA-CQ-7071-01	False	True	-0.21	1.66	0.92	0.71	0.8	0.45	True	-0.21	-0.54	-0.04	0	-0.03
TCGA-CQ-6225-01	False	True	-0.22	-2.95	0.64	-2.25	-2.52	0.31	False	-0.85	-0.22	0.05	-0.21	0.11
TCGA-CV-6936-01	False	True	-0.25	1.23	0.39	0.58	-0.68	1.19	True	-0.25	-0.45	0.05	-0.09	-0.04
TCGA-BA-6871-01	False	True	-0.26	-0.45	0.3	0.12	-0.36	0.46	True	-0.26	1.56	0.09	0.1	0.03
TCGA-CV-6441-01	False	True	-0.27	-0.57	0.94	-1.11	-1.64	-1.22	False	-0.77	-0.27	0.06	-0.14	0.03
TCGA-CR-6488-01	False	True	-0.28	-1.44	0.07	-0.44	-0.28	-0.22	False	0.91	-0.28	-0.15	0.15	-0.03
TCGA-CN-6023-01	False	True	-0.28	0.53	0.32	1.28	2.3	2.38	True	-0.28	-1.11	-0.05	-0.15	0.02
TCGA-CN-5363-01	False	True	-0.29	2.78	0.35	1.43	2.04	1.09	True	-0.29	1.04	0.08	0.15	-0.06
TCGA-CV-7407-01	False	True	-0.29	1.31	0.42	0.89	1.61	0.17	True	-0.29	-1	-0.06	-0.09	-0.01
TCGA-CV-7422-01	False	True	-0.3	-0.16	0.57	-0.17	2.48	-0.07	False	-0.72	-0.3	0	-0.01	-0.04
TCGA-QK-A6IG-01	False	True	-0.3	0.77	0.45	0.73	1.89	0.97	True	-0.3	1.05	0.18	-0.03	-0.01
TCGA-BA-A6DI-01	False	True	-0.31	0.66	0.55	-0.36	0.17	-0.57	False	-0.54	-0.31	0.04	-0.08	0
TCGA-P3-A6T7-01	False	True	-0.31	0.93	0.59	0.22	1.57	0.23	False	0.22	-0.31	0.06	-0.04	-0.07
TCGA-CV-7418-01	False	True	-0.33	0.52	0.59	0	-0.92	0.22	False	-0.49	-0.33	0.03	-0.1	0.01
TCGA-QK-A6V9-01	False	True	-0.33	1.77	0.66	0.66	0.34	1.35	True	-0.33	-1.54	-0.01	-0.25	0.01
TCGA-KU-A6H8-01	False	True	-0.33	-1.02	0.97	-0.42	-1.15	1.2	False	0.25	-0.33	-0.09	-0.01	0.06
TCGA-D6-6826-01	False	True	-0.34	-0.35	0.27	-0.13	-0.5	-0.17	False	0.22	-0.34	-0.05	0.07	-0.06
TCGA-CV-7100-01	False	True	-0.37	2.54	0.52	1.19	0.67	0.9	True	-0.37	0.51	0.1	0.02	-0.05
TCGA-CV-A45Z-01	False	True	-0.39	0.73	0.53	0.24	0.38	0.07	False	-0.32	-0.39	-0.02	-0.09	0.03
TCGA-CQ-5329-01	False	True	-0.41	1.65	0.46	0.82	-0.74	0.54	True	-0.41	1.3	0.05	0.15	0
TCGA-HD-7832-01	False	True	-0.41	1.42	0.93	0.68	1.36	0.16	False	-0.44	-0.41	0.1	-0.09	-0.08
TCGA-D6-6824-01	False	True	-0.41	0.34	0.25	0.55	-0.56	0.41	False	0.56	-0.41	-0.12	0.08	-0.01
TCGA-CN-A499-01	False	True	-0.44	3.44	0.74	1.58	2.58	1.58	True	-0.44	-1.66	0.05	-0.19	-0.13
TCGA-BB-4224-01	False	True	-0.45	-1.2	0.85	-1.42	-1.44	-1.08	False	-1.46	-0.45	0.01	-0.19	0.09
TCGA-HL-7533-01	False	True	-0.45	2.34	0.79	1.85	3.78	1.64	True	-0.45	-0.45	0.08	-0.12	-0.06
TCGA-BA-6870-01	False	True	-0.45	-1.82	0.47	-0.52	-1.17	-0.46	False	0.87	-0.45	-0.02	-0.09	0.04
TCGA-CN-A498-01	False	True	-0.48	0.88	0.71	0.14	0.63	0.12	False	-0.38	-0.48	0.01	-0.04	-0.04
TCGA-CN-6988-01	False	True	-0.49	-2.51	0.6	-2.07	-1.53	-1.42	False	-0.74	-0.49	0.02	-0.14	0.05
TCGA-CV-7238-01	False	True	-0.51	0.26	0.31	0.29	-0.37	0.88	False	1.01	-0.51	-0.07	0	-0.01
TCGA-CN-6011-01	False	True	-0.52	-0.19	0.64	0.35	2.22	0.08	False	0.48	-0.52	0.04	-0.02	-0.09
TCGA-CV-7180-01	False	True	-0.54	-0.56	0.84	-0.65	-1.09	0.31	False	-0.34	-0.54	0.05	-0.2	0.05
TCGA-P3-A6T4-01	False	True	-0.54	-1.02	0.54	-0.98	-0.19	-0.21	False	-0.4	-0.54	-0.02	-0.06	0
TCGA-CV-6933-01	False	True	-0.55	-1.63	0.15	-0.89	-0.35	-1.08	False	0.09	-0.55	-0.11	0.04	0
TCGA-CN-4741-01	False	True	-0.56	-0.49	0.62	-0.56	-0.81	0.13	False	-0.14	-0.56	-0.02	-0.11	0.03
TCGA-MT-A67D-01	False	True	-0.56	-0.66	0.44	-0.05	-0.09	-0.02	False	0.63	-0.56	-0.05	-0.02	-0.01
TCGA-F7-A622-01	False	True	-0.56	-0.79	0.93	-0.96	-1.38	-0.83	False	-0.47	-0.56	0.06	-0.17	0.01
TCGA-IQ-A61E-01	False	True	-0.59	1	0.66	0.74	1.17	0.52	True	-0.59	1.11	0.18	0.03	-0.06
TCGA-CN-A642-01	False	True	-0.6	2.27	0.93	1.22	0.82	1.23	True	-0.6	-0.04	0.05	-0.06	0
TCGA-CV-5430-01	False	True	-0.62	1.46	0.11	0.56	-1.33	0.4	False	0.07	-0.62	-0.07	-0.06	0.03
TCGA-IQ-7632-01	False	True	-0.63	-0.65	0.83	-0.79	-0.95	-0.27	False	-0.2	-0.63	0.02	-0.14	0.01
TCGA-CQ-6218-01	False	True	-0.64	0.82	0.77	0.45	0.13	0.13	False	0.49	-0.64	-0.02	0	-0.07
TCGA-T3-A92N-01	False	True	-0.65	1.35	0.77	0.6	1.87	0.14	True	-0.65	-0.12	0.12	-0.11	-0.04
TCGA-CV-7411-01	False	True	-0.65	-0.68	0.9	-0.48	-0.17	0.29	False	0.73	-0.65	-0.11	0.02	0.01
TCGA-MZ-A6I9-01	False	True	-0.66	-1.51	0.92	-0.89	-1.93	-0.41	False	-0.18	-0.66	0.01	-0.23	0.1
TCGA-UF-A7JF-01	False	True	-0.66	-1.41	0.87	-0.71	-1.84	-0.62	False	0.38	-0.66	-0.04	-0.14	0.07
TCGA-TN-A7HJ-01	False	True	-0.7	-1.78	0.71	-1.18	-1.3	-1.09	False	-0.31	-0.7	0.01	-0.19	0.07
TCGA-HD-A6HZ-01	False	True	-0.7	1.08	0.28	0.48	0.19	-0.15	False	0.71	-0.7	-0.08	-0.01	-0.01
TCGA-QK-A8Z8-01	False	True	-0.72	-1.04	0.54	-0.76	-1.56	-1.04	False	-0.43	-0.72	0.01	-0.15	0.03
TCGA-CV-A45R-01	False	True	-0.72	1.37	0.42	0.67	2.14	0.1	False	0.66	-0.72	-0.12	0.03	-0.03
TCGA-CV-A6K2-01	False	True	-0.74	0.25	0.88	0.16	1.69	-0.1	False	-0.29	-0.74	-0.01	-0.08	-0.05
TCGA-CV-A465-01	False	True	-0.74	-1.27	0.71	-1.28	-1.46	-1.01	False	-0.3	-0.74	-0.01	-0.14	0.03
TCGA-T2-A6X0-01	False	True	-0.77	0.97	0.73	0.57	2.42	1.4	True	-0.77	-0.33	0.02	-0.11	0.02
TCGA-C9-A47Z-01	False	True	-0.77	0.81	0.63	0.13	3.37	-0.32	False	-0.23	-0.77	0.02	-0.1	-0.04
TCGA-F7-7848-01	False	True	-0.78	-1.68	0.27	-0.42	-1.48	0.52	False	-0.05	-0.78	-0.09	-0.06	0.04
TCGA-QK-AA3J-01	False	True	-0.78	-1.21	0.48	-0.77	-1.72	-0.77	False	-0.77	-0.78	0.01	-0.18	0.04
TCGA-QK-A652-01	False	True	-0.83	0.59	0.29	0.29	0.4	0.16	False	0.8	-0.83	-0.1	0	-0.02
TCGA-F7-A623-01	False	True	-0.83	-0.22	0.7	-0.45	-1.47	-0.09	False	-0.66	-0.83	0	-0.14	0
TCGA-CR-7388-01	False	True	-0.84	-0.95	0.23	-0.09	-0.71	0.11	False	1.08	-0.84	-0.12	-0.01	0.01
TCGA-UF-A7JS-01	False	True	-0.84	-0.28	0.81	0.84	-0.49	0.1	False	1.08	-0.84	-0.03	-0.12	0.02
TCGA-BA-A4II-01	False	True	-0.86	-0.36	0.54	-0.32	-1.18	-0.41	False	-0.75	-0.86	-0.02	-0.1	-0.01
TCGA-CV-7089-01	False	True	-0.87	0.16	0.82	0.16	1.13	0.1	False	0.37	-0.87	0.04	-0.16	-0.01
TCGA-QK-A6IF-01	False	True	-0.88	0.34	0.17	0.46	-0.61	1.15	False	0.6	-0.88	-0.03	-0.14	0.02
TCGA-RS-A6TP-01	False	True	-0.89	1.32	0.98	0.13	1	-0.05	False	-0.48	-0.89	0.08	-0.2	-0.04
TCGA-CN-A641-01	False	True	-0.9	-2.19	0.67	-1.65	-1.52	-1.25	False	-0.55	-0.9	0.01	-0.21	0.05
TCGA-BA-6869-01	False	True	-0.91	-0.66	0.89	-0.57	-0.86	-0.2	False	-0.01	-0.91	-0.01	-0.15	0.01
TCGA-QK-A6IJ-01	False	True	-0.91	0.53	0.74	0.41	-0.47	-0.39	False	1.06	-0.91	-0.01	-0.18	0.03
TCGA-CV-A45Q-01	False	True	-0.94	-0.25	0.99	0.48	2.01	0.48	False	0.78	-0.94	-0.03	-0.16	0.03
TCGA-CV-5973-01	False	True	-0.94	-1.34	0.62	-0.95	-0.32	-0.86	False	0.67	-0.94	-0.04	-0.11	0.01
TCGA-CV-7250-01	False	True	-0.94	-0.39	0.75	-0.33	-0.26	-0.01	False	-0.36	-0.94	0	-0.15	0
TCGA-BA-5151-01	False	True	-0.97	-0.1	0.64	-0.05	0.35	-0.13	False	-0.11	-0.97	-0.07	-0.01	-0.06
TCGA-CN-A6V7-01	False	True	-0.97	-0.2	0.99	-0.3	-0.63	0.39	False	-0.73	-0.97	0.06	-0.26	0.04
TCGA-H7-A6C4-01	False	True	-0.98	0.4	0.55	0.3	1.95	0.36	False	0.7	-0.98	-0.07	-0.02	-0.04
TCGA-CN-6021-01	False	True	-0.99	-2.26	0.3	-0.97	-1.57	0.03	False	-0.16	-0.99	-0.08	-0.13	0.07
TCGA-UF-A71D-01	False	True	-1.02	-1.82	0.86	-1.09	-1.12	-0.33	False	-0.73	-1.02	0.03	-0.21	0.02
TCGA-UF-A719-01	False	True	-1.05	-1.94	0.78	-1.06	-0.51	-0.75	False	-0.33	-1.05	0.03	-0.2	-0.01
TCGA-CV-5442-01	False	True	-1.05	-2.54	0.94	-1.41	0.19	-0.72	False	-1.24	-1.05	0.01	-0.24	0.06
TCGA-CR-6492-01	False	True	-1.05	0.65	0.52	0.25	0.85	-0.11	False	0.44	-1.05	-0.04	-0.07	-0.06
TCGA-CN-A49C-01	False	True	-1.06	-0.38	0.88	-0.34	0.6	-0.21	False	-0.38	-1.06	0.01	-0.23	0.03
TCGA-CV-A463-01	False	True	-1.11	0.01	0.98	-0.31	-0.51	0.68	False	-0.52	-1.11	-0.01	-0.16	0
TCGA-HD-8314-01	False	True	-1.11	-0.4	0.57	-0.19	-1.38	0.01	False	0.12	-1.11	-0.12	-0.08	0.03
TCGA-D6-A6ES-01	False	True	-1.13	-1.99	0.93	-0.55	-1.21	0.12	False	0.45	-1.13	-0.06	-0.18	0.06
TCGA-CN-5373-01	False	True	-1.14	1.5	0.47	1.08	2.86	-0.16	False	1.39	-1.14	-0.17	0.1	-0.09
TCGA-CQ-5323-01	False	True	-1.14	0.81	0.69	0.22	0.11	0.43	False	0.31	-1.14	0.02	-0.15	-0.05
TCGA-CV-7101-01	False	True	-1.15	-0.08	0.36	0.07	0.01	-0.19	False	0.46	-1.15	-0.12	-0.06	0.01
TCGA-CR-6482-01	False	True	-1.16	1.2	0.25	1.05	-0.56	1.14	False	0.87	-1.16	-0.14	-0.08	0.03
TCGA-BA-A6DL-01	False	True	-1.17	-1.38	0.88	-1.07	-1.26	-0.45	False	-0.37	-1.17	0.01	-0.22	0.03
TCGA-BA-A4IG-01	False	True	-1.2	-0.05	0.93	-0.35	-0.69	0.15	False	-1.27	-1.2	0.01	-0.26	0.04
TCGA-HD-8634-01	False	True	-1.21	0.68	0.91	-0.14	1.49	-0.46	False	0.07	-1.21	0.01	-0.16	-0.04
TCGA-CX-7086-01	False	True	-1.21	-0.06	0.55	-0.43	-0.48	-0.36	False	-0.54	-1.21	0.04	-0.22	-0.02
TCGA-CV-A45X-01	False	True	-1.22	-1.51	0.63	-1.27	-1.44	-0.89	False	-0.24	-1.22	-0.02	-0.16	-0.01
TCGA-CV-A6JY-01	False	True	-1.23	-2.18	0.93	-1.48	-1.62	-0.67	False	-0.19	-1.23	-0.06	-0.21	0.07
TCGA-CV-A45P-01	False	True	-1.24	-0.12	0.94	-0.6	-0.23	-0.31	False	-0.06	-1.24	-0.03	-0.15	-0.01
TCGA-CN-6012-01	False	True	-1.27	0.25	0.19	0.26	0	0.41	False	0.76	-1.27	-0.11	-0.1	0.02
TCGA-BA-A6DA-01	False	True	-1.28	0.14	0.96	-0.01	-0.34	0.51	False	0.87	-1.28	-0.05	-0.13	-0.01
TCGA-BA-5557-01	False	True	-1.38	-0.28	0.43	0.4	1.27	0.67	False	1.38	-1.38	-0.21	0.14	-0.12
TCGA-P3-A5QF-01	False	True	-1.39	-0.13	0.98	-0.38	-0.3	-0.32	False	-1.05	-1.39	-0.01	-0.23	0.03
TCGA-C9-A480-01	False	True	-1.39	0.86	0.78	0.1	0.53	0.35	False	0.06	-1.39	-0.05	-0.15	-0.01
TCGA-BB-4217-01	False	True	-1.43	-1.04	0.31	0.13	-0.65	0.63	False	1.35	-1.43	-0.08	-0.18	0.04
TCGA-CN-4738-01	False	True	-1.54	0.51	0.33	0.48	0.07	0.69	False	0.88	-1.54	-0.11	-0.07	-0.05
TCGA-CR-5249-01	False	True	-1.55	0.14	0.54	0.56	0.83	1.36	False	0.9	-1.55	-0.13	-0.14	0.02
TCGA-CR-6480-01	False	True	-1.56	0.58	0.77	0.21	0.01	0.21	False	-0.33	-1.56	-0.04	-0.21	0
TCGA-CV-5439-01	False	True	-1.59	1.04	0.87	0.47	0.26	0.86	False	0.07	-1.59	-0.05	-0.16	-0.03
TCGA-QK-A6II-01	False	True	-1.59	0.61	0.97	0.59	1.73	0.1	False	0.69	-1.59	-0.04	-0.18	-0.03
TCGA-CN-4739-01	False	True	-1.7	-1.33	0.51	-0.27	-1.15	1.05	False	0.61	-1.7	-0.1	-0.19	0.03
TCGA-CN-6998-01	False	True	-1.75	0.82	0.9	0.44	2.63	0.16	False	-0.14	-1.75	-0.06	-0.1	-0.1
TCGA-CV-6953-01	False	True	-2.09	-0.21	0.93	0.09	0.01	0.59	False	0.28	-2.09	-0.11	-0.22	0.02
TCGA-CQ-A4CE-01	False	True	-2.21	0.92	0.87	0.1	1.09	0.62	False	0.26	-2.21	-0.09	-0.24	-0.01
TCGA-CQ-6223-01	False	True	-2.3	0.79	0.76	0.03	0.56	0	False	0.41	-2.3	-0.12	-0.17	-0.06
TCGA-CV-A45O-01	False	True	-2.66	0.45	0.95	0.3	2.53	0.67	False	0.92	-2.66	-0.19	-0.16	-0.05
