# Supplementary material for: Ferroptosis-related gene ATG5 is a novel prognostic biomarker in nasopharyngeal carcinoma and head and neck squamous cell carcinoma
Source: Front Bioeng Biotechnol. 2022 Sep 15;10:1006535. doi: 10.3389/fbioe.2022.1006535 (PMC9520473; doi:10.3389/fbioe.2022.1006535)
Supplement: Supplementary file 5 [file DataSheet2.ZIP › Source data/Fig.6/The correlations between ATG5 and pathway score in HNSCC samples.csv]

	TCGA-CV-A463-01	TCGA-CV-7102-01	TCGA-BA-A6DL-01	TCGA-CR-6471-01	TCGA-CQ-A4CE-01	TCGA-CQ-5333-01	TCGA-DQ-7592-01	TCGA-UF-A71E-01	TCGA-D6-A6EM-01	TCGA-CV-7416-01	TCGA-CN-4737-01	TCGA-IQ-A6SH-01	TCGA-CV-6938-01	TCGA-CR-7401-01	TCGA-D6-A6EP-01	TCGA-UF-A71B-01	TCGA-CR-7402-01	TCGA-IQ-A61O-01	TCGA-IQ-7630-01	TCGA-CQ-A4CB-01	TCGA-MT-A67F-01	TCGA-HD-7832-01	TCGA-QK-A8Z7-01	TCGA-BA-4075-01	TCGA-CN-4740-01	TCGA-H7-8502-01	TCGA-CV-5966-01	TCGA-BA-5151-01	TCGA-CV-7410-01	TCGA-KU-A6H7-06	TCGA-CN-5360-01	TCGA-DQ-5631-01	TCGA-QK-A6V9-01	TCGA-CV-5430-01	TCGA-CN-A497-01	TCGA-CV-7177-01	TCGA-CR-7386-01	TCGA-BA-5153-01	TCGA-CV-7235-01	TCGA-BA-5556-01	TCGA-CN-4742-01	TCGA-HD-8314-01	TCGA-HD-7754-01	TCGA-P3-A6T8-01	TCGA-CQ-6223-01	TCGA-CV-5444-01	TCGA-CN-4726-01	TCGA-CN-4725-01	TCGA-CV-A461-01
Tumor_Inflammation_Signature	1.09479913568744	1.13772443476385	1.02005529483929	1.24407280192299	1.16608352561324	1.3270738174293	1.16679867490127	0.937357754037647	1.30438383134849	1.03050850964549	1.01647956170344	1.20818506931913	1.3174288448161	1.12243488159308	0.983581891211785	1.09436341267994	1.11828745353427	1.1130111847561	1.13083687483626	1.13784604297398	1.35543774628795	1.20764867857303	0.928253724469198	1.01612852340629	1.20686301156183	1.11112452515956	1.24272538441242	1.14341165685567	1.26403984508148	1.23276332480875	1.2765235063881	0.993843314003215	1.2317407111227	1.20059206386749	1.10368472183793	1.0119367927939	1.26930246992815	1.20993012942568	1.23392949934526	1.31374244305293	1.11932557066018	1.15124996781728	1.00641454882894	0.933033641992835	1.14553677288983	1.22467912015321	1.07725853284367	1.00515761445507	1.29061925688386
Cellular_response_to_hypoxia	1.2051514428969	1.21414201353402	1.22786255199172	1.21106279033954	1.21892690533886	1.22857789746664	1.2308755318758	1.20528704541258	1.21295681511974	1.20856511123347	1.20687197024755	1.20782309922471	1.22054282529421	1.21752735487691	1.17232229999644	1.2197354488243	1.20798028784708	1.20285709394672	1.2315555595719	1.22385247003538	1.23332478331346	1.23012004779202	1.19887599793054	1.21601114397501	1.18768170575829	1.21908282536727	1.20736993026842	1.21065139690334	1.22910136549081	1.19684966291357	1.18926938098757	1.18724182387731	1.22361330387827	1.20591407824461	1.19519806071776	1.1656949686337	1.20243668211158	1.21110651210438	1.21888565013648	1.21406123210884	1.19615556798016	1.19111953640826	1.16907276144884	1.2083385378056	1.21281061779261	1.19701932032602	1.22591728602941	1.21303988136522	1.21918501641487
Tumor_proliferation_signature	1.26046019146033	1.35512652079514	1.28735386727175	1.28851107456862	1.22236324486206	1.27961911775562	1.26370443368372	1.27193518616074	1.32527072222978	1.27132521641518	1.19992087475694	1.26542852277239	1.29638961958139	1.23087717152913	1.18079343731009	1.30388160269138	1.34970954003179	1.18994016524861	1.29513094016887	1.34067143196859	1.25446673489495	1.3631028250767	1.31125752082341	1.29919990896341	1.26482480172048	1.34928030244937	1.37554602458169	1.25682455903417	1.29993972394414	1.30491354595325	1.14493831340971	1.31742428564744	1.34956991988225	1.28304871178011	1.31070896905165	1.22148149236523	1.19651511817727	1.32394414823261	1.24968768987539	1.27945472061087	1.24655516102986	1.34163469001612	1.30788988068701	1.25939018252715	1.23014248386995	1.23202501782383	1.20786019145884	1.31782521928681	1.26139990905473
EMT_markers	1.02979417351353	1.19020349179886	0.982818918306895	1.13583259409521	1.03718946999491	1.09010182879768	1.15449641213354	1.07362877513636	1.05839266653279	1.15975160066307	1.17658674501404	1.14985360152701	1.07646033429022	1.19609404555613	1.06167782196546	1.10092367720505	1.03824687959028	1.1753310357056	1.11933792700344	1.16544130031324	1.14030665041481	1.06468217402997	1.07173009583668	1.17773979239806	1.18666683660674	1.12174091505024	1.06077037609393	1.12012783826635	1.11086528130691	0.942861031109597	1.10340068511669	1.17497258983433	0.935717828007361	1.03563574264245	1.13134972655394	1.16896483268818	1.19069775178452	1.04490586197111	1.23042077934199	1.1277542546354	1.21836927738483	1.07043275374903	1.12069422299088	1.1814654360287	1.03974065030678	1.15533004506944	1.15615924825794	1.09016006424556	1.03244148938749
ECM-relatted_genes	0.641722312220663	0.887556118604329	0.701061194146951	0.809128857891347	0.626181950702029	0.677387562117735	0.836407263744059	0.828918529641523	0.755601025630289	0.834520293403893	0.856873053832324	0.676033009563957	0.701099754559848	0.936341926805067	0.770791455235471	0.814225065168095	0.711789112976782	0.891820846845186	0.721027396674478	0.911937191053873	0.77078016935357	0.631952705703815	0.736323620764145	0.806548689163074	1.04677069877137	0.764481434432073	0.715798884956185	0.776068520208676	0.848841335613383	0.53910367804686	0.903070477053727	0.786701999599033	0.610095808401622	0.746372492855999	0.76363958309925	0.902132310421594	0.96240639053897	0.730187839393388	0.830477535914182	0.791592183911402	1.00470822375982	0.846740399607306	0.818027118829122	0.882824739374514	0.700532092683903	0.926910221305928	0.85038211368616	0.769588136813734	0.726029776137549
Angiogenesis	0.934589585354565	1.12440310419103	0.952504937540335	0.98961968493358	0.935969179080738	1.00384239104464	1.04716029851315	0.997111770500318	0.986554016043853	1.0844919719402	1.09894429518771	1.01878089118656	1.00186855733945	1.05106313333292	0.988444008662408	1.09017238911683	1.04559672218671	1.14096273296119	1.09881152613603	1.14243375794472	1.10686008168479	1.04573549869998	1.01178410613067	1.14341016830693	1.14650947657344	1.04373327547932	1.05074438072126	1.0724717000774	1.08755343701063	0.831409975062942	1.10961435697802	1.09953897651383	0.901224681128257	1.00706110222035	1.09829754369264	1.05514727454119	1.11190120733899	1.00706332300995	1.08094338139576	1.0098117081176	1.05588339701159	1.0172236322285	1.04417003874273	1.11491820230882	0.981956930616317	1.07326452879789	1.15055072042813	1.03264795810776	0.922627319944709
Apoptosis	1.18263140312609	1.1968548328068	1.19763437781515	1.22324638877046	1.19316634923227	1.20375962053988	1.20728905787182	1.17779625818948	1.19027789140596	1.22162215849674	1.19118708422869	1.19967976815604	1.21000509697912	1.20266835656233	1.11720515961688	1.20890684338799	1.20455140266612	1.18957063613873	1.20415977574586	1.21943697193889	1.24380826435504	1.19237097594272	1.15091692800223	1.215463160394	1.21253653881224	1.19061226517512	1.2162866131703	1.20871986293188	1.21058110183016	1.14614709332548	1.19851568624905	1.2060269319812	1.17164772386714	1.17203477665682	1.22095498056699	1.19322396968543	1.21984502536657	1.19961927551732	1.2122374768106	1.22805607271833	1.20986286698996	1.15825428500756	1.19330720437152	1.20172485096255	1.19522522404757	1.19938928247818	1.20485780085701	1.20362574492897	1.20060108897761
DNA_repair	1.18536520042891	1.19366696042165	1.19600134345276	1.18004983192676	1.17373818055651	1.20363955578979	1.17997799670082	1.19749528442867	1.21062279002189	1.18004067801961	1.16959835013817	1.20013693563865	1.19900653773823	1.17823661158327	1.19122668802501	1.19652936769581	1.18739709184769	1.18177491869825	1.19717786381445	1.20633652682151	1.18441624935568	1.21001393895892	1.19853490380429	1.20986911652187	1.16406306286006	1.1959502284766	1.22322768353614	1.17810416856806	1.18449927091183	1.19678159257049	1.16075618479194	1.19854338267666	1.20660866862513	1.17231976860838	1.18480298510049	1.16630573384888	1.16465308510912	1.17394318007653	1.17523704793653	1.18339187877242	1.16998541975867	1.1794376956901	1.1764873375366	1.18923119254002	1.17695797587141	1.18518721792538	1.17056896267925	1.1895230974535	1.18358109978261
G2M_checkpoint	1.20155268435237	1.24898227602432	1.19378254755087	1.2319433898425	1.1844810236155	1.17908678467666	1.20444706064023	1.19891906009396	1.19851119487569	1.20530540772701	1.1607104406505	1.17140129689444	1.20635065128814	1.17182127086909	1.11071649251232	1.2131752814957	1.22520214294478	1.14329044500086	1.21407723965559	1.24219338907672	1.16982820703038	1.25752764811095	1.22037477257909	1.18142471928328	1.18635350958246	1.24736410960398	1.25006994324823	1.19333155006711	1.20359162668826	1.19086278466578	1.16445315502031	1.21571144682176	1.2572795448028	1.21136194995872	1.18471130725368	1.16562646671168	1.15638518727498	1.23187502430245	1.19245589749677	1.19519978029804	1.18772807125515	1.21779485728875	1.20912342670913	1.19052531555577	1.19123477666853	1.1721423737219	1.14893176592512	1.21817189945654	1.16132210404184
Inflammatory_response	0.965167510692291	1.03175713918653	0.97560180184184	1.04283850143356	1.01543197541441	1.04321649224933	1.03427165451764	0.948172615380994	1.02835779224738	1.02511290212694	1.00598455969255	1.02790931502673	1.06997539868656	1.03637622027817	0.84177135456009	1.04585733510677	0.998957639050443	1.01446282959056	1.02205798908125	1.08942280743145	1.12844213161781	1.00763672429444	0.86834200307216	1.06475897578441	1.10371577062413	1.03183883189377	1.05344027013522	1.0828768758269	1.06050706618363	0.939047358073757	1.08051714697448	0.974100669892053	0.975670907869795	0.99652856432822	1.02825985662801	0.986055131183872	1.06621587280058	1.01215926637201	1.06506808151428	1.08926799012525	1.05675975374273	0.988946985202452	0.997629505618939	1.02160529964166	1.04456021625269	1.04726858481454	1.04936594189018	0.995379380214036	1.0161787372597
PI3K_AKT_mTOR_pathway	1.12160681327915	1.14884603853107	1.11668635806861	1.14528787650531	1.14393324875718	1.15301347337616	1.14391153657691	1.13535113797916	1.13555483859081	1.12801049032382	1.14858172860028	1.1267590776118	1.13726310412334	1.16661429786236	1.06267579055778	1.14388357160782	1.156696979867	1.11780061075744	1.13086204850648	1.14220701548537	1.13741622500906	1.12846179171712	1.1086823040405	1.11009011923559	1.14629532108701	1.1246066797224	1.13937057713703	1.13569909755339	1.15554823183481	1.11990109271549	1.16877312381544	1.1328131555428	1.13844008594112	1.15133671183246	1.12561091694534	1.11335910184667	1.14226839282902	1.14011106438094	1.16359324240565	1.15237825749383	1.14945927198063	1.13408155437364	1.13279177052041	1.12776475271316	1.13757834452874	1.14310897193943	1.13975739966024	1.14760822170018	1.13553916882938
P53_pathway	1.19378812402249	1.19487726234733	1.20066484138938	1.20457321081119	1.20330961461714	1.1994498199243	1.21264722893976	1.21117107554307	1.18131746589919	1.21600582363821	1.20922092356957	1.19964245923599	1.21859162322156	1.21172202695788	1.08439199371793	1.19395721966455	1.18364439747824	1.16662321239225	1.21013143968827	1.20032448232355	1.21784548502935	1.21933818762678	1.1787493965478	1.20475670310368	1.20730836799532	1.1956789876687	1.19353585260332	1.20682280585281	1.19403343551908	1.15951546361908	1.20250388034266	1.19377720061944	1.18711317795383	1.17675937660171	1.19536486341329	1.20270302596163	1.20796525371212	1.18954821439952	1.20073390264113	1.215090585513	1.20078298988945	1.18426171315631	1.19747412415265	1.2221299781888	1.20816695491025	1.20798237878803	1.20643077151913	1.21544007895455	1.18033861365915
MYC_targets	1.31297785607443	1.31387614432305	1.32300927946218	1.28715372749135	1.30950331749486	1.29585631197095	1.30638180783116	1.31398970837371	1.31837352268244	1.2935566198351	1.28467416534062	1.31463547346083	1.3174582708865	1.29495611584222	1.26907918817439	1.32621047564992	1.2983871974606	1.28529958328934	1.32015906802934	1.32856266563604	1.2976353684046	1.33106091140062	1.33373684072476	1.30944426348033	1.28914112253393	1.32626750565697	1.33979279250089	1.30145642422697	1.29760349815895	1.30280639636594	1.27197427523399	1.29959946470006	1.31460495745388	1.30080856528024	1.3119631592506	1.29208421989402	1.27445764285982	1.2863442667489	1.30576457986973	1.29700812136759	1.29253226859753	1.2930239083368	1.2899660927578	1.30584179078084	1.29590707470844	1.27383086792966	1.28432501206638	1.31203439877634	1.29816946433828
TGFB	1.22479154985188	1.25683169679655	1.17037107050729	1.24047664133146	1.18575558142881	1.20993161101383	1.2582719967025	1.21551552714046	1.17071040459548	1.25618891315103	1.25554576824244	1.19621796092571	1.21922965759536	1.23584011974893	1.18233950159443	1.22632031821598	1.20086955097985	1.26853275866512	1.21984220927876	1.22141266020612	1.22349057552369	1.20226934215941	1.17779479914509	1.20434272344567	1.24767036559357	1.24746752753694	1.21009309850929	1.25425435168583	1.23705978811822	1.1562282388206	1.24917616390671	1.24397924733364	1.17040316627125	1.22222552080681	1.22769215309547	1.25981755905611	1.24346955461332	1.23765248919631	1.2520717016865	1.24426103413888	1.24895662131856	1.19515256172912	1.22078210902306	1.2687193509099	1.2215530259864	1.25897154737698	1.22083521632909	1.25260101974763	1.18381715932515
IL-10_Anti-inflammatory_Signaling_Pathway	1.10342030973605	1.14017168540764	1.17964145374251	1.21146801897698	1.15504111818691	1.21204022524722	1.1367238305747	1.14083050737672	1.2192626562616	1.1581770964148	1.12311399448404	1.1526322381412	1.19129032330709	1.16839391397388	0.992506813950672	1.20641605632223	1.19162461053338	1.19350582993235	1.17925939421169	1.23495900334661	1.2745284314646	1.14673926273019	0.976280047958276	1.21762832946228	1.2101330976394	1.2068672455051	1.18165896561864	1.20513803732838	1.17682458478547	1.1232277403359	1.17785618741835	1.15840390476387	1.07334129225995	1.04665360263826	1.22761316392124	1.1099725167942	1.18135883161911	1.14534669874624	1.22514639285491	1.2313198827341	1.21554083233362	1.0219670804254	1.09543013271548	1.14974818019252	1.19631652095942	1.10920757403541	1.19356409816829	1.15763984723522	1.10426962165084
Genes_up-regulated_by_reactive_oxigen_species_(ROS)	1.16103609170419	1.20307986422418	1.18663223859361	1.19070922137854	1.18426500541045	1.19667529585319	1.1755002553479	1.17956985135799	1.19300601172845	1.20051659332382	1.16954606356193	1.21895006492642	1.20140806584384	1.2099369059806	1.11896234554118	1.211972196557	1.19970239537467	1.16942147970943	1.17041624013564	1.17693820927577	1.17383135601317	1.17398958259018	1.18505268835	1.20489099982734	1.20875188767079	1.18967206932277	1.21019273305193	1.18986924823324	1.21154559385946	1.16768026887294	1.23709404195013	1.18409444740957	1.17490694997234	1.15524929369687	1.19615802500131	1.20114052950801	1.20392679100236	1.19753097516379	1.20646552764253	1.21167999896343	1.1913293174619	1.2021959847066	1.19389553849356	1.20646626898176	1.2174625295535	1.17185220570989	1.20376828128228	1.19189227469787	1.20360695551958
DNA_replication	1.17264539188028	1.2046910411473	1.16919513938923	1.2124839180203	1.14442189415604	1.18791270191086	1.16722687603202	1.1715158357332	1.19676691147489	1.15208774401994	1.11769723965047	1.13634113023679	1.16279603464313	1.10672263237073	1.1397201412568	1.21046695710517	1.19114401795834	1.1023827126534	1.17767112697749	1.18905463330817	1.14629104036376	1.2245166422162	1.18249226046672	1.19279752132454	1.13889315137901	1.17494215802175	1.21428277765151	1.13629404651954	1.16855622652324	1.25205905212766	1.13702851062422	1.18324961834497	1.24884705670985	1.18500741639185	1.1175974480514	1.10763199808557	1.11637869101035	1.22633865973184	1.12581044553342	1.15657272472493	1.12531774239649	1.1724624123943	1.20331393181104	1.16966353724924	1.15783151623978	1.13156200811721	1.11928096992511	1.17587154991357	1.13495332461836
Collagen_formation	0.972123397979101	1.14329713159759	0.946887532456824	1.06872044272075	0.965412632718009	1.0285299564093	1.10572905297181	1.01098058889795	0.981776879580027	1.11918103583067	1.14471031921668	1.0564713010509	0.981377760864768	1.14277233673035	1.09495756965503	1.09085404647568	1.04422741217135	1.16319880110289	1.05629524303862	1.148274920478	1.0072103253623	1.02729611154813	0.995179579064601	1.05153966756809	1.12459280366155	1.08054724247835	1.04951379157406	1.04929450838123	1.10759123828961	0.963688199550699	1.0676327656539	1.10158551149293	0.930111516456158	1.03016042054016	1.06456574022564	1.13220682421988	1.17282431156846	1.04233710344319	1.13901139538319	1.03584044079525	1.13769724403175	1.00378276548659	1.07569352273102	1.1801438488798	0.985238794267043	1.17862995678323	1.09375433402763	1.05081758731275	1.0083518288857
Degradation_of_ECM	0.869469470215637	1.01026284938377	0.874049650312852	0.953753882244631	0.868914476518248	0.915678687630743	0.973716952124649	0.914539846558266	0.885803111306661	0.982703298403634	1.02983322017602	0.938563463793822	0.889752403872832	1.03320683043342	0.941785416897759	0.949759171555991	0.95595958826807	1.0083015204937	0.928414682663308	1.00490719803218	0.937189971512541	0.902192309278825	0.878598579082665	0.92790151078881	1.02861566805851	0.940684037837929	0.905148503420687	0.971038880889846	1.00464483261015	0.813749094157296	1.00442682459923	0.981754924364623	0.826797839061963	0.955484277757151	0.965420497273449	1.0148935465808	1.03395146853528	0.937564759253204	1.01981484719225	0.949090754041949	1.02804335463544	0.951111750186445	0.962891290129778	1.02629519531667	0.883691965942069	1.03540635388702	0.97191537681168	0.946794287838477	0.938897383949169
Ferroptosis	0.997198230625223	1.04818854220769	1.04925940255414	1.03933648171223	1.030791242793	1.01572724501721	1.04015810924526	1.04051480328512	1.01536423878835	1.04687632923801	1.05109590680433	1.03017299910284	1.03228059768627	1.04235653533557	0.935929382523518	1.06105878418312	1.03639108747892	1.02759586015427	1.03254125633895	1.03510527187062	1.03887856779605	1.02301922149938	1.04137190850029	1.05470032338582	1.06679451897516	1.03955747167031	1.02617842489467	1.04343465144534	1.05742652040689	0.99473138541742	1.06892096482627	1.03084701961363	1.02872536961487	1.04238330081198	1.06315440284357	1.05976749036163	1.05534303659993	1.0316175651353	1.06358027003639	1.04897859521515	1.03464032203008	1.04264271008847	1.05512141899885	1.04776061197676	1.04032631763119	1.01355641205547	1.06915106455854	1.0377779652871	1.04190845617482
[truncated: 455 more columns]
