# Supplementary material for: Ferroptosis-related gene ATG5 is a novel prognostic biomarker in nasopharyngeal carcinoma and head and neck squamous cell carcinoma
Source: Front Bioeng Biotechnol. 2022 Sep 15;10:1006535. doi: 10.3389/fbioe.2022.1006535 (PMC9520473; doi:10.3389/fbioe.2022.1006535)
Supplement: Supplementary file 5 [file DataSheet2.ZIP › Source data/Fig.7/CGP082996 IC50 in ATG5 High and Low expression HNSCC samples.xlsx]

## Sheet: Sheet1
TCGA-CV-7102-01	2.44155
TCGA-DQ-7592-01	2.39173
TCGA-UF-A71E-01	2.65991
TCGA-D6-A6EM-01	2.82605
TCGA-CV-7416-01	2.68999
TCGA-UF-A71B-01	2.70733
TCGA-CR-7402-01	2.61159
TCGA-IQ-7630-01	2.5127
TCGA-CQ-A4CB-01	2.52518
TCGA-HD-7832-01	2.20457
TCGA-QK-A8Z7-01	2.83392
TCGA-BA-4075-01	3.34832
TCGA-H7-8502-01	2.33156
TCGA-CV-5966-01	2.16571
TCGA-CV-7410-01	2.51286
TCGA-KU-A6H7-06	2.91249
TCGA-CN-5360-01	2.95808
TCGA-QK-A6V9-01	2.5904
TCGA-CV-5430-01	2.54444
TCGA-CR-7386-01	2.68584
TCGA-BA-5153-01	2.4524
TCGA-HD-7754-01	2.35157
TCGA-P3-A6T8-01	2.80727
TCGA-CN-4725-01	2.43939
TCGA-CV-A461-01	2.68252
TCGA-CX-7086-01	2.58573
TCGA-CV-7568-01	2.88571
TCGA-CV-7430-01	2.60412
TCGA-CN-5363-01	2.3049
TCGA-CV-7236-01	2.57122
TCGA-CV-7248-01	2.71112
TCGA-F7-A50I-01	2.89181
TCGA-UF-A71A-01	2.99715
TCGA-HD-8635-01	2.47087
TCGA-CV-6962-01	3.18976
TCGA-D6-6517-01	2.56448
TCGA-CQ-A4C6-01	2.77797
TCGA-CQ-5330-01	2.40629
TCGA-CQ-5334-01	2.24567
TCGA-CN-5367-01	2.58292
TCGA-CR-6470-01	2.52795
TCGA-CV-7429-01	2.72901
TCGA-CN-6995-01	2.33293
TCGA-CR-6467-01	2.59167
TCGA-CV-6933-01	2.72869
TCGA-UF-A719-01	2.34197
TCGA-CN-5370-01	2.57089
TCGA-CQ-6221-01	3.21842
TCGA-CV-7421-01	2.79325
TCGA-F7-8489-01	2.55471
TCGA-CN-A498-01	2.60896
TCGA-CR-7369-01	2.61838
TCGA-BA-6868-01	2.91101
TCGA-CV-A45Z-01	2.99477
TCGA-CV-5432-01	2.86321
TCGA-RS-A6TO-01	2.63
TCGA-BA-A6DG-01	2.92391
TCGA-CR-7380-01	2.71845
TCGA-WA-A7H4-01	2.7257
TCGA-KU-A66S-01	3.31691
TCGA-CV-5443-01	2.83358
TCGA-CX-7219-01	2.68059
TCGA-CV-5978-01	2.89799
TCGA-P3-A5QE-01	2.56685
TCGA-CR-5250-01	2.47414
TCGA-CN-A6UY-01	3.02512
TCGA-P3-A5Q6-01	2.86138
TCGA-QK-A652-01	2.60242
TCGA-CV-6003-01	2.73432
TCGA-D6-A4Z9-01	2.28497
TCGA-H7-8501-01	2.71343
TCGA-QK-AA3J-01	2.46077
TCGA-CR-7390-01	2.61227
TCGA-CV-7437-01	2.74172
TCGA-CV-A6K0-01	2.73522
TCGA-BB-8596-01	2.78181
TCGA-D6-6826-01	2.52794
TCGA-CR-6493-01	2.17761
TCGA-CQ-6228-01	3.29618
TCGA-CQ-6219-01	2.53714
TCGA-CQ-A4CA-01	2.6323
TCGA-F7-A61W-01	2.53734
TCGA-CV-6950-01	2.67418
TCGA-CN-A6V3-01	2.48259
TCGA-MT-A7BN-01	3.02856
TCGA-BA-A4II-01	2.70998
TCGA-HD-7229-01	2.53599
TCGA-UF-A71A-06	3.06671
TCGA-D6-8568-01	2.35096
TCGA-CR-6478-01	2.76201
TCGA-CR-5243-01	2.34526
TCGA-CV-6948-01	2.94523
TCGA-CV-5976-01	2.34406
TCGA-BA-4077-01	2.60693
TCGA-CR-7371-01	3.09037
TCGA-CQ-A4CH-01	2.76603
TCGA-BA-4074-01	3.5084
TCGA-QK-A64Z-01	2.73362
TCGA-CN-6989-01	2.70779
TCGA-CR-7399-01	2.62136
TCGA-BB-4227-01	2.69274
TCGA-IQ-A61G-01	2.93909
TCGA-BA-A4IH-01	3.0957
TCGA-CN-4738-01	2.75822
TCGA-CN-4727-01	2.42292
TCGA-CN-6997-01	2.78366
TCGA-CR-7370-01	2.90404
TCGA-CR-5247-01	2.48595
TCGA-KU-A6H7-01	2.55188
TCGA-CV-7418-01	3.00654
TCGA-CR-7398-01	2.4198
TCGA-MT-A51X-01	2.91025
TCGA-CR-7373-01	2.4963
TCGA-CV-7428-01	2.22065
TCGA-CV-7438-01	2.41787
TCGA-CV-7446-01	2.91351
TCGA-CV-7435-01	2.81424
TCGA-UF-A7JO-01	2.50963
TCGA-CV-7406-01	2.61921
TCGA-BA-6871-01	2.77724
TCGA-CN-A642-01	2.83951
TCGA-CV-6959-01	2.43002
TCGA-CV-7100-01	2.09123
TCGA-F7-A61S-01	2.9568
TCGA-MT-A67D-01	3.11695
TCGA-CN-5364-01	2.60126
TCGA-CN-6018-01	2.64758
TCGA-MZ-A7D7-01	3.43308
TCGA-CV-6956-01	2.34075
TCGA-CN-A499-01	2.6332
TCGA-BB-8601-01	3.31392
TCGA-CV-7104-01	2.40778
TCGA-BA-A6DI-01	2.93207
TCGA-D6-6823-01	2.36293
TCGA-CV-5436-01	2.71047
TCGA-BB-4217-01	2.58698
TCGA-CN-4731-01	2.54958
TCGA-CQ-5332-01	2.73496
TCGA-CQ-7069-01	3.09178
TCGA-P3-A6SX-01	2.81383
TCGA-CV-7432-01	2.25891
TCGA-CQ-5326-01	2.612
TCGA-CN-A6V6-01	2.41399
TCGA-DQ-5625-01	2.57105
TCGA-CV-5977-01	2.58989
TCGA-UF-A7JD-01	2.33976
TCGA-CR-7385-01	2.49283
TCGA-T2-A6X0-01	2.82431
TCGA-CV-A465-01	3.21335
TCGA-F7-7848-01	2.52372
TCGA-QK-A8Z8-01	2.78994
TCGA-CV-6940-01	2.58056
TCGA-CV-7440-01	2.53207
TCGA-CV-7414-01	2.97614
TCGA-CR-7374-01	2.89445
TCGA-CV-6941-01	2.62201
TCGA-QK-A8Z9-01	2.49079
TCGA-QK-A6VB-01	2.48088
TCGA-CR-7382-01	2.46569
TCGA-P3-A5QA-01	3.00496
TCGA-CV-5979-01	2.5756
TCGA-CN-6996-01	2.27215
TCGA-4P-AA8J-01	2.63887
TCGA-TN-A7HL-01	2.79845
TCGA-CN-A63W-01	2.94983
TCGA-CN-4730-01	2.86575
TCGA-DQ-5630-01	2.67968
TCGA-CV-7103-01	2.85227
TCGA-CQ-A4CG-01	2.61097
TCGA-BA-4078-01	2.91577
TCGA-BB-4224-01	2.65399
TCGA-BB-4228-01	2.63351
TCGA-BB-A5HU-01	3.00578
TCGA-T3-A92M-01	2.75643
TCGA-CQ-6227-01	2.88449
TCGA-P3-A5QF-01	2.8902
TCGA-QK-A6IH-01	2.96015
TCGA-CV-7434-01	2.56722
TCGA-CR-5249-01	2.50642
TCGA-CR-6472-01	2.6374
TCGA-CV-7090-01	2.66309
TCGA-CV-6961-01	2.90918
TCGA-CN-4741-01	2.63224
TCGA-CV-7097-01	2.62052
TCGA-HL-7533-01	2.57974
TCGA-CV-A464-01	2.76544
TCGA-HD-8224-01	2.14814
TCGA-P3-A6T4-01	2.86667
TCGA-D6-A6EO-01	2.44475
TCGA-BB-A6UM-01	2.27634
TCGA-BB-A5HY-01	2.44476
TCGA-CN-5361-01	2.51728
TCGA-CQ-A4CD-01	2.64105
TCGA-F7-A624-01	3.33102
TCGA-CV-A6JD-01	2.61945
TCGA-BB-4223-01	2.48508
TCGA-HD-7831-01	2.82832
TCGA-CR-7376-01	2.57845
TCGA-P3-A6T3-01	2.81884
TCGA-CN-6992-01	2.64065
TCGA-CV-6939-01	2.6642
TCGA-CV-7422-01	2.5106
TCGA-CR-7364-01	2.74768
TCGA-QK-AA3K-01	3.02124
TCGA-UF-A7JV-01	2.89657
TCGA-CQ-A4CI-01	2.6102
TCGA-C9-A47Z-01	2.86145
TCGA-CV-6960-01	3.22942
TCGA-D6-8569-01	2.40133
TCGA-CQ-6224-01	2.61449
TCGA-CV-A6K2-01	2.87979
TCGA-CV-6433-01	2.79796
TCGA-D6-A74Q-01	2.88911
TCGA-CR-6480-01	2.28771
TCGA-QK-A6IG-01	2.54442
TCGA-T2-A6WX-01	2.61776
TCGA-IQ-A61H-01	2.8163
TCGA-D6-6515-01	2.45285
TCGA-P3-A6T2-01	2.88345
TCGA-CV-7261-01	3.016
TCGA-CN-5366-01	2.5671
TCGA-CQ-7072-01	2.77178
TCGA-CN-6022-01	2.60142
TCGA-D6-6824-01	2.83292
TCGA-BA-A4IG-01	2.56212
TCGA-CR-7368-01	2.31767
TCGA-CN-A49B-01	2.52221
TCGA-BA-6873-01	2.22024
TCGA-CN-4735-01	3.25928
TCGA-CN-6011-01	2.30254
TCGA-CN-A49C-01	2.67519
TCGA-CN-6023-01	2.3029
TCGA-DQ-5629-01	2.80203
TCGA-UF-A7JT-01	2.70437
TCGA-BA-A6DE-01	2.49614
TCGA-CV-6934-01	2.83879
TCGA-F7-8298-01	2.22028
TCGA-UF-A7J9-01	2.95332
TCGA-CR-7377-01	2.65069
TCGA-CV-A460-01	2.74937
TCGA-CX-7082-01	2.69831
TCGA-CN-A63U-01	2.4094
TCGA-P3-A6T0-01	2.75626
TCGA-CR-7383-01	2.67146
TCGA-UF-A7JA-01	2.72166
TCGA-CV-5435-01	2.54439
TCGA-KU-A66T-01	2.66501
TCGA-CV-7252-01	2.80587
TCGA-MZ-A5BI-01	3.18032
TCGA-HD-A4C1-01	2.76749
TCGA-CV-7255-01	2.27785
TCGA-BA-A8YP-01	2.38693
TCGA-CV-A463-01	2.93584
TCGA-BA-A6DL-01	3.16185
TCGA-CR-6471-01	2.27346
TCGA-CQ-A4CE-01	3.04212
TCGA-CQ-5333-01	2.67565
TCGA-CN-4737-01	2.40034
TCGA-IQ-A6SH-01	2.75615
TCGA-CV-6938-01	2.71982
TCGA-CR-7401-01	2.81257
TCGA-D6-A6EP-01	3.46533
TCGA-IQ-A61O-01	2.88187
TCGA-MT-A67F-01	3.02604
TCGA-CN-4740-01	2.66083
TCGA-BA-5151-01	2.73356
TCGA-DQ-5631-01	2.16496
TCGA-CN-A497-01	2.49045
TCGA-CV-7177-01	2.69895
TCGA-CV-7235-01	2.31291
TCGA-BA-5556-01	2.4473
TCGA-CN-4742-01	2.9109
TCGA-HD-8314-01	2.64778
TCGA-CQ-6223-01	2.93178
TCGA-CV-5444-01	2.48195
TCGA-CN-4726-01	3.10557
TCGA-CV-A6JN-01	3.21244
TCGA-P3-A6T5-01	2.67949
TCGA-HD-7753-01	2.79901
TCGA-CN-5365-01	2.88348
TCGA-BA-5559-01	2.45931
TCGA-CV-6955-01	2.86746
TCGA-UF-A7JH-01	2.71982
TCGA-CN-4736-01	2.56431
TCGA-CR-6491-01	2.65991
TCGA-CV-A6JY-01	3.02066
TCGA-CV-7180-01	2.93314
TCGA-CR-6484-01	2.69321
TCGA-CR-7388-01	2.84543
TCGA-QK-A8ZB-01	2.98681
TCGA-CV-7425-01	2.79456
TCGA-BA-5555-01	2.37739
TCGA-CN-6020-01	2.44103
TCGA-CQ-6218-01	2.89022
TCGA-CV-6945-01	3.13057
TCGA-CV-6954-01	2.60979
TCGA-CV-7089-01	2.5657
TCGA-TN-A7HI-01	3.2731
TCGA-IQ-A61E-01	2.64057
TCGA-T3-A92N-01	2.62673
TCGA-CV-5439-01	2.87571
TCGA-D6-A6EN-01	2.63237
TCGA-CQ-7068-01	2.49925
TCGA-HD-A6I0-01	3.15641
TCGA-P3-A6T7-01	2.96717
TCGA-CN-A49A-01	2.94738
TCGA-CN-4722-01	3.16842
TCGA-CV-A6JZ-01	2.41313
TCGA-CN-5373-01	2.54918
TCGA-CR-7391-01	2.85044
TCGA-BA-6869-01	2.72681
TCGA-CN-A63T-01	2.97184
TCGA-UF-A7JF-01	2.71236
TCGA-CV-A45T-01	2.75524
TCGA-CX-A4AQ-01	2.94662
TCGA-CV-6942-01	2.88524
TCGA-HD-A634-01	3.5465
TCGA-F7-A50G-01	2.85549
TCGA-CV-6441-01	2.65979
TCGA-BB-A5HZ-01	2.87547
TCGA-CQ-5324-01	2.31291
TCGA-CX-7085-01	2.87423
TCGA-CR-7397-01	2.78228
TCGA-CV-7250-01	2.93001
TCGA-CV-A45O-01	3.30353
TCGA-CN-6021-01	3.22597
TCGA-T2-A6X2-01	2.76323
TCGA-CQ-5329-01	2.7039
TCGA-CN-6019-01	2.9426
TCGA-CV-A45V-01	2.98807
TCGA-BA-7269-01	3.12335
TCGA-CR-6477-01	2.65578
TCGA-CR-6487-01	2.52714
TCGA-CQ-5327-01	2.71537
TCGA-BB-4225-01	2.88671
TCGA-UF-A7JC-01	2.76621
TCGA-MZ-A6I9-01	2.5869
TCGA-CV-6436-01	3.32654
TCGA-CN-5359-01	2.39188
TCGA-CV-6953-01	3.01464
TCGA-CR-6481-01	2.66699
TCGA-CV-7413-01	2.84363
TCGA-CQ-6229-01	2.87174
TCGA-CV-7423-01	2.82607
TCGA-CV-7253-01	2.51516
TCGA-BA-4076-01	2.86641
TCGA-BA-6872-01	2.78292
TCGA-HD-A633-01	2.63629
TCGA-CV-A45W-01	3.03271
TCGA-CN-A63V-01	3.14866
TCGA-DQ-5624-01	2.73347
TCGA-CR-7394-01	2.77504
TCGA-CV-A45P-01	2.94656
TCGA-CV-5434-01	2.55325
TCGA-CV-A6K1-01	2.9983
TCGA-CV-5441-01	2.47172
TCGA-CR-7395-01	2.74803
TCGA-IQ-7632-01	3.19249
TCGA-CV-6935-01	2.80052
TCGA-CN-4734-01	2.76066
TCGA-CR-7404-01	2.28507
TCGA-HD-8634-01	2.85812
TCGA-CR-6492-01	2.66377
TCGA-CV-7247-01	2.70965
TCGA-H7-A76A-01	2.69295
TCGA-CV-A6JU-01	2.90871
TCGA-CV-A6JM-01	2.96128
TCGA-CQ-5331-01	2.69264
TCGA-CV-A45U-01	2.78942
TCGA-UF-A718-01	2.61078
TCGA-D6-A6EQ-01	3.20779
TCGA-CN-6998-01	2.80579
TCGA-BA-A6D8-01	2.76693
TCGA-F7-A50J-01	3.28616
TCGA-IQ-A61I-01	3.00886
TCGA-CV-5442-01	2.55239
TCGA-F7-A61V-01	2.90265
TCGA-CN-4733-01	2.76507
TCGA-CR-7379-01	2.59769
TCGA-CV-7245-01	2.61509
TCGA-CV-7254-01	3.30513
TCGA-UF-A7JJ-01	2.81486
TCGA-CN-5358-01	2.8482
TCGA-CV-7178-01	2.68971
TCGA-F7-A623-01	2.92294
TCGA-D6-6825-01	2.62391
TCGA-KU-A6H8-01	3.24706
TCGA-CQ-7071-01	3.14049
TCGA-CR-7367-01	2.9483
TCGA-BA-5557-01	3.07863
TCGA-CN-6016-01	2.75029
TCGA-CN-6017-01	2.86239
TCGA-MT-A51W-01	3.05645
TCGA-UF-A7JS-01	2.79306
TCGA-CV-A45R-01	2.53648
TCGA-MT-A67A-01	3.3449
TCGA-CN-6013-01	2.60391
TCGA-QK-A6VC-01	2.88411
TCGA-D6-6827-01	3.27561
TCGA-CV-A6JE-01	2.82549
TCGA-CR-5248-01	2.41477
TCGA-CV-6936-01	2.58249
TCGA-CR-7393-01	2.78841
TCGA-CV-6951-01	2.72826
TCGA-D6-A6ES-01	3.27053
TCGA-CQ-6220-01	2.98177
TCGA-CV-5973-01	3.16596
TCGA-CV-5440-01	2.806
TCGA-CR-7365-01	2.6584
TCGA-IQ-A61J-01	2.78768
TCGA-TN-A7HJ-01	2.86197
TCGA-BA-A6DA-01	3.30787
TCGA-IQ-7631-01	3.36982
TCGA-BB-A6UO-01	2.92103
TCGA-CR-6488-01	2.86532
TCGA-H7-7774-01	2.72333
TCGA-D6-A4ZB-01	2.95334
TCGA-D6-6516-01	2.91631
TCGA-CN-5356-01	2.59342
TCGA-CV-7099-01	2.41877
TCGA-C9-A480-01	2.77823
TCGA-CQ-7063-01	2.62275
TCGA-CN-A641-01	3.05718
TCGA-QK-A6IF-01	2.73709
TCGA-T2-A6WZ-01	2.89386
TCGA-CN-4723-01	2.26636
TCGA-CN-A6V1-01	2.58393
TCGA-CR-7372-01	2.90309
TCGA-CQ-5323-01	2.603
TCGA-QK-A6II-01	3.05361
TCGA-BA-6870-01	2.88785
TCGA-CQ-6222-01	3.02164
TCGA-BA-A4IF-01	2.9207
TCGA-F7-A620-01	2.58705
TCGA-CV-A6JO-01	2.87588
TCGA-CV-7433-01	2.57785
TCGA-CV-7263-01	2.64302
TCGA-CV-7427-01	2.49726
TCGA-CN-A6V7-01	2.94211
TCGA-CV-5970-01	2.63208
TCGA-CV-5431-01	2.87781
TCGA-QK-A6IJ-01	2.95473
TCGA-CN-4728-01	2.73823
TCGA-UP-A6WW-01	2.83852
TCGA-CR-6482-01	2.74147
TCGA-DQ-7588-01	2.48439
TCGA-CV-A45X-01	2.96303
TCGA-CV-6952-01	2.66698
TCGA-CR-7392-01	2.62648
TCGA-HD-A6HZ-01	2.98539
TCGA-CV-A45Q-01	3.47721
TCGA-CQ-7065-01	2.64236
TCGA-F7-A622-01	3.19123
TCGA-CV-6943-01	2.43735
TCGA-CV-7183-01	3.11008
TCGA-CV-7407-01	2.31387
TCGA-CN-6988-01	2.32331
TCGA-CV-7238-01	2.83651
TCGA-BA-A6DD-01	2.66792
TCGA-CV-7415-01	2.30412
TCGA-CV-7411-01	3.15978
TCGA-CN-5355-01	2.59953
TCGA-H7-A6C4-01	2.87937
TCGA-BA-A6DB-01	3.11292
TCGA-CV-7101-01	2.82852
TCGA-CQ-6225-01	3.07981
TCGA-BA-5558-01	2.56559
TCGA-CN-4729-01	2.60057
TCGA-CV-5971-01	2.99166
TCGA-BA-A6DJ-01	2.69904
TCGA-CQ-A4C7-01	2.52908
TCGA-CV-7095-01	2.67704
TCGA-CV-A6JT-01	3.13366
TCGA-CN-6010-01	2.61515
TCGA-P3-A5Q5-01	2.43536
TCGA-D6-A6EK-01	3.29903
TCGA-WA-A7GZ-01	2.69401
TCGA-P3-A6SW-01	2.5702
TCGA-UF-A7JK-01	2.58382
TCGA-CQ-A4C9-01	2.71946
TCGA-CN-4739-01	2.51469
TCGA-CV-7091-01	2.36013
TCGA-CV-A45Y-01	2.92006
TCGA-CV-7243-01	2.67954
TCGA-CQ-5325-01	2.745
TCGA-DQ-7591-01	3.1059
TCGA-UF-A71D-01	2.55963
TCGA-CV-7242-01	2.74805
TCGA-CV-6937-01	2.92214
TCGA-CN-5369-01	2.81316
TCGA-CN-6024-01	2.76589
TCGA-CV-A468-01	2.77682
TCGA-CV-7424-01	3.06568
TCGA-CN-5374-01	2.35654
TCGA-BA-5152-01	2.56595
TCGA-RS-A6TP-01	2.16544
TCGA-CR-6474-01	2.76462
TCGA-IQ-A6SG-01	2.90753
TCGA-CR-7389-01	2.77619
TCGA-CN-6012-01	2.80785
TCGA-QK-A8ZA-01	2.68102
TCGA-CN-6994-01	2.70032
TCGA-P3-A6T6-01	2.60001
TCGA-CR-6473-01	2.49262
