# Supplementary material for: Ferroptosis-related gene ATG5 is a novel prognostic biomarker in nasopharyngeal carcinoma and head and neck squamous cell carcinoma
Source: Front Bioeng Biotechnol. 2022 Sep 15;10:1006535. doi: 10.3389/fbioe.2022.1006535 (PMC9520473; doi:10.3389/fbioe.2022.1006535)
Supplement: Supplementary file 5 [file DataSheet2.ZIP › Source data/Fig.7/GSK1070916 IC50 in ATG5 High and Low expression HNSCC samples.xlsx]

## Sheet: Sheet1
TCGA-CV-7102-01	1.59966
TCGA-DQ-7592-01	1.49583
TCGA-UF-A71E-01	2.39549
TCGA-D6-A6EM-01	1.95136
TCGA-CV-7416-01	2.39067
TCGA-UF-A71B-01	2.00727
TCGA-CR-7402-01	1.5055
TCGA-IQ-7630-01	1.73514
TCGA-CQ-A4CB-01	1.9299
TCGA-HD-7832-01	0.99352
TCGA-QK-A8Z7-01	0.711398
TCGA-BA-4075-01	3.34872
TCGA-H7-8502-01	2.25011
TCGA-CV-5966-01	2.17167
TCGA-CV-7410-01	0.993551
TCGA-KU-A6H7-06	1.72463
TCGA-CN-5360-01	1.51165
TCGA-QK-A6V9-01	0.956789
TCGA-CV-5430-01	0.925479
TCGA-CR-7386-01	2.14116
TCGA-BA-5153-01	1.36268
TCGA-HD-7754-01	1.55599
TCGA-P3-A6T8-01	2.80843
TCGA-CN-4725-01	2.43835
TCGA-CV-A461-01	1.66939
TCGA-CX-7086-01	1.72834
TCGA-CV-7568-01	2.25296
TCGA-CV-7430-01	2.19077
TCGA-CN-5363-01	2.01802
TCGA-CV-7236-01	1.77825
TCGA-CV-7248-01	2.39762
TCGA-F7-A50I-01	2.19351
TCGA-UF-A71A-01	2.11416
TCGA-HD-8635-01	2.12188
TCGA-CV-6962-01	2.39999
TCGA-D6-6517-01	1.81873
TCGA-CQ-A4C6-01	1.92092
TCGA-CQ-5330-01	1.479
TCGA-CQ-5334-01	1.57087
TCGA-CN-5367-01	1.62839
TCGA-CR-6470-01	0.463929
TCGA-CV-7429-01	1.82443
TCGA-CN-6995-01	2.38396
TCGA-CR-6467-01	1.40055
TCGA-CV-6933-01	2.22041
TCGA-UF-A719-01	1.53802
TCGA-CN-5370-01	1.8023
TCGA-CQ-6221-01	2.75225
TCGA-CV-7421-01	2.05432
TCGA-F7-8489-01	1.8301
TCGA-CN-A498-01	2.2195
TCGA-CR-7369-01	1.80256
TCGA-BA-6868-01	2.52533
TCGA-CV-A45Z-01	1.29486
TCGA-CV-5432-01	2.08413
TCGA-RS-A6TO-01	1.74438
TCGA-BA-A6DG-01	2.07405
TCGA-CR-7380-01	1.69406
TCGA-WA-A7H4-01	1.80353
TCGA-KU-A66S-01	1.62301
TCGA-CV-5443-01	1.90214
TCGA-CX-7219-01	1.68117
TCGA-CV-5978-01	1.99797
TCGA-P3-A5QE-01	-0.104689
TCGA-CR-5250-01	1.65214
TCGA-CN-A6UY-01	2.33404
TCGA-P3-A5Q6-01	2.49509
TCGA-QK-A652-01	1.69034
TCGA-CV-6003-01	2.30451
TCGA-D6-A4Z9-01	1.9696
TCGA-H7-8501-01	1.66213
TCGA-QK-AA3J-01	1.76926
TCGA-CR-7390-01	1.91439
TCGA-CV-7437-01	2.40918
TCGA-CV-A6K0-01	1.51201
TCGA-BB-8596-01	1.96582
TCGA-D6-6826-01	1.53972
TCGA-CR-6493-01	2.07532
TCGA-CQ-6228-01	1.96488
TCGA-CQ-6219-01	1.32774
TCGA-CQ-A4CA-01	2.35779
TCGA-F7-A61W-01	1.90588
TCGA-CV-6950-01	1.75431
TCGA-CN-A6V3-01	1.89231
TCGA-MT-A7BN-01	3.0277
TCGA-BA-A4II-01	1.94435
TCGA-HD-7229-01	1.76114
TCGA-UF-A71A-06	2.10022
TCGA-D6-8568-01	2.12887
TCGA-CR-6478-01	1.58495
TCGA-CR-5243-01	1.2789
TCGA-CV-6948-01	1.21611
TCGA-CV-5976-01	1.96556
TCGA-BA-4077-01	1.80603
TCGA-CR-7371-01	1.85039
TCGA-CQ-A4CH-01	1.86038
TCGA-BA-4074-01	2.88584
TCGA-QK-A64Z-01	1.0701
TCGA-CN-6989-01	1.66034
TCGA-CR-7399-01	1.05052
TCGA-BB-4227-01	2.62861
TCGA-IQ-A61G-01	2.51304
TCGA-BA-A4IH-01	0.699053
TCGA-CN-4738-01	2.00075
TCGA-CN-4727-01	2.6887
TCGA-CN-6997-01	2.55487
TCGA-CR-7370-01	1.27978
TCGA-CR-5247-01	3.20908
TCGA-KU-A6H7-01	0.636805
TCGA-CV-7418-01	1.8551
TCGA-CR-7398-01	0.590054
TCGA-MT-A51X-01	2.67221
TCGA-CR-7373-01	1.6527
TCGA-CV-7428-01	1.45964
TCGA-CV-7438-01	1.7649
TCGA-CV-7446-01	1.37357
TCGA-CV-7435-01	1.86546
TCGA-UF-A7JO-01	1.96655
TCGA-CV-7406-01	1.78285
TCGA-BA-6871-01	1.44246
TCGA-CN-A642-01	1.37166
TCGA-CV-6959-01	1.82372
TCGA-CV-7100-01	1.41682
TCGA-F7-A61S-01	1.84893
TCGA-MT-A67D-01	2.24112
TCGA-CN-5364-01	1.85495
TCGA-CN-6018-01	2.09526
TCGA-MZ-A7D7-01	2.67393
TCGA-CV-6956-01	2.78172
TCGA-CN-A499-01	0.577488
TCGA-BB-8601-01	1.72278
TCGA-CV-7104-01	1.70103
TCGA-BA-A6DI-01	2.09563
TCGA-D6-6823-01	2.01475
TCGA-CV-5436-01	1.98933
TCGA-BB-4217-01	1.62493
TCGA-CN-4731-01	2.6484
TCGA-CQ-5332-01	2.6561
TCGA-CQ-7069-01	2.48771
TCGA-P3-A6SX-01	2.07063
TCGA-CV-7432-01	2.16255
TCGA-CQ-5326-01	2.45492
TCGA-CN-A6V6-01	1.462
TCGA-DQ-5625-01	1.84604
TCGA-CV-5977-01	1.49338
TCGA-UF-A7JD-01	2.70449
TCGA-CR-7385-01	1.20948
TCGA-T2-A6X0-01	0.950605
TCGA-CV-A465-01	2.45903
TCGA-F7-7848-01	2.16885
TCGA-QK-A8Z8-01	2.33595
TCGA-CV-6940-01	1.69751
TCGA-CV-7440-01	2.47997
TCGA-CV-7414-01	1.40702
TCGA-CR-7374-01	0.873892
TCGA-CV-6941-01	2.07115
TCGA-QK-A8Z9-01	1.91041
TCGA-QK-A6VB-01	1.73569
TCGA-CR-7382-01	0.931302
TCGA-P3-A5QA-01	2.41782
TCGA-CV-5979-01	2.38258
TCGA-CN-6996-01	1.45333
TCGA-4P-AA8J-01	2.26989
TCGA-TN-A7HL-01	1.41534
TCGA-CN-A63W-01	2.26266
TCGA-CN-4730-01	2.76672
TCGA-DQ-5630-01	1.77773
TCGA-CV-7103-01	2.12091
TCGA-CQ-A4CG-01	2.25353
TCGA-BA-4078-01	-0.378119
TCGA-BB-4224-01	1.07163
TCGA-BB-4228-01	1.91129
TCGA-BB-A5HU-01	1.80459
TCGA-T3-A92M-01	1.4852
TCGA-CQ-6227-01	2.63856
TCGA-P3-A5QF-01	1.74033
TCGA-QK-A6IH-01	2.15501
TCGA-CV-7434-01	1.43259
TCGA-CR-5249-01	1.32754
TCGA-CR-6472-01	1.26454
TCGA-CV-7090-01	1.59287
TCGA-CV-6961-01	2.0079
TCGA-CN-4741-01	1.51786
TCGA-CV-7097-01	1.86874
TCGA-HL-7533-01	1.11877
TCGA-CV-A464-01	2.26066
TCGA-HD-8224-01	1.65366
TCGA-P3-A6T4-01	1.83974
TCGA-D6-A6EO-01	2.39229
TCGA-BB-A6UM-01	1.19491
TCGA-BB-A5HY-01	2.42749
TCGA-CN-5361-01	2.30373
TCGA-CQ-A4CD-01	2.04451
TCGA-F7-A624-01	2.30359
TCGA-CV-A6JD-01	1.65332
TCGA-BB-4223-01	1.08185
TCGA-HD-7831-01	2.06704
TCGA-CR-7376-01	1.60522
TCGA-P3-A6T3-01	2.36247
TCGA-CN-6992-01	1.66112
TCGA-CV-6939-01	1.33436
TCGA-CV-7422-01	1.7458
TCGA-CR-7364-01	2.21294
TCGA-QK-AA3K-01	1.64101
TCGA-UF-A7JV-01	2.14
TCGA-CQ-A4CI-01	1.69635
TCGA-C9-A47Z-01	1.71765
TCGA-CV-6960-01	2.66728
TCGA-D6-8569-01	1.45175
TCGA-CQ-6224-01	1.6766
TCGA-CV-A6K2-01	1.97113
TCGA-CV-6433-01	1.54008
TCGA-D6-A74Q-01	2.33622
TCGA-CR-6480-01	1.40794
TCGA-QK-A6IG-01	2.10553
TCGA-T2-A6WX-01	1.24912
TCGA-IQ-A61H-01	2.01092
TCGA-D6-6515-01	1.11292
TCGA-P3-A6T2-01	1.75937
TCGA-CV-7261-01	1.75985
TCGA-CN-5366-01	1.82557
TCGA-CQ-7072-01	2.49815
TCGA-CN-6022-01	2.05294
TCGA-D6-6824-01	1.74497
TCGA-BA-A4IG-01	1.81731
TCGA-CR-7368-01	0.538818
TCGA-CN-A49B-01	2.03324
TCGA-BA-6873-01	1.35214
TCGA-CN-4735-01	1.73677
TCGA-CN-6011-01	2.11786
TCGA-CN-A49C-01	2.01378
TCGA-CN-6023-01	1.52054
TCGA-DQ-5629-01	1.97089
TCGA-UF-A7JT-01	1.43822
TCGA-BA-A6DE-01	1.94716
TCGA-CV-6934-01	2.02831
TCGA-F7-8298-01	1.76754
TCGA-UF-A7J9-01	1.84204
TCGA-CR-7377-01	1.73747
TCGA-CV-A460-01	1.52995
TCGA-CX-7082-01	1.45851
TCGA-CN-A63U-01	1.82988
TCGA-P3-A6T0-01	2.70781
TCGA-CR-7383-01	1.94083
TCGA-UF-A7JA-01	1.61557
TCGA-CV-5435-01	2.18853
TCGA-KU-A66T-01	2.34612
TCGA-CV-7252-01	2.23863
TCGA-MZ-A5BI-01	1.50447
TCGA-HD-A4C1-01	1.43845
TCGA-CV-7255-01	2.27541
TCGA-BA-A8YP-01	2.09969
TCGA-CV-A463-01	2.01318
TCGA-BA-A6DL-01	2.6808
TCGA-CR-6471-01	1.88499
TCGA-CQ-A4CE-01	1.90685
TCGA-CQ-5333-01	2.11461
TCGA-CN-4737-01	1.61685
TCGA-IQ-A6SH-01	2.2211
TCGA-CV-6938-01	1.00915
TCGA-CR-7401-01	2.31094
TCGA-D6-A6EP-01	1.66161
TCGA-IQ-A61O-01	2.48226
TCGA-MT-A67F-01	1.74408
TCGA-CN-4740-01	2.22689
TCGA-BA-5151-01	1.88703
TCGA-DQ-5631-01	2.40215
TCGA-CN-A497-01	2.54709
TCGA-CV-7177-01	2.50469
TCGA-CV-7235-01	1.04987
TCGA-BA-5556-01	1.21746
TCGA-CN-4742-01	2.6052
TCGA-HD-8314-01	2.00468
TCGA-CQ-6223-01	2.26775
TCGA-CV-5444-01	1.836
TCGA-CN-4726-01	2.96012
TCGA-CV-A6JN-01	2.47164
TCGA-P3-A6T5-01	2.27068
TCGA-HD-7753-01	1.85949
TCGA-CN-5365-01	2.04926
TCGA-BA-5559-01	1.05191
TCGA-CV-6955-01	2.22724
TCGA-UF-A7JH-01	2.10693
TCGA-CN-4736-01	1.81975
TCGA-CR-6491-01	2.46041
TCGA-CV-A6JY-01	2.09022
TCGA-CV-7180-01	2.2635
TCGA-CR-6484-01	1.54557
TCGA-CR-7388-01	1.8763
TCGA-QK-A8ZB-01	2.23244
TCGA-CV-7425-01	1.2462
TCGA-BA-5555-01	1.86284
TCGA-CN-6020-01	2.14481
TCGA-CQ-6218-01	2.03532
TCGA-CV-6945-01	2.84457
TCGA-CV-6954-01	2.07506
TCGA-CV-7089-01	2.04139
TCGA-TN-A7HI-01	1.93054
TCGA-IQ-A61E-01	1.78582
TCGA-T3-A92N-01	1.57041
TCGA-CV-5439-01	1.84601
TCGA-D6-A6EN-01	1.88448
TCGA-CQ-7068-01	0.825182
TCGA-HD-A6I0-01	2.26783
TCGA-P3-A6T7-01	1.9207
TCGA-CN-A49A-01	1.7242
TCGA-CN-4722-01	2.23959
TCGA-CV-A6JZ-01	1.51241
TCGA-CN-5373-01	1.82548
TCGA-CR-7391-01	1.98867
TCGA-BA-6869-01	2.78224
TCGA-CN-A63T-01	2.45521
TCGA-UF-A7JF-01	3.11929
TCGA-CV-A45T-01	1.87636
TCGA-CX-A4AQ-01	1.22985
TCGA-CV-6942-01	1.93242
TCGA-HD-A634-01	1.8571
TCGA-F7-A50G-01	2.32749
TCGA-CV-6441-01	1.89317
TCGA-BB-A5HZ-01	2.08723
TCGA-CQ-5324-01	2.23387
TCGA-CX-7085-01	1.97888
TCGA-CR-7397-01	1.87961
TCGA-CV-7250-01	2.28212
TCGA-CV-A45O-01	2.54369
TCGA-CN-6021-01	1.74174
TCGA-T2-A6X2-01	1.53852
TCGA-CQ-5329-01	2.14932
TCGA-CN-6019-01	2.46249
TCGA-CV-A45V-01	1.79648
TCGA-BA-7269-01	2.62918
TCGA-CR-6477-01	2.27349
TCGA-CR-6487-01	0.495942
TCGA-CQ-5327-01	1.5766
TCGA-BB-4225-01	2.0978
TCGA-UF-A7JC-01	2.11568
TCGA-MZ-A6I9-01	2.20964
TCGA-CV-6436-01	2.32733
TCGA-CN-5359-01	1.8853
TCGA-CV-6953-01	2.07937
TCGA-CR-6481-01	1.41816
TCGA-CV-7413-01	1.97647
TCGA-CQ-6229-01	2.07762
TCGA-CV-7423-01	2.33677
TCGA-CV-7253-01	2.65612
TCGA-BA-4076-01	2.60507
TCGA-BA-6872-01	2.27656
TCGA-HD-A633-01	2.12785
TCGA-CV-A45W-01	1.8316
TCGA-CN-A63V-01	1.79635
TCGA-DQ-5624-01	2.61631
TCGA-CR-7394-01	1.53394
TCGA-CV-A45P-01	2.08256
TCGA-CV-5434-01	1.5335
TCGA-CV-A6K1-01	1.54417
TCGA-CV-5441-01	1.82301
TCGA-CR-7395-01	1.66716
TCGA-IQ-7632-01	2.42696
TCGA-CV-6935-01	2.89679
TCGA-CN-4734-01	1.67169
TCGA-CR-7404-01	1.32433
TCGA-HD-8634-01	1.97911
TCGA-CR-6492-01	1.80346
TCGA-CV-7247-01	1.75401
TCGA-H7-A76A-01	1.60416
TCGA-CV-A6JU-01	2.94802
TCGA-CV-A6JM-01	2.70624
TCGA-CQ-5331-01	1.47802
TCGA-CV-A45U-01	2.04434
TCGA-UF-A718-01	2.00052
TCGA-D6-A6EQ-01	2.34931
TCGA-CN-6998-01	2.11378
TCGA-BA-A6D8-01	2.2527
TCGA-F7-A50J-01	2.23599
TCGA-IQ-A61I-01	2.21734
TCGA-CV-5442-01	1.02647
TCGA-F7-A61V-01	2.25089
TCGA-CN-4733-01	1.90852
TCGA-CR-7379-01	1.7086
TCGA-CV-7245-01	2.15526
TCGA-CV-7254-01	2.20315
TCGA-UF-A7JJ-01	2.43751
TCGA-CN-5358-01	1.78339
TCGA-CV-7178-01	1.84106
TCGA-F7-A623-01	2.03393
TCGA-D6-6825-01	1.52777
TCGA-KU-A6H8-01	2.56932
TCGA-CQ-7071-01	1.78508
TCGA-CR-7367-01	1.89738
TCGA-BA-5557-01	2.45068
TCGA-CN-6016-01	1.9775
TCGA-CN-6017-01	2.14403
TCGA-MT-A51W-01	2.16044
TCGA-UF-A7JS-01	2.4704
TCGA-CV-A45R-01	2.15435
TCGA-MT-A67A-01	2.2772
TCGA-CN-6013-01	2.0932
TCGA-QK-A6VC-01	2.18811
TCGA-D6-6827-01	-0.143995
TCGA-CV-A6JE-01	1.488
TCGA-CR-5248-01	1.54406
TCGA-CV-6936-01	1.88268
TCGA-CR-7393-01	1.52518
TCGA-CV-6951-01	2.21051
TCGA-D6-A6ES-01	2.52507
TCGA-CQ-6220-01	2.16046
TCGA-CV-5973-01	2.81977
TCGA-CV-5440-01	2.23624
TCGA-CR-7365-01	2.07005
TCGA-IQ-A61J-01	1.80249
TCGA-TN-A7HJ-01	2.2233
TCGA-BA-A6DA-01	2.67398
TCGA-IQ-7631-01	2.77424
TCGA-BB-A6UO-01	2.23241
TCGA-CR-6488-01	1.98154
TCGA-H7-7774-01	2.45562
TCGA-D6-A4ZB-01	2.54996
TCGA-D6-6516-01	2.00821
TCGA-CN-5356-01	1.45077
TCGA-CV-7099-01	1.39849
TCGA-C9-A480-01	2.07291
TCGA-CQ-7063-01	1.23574
TCGA-CN-A641-01	2.22439
TCGA-QK-A6IF-01	0.538184
TCGA-T2-A6WZ-01	2.51659
TCGA-CN-4723-01	1.95403
TCGA-CN-A6V1-01	1.27858
TCGA-CR-7372-01	2.16915
TCGA-CQ-5323-01	1.38528
TCGA-QK-A6II-01	2.83287
TCGA-BA-6870-01	2.59885
TCGA-CQ-6222-01	2.04567
TCGA-BA-A4IF-01	2.01929
TCGA-F7-A620-01	2.106
TCGA-CV-A6JO-01	1.76674
TCGA-CV-7433-01	2.40249
TCGA-CV-7263-01	1.44946
TCGA-CV-7427-01	1.21987
TCGA-CN-A6V7-01	1.43355
TCGA-CV-5970-01	1.88404
TCGA-CV-5431-01	1.77819
TCGA-QK-A6IJ-01	2.73966
TCGA-CN-4728-01	2.33792
TCGA-UP-A6WW-01	2.14532
TCGA-CR-6482-01	1.37576
TCGA-DQ-7588-01	2.42951
TCGA-CV-A45X-01	2.23716
TCGA-CV-6952-01	1.74679
TCGA-CR-7392-01	1.92417
TCGA-HD-A6HZ-01	2.10282
TCGA-CV-A45Q-01	2.70793
TCGA-CQ-7065-01	2.42833
TCGA-F7-A622-01	2.08554
TCGA-CV-6943-01	1.52715
TCGA-CV-7183-01	2.40629
TCGA-CV-7407-01	1.64436
TCGA-CN-6988-01	2.29023
TCGA-CV-7238-01	1.75019
TCGA-BA-A6DD-01	2.11487
TCGA-CV-7415-01	2.18074
TCGA-CV-7411-01	2.40529
TCGA-CN-5355-01	2.10453
TCGA-H7-A6C4-01	2.30984
TCGA-BA-A6DB-01	1.65666
TCGA-CV-7101-01	1.73004
TCGA-CQ-6225-01	2.33059
TCGA-BA-5558-01	2.12241
TCGA-CN-4729-01	2.43544
TCGA-CV-5971-01	2.39442
TCGA-BA-A6DJ-01	2.06123
TCGA-CQ-A4C7-01	1.58827
TCGA-CV-7095-01	2.63788
TCGA-CV-A6JT-01	2.48418
TCGA-CN-6010-01	2.39951
TCGA-P3-A5Q5-01	1.80957
TCGA-D6-A6EK-01	2.31916
TCGA-WA-A7GZ-01	1.85706
TCGA-P3-A6SW-01	1.65254
TCGA-UF-A7JK-01	2.23648
TCGA-CQ-A4C9-01	1.86849
TCGA-CN-4739-01	1.79233
TCGA-CV-7091-01	2.05274
TCGA-CV-A45Y-01	1.84335
TCGA-CV-7243-01	2.36995
TCGA-CQ-5325-01	1.92917
TCGA-DQ-7591-01	0.906135
TCGA-UF-A71D-01	2.245
TCGA-CV-7242-01	2.36603
TCGA-CV-6937-01	2.42558
TCGA-CN-5369-01	1.80658
TCGA-CN-6024-01	2.16089
TCGA-CV-A468-01	1.89523
TCGA-CV-7424-01	1.96066
TCGA-CN-5374-01	1.41555
TCGA-BA-5152-01	2.3663
TCGA-RS-A6TP-01	2.00686
TCGA-CR-6474-01	2.39532
TCGA-IQ-A6SG-01	1.99872
TCGA-CR-7389-01	1.81493
TCGA-CN-6012-01	1.79931
TCGA-QK-A8ZA-01	2.48374
TCGA-CN-6994-01	1.80546
TCGA-P3-A6T6-01	2.19556
TCGA-CR-6473-01	0.759676
