# Supplementary material for: Ferroptosis-related gene ATG5 is a novel prognostic biomarker in nasopharyngeal carcinoma and head and neck squamous cell carcinoma
Source: Front Bioeng Biotechnol. 2022 Sep 15;10:1006535. doi: 10.3389/fbioe.2022.1006535 (PMC9520473; doi:10.3389/fbioe.2022.1006535)
Supplement: Supplementary file 5 [file DataSheet2.ZIP › Source data/Fig.7/PD0332991 IC50 in ATG5 High and Low expression HNSCC samples.xlsx]

## Sheet: Sheet1
TCGA-CV-7102-01	0.974726
TCGA-DQ-7592-01	2.2139
TCGA-UF-A71E-01	2.02588
TCGA-D6-A6EM-01	1.27903
TCGA-CV-7416-01	1.49483
TCGA-UF-A71B-01	1.34939
TCGA-CR-7402-01	3.02881
TCGA-IQ-7630-01	1.37802
TCGA-CQ-A4CB-01	1.12307
TCGA-HD-7832-01	1.66869
TCGA-QK-A8Z7-01	1.69166
TCGA-BA-4075-01	0.974412
TCGA-H7-8502-01	0.770194
TCGA-CV-5966-01	1.23584
TCGA-CV-7410-01	1.49395
TCGA-KU-A6H7-06	2.92012
TCGA-CN-5360-01	2.59416
TCGA-QK-A6V9-01	3.21639
TCGA-CV-5430-01	2.38027
TCGA-CR-7386-01	1.7634
TCGA-BA-5153-01	2.71135
TCGA-HD-7754-01	2.30915
TCGA-P3-A6T8-01	1.67891
TCGA-CN-4725-01	1.62085
TCGA-CV-A461-01	1.76191
TCGA-CX-7086-01	1.80251
TCGA-CV-7568-01	1.50516
TCGA-CV-7430-01	1.19984
TCGA-CN-5363-01	0.891798
TCGA-CV-7236-01	1.35024
TCGA-CV-7248-01	2.11396
TCGA-F7-A50I-01	1.93614
TCGA-UF-A71A-01	2.26967
TCGA-HD-8635-01	2.44086
TCGA-CV-6962-01	2.45819
TCGA-D6-6517-01	0.810193
TCGA-CQ-A4C6-01	1.2787
TCGA-CQ-5330-01	1.20707
TCGA-CQ-5334-01	1.12386
TCGA-CN-5367-01	1.62104
TCGA-CR-6470-01	2.07409
TCGA-CV-7429-01	0.567728
TCGA-CN-6995-01	0.492325
TCGA-CR-6467-01	2.49168
TCGA-CV-6933-01	1.71164
TCGA-UF-A719-01	2.40476
TCGA-CN-5370-01	1.74036
TCGA-CQ-6221-01	1.72682
TCGA-CV-7421-01	2.0175
TCGA-F7-8489-01	1.02835
TCGA-CN-A498-01	2.10727
TCGA-CR-7369-01	2.23846
TCGA-BA-6868-01	1.32204
TCGA-CV-A45Z-01	1.61257
TCGA-CV-5432-01	1.86335
TCGA-RS-A6TO-01	2.09927
TCGA-BA-A6DG-01	1.86184
TCGA-CR-7380-01	1.31573
TCGA-WA-A7H4-01	2.03042
TCGA-KU-A66S-01	1.62889
TCGA-CV-5443-01	2.36115
TCGA-CX-7219-01	1.82299
TCGA-CV-5978-01	1.73334
TCGA-P3-A5QE-01	2.26367
TCGA-CR-5250-01	2.08305
TCGA-CN-A6UY-01	3.18396
TCGA-P3-A5Q6-01	1.91021
TCGA-QK-A652-01	1.78474
TCGA-CV-6003-01	0.822035
TCGA-D6-A4Z9-01	1.07835
TCGA-H7-8501-01	0.429164
TCGA-QK-AA3J-01	1.61598
TCGA-CR-7390-01	1.49407
TCGA-CV-7437-01	2.13085
TCGA-CV-A6K0-01	1.4295
TCGA-BB-8596-01	1.76738
TCGA-D6-6826-01	1.39598
TCGA-CR-6493-01	0.953869
TCGA-CQ-6228-01	2.67956
TCGA-CQ-6219-01	0.992744
TCGA-CQ-A4CA-01	2.02343
TCGA-F7-A61W-01	1.20195
TCGA-CV-6950-01	0.951913
TCGA-CN-A6V3-01	1.69423
TCGA-MT-A7BN-01	3.69437
TCGA-BA-A4II-01	2.08549
TCGA-HD-7229-01	0.82345
TCGA-UF-A71A-06	1.80221
TCGA-D6-8568-01	1.70173
TCGA-CR-6478-01	1.42219
TCGA-CR-5243-01	2.51401
TCGA-CV-6948-01	2.00574
TCGA-CV-5976-01	0.921843
TCGA-BA-4077-01	1.99801
TCGA-CR-7371-01	2.06057
TCGA-CQ-A4CH-01	1.49678
TCGA-BA-4074-01	1.39098
TCGA-QK-A64Z-01	1.36514
TCGA-CN-6989-01	1.20229
TCGA-CR-7399-01	1.83034
TCGA-BB-4227-01	1.9436
TCGA-IQ-A61G-01	1.8501
TCGA-BA-A4IH-01	2.82282
TCGA-CN-4738-01	1.37459
TCGA-CN-4727-01	1.422
TCGA-CN-6997-01	1.24666
TCGA-CR-7370-01	2.43957
TCGA-CR-5247-01	1.06341
TCGA-KU-A6H7-01	2.34104
TCGA-CV-7418-01	2.34665
TCGA-CR-7398-01	2.26165
TCGA-MT-A51X-01	1.17552
TCGA-CR-7373-01	0.975271
TCGA-CV-7428-01	1.32282
TCGA-CV-7438-01	1.18984
TCGA-CV-7446-01	1.64359
TCGA-CV-7435-01	1.33774
TCGA-UF-A7JO-01	1.0287
TCGA-CV-7406-01	3.01965
TCGA-BA-6871-01	1.86067
TCGA-CN-A642-01	0.46861
TCGA-CV-6959-01	1.17963
TCGA-CV-7100-01	1.29797
TCGA-F7-A61S-01	1.43253
TCGA-MT-A67D-01	2.33147
TCGA-CN-5364-01	0.823954
TCGA-CN-6018-01	1.50833
TCGA-MZ-A7D7-01	1.7746
TCGA-CV-6956-01	1.28235
TCGA-CN-A499-01	1.75947
TCGA-BB-8601-01	1.81124
TCGA-CV-7104-01	1.72694
TCGA-BA-A6DI-01	2.32225
TCGA-D6-6823-01	1.42433
TCGA-CV-5436-01	1.20066
TCGA-BB-4217-01	0.724245
TCGA-CN-4731-01	1.06955
TCGA-CQ-5332-01	1.55383
TCGA-CQ-7069-01	1.39942
TCGA-P3-A6SX-01	1.78753
TCGA-CV-7432-01	1.1411
TCGA-CQ-5326-01	0.969094
TCGA-CN-A6V6-01	2.90486
TCGA-DQ-5625-01	1.86106
TCGA-CV-5977-01	1.0192
TCGA-UF-A7JD-01	2.70542
TCGA-CR-7385-01	2.15586
TCGA-T2-A6X0-01	2.4281
TCGA-CV-A465-01	1.76901
TCGA-F7-7848-01	1.51403
TCGA-QK-A8Z8-01	2.26048
TCGA-CV-6940-01	0.979947
TCGA-CV-7440-01	1.2412
TCGA-CV-7414-01	2.04148
TCGA-CR-7374-01	1.8352
TCGA-CV-6941-01	1.5337
TCGA-QK-A8Z9-01	1.53218
TCGA-QK-A6VB-01	1.98054
TCGA-CR-7382-01	0.425889
TCGA-P3-A5QA-01	1.88612
TCGA-CV-5979-01	1.24704
TCGA-CN-6996-01	1.24983
TCGA-4P-AA8J-01	1.77184
TCGA-TN-A7HL-01	1.87376
TCGA-CN-A63W-01	1.80206
TCGA-CN-4730-01	1.33933
TCGA-DQ-5630-01	1.57245
TCGA-CV-7103-01	2.11101
TCGA-CQ-A4CG-01	0.772388
TCGA-BA-4078-01	1.62092
TCGA-BB-4224-01	2.83488
TCGA-BB-4228-01	2.82578
TCGA-BB-A5HU-01	1.8439
TCGA-T3-A92M-01	1.75466
TCGA-CQ-6227-01	1.95834
TCGA-P3-A5QF-01	2.52551
TCGA-QK-A6IH-01	1.6188
TCGA-CV-7434-01	1.61591
TCGA-CR-5249-01	2.2599
TCGA-CR-6472-01	2.41176
TCGA-CV-7090-01	1.68303
TCGA-CV-6961-01	3.0934
TCGA-CN-4741-01	2.64944
TCGA-CV-7097-01	1.81562
TCGA-HL-7533-01	2.37311
TCGA-CV-A464-01	1.70908
TCGA-HD-8224-01	2.24643
TCGA-P3-A6T4-01	1.88099
TCGA-D6-A6EO-01	1.56747
TCGA-BB-A6UM-01	1.84221
TCGA-BB-A5HY-01	1.53138
TCGA-CN-5361-01	1.76794
TCGA-CQ-A4CD-01	2.0685
TCGA-F7-A624-01	1.11524
TCGA-CV-A6JD-01	0.443
TCGA-BB-4223-01	1.99899
TCGA-HD-7831-01	1.87882
TCGA-CR-7376-01	1.42269
TCGA-P3-A6T3-01	1.59073
TCGA-CN-6992-01	1.87598
TCGA-CV-6939-01	2.04199
TCGA-CV-7422-01	1.64453
TCGA-CR-7364-01	2.10378
TCGA-QK-AA3K-01	1.9264
TCGA-UF-A7JV-01	0.934734
TCGA-CQ-A4CI-01	1.16196
TCGA-C9-A47Z-01	1.69182
TCGA-CV-6960-01	1.19569
TCGA-D6-8569-01	0.546993
TCGA-CQ-6224-01	1.22189
TCGA-CV-A6K2-01	1.65775
TCGA-CV-6433-01	2.43645
TCGA-D6-A74Q-01	1.43859
TCGA-CR-6480-01	2.86323
TCGA-QK-A6IG-01	0.748279
TCGA-T2-A6WX-01	0.475572
TCGA-IQ-A61H-01	2.39396
TCGA-D6-6515-01	1.20693
TCGA-P3-A6T2-01	0.267669
TCGA-CV-7261-01	2.15292
TCGA-CN-5366-01	0.966236
TCGA-CQ-7072-01	1.03128
TCGA-CN-6022-01	1.13472
TCGA-D6-6824-01	1.88881
TCGA-BA-A4IG-01	2.35905
TCGA-CR-7368-01	2.66499
TCGA-CN-A49B-01	1.09346
TCGA-BA-6873-01	0.918838
TCGA-CN-4735-01	2.18739
TCGA-CN-6011-01	1.90364
TCGA-CN-A49C-01	2.31426
TCGA-CN-6023-01	1.54355
TCGA-DQ-5629-01	1.62844
TCGA-UF-A7JT-01	0.918953
TCGA-BA-A6DE-01	2.31498
TCGA-CV-6934-01	1.53717
TCGA-F7-8298-01	1.83073
TCGA-UF-A7J9-01	1.75297
TCGA-CR-7377-01	1.44914
TCGA-CV-A460-01	2.30181
TCGA-CX-7082-01	1.58475
TCGA-CN-A63U-01	2.66207
TCGA-P3-A6T0-01	0.940026
TCGA-CR-7383-01	1.20428
TCGA-UF-A7JA-01	2.39109
TCGA-CV-5435-01	1.15591
TCGA-KU-A66T-01	1.94558
TCGA-CV-7252-01	1.40394
TCGA-MZ-A5BI-01	2.82063
TCGA-HD-A4C1-01	1.40837
TCGA-CV-7255-01	1.89358
TCGA-BA-A8YP-01	2.71887
TCGA-CV-A463-01	2.00829
TCGA-BA-A6DL-01	1.09891
TCGA-CR-6471-01	2.02383
TCGA-CQ-A4CE-01	1.87541
TCGA-CQ-5333-01	1.03627
TCGA-CN-4737-01	1.6341
TCGA-IQ-A6SH-01	1.73371
TCGA-CV-6938-01	0.684669
TCGA-CR-7401-01	1.62566
TCGA-D6-A6EP-01	2.29153
TCGA-IQ-A61O-01	1.90635
TCGA-MT-A67F-01	1.47729
TCGA-CN-4740-01	2.04739
TCGA-BA-5151-01	1.12765
TCGA-DQ-5631-01	1.76765
TCGA-CN-A497-01	1.91491
TCGA-CV-7177-01	1.44575
TCGA-CV-7235-01	1.39027
TCGA-BA-5556-01	1.07556
TCGA-CN-4742-01	2.13815
TCGA-HD-8314-01	3.25853
TCGA-CQ-6223-01	1.44247
TCGA-CV-5444-01	2.21545
TCGA-CN-4726-01	2.12417
TCGA-CV-A6JN-01	1.39642
TCGA-P3-A6T5-01	2.13032
TCGA-HD-7753-01	1.29886
TCGA-CN-5365-01	1.56617
TCGA-BA-5559-01	2.3768
TCGA-CV-6955-01	1.85041
TCGA-UF-A7JH-01	2.09012
TCGA-CN-4736-01	1.57508
TCGA-CR-6491-01	1.46033
TCGA-CV-A6JY-01	1.75446
TCGA-CV-7180-01	1.21435
TCGA-CR-6484-01	2.27134
TCGA-CR-7388-01	2.08673
TCGA-QK-A8ZB-01	2.14929
TCGA-CV-7425-01	1.57623
TCGA-BA-5555-01	2.51288
TCGA-CN-6020-01	1.72304
TCGA-CQ-6218-01	2.31351
TCGA-CV-6945-01	1.9166
TCGA-CV-6954-01	2.11832
TCGA-CV-7089-01	1.48879
TCGA-TN-A7HI-01	3.00063
TCGA-IQ-A61E-01	1.32733
TCGA-T3-A92N-01	0.697148
TCGA-CV-5439-01	1.20185
TCGA-D6-A6EN-01	0.428677
TCGA-CQ-7068-01	0.0672157
TCGA-HD-A6I0-01	1.69024
TCGA-P3-A6T7-01	1.75928
TCGA-CN-A49A-01	2.05311
TCGA-CN-4722-01	1.73849
TCGA-CV-A6JZ-01	0.908473
TCGA-CN-5373-01	1.82104
TCGA-CR-7391-01	1.79547
TCGA-BA-6869-01	1.96079
TCGA-CN-A63T-01	1.61801
TCGA-UF-A7JF-01	1.66718
TCGA-CV-A45T-01	1.74237
TCGA-CX-A4AQ-01	1.57737
TCGA-CV-6942-01	1.80414
TCGA-HD-A634-01	3.73857
TCGA-F7-A50G-01	1.73924
TCGA-CV-6441-01	1.7775
TCGA-BB-A5HZ-01	1.78137
TCGA-CQ-5324-01	0.79768
TCGA-CX-7085-01	2.27392
TCGA-CR-7397-01	1.78103
TCGA-CV-7250-01	1.18032
TCGA-CV-A45O-01	2.87575
TCGA-CN-6021-01	3.05503
TCGA-T2-A6X2-01	1.06878
TCGA-CQ-5329-01	0.670965
TCGA-CN-6019-01	2.02911
TCGA-CV-A45V-01	1.80251
TCGA-BA-7269-01	2.59931
TCGA-CR-6477-01	2.15151
TCGA-CR-6487-01	2.44357
TCGA-CQ-5327-01	1.3142
TCGA-BB-4225-01	2.59977
TCGA-UF-A7JC-01	1.63967
TCGA-MZ-A6I9-01	2.81627
TCGA-CV-6436-01	1.99578
TCGA-CN-5359-01	1.64971
TCGA-CV-6953-01	1.77794
TCGA-CR-6481-01	2.12994
TCGA-CV-7413-01	1.61868
TCGA-CQ-6229-01	1.545
TCGA-CV-7423-01	1.77912
TCGA-CV-7253-01	1.79275
TCGA-BA-4076-01	2.05139
TCGA-BA-6872-01	1.46869
TCGA-HD-A633-01	1.27995
TCGA-CV-A45W-01	2.55834
TCGA-CN-A63V-01	1.43674
TCGA-DQ-5624-01	1.53804
TCGA-CR-7394-01	1.65762
TCGA-CV-A45P-01	1.95771
TCGA-CV-5434-01	2.32004
TCGA-CV-A6K1-01	1.56792
TCGA-CV-5441-01	1.14618
TCGA-CR-7395-01	1.20795
TCGA-IQ-7632-01	1.91661
TCGA-CV-6935-01	1.86577
TCGA-CN-4734-01	0.98888
TCGA-CR-7404-01	2.84098
TCGA-HD-8634-01	1.45141
TCGA-CR-6492-01	1.8228
TCGA-CV-7247-01	1.56858
TCGA-H7-A76A-01	2.52175
TCGA-CV-A6JU-01	1.70251
TCGA-CV-A6JM-01	2.15407
TCGA-CQ-5331-01	1.68609
TCGA-CV-A45U-01	1.94918
TCGA-UF-A718-01	2.30309
TCGA-D6-A6EQ-01	1.4757
TCGA-CN-6998-01	1.63318
TCGA-BA-A6D8-01	2.29824
TCGA-F7-A50J-01	1.97051
TCGA-IQ-A61I-01	3.33819
TCGA-CV-5442-01	2.71769
TCGA-F7-A61V-01	1.64617
TCGA-CN-4733-01	1.90139
TCGA-CR-7379-01	1.46669
TCGA-CV-7245-01	1.5208
TCGA-CV-7254-01	2.23552
TCGA-UF-A7JJ-01	2.48735
TCGA-CN-5358-01	1.84506
TCGA-CV-7178-01	1.94374
TCGA-F7-A623-01	2.98587
TCGA-D6-6825-01	1.28694
TCGA-KU-A6H8-01	2.06042
TCGA-CQ-7071-01	1.65638
TCGA-CR-7367-01	1.97718
TCGA-BA-5557-01	2.01436
TCGA-CN-6016-01	1.88994
TCGA-CN-6017-01	2.17948
TCGA-MT-A51W-01	1.73205
TCGA-UF-A7JS-01	2.23936
TCGA-CV-A45R-01	1.61456
TCGA-MT-A67A-01	1.73808
TCGA-CN-6013-01	1.46069
TCGA-QK-A6VC-01	2.14776
TCGA-D6-6827-01	2.95038
TCGA-CV-A6JE-01	2.17877
TCGA-CR-5248-01	2.44412
TCGA-CV-6936-01	2.45673
TCGA-CR-7393-01	1.59011
TCGA-CV-6951-01	1.11189
TCGA-D6-A6ES-01	2.45415
TCGA-CQ-6220-01	1.32705
TCGA-CV-5973-01	2.29442
TCGA-CV-5440-01	1.72795
TCGA-CR-7365-01	1.16063
TCGA-IQ-A61J-01	1.98692
TCGA-TN-A7HJ-01	2.01578
TCGA-BA-A6DA-01	2.27407
TCGA-IQ-7631-01	2.26892
TCGA-BB-A6UO-01	1.49535
TCGA-CR-6488-01	1.66662
TCGA-H7-7774-01	1.79138
TCGA-D6-A4ZB-01	2.29298
TCGA-D6-6516-01	1.4972
TCGA-CN-5356-01	1.62267
TCGA-CV-7099-01	1.08913
TCGA-C9-A480-01	2.0676
TCGA-CQ-7063-01	0.948193
TCGA-CN-A641-01	2.66258
TCGA-QK-A6IF-01	2.6753
TCGA-T2-A6WZ-01	2.99612
TCGA-CN-4723-01	1.54121
TCGA-CN-A6V1-01	1.84677
TCGA-CR-7372-01	1.91834
TCGA-CQ-5323-01	2.68318
TCGA-QK-A6II-01	1.90623
TCGA-BA-6870-01	1.82702
TCGA-CQ-6222-01	2.16457
TCGA-BA-A4IF-01	1.38326
TCGA-F7-A620-01	1.87698
TCGA-CV-A6JO-01	1.34559
TCGA-CV-7433-01	1.55572
TCGA-CV-7263-01	1.68142
TCGA-CV-7427-01	1.38152
TCGA-CN-A6V7-01	2.61233
TCGA-CV-5970-01	1.86642
TCGA-CV-5431-01	2.96121
TCGA-QK-A6IJ-01	2.14247
TCGA-CN-4728-01	1.85917
TCGA-UP-A6WW-01	2.66262
TCGA-CR-6482-01	2.67666
TCGA-DQ-7588-01	0.405629
TCGA-CV-A45X-01	1.93052
TCGA-CV-6952-01	1.57653
TCGA-CR-7392-01	2.18688
TCGA-HD-A6HZ-01	2.01457
TCGA-CV-A45Q-01	2.56292
TCGA-CQ-7065-01	1.86347
TCGA-F7-A622-01	1.89253
TCGA-CV-6943-01	1.46474
TCGA-CV-7183-01	1.93401
TCGA-CV-7407-01	1.6068
TCGA-CN-6988-01	1.90126
TCGA-CV-7238-01	1.92558
TCGA-BA-A6DD-01	1.52822
TCGA-CV-7415-01	1.35893
TCGA-CV-7411-01	2.20353
TCGA-CN-5355-01	1.55777
TCGA-H7-A6C4-01	2.07463
TCGA-BA-A6DB-01	1.78158
TCGA-CV-7101-01	2.14191
TCGA-CQ-6225-01	2.3458
TCGA-BA-5558-01	1.74243
TCGA-CN-4729-01	2.0831
TCGA-CV-5971-01	2.22053
TCGA-BA-A6DJ-01	1.36013
TCGA-CQ-A4C7-01	0.718028
TCGA-CV-7095-01	1.88787
TCGA-CV-A6JT-01	1.69313
TCGA-CN-6010-01	1.71939
TCGA-P3-A5Q5-01	2.2646
TCGA-D6-A6EK-01	2.08031
TCGA-WA-A7GZ-01	1.98578
TCGA-P3-A6SW-01	2.87932
TCGA-UF-A7JK-01	1.21313
TCGA-CQ-A4C9-01	1.70139
TCGA-CN-4739-01	1.93863
TCGA-CV-7091-01	1.58603
TCGA-CV-A45Y-01	1.8893
TCGA-CV-7243-01	1.73633
TCGA-CQ-5325-01	1.89499
TCGA-DQ-7591-01	2.44276
TCGA-UF-A71D-01	1.63505
TCGA-CV-7242-01	1.75533
TCGA-CV-6937-01	2.31112
TCGA-CN-5369-01	1.88034
TCGA-CN-6024-01	2.24234
TCGA-CV-A468-01	1.71044
TCGA-CV-7424-01	1.96715
TCGA-CN-5374-01	2.36009
TCGA-BA-5152-01	1.06807
TCGA-RS-A6TP-01	2.55534
TCGA-CR-6474-01	1.38074
TCGA-IQ-A6SG-01	2.6186
TCGA-CR-7389-01	2.76802
TCGA-CN-6012-01	2.18409
TCGA-QK-A8ZA-01	2.58885
TCGA-CN-6994-01	1.00828
TCGA-P3-A6T6-01	3.18293
TCGA-CR-6473-01	2.16402
