# Supplementary material for: Ferroptosis-related gene ATG5 is a novel prognostic biomarker in nasopharyngeal carcinoma and head and neck squamous cell carcinoma
Source: Front Bioeng Biotechnol. 2022 Sep 15;10:1006535. doi: 10.3389/fbioe.2022.1006535 (PMC9520473; doi:10.3389/fbioe.2022.1006535)
Supplement: Supplementary file 5 [file DataSheet2.ZIP › Source data/Fig.7/RO3306 IC50 in ATG5 High and Low expression HNSCC samples.xlsx]

## Sheet: Sheet1
TCGA-CV-7102-01	3.3272
TCGA-DQ-7592-01	3.31461
TCGA-UF-A71E-01	3.42282
TCGA-D6-A6EM-01	3.40407
TCGA-CV-7416-01	3.34204
TCGA-UF-A71B-01	3.35426
TCGA-CR-7402-01	3.42506
TCGA-IQ-7630-01	3.30729
TCGA-CQ-A4CB-01	3.2827
TCGA-HD-7832-01	3.26193
TCGA-QK-A8Z7-01	3.44436
TCGA-BA-4075-01	3.31648
TCGA-H7-8502-01	3.25667
TCGA-CV-5966-01	3.25688
TCGA-CV-7410-01	3.33954
TCGA-KU-A6H7-06	3.49743
TCGA-CN-5360-01	3.49398
TCGA-QK-A6V9-01	3.4239
TCGA-CV-5430-01	3.465
TCGA-CR-7386-01	3.36421
TCGA-BA-5153-01	3.39697
TCGA-HD-7754-01	3.45656
TCGA-P3-A6T8-01	3.37639
TCGA-CN-4725-01	3.34506
TCGA-CV-A461-01	3.41778
TCGA-CX-7086-01	3.35096
TCGA-CV-7568-01	3.31145
TCGA-CV-7430-01	3.35945
TCGA-CN-5363-01	3.26994
TCGA-CV-7236-01	3.36945
TCGA-CV-7248-01	3.44361
TCGA-F7-A50I-01	3.39935
TCGA-UF-A71A-01	3.43202
TCGA-HD-8635-01	3.39086
TCGA-CV-6962-01	3.45508
TCGA-D6-6517-01	3.3191
TCGA-CQ-A4C6-01	3.30046
TCGA-CQ-5330-01	3.32634
TCGA-CQ-5334-01	3.29708
TCGA-CN-5367-01	3.32174
TCGA-CR-6470-01	3.39972
TCGA-CV-7429-01	3.24834
TCGA-CN-6995-01	3.33429
TCGA-CR-6467-01	3.42149
TCGA-CV-6933-01	3.40358
TCGA-UF-A719-01	3.40609
TCGA-CN-5370-01	3.31702
TCGA-CQ-6221-01	3.38892
TCGA-CV-7421-01	3.45795
TCGA-F7-8489-01	3.34318
TCGA-CN-A498-01	3.37721
TCGA-CR-7369-01	3.33825
TCGA-BA-6868-01	3.35207
TCGA-CV-A45Z-01	3.40953
TCGA-CV-5432-01	3.37721
TCGA-RS-A6TO-01	3.37938
TCGA-BA-A6DG-01	3.39844
TCGA-CR-7380-01	3.30186
TCGA-WA-A7H4-01	3.43761
TCGA-KU-A66S-01	3.55159
TCGA-CV-5443-01	3.42668
TCGA-CX-7219-01	3.3321
TCGA-CV-5978-01	3.38885
TCGA-P3-A5QE-01	3.39886
TCGA-CR-5250-01	3.42434
TCGA-CN-A6UY-01	3.46668
TCGA-P3-A5Q6-01	3.40128
TCGA-QK-A652-01	3.40396
TCGA-CV-6003-01	3.31783
TCGA-D6-A4Z9-01	3.31093
TCGA-H7-8501-01	3.2739
TCGA-QK-AA3J-01	3.43385
TCGA-CR-7390-01	3.34293
TCGA-CV-7437-01	3.41204
TCGA-CV-A6K0-01	3.38854
TCGA-BB-8596-01	3.43989
TCGA-D6-6826-01	3.33449
TCGA-CR-6493-01	3.26969
TCGA-CQ-6228-01	3.40203
TCGA-CQ-6219-01	3.32085
TCGA-CQ-A4CA-01	3.38678
TCGA-F7-A61W-01	3.28872
TCGA-CV-6950-01	3.33425
TCGA-CN-A6V3-01	3.35954
TCGA-MT-A7BN-01	3.60451
TCGA-BA-A4II-01	3.34389
TCGA-HD-7229-01	3.32774
TCGA-UF-A71A-06	3.42042
TCGA-D6-8568-01	3.35652
TCGA-CR-6478-01	3.32171
TCGA-CR-5243-01	3.39827
TCGA-CV-6948-01	3.43494
TCGA-CV-5976-01	3.34034
TCGA-BA-4077-01	3.38538
TCGA-CR-7371-01	3.44542
TCGA-CQ-A4CH-01	3.32825
TCGA-BA-4074-01	3.33762
TCGA-QK-A64Z-01	3.32519
TCGA-CN-6989-01	3.35523
TCGA-CR-7399-01	3.4082
TCGA-BB-4227-01	3.39744
TCGA-IQ-A61G-01	3.34327
TCGA-BA-A4IH-01	3.45395
TCGA-CN-4738-01	3.40456
TCGA-CN-4727-01	3.36732
TCGA-CN-6997-01	3.37347
TCGA-CR-7370-01	3.41342
TCGA-CR-5247-01	3.37957
TCGA-KU-A6H7-01	3.39816
TCGA-CV-7418-01	3.46655
TCGA-CR-7398-01	3.39935
TCGA-MT-A51X-01	3.35797
TCGA-CR-7373-01	3.24617
TCGA-CV-7428-01	3.32362
TCGA-CV-7438-01	3.35835
TCGA-CV-7446-01	3.38427
TCGA-CV-7435-01	3.37684
TCGA-UF-A7JO-01	3.36068
TCGA-CV-7406-01	3.46978
TCGA-BA-6871-01	3.42421
TCGA-CN-A642-01	3.31465
TCGA-CV-6959-01	3.31604
TCGA-CV-7100-01	3.30848
TCGA-F7-A61S-01	3.33919
TCGA-MT-A67D-01	3.41631
TCGA-CN-5364-01	3.34106
TCGA-CN-6018-01	3.30519
TCGA-MZ-A7D7-01	3.3876
TCGA-CV-6956-01	3.36026
TCGA-CN-A499-01	3.28753
TCGA-BB-8601-01	3.43194
TCGA-CV-7104-01	3.3462
TCGA-BA-A6DI-01	3.4578
TCGA-D6-6823-01	3.31903
TCGA-CV-5436-01	3.31648
TCGA-BB-4217-01	3.3494
TCGA-CN-4731-01	3.40815
TCGA-CQ-5332-01	3.39507
TCGA-CQ-7069-01	3.37085
TCGA-P3-A6SX-01	3.32824
TCGA-CV-7432-01	3.29321
TCGA-CQ-5326-01	3.29408
TCGA-CN-A6V6-01	3.43646
TCGA-DQ-5625-01	3.36097
TCGA-CV-5977-01	3.26845
TCGA-UF-A7JD-01	3.42223
TCGA-CR-7385-01	3.39549
TCGA-T2-A6X0-01	3.39589
TCGA-CV-A465-01	3.41003
TCGA-F7-7848-01	3.39955
TCGA-QK-A8Z8-01	3.42645
TCGA-CV-6940-01	3.35946
TCGA-CV-7440-01	3.31863
TCGA-CV-7414-01	3.44433
TCGA-CR-7374-01	3.45272
TCGA-CV-6941-01	3.38641
TCGA-QK-A8Z9-01	3.37044
TCGA-QK-A6VB-01	3.38466
TCGA-CR-7382-01	3.29949
TCGA-P3-A5QA-01	3.35346
TCGA-CV-5979-01	3.32595
TCGA-CN-6996-01	3.30327
TCGA-4P-AA8J-01	3.44321
TCGA-TN-A7HL-01	3.41795
TCGA-CN-A63W-01	3.39716
TCGA-CN-4730-01	3.33337
TCGA-DQ-5630-01	3.37624
TCGA-CV-7103-01	3.47548
TCGA-CQ-A4CG-01	3.26512
TCGA-BA-4078-01	3.41803
TCGA-BB-4224-01	3.41891
TCGA-BB-4228-01	3.42377
TCGA-BB-A5HU-01	3.32834
TCGA-T3-A92M-01	3.36449
TCGA-CQ-6227-01	3.38853
TCGA-P3-A5QF-01	3.42216
TCGA-QK-A6IH-01	3.41501
TCGA-CV-7434-01	3.25845
TCGA-CR-5249-01	3.41001
TCGA-CR-6472-01	3.44538
TCGA-CV-7090-01	3.32602
TCGA-CV-6961-01	3.40352
TCGA-CN-4741-01	3.41017
TCGA-CV-7097-01	3.29242
TCGA-HL-7533-01	3.33726
TCGA-CV-A464-01	3.3738
TCGA-HD-8224-01	3.44817
TCGA-P3-A6T4-01	3.35836
TCGA-D6-A6EO-01	3.36426
TCGA-BB-A6UM-01	3.39158
TCGA-BB-A5HY-01	3.31663
TCGA-CN-5361-01	3.39526
TCGA-CQ-A4CD-01	3.33894
TCGA-F7-A624-01	3.36407
TCGA-CV-A6JD-01	3.33344
TCGA-BB-4223-01	3.38067
TCGA-HD-7831-01	3.37545
TCGA-CR-7376-01	3.3777
TCGA-P3-A6T3-01	3.31214
TCGA-CN-6992-01	3.42424
TCGA-CV-6939-01	3.4101
TCGA-CV-7422-01	3.3394
TCGA-CR-7364-01	3.41043
TCGA-QK-AA3K-01	3.36883
TCGA-UF-A7JV-01	3.3357
TCGA-CQ-A4CI-01	3.38845
TCGA-C9-A47Z-01	3.34812
TCGA-CV-6960-01	3.38852
TCGA-D6-8569-01	3.3052
TCGA-CQ-6224-01	3.35622
TCGA-CV-A6K2-01	3.36525
TCGA-CV-6433-01	3.39075
TCGA-D6-A74Q-01	3.41832
TCGA-CR-6480-01	3.45519
TCGA-QK-A6IG-01	3.30747
TCGA-T2-A6WX-01	3.31311
TCGA-IQ-A61H-01	3.39721
TCGA-D6-6515-01	3.35356
TCGA-P3-A6T2-01	3.23889
TCGA-CV-7261-01	3.4273
TCGA-CN-5366-01	3.32614
TCGA-CQ-7072-01	3.42009
TCGA-CN-6022-01	3.35084
TCGA-D6-6824-01	3.48404
TCGA-BA-A4IG-01	3.35249
TCGA-CR-7368-01	3.37498
TCGA-CN-A49B-01	3.33527
TCGA-BA-6873-01	3.23601
TCGA-CN-4735-01	3.44445
TCGA-CN-6011-01	3.30527
TCGA-CN-A49C-01	3.41309
TCGA-CN-6023-01	3.39439
TCGA-DQ-5629-01	3.38409
TCGA-UF-A7JT-01	3.32237
TCGA-BA-A6DE-01	3.37779
TCGA-CV-6934-01	3.39381
TCGA-F7-8298-01	3.31607
TCGA-UF-A7J9-01	3.43512
TCGA-CR-7377-01	3.35148
TCGA-CV-A460-01	3.41303
TCGA-CX-7082-01	3.3754
TCGA-CN-A63U-01	3.45551
TCGA-P3-A6T0-01	3.33363
TCGA-CR-7383-01	3.33177
TCGA-UF-A7JA-01	3.42974
TCGA-CV-5435-01	3.37308
TCGA-KU-A66T-01	3.36544
TCGA-CV-7252-01	3.31304
TCGA-MZ-A5BI-01	3.47679
TCGA-HD-A4C1-01	3.31641
TCGA-CV-7255-01	3.34141
TCGA-BA-A8YP-01	3.39825
TCGA-CV-A463-01	3.35095
TCGA-BA-A6DL-01	3.38964
TCGA-CR-6471-01	3.3516
TCGA-CQ-A4CE-01	3.40154
TCGA-CQ-5333-01	3.40162
TCGA-CN-4737-01	3.39872
TCGA-IQ-A6SH-01	3.38488
TCGA-CV-6938-01	3.2921
TCGA-CR-7401-01	3.38809
TCGA-D6-A6EP-01	3.56473
TCGA-IQ-A61O-01	3.40889
TCGA-MT-A67F-01	3.34858
TCGA-CN-4740-01	3.41751
TCGA-BA-5151-01	3.3082
TCGA-DQ-5631-01	3.35594
TCGA-CN-A497-01	3.42671
TCGA-CV-7177-01	3.43219
TCGA-CV-7235-01	3.33506
TCGA-BA-5556-01	3.32821
TCGA-CN-4742-01	3.38549
TCGA-HD-8314-01	3.51623
TCGA-CQ-6223-01	3.37948
TCGA-CV-5444-01	3.3866
TCGA-CN-4726-01	3.38695
TCGA-CV-A6JN-01	3.4218
TCGA-P3-A6T5-01	3.4204
TCGA-HD-7753-01	3.33913
TCGA-CN-5365-01	3.35668
TCGA-BA-5559-01	3.41845
TCGA-CV-6955-01	3.45013
TCGA-UF-A7JH-01	3.41363
TCGA-CN-4736-01	3.3789
TCGA-CR-6491-01	3.36687
TCGA-CV-A6JY-01	3.40259
TCGA-CV-7180-01	3.38418
TCGA-CR-6484-01	3.3775
TCGA-CR-7388-01	3.43255
TCGA-QK-A8ZB-01	3.40097
TCGA-CV-7425-01	3.34404
TCGA-BA-5555-01	3.40469
TCGA-CN-6020-01	3.35478
TCGA-CQ-6218-01	3.39548
TCGA-CV-6945-01	3.42236
TCGA-CV-6954-01	3.34674
TCGA-CV-7089-01	3.36671
TCGA-TN-A7HI-01	3.55934
TCGA-IQ-A61E-01	3.29225
TCGA-T3-A92N-01	3.30061
TCGA-CV-5439-01	3.34016
TCGA-D6-A6EN-01	3.37787
TCGA-CQ-7068-01	3.2994
TCGA-HD-A6I0-01	3.43599
TCGA-P3-A6T7-01	3.36277
TCGA-CN-A49A-01	3.41265
TCGA-CN-4722-01	3.45286
TCGA-CV-A6JZ-01	3.32999
TCGA-CN-5373-01	3.38718
TCGA-CR-7391-01	3.44732
TCGA-BA-6869-01	3.44161
TCGA-CN-A63T-01	3.41852
TCGA-UF-A7JF-01	3.49267
TCGA-CV-A45T-01	3.3897
TCGA-CX-A4AQ-01	3.50057
TCGA-CV-6942-01	3.37525
TCGA-HD-A634-01	3.58602
TCGA-F7-A50G-01	3.39611
TCGA-CV-6441-01	3.45013
TCGA-BB-A5HZ-01	3.37529
TCGA-CQ-5324-01	3.35897
TCGA-CX-7085-01	3.4233
TCGA-CR-7397-01	3.41953
TCGA-CV-7250-01	3.40797
TCGA-CV-A45O-01	3.50195
TCGA-CN-6021-01	3.45251
TCGA-T2-A6X2-01	3.32594
TCGA-CQ-5329-01	3.29809
TCGA-CN-6019-01	3.47861
TCGA-CV-A45V-01	3.41562
TCGA-BA-7269-01	3.47999
TCGA-CR-6477-01	3.37086
TCGA-CR-6487-01	3.39327
TCGA-CQ-5327-01	3.33859
TCGA-BB-4225-01	3.44517
TCGA-UF-A7JC-01	3.36235
TCGA-MZ-A6I9-01	3.50404
TCGA-CV-6436-01	3.46712
TCGA-CN-5359-01	3.3408
TCGA-CV-6953-01	3.3984
TCGA-CR-6481-01	3.40981
TCGA-CV-7413-01	3.37282
TCGA-CQ-6229-01	3.35488
TCGA-CV-7423-01	3.33449
TCGA-CV-7253-01	3.37651
TCGA-BA-4076-01	3.34881
TCGA-BA-6872-01	3.3658
TCGA-HD-A633-01	3.33001
TCGA-CV-A45W-01	3.48393
TCGA-CN-A63V-01	3.41086
TCGA-DQ-5624-01	3.37994
TCGA-CR-7394-01	3.38059
TCGA-CV-A45P-01	3.40573
TCGA-CV-5434-01	3.42039
TCGA-CV-A6K1-01	3.39585
TCGA-CV-5441-01	3.32952
TCGA-CR-7395-01	3.34046
TCGA-IQ-7632-01	3.4009
TCGA-CV-6935-01	3.4421
TCGA-CN-4734-01	3.3225
TCGA-CR-7404-01	3.38942
TCGA-HD-8634-01	3.35945
TCGA-CR-6492-01	3.39086
TCGA-CV-7247-01	3.33923
TCGA-H7-A76A-01	3.47574
TCGA-CV-A6JU-01	3.5039
TCGA-CV-A6JM-01	3.48013
TCGA-CQ-5331-01	3.32421
TCGA-CV-A45U-01	3.41935
TCGA-UF-A718-01	3.41822
TCGA-D6-A6EQ-01	3.43549
TCGA-CN-6998-01	3.3442
TCGA-BA-A6D8-01	3.51923
TCGA-F7-A50J-01	3.36635
TCGA-IQ-A61I-01	3.51518
TCGA-CV-5442-01	3.34078
TCGA-F7-A61V-01	3.41013
TCGA-CN-4733-01	3.39728
TCGA-CR-7379-01	3.30827
TCGA-CV-7245-01	3.35401
TCGA-CV-7254-01	3.48387
TCGA-UF-A7JJ-01	3.43515
TCGA-CN-5358-01	3.39651
TCGA-CV-7178-01	3.36499
TCGA-F7-A623-01	3.39589
TCGA-D6-6825-01	3.29818
TCGA-KU-A6H8-01	3.49856
TCGA-CQ-7071-01	3.36102
TCGA-CR-7367-01	3.37055
TCGA-BA-5557-01	3.39672
TCGA-CN-6016-01	3.44389
TCGA-CN-6017-01	3.43402
TCGA-MT-A51W-01	3.37693
TCGA-UF-A7JS-01	3.49417
TCGA-CV-A45R-01	3.41479
TCGA-MT-A67A-01	3.45567
TCGA-CN-6013-01	3.40773
TCGA-QK-A6VC-01	3.45025
TCGA-D6-6827-01	3.4777
TCGA-CV-A6JE-01	3.40767
TCGA-CR-5248-01	3.40427
TCGA-CV-6936-01	3.38811
TCGA-CR-7393-01	3.4279
TCGA-CV-6951-01	3.40802
TCGA-D6-A6ES-01	3.51448
TCGA-CQ-6220-01	3.33227
TCGA-CV-5973-01	3.48242
TCGA-CV-5440-01	3.41052
TCGA-CR-7365-01	3.35412
TCGA-IQ-A61J-01	3.38503
TCGA-TN-A7HJ-01	3.43646
TCGA-BA-A6DA-01	3.4858
TCGA-IQ-7631-01	3.57551
TCGA-BB-A6UO-01	3.35619
TCGA-CR-6488-01	3.39542
TCGA-H7-7774-01	3.45071
TCGA-D6-A4ZB-01	3.43484
TCGA-D6-6516-01	3.38686
TCGA-CN-5356-01	3.34725
TCGA-CV-7099-01	3.33281
TCGA-C9-A480-01	3.36419
TCGA-CQ-7063-01	3.32281
TCGA-CN-A641-01	3.4301
TCGA-QK-A6IF-01	3.44348
TCGA-T2-A6WZ-01	3.4516
TCGA-CN-4723-01	3.34758
TCGA-CN-A6V1-01	3.45479
TCGA-CR-7372-01	3.3766
TCGA-CQ-5323-01	3.36718
TCGA-QK-A6II-01	3.47164
TCGA-BA-6870-01	3.41583
TCGA-CQ-6222-01	3.46595
TCGA-BA-A4IF-01	3.39146
TCGA-F7-A620-01	3.34291
TCGA-CV-A6JO-01	3.33994
TCGA-CV-7433-01	3.36367
TCGA-CV-7263-01	3.39235
TCGA-CV-7427-01	3.3177
TCGA-CN-A6V7-01	3.42206
TCGA-CV-5970-01	3.36048
TCGA-CV-5431-01	3.41621
TCGA-QK-A6IJ-01	3.49676
TCGA-CN-4728-01	3.43102
TCGA-UP-A6WW-01	3.47119
TCGA-CR-6482-01	3.46417
TCGA-DQ-7588-01	3.27038
TCGA-CV-A45X-01	3.40958
TCGA-CV-6952-01	3.33493
TCGA-CR-7392-01	3.37761
TCGA-HD-A6HZ-01	3.4023
TCGA-CV-A45Q-01	3.49184
TCGA-CQ-7065-01	3.40523
TCGA-F7-A622-01	3.41815
TCGA-CV-6943-01	3.38846
TCGA-CV-7183-01	3.43087
TCGA-CV-7407-01	3.37809
TCGA-CN-6988-01	3.41903
TCGA-CV-7238-01	3.4129
TCGA-BA-A6DD-01	3.38495
TCGA-CV-7415-01	3.35683
TCGA-CV-7411-01	3.45016
TCGA-CN-5355-01	3.33628
TCGA-H7-A6C4-01	3.42052
TCGA-BA-A6DB-01	3.44024
TCGA-CV-7101-01	3.44397
TCGA-CQ-6225-01	3.46271
TCGA-BA-5558-01	3.3275
TCGA-CN-4729-01	3.382
TCGA-CV-5971-01	3.44806
TCGA-BA-A6DJ-01	3.30951
TCGA-CQ-A4C7-01	3.29972
TCGA-CV-7095-01	3.35618
TCGA-CV-A6JT-01	3.48209
TCGA-CN-6010-01	3.45807
TCGA-P3-A5Q5-01	3.4267
TCGA-D6-A6EK-01	3.50456
TCGA-WA-A7GZ-01	3.36323
TCGA-P3-A6SW-01	3.44105
TCGA-UF-A7JK-01	3.36172
TCGA-CQ-A4C9-01	3.44825
TCGA-CN-4739-01	3.43834
TCGA-CV-7091-01	3.33861
TCGA-CV-A45Y-01	3.43899
TCGA-CV-7243-01	3.39258
TCGA-CQ-5325-01	3.38613
TCGA-DQ-7591-01	3.42142
TCGA-UF-A71D-01	3.40138
TCGA-CV-7242-01	3.48075
TCGA-CV-6937-01	3.45562
TCGA-CN-5369-01	3.36326
TCGA-CN-6024-01	3.40132
TCGA-CV-A468-01	3.39896
TCGA-CV-7424-01	3.48315
TCGA-CN-5374-01	3.4166
TCGA-BA-5152-01	3.3591
TCGA-RS-A6TP-01	3.35579
TCGA-CR-6474-01	3.35615
TCGA-IQ-A6SG-01	3.42078
TCGA-CR-7389-01	3.45573
TCGA-CN-6012-01	3.47805
TCGA-QK-A8ZA-01	3.38221
TCGA-CN-6994-01	3.38831
TCGA-P3-A6T6-01	3.48125
TCGA-CR-6473-01	3.37535
