# Supplementary material for: Ferroptosis-related gene ATG5 is a novel prognostic biomarker in nasopharyngeal carcinoma and head and neck squamous cell carcinoma
Source: Front Bioeng Biotechnol. 2022 Sep 15;10:1006535. doi: 10.3389/fbioe.2022.1006535 (PMC9520473; doi:10.3389/fbioe.2022.1006535)
Supplement: Supplementary file 5 [file DataSheet2.ZIP › Source data/Fig.7/The correlations between ATG5 and CDK1-10 in HNSCC sanmple.csv]

Genes	Gene1	Gene2	cor	p.value	pstar
cor.result.rho	ATG5	CDK1	0.529255830628109	9.97833013777007e-38	**
cor.result.rho1	ATG5	CDK2	0.514429899360551	2.13531738860492e-35	**
cor.result.rho2	ATG5	CDK3	0.187661657486098	2.23258774221257e-05	**
cor.result.rho3	ATG5	CDK4	0.480730433071782	1.65857870398637e-30	**
cor.result.rho4	ATG5	CDK5	0.301210659222662	4.97074245647825e-12	**
cor.result.rho5	ATG5	CDK6	0.294395779701601	1.55411282154354e-11	**
cor.result.rho6	ATG5	CDK7	0.194746424675578	1.06557434416974e-05	**
cor.result.rho7	ATG5	CDK8	0.454155886326452	5.13440940978731e-27	**
cor.result.rho8	ATG5	CDK9	0.306616367486181	1.96959389368775e-12	**
cor.result.rho9	ATG5	CDK10	0.220745415818063	5.57772240031731e-07	**
