# Supplementary material for: Ferroptosis-related gene ATG5 is a novel prognostic biomarker in nasopharyngeal carcinoma and head and neck squamous cell carcinoma
Source: Front Bioeng Biotechnol. 2022 Sep 15;10:1006535. doi: 10.3389/fbioe.2022.1006535 (PMC9520473; doi:10.3389/fbioe.2022.1006535)
Supplement: Supplementary file 5 [file DataSheet2.ZIP › Source data/Fig.7/VX680 IC50 in ATG5 High and Low expression HNSCC samples.xlsx]

## Sheet: Sheet1
TCGA-CV-7102-01	0.96581
TCGA-DQ-7592-01	0.556878
TCGA-UF-A71E-01	1.09104
TCGA-D6-A6EM-01	1.71653
TCGA-CV-7416-01	1.24101
TCGA-UF-A71B-01	1.41217
TCGA-CR-7402-01	0.781332
TCGA-IQ-7630-01	0.781967
TCGA-CQ-A4CB-01	0.669865
TCGA-HD-7832-01	0.131074
TCGA-QK-A8Z7-01	0.866731
TCGA-BA-4075-01	1.91619
TCGA-H7-8502-01	0.52644
TCGA-CV-5966-01	0.707878
TCGA-CV-7410-01	0.729422
TCGA-KU-A6H7-06	1.55873
TCGA-CN-5360-01	1.14861
TCGA-QK-A6V9-01	0.380551
TCGA-CV-5430-01	0.908866
TCGA-CR-7386-01	1.23948
TCGA-BA-5153-01	0.230916
TCGA-HD-7754-01	0.736577
TCGA-P3-A6T8-01	1.5766
TCGA-CN-4725-01	1.22581
TCGA-CV-A461-01	0.99308
TCGA-CX-7086-01	0.596142
TCGA-CV-7568-01	0.845433
TCGA-CV-7430-01	0.841387
TCGA-CN-5363-01	0.597732
TCGA-CV-7236-01	0.861554
TCGA-CV-7248-01	1.33604
TCGA-F7-A50I-01	1.08706
TCGA-UF-A71A-01	1.48151
TCGA-HD-8635-01	1.36157
TCGA-CV-6962-01	1.4071
TCGA-D6-6517-01	1.15148
TCGA-CQ-A4C6-01	0.801197
TCGA-CQ-5330-01	0.9454
TCGA-CQ-5334-01	0.510647
TCGA-CN-5367-01	0.97138
TCGA-CR-6470-01	0.44984
TCGA-CV-7429-01	0.931374
TCGA-CN-6995-01	0.884466
TCGA-CR-6467-01	0.382074
TCGA-CV-6933-01	1.45042
TCGA-UF-A719-01	0.862418
TCGA-CN-5370-01	0.945695
TCGA-CQ-6221-01	2.23618
TCGA-CV-7421-01	1.40355
TCGA-F7-8489-01	0.781149
TCGA-CN-A498-01	1.0732
TCGA-CR-7369-01	0.712245
TCGA-BA-6868-01	1.62113
TCGA-CV-A45Z-01	0.830069
TCGA-CV-5432-01	1.45025
TCGA-RS-A6TO-01	1.14635
TCGA-BA-A6DG-01	1.67121
TCGA-CR-7380-01	1.06909
TCGA-WA-A7H4-01	1.28519
TCGA-KU-A66S-01	1.43889
TCGA-CV-5443-01	1.07749
TCGA-CX-7219-01	0.928906
TCGA-CV-5978-01	1.18224
TCGA-P3-A5QE-01	0.222381
TCGA-CR-5250-01	0.680751
TCGA-CN-A6UY-01	1.54879
TCGA-P3-A5Q6-01	1.83767
TCGA-QK-A652-01	1.21718
TCGA-CV-6003-01	1.4345
TCGA-D6-A4Z9-01	0.737664
TCGA-H7-8501-01	0.526841
TCGA-QK-AA3J-01	0.448932
TCGA-CR-7390-01	1.38001
TCGA-CV-7437-01	1.39865
TCGA-CV-A6K0-01	1.012
TCGA-BB-8596-01	1.63723
TCGA-D6-6826-01	0.666535
TCGA-CR-6493-01	0.644056
TCGA-CQ-6228-01	1.00133
TCGA-CQ-6219-01	0.768473
TCGA-CQ-A4CA-01	1.676
TCGA-F7-A61W-01	1.12914
TCGA-CV-6950-01	1.09064
TCGA-CN-A6V3-01	0.656764
TCGA-MT-A7BN-01	2.6729
TCGA-BA-A4II-01	1.09126
TCGA-HD-7229-01	0.684045
TCGA-UF-A71A-06	1.56738
TCGA-D6-8568-01	1.23115
TCGA-CR-6478-01	1.05992
TCGA-CR-5243-01	0.584321
TCGA-CV-6948-01	1.0207
TCGA-CV-5976-01	0.872886
TCGA-BA-4077-01	1.08358
TCGA-CR-7371-01	1.24028
TCGA-CQ-A4CH-01	0.85594
TCGA-BA-4074-01	1.63374
TCGA-QK-A64Z-01	0.807862
TCGA-CN-6989-01	1.19397
TCGA-CR-7399-01	0.681376
TCGA-BB-4227-01	1.20335
TCGA-IQ-A61G-01	1.32464
TCGA-BA-A4IH-01	0.605572
TCGA-CN-4738-01	1.04481
TCGA-CN-4727-01	0.72802
TCGA-CN-6997-01	1.16781
TCGA-CR-7370-01	0.765137
TCGA-CR-5247-01	1.3491
TCGA-KU-A6H7-01	0.63462
TCGA-CV-7418-01	1.30239
TCGA-CR-7398-01	0.722795
TCGA-MT-A51X-01	1.61465
TCGA-CR-7373-01	0.407798
TCGA-CV-7428-01	0.446603
TCGA-CV-7438-01	0.83449
TCGA-CV-7446-01	0.122061
TCGA-CV-7435-01	1.04264
TCGA-UF-A7JO-01	0.842499
TCGA-CV-7406-01	1.35691
TCGA-BA-6871-01	1.18235
TCGA-CN-A642-01	0.782817
TCGA-CV-6959-01	0.686727
TCGA-CV-7100-01	0.21838
TCGA-F7-A61S-01	1.01115
TCGA-MT-A67D-01	1.55461
TCGA-CN-5364-01	0.907869
TCGA-CN-6018-01	1.18594
TCGA-MZ-A7D7-01	1.39288
TCGA-CV-6956-01	1.16556
TCGA-CN-A499-01	-0.0153985
TCGA-BB-8601-01	1.24172
TCGA-CV-7104-01	1.10125
TCGA-BA-A6DI-01	1.24353
TCGA-D6-6823-01	0.793169
TCGA-CV-5436-01	0.984305
TCGA-BB-4217-01	0.790306
TCGA-CN-4731-01	1.21199
TCGA-CQ-5332-01	1.31704
TCGA-CQ-7069-01	1.59789
TCGA-P3-A6SX-01	1.42044
TCGA-CV-7432-01	0.420063
TCGA-CQ-5326-01	1.03284
TCGA-CN-A6V6-01	0.778582
TCGA-DQ-5625-01	1.25213
TCGA-CV-5977-01	0.620586
TCGA-UF-A7JD-01	1.69073
TCGA-CR-7385-01	0.350422
TCGA-T2-A6X0-01	0.747148
TCGA-CV-A465-01	1.51652
TCGA-F7-7848-01	0.855928
TCGA-QK-A8Z8-01	1.07422
TCGA-CV-6940-01	1.11659
TCGA-CV-7440-01	0.593703
TCGA-CV-7414-01	1.05051
TCGA-CR-7374-01	0.936828
TCGA-CV-6941-01	1.21574
TCGA-QK-A8Z9-01	1.04112
TCGA-QK-A6VB-01	0.762651
TCGA-CR-7382-01	0.678722
TCGA-P3-A5QA-01	1.47375
TCGA-CV-5979-01	1.18705
TCGA-CN-6996-01	0.60133
TCGA-4P-AA8J-01	1.78215
TCGA-TN-A7HL-01	1.06715
TCGA-CN-A63W-01	1.02326
TCGA-CN-4730-01	1.12844
TCGA-DQ-5630-01	1.18617
TCGA-CV-7103-01	1.76174
TCGA-CQ-A4CG-01	0.810167
TCGA-BA-4078-01	0.864397
TCGA-BB-4224-01	0.802687
TCGA-BB-4228-01	0.879786
TCGA-BB-A5HU-01	1.1864
TCGA-T3-A92M-01	0.987454
TCGA-CQ-6227-01	1.65946
TCGA-P3-A5QF-01	0.746454
TCGA-QK-A6IH-01	1.88132
TCGA-CV-7434-01	0.50202
TCGA-CR-5249-01	0.552091
TCGA-CR-6472-01	0.530052
TCGA-CV-7090-01	1.04087
TCGA-CV-6961-01	1.77423
TCGA-CN-4741-01	0.829813
TCGA-CV-7097-01	1.02848
TCGA-HL-7533-01	0.462394
TCGA-CV-A464-01	1.47076
TCGA-HD-8224-01	1.05386
TCGA-P3-A6T4-01	1.16911
TCGA-D6-A6EO-01	0.676575
TCGA-BB-A6UM-01	0.341945
TCGA-BB-A5HY-01	0.901402
TCGA-CN-5361-01	1.18042
TCGA-CQ-A4CD-01	1.1971
TCGA-F7-A624-01	1.33982
TCGA-CV-A6JD-01	1.14073
TCGA-BB-4223-01	0.274723
TCGA-HD-7831-01	1.71558
TCGA-CR-7376-01	0.996409
TCGA-P3-A6T3-01	1.21841
TCGA-CN-6992-01	1.02751
TCGA-CV-6939-01	0.466406
TCGA-CV-7422-01	0.552148
TCGA-CR-7364-01	1.16377
TCGA-QK-AA3K-01	1.70198
TCGA-UF-A7JV-01	0.889115
TCGA-CQ-A4CI-01	0.981859
TCGA-C9-A47Z-01	0.995883
TCGA-CV-6960-01	1.75732
TCGA-D6-8569-01	0.717852
TCGA-CQ-6224-01	1.18406
TCGA-CV-A6K2-01	0.796558
TCGA-CV-6433-01	0.880345
TCGA-D6-A74Q-01	1.3278
TCGA-CR-6480-01	0.546343
TCGA-QK-A6IG-01	1.00573
TCGA-T2-A6WX-01	0.81778
TCGA-IQ-A61H-01	0.978561
TCGA-D6-6515-01	0.709086
TCGA-P3-A6T2-01	0.624478
TCGA-CV-7261-01	1.13995
TCGA-CN-5366-01	1.08205
TCGA-CQ-7072-01	1.50978
TCGA-CN-6022-01	1.33362
TCGA-D6-6824-01	1.12749
TCGA-BA-A4IG-01	0.586173
TCGA-CR-7368-01	0.281983
TCGA-CN-A49B-01	0.719417
TCGA-BA-6873-01	0.571515
TCGA-CN-4735-01	1.35018
TCGA-CN-6011-01	0.996163
TCGA-CN-A49C-01	0.804623
TCGA-CN-6023-01	0.349472
TCGA-DQ-5629-01	0.990172
TCGA-UF-A7JT-01	0.827521
TCGA-BA-A6DE-01	0.827316
TCGA-CV-6934-01	1.53326
TCGA-F7-8298-01	0.886485
TCGA-UF-A7J9-01	1.11613
TCGA-CR-7377-01	1.16396
TCGA-CV-A460-01	0.916859
TCGA-CX-7082-01	0.804516
TCGA-CN-A63U-01	0.850058
TCGA-P3-A6T0-01	1.10661
TCGA-CR-7383-01	1.40516
TCGA-UF-A7JA-01	1.43981
TCGA-CV-5435-01	1.14794
TCGA-KU-A66T-01	1.19599
TCGA-CV-7252-01	1.06035
TCGA-MZ-A5BI-01	1.38072
TCGA-HD-A4C1-01	0.505713
TCGA-CV-7255-01	1.12802
TCGA-BA-A8YP-01	0.832514
TCGA-CV-A463-01	0.923524
TCGA-BA-A6DL-01	1.09986
TCGA-CR-6471-01	0.584458
TCGA-CQ-A4CE-01	0.993031
TCGA-CQ-5333-01	1.46126
TCGA-CN-4737-01	1.38379
TCGA-IQ-A6SH-01	1.6452
TCGA-CV-6938-01	0.348997
TCGA-CR-7401-01	1.49372
TCGA-D6-A6EP-01	3.08891
TCGA-IQ-A61O-01	2.31076
TCGA-MT-A67F-01	0.841586
TCGA-CN-4740-01	1.53618
TCGA-BA-5151-01	0.56386
TCGA-DQ-5631-01	1.16612
TCGA-CN-A497-01	0.960117
TCGA-CV-7177-01	1.6739
TCGA-CV-7235-01	0.895622
TCGA-BA-5556-01	0.570507
TCGA-CN-4742-01	1.72415
TCGA-HD-8314-01	1.17728
TCGA-CQ-6223-01	1.05759
TCGA-CV-5444-01	1.43245
TCGA-CN-4726-01	1.56029
TCGA-CV-A6JN-01	1.86985
TCGA-P3-A6T5-01	1.54284
TCGA-HD-7753-01	1.12483
TCGA-CN-5365-01	1.19081
TCGA-BA-5559-01	0.432121
TCGA-CV-6955-01	1.11251
TCGA-UF-A7JH-01	1.44923
TCGA-CN-4736-01	1.25902
TCGA-CR-6491-01	1.14599
TCGA-CV-A6JY-01	1.29252
TCGA-CV-7180-01	1.23356
TCGA-CR-6484-01	1.04033
TCGA-CR-7388-01	1.13861
TCGA-QK-A8ZB-01	1.31629
TCGA-CV-7425-01	0.618467
TCGA-BA-5555-01	1.11756
TCGA-CN-6020-01	1.09901
TCGA-CQ-6218-01	1.17016
TCGA-CV-6945-01	2.02836
TCGA-CV-6954-01	0.867315
TCGA-CV-7089-01	0.772532
TCGA-TN-A7HI-01	1.5773
TCGA-IQ-A61E-01	0.554965
TCGA-T3-A92N-01	0.437423
TCGA-CV-5439-01	0.923576
TCGA-D6-A6EN-01	1.09649
TCGA-CQ-7068-01	0.439815
TCGA-HD-A6I0-01	1.66952
TCGA-P3-A6T7-01	1.03285
TCGA-CN-A49A-01	1.41602
TCGA-CN-4722-01	1.51518
TCGA-CV-A6JZ-01	0.771886
TCGA-CN-5373-01	0.954044
TCGA-CR-7391-01	1.24504
TCGA-BA-6869-01	1.3086
TCGA-CN-A63T-01	1.02604
TCGA-UF-A7JF-01	2.05642
TCGA-CV-A45T-01	1.28164
TCGA-CX-A4AQ-01	1.53562
TCGA-CV-6942-01	1.1501
TCGA-HD-A634-01	1.84609
TCGA-F7-A50G-01	1.16988
TCGA-CV-6441-01	1.04889
TCGA-BB-A5HZ-01	1.03785
TCGA-CQ-5324-01	0.610896
TCGA-CX-7085-01	1.32241
TCGA-CR-7397-01	1.34766
TCGA-CV-7250-01	0.711658
TCGA-CV-A45O-01	1.39814
TCGA-CN-6021-01	1.16212
TCGA-T2-A6X2-01	0.90403
TCGA-CQ-5329-01	1.16009
TCGA-CN-6019-01	1.8702
TCGA-CV-A45V-01	1.21898
TCGA-BA-7269-01	2.21163
TCGA-CR-6477-01	1.65898
TCGA-CR-6487-01	0.333261
TCGA-CQ-5327-01	0.765884
TCGA-BB-4225-01	1.12025
TCGA-UF-A7JC-01	1.23234
TCGA-MZ-A6I9-01	1.25296
TCGA-CV-6436-01	1.55004
TCGA-CN-5359-01	1.08991
TCGA-CV-6953-01	1.10827
TCGA-CR-6481-01	0.635483
TCGA-CV-7413-01	1.52489
TCGA-CQ-6229-01	1.06529
TCGA-CV-7423-01	1.46915
TCGA-CV-7253-01	0.692061
TCGA-BA-4076-01	1.36685
TCGA-BA-6872-01	1.5897
TCGA-HD-A633-01	1.19331
TCGA-CV-A45W-01	1.45344
TCGA-CN-A63V-01	1.29896
TCGA-DQ-5624-01	1.27799
TCGA-CR-7394-01	0.926612
TCGA-CV-A45P-01	1.05154
TCGA-CV-5434-01	1.1321
TCGA-CV-A6K1-01	1.51328
TCGA-CV-5441-01	0.687204
TCGA-CR-7395-01	0.952248
TCGA-IQ-7632-01	1.38725
TCGA-CV-6935-01	1.75247
TCGA-CN-4734-01	0.73136
TCGA-CR-7404-01	0.644195
TCGA-HD-8634-01	0.921686
TCGA-CR-6492-01	0.916602
TCGA-CV-7247-01	1.11716
TCGA-H7-A76A-01	1.44563
TCGA-CV-A6JU-01	2.13284
TCGA-CV-A6JM-01	2.18229
TCGA-CQ-5331-01	0.623568
TCGA-CV-A45U-01	1.05526
TCGA-UF-A718-01	1.37876
TCGA-D6-A6EQ-01	2.04323
TCGA-CN-6998-01	0.783374
TCGA-BA-A6D8-01	2.12771
TCGA-F7-A50J-01	1.30696
TCGA-IQ-A61I-01	1.51184
TCGA-CV-5442-01	0.620111
TCGA-F7-A61V-01	1.26601
TCGA-CN-4733-01	1.35586
TCGA-CR-7379-01	1.03894
TCGA-CV-7245-01	0.878782
TCGA-CV-7254-01	1.61687
TCGA-UF-A7JJ-01	1.6523
TCGA-CN-5358-01	1.35643
TCGA-CV-7178-01	1.67117
TCGA-F7-A623-01	0.758889
TCGA-D6-6825-01	0.531941
TCGA-KU-A6H8-01	1.89162
TCGA-CQ-7071-01	0.860201
TCGA-CR-7367-01	1.22077
TCGA-BA-5557-01	1.62359
TCGA-CN-6016-01	1.87682
TCGA-CN-6017-01	1.77386
TCGA-MT-A51W-01	1.16742
TCGA-UF-A7JS-01	1.95948
TCGA-CV-A45R-01	1.10361
TCGA-MT-A67A-01	1.36423
TCGA-CN-6013-01	0.973148
TCGA-QK-A6VC-01	1.0824
TCGA-D6-6827-01	1.1206
TCGA-CV-A6JE-01	1.66334
TCGA-CR-5248-01	0.790056
TCGA-CV-6936-01	1.29599
TCGA-CR-7393-01	1.09349
TCGA-CV-6951-01	1.43272
TCGA-D6-A6ES-01	2.06068
TCGA-CQ-6220-01	1.12511
TCGA-CV-5973-01	1.81118
TCGA-CV-5440-01	1.54394
TCGA-CR-7365-01	1.16178
TCGA-IQ-A61J-01	1.29682
TCGA-TN-A7HJ-01	1.1715
TCGA-BA-A6DA-01	1.94962
TCGA-IQ-7631-01	2.33074
TCGA-BB-A6UO-01	1.19665
TCGA-CR-6488-01	1.45502
TCGA-H7-7774-01	1.065
TCGA-D6-A4ZB-01	1.74298
TCGA-D6-6516-01	1.11829
TCGA-CN-5356-01	0.617125
TCGA-CV-7099-01	0.6058
TCGA-C9-A480-01	1.06283
TCGA-CQ-7063-01	0.592508
TCGA-CN-A641-01	1.24144
TCGA-QK-A6IF-01	0.59006
TCGA-T2-A6WZ-01	2.01746
TCGA-CN-4723-01	0.996207
TCGA-CN-A6V1-01	1.13842
TCGA-CR-7372-01	1.6397
TCGA-CQ-5323-01	0.735955
TCGA-QK-A6II-01	1.78678
TCGA-BA-6870-01	1.658
TCGA-CQ-6222-01	1.73949
TCGA-BA-A4IF-01	1.20554
TCGA-F7-A620-01	0.952282
TCGA-CV-A6JO-01	1.00683
TCGA-CV-7433-01	1.34919
TCGA-CV-7263-01	1.09755
TCGA-CV-7427-01	0.313782
TCGA-CN-A6V7-01	0.840625
TCGA-CV-5970-01	1.07822
TCGA-CV-5431-01	1.41183
TCGA-QK-A6IJ-01	1.95588
TCGA-CN-4728-01	1.50281
TCGA-UP-A6WW-01	1.74659
TCGA-CR-6482-01	0.994077
TCGA-DQ-7588-01	1.11444
TCGA-CV-A45X-01	1.45388
TCGA-CV-6952-01	0.861254
TCGA-CR-7392-01	1.1712
TCGA-HD-A6HZ-01	1.23985
TCGA-CV-A45Q-01	1.96498
TCGA-CQ-7065-01	1.38381
TCGA-F7-A622-01	1.61721
TCGA-CV-6943-01	0.919108
TCGA-CV-7183-01	1.47646
TCGA-CV-7407-01	0.681535
TCGA-CN-6988-01	0.592341
TCGA-CV-7238-01	1.47324
TCGA-BA-A6DD-01	1.16284
TCGA-CV-7415-01	1.14874
TCGA-CV-7411-01	1.48556
TCGA-CN-5355-01	1.2678
TCGA-H7-A6C4-01	1.35952
TCGA-BA-A6DB-01	1.57803
TCGA-CV-7101-01	1.13056
TCGA-CQ-6225-01	1.47209
TCGA-BA-5558-01	0.860755
TCGA-CN-4729-01	1.43299
TCGA-CV-5971-01	1.90985
TCGA-BA-A6DJ-01	0.837642
TCGA-CQ-A4C7-01	0.812412
TCGA-CV-7095-01	1.45272
TCGA-CV-A6JT-01	1.99253
TCGA-CN-6010-01	1.25695
TCGA-P3-A5Q5-01	0.81809
TCGA-D6-A6EK-01	1.94126
TCGA-WA-A7GZ-01	1.46727
TCGA-P3-A6SW-01	0.922107
TCGA-UF-A7JK-01	1.10217
TCGA-CQ-A4C9-01	1.2797
TCGA-CN-4739-01	0.886322
TCGA-CV-7091-01	0.943629
TCGA-CV-A45Y-01	1.53455
TCGA-CV-7243-01	1.46385
TCGA-CQ-5325-01	1.19645
TCGA-DQ-7591-01	0.645303
TCGA-UF-A71D-01	0.923046
TCGA-CV-7242-01	0.932183
TCGA-CV-6937-01	1.73667
TCGA-CN-5369-01	0.812258
TCGA-CN-6024-01	1.57806
TCGA-CV-A468-01	1.15705
TCGA-CV-7424-01	1.37293
TCGA-CN-5374-01	0.489546
TCGA-BA-5152-01	1.16341
TCGA-RS-A6TP-01	0.316143
TCGA-CR-6474-01	1.83211
TCGA-IQ-A6SG-01	1.39591
TCGA-CR-7389-01	1.43996
TCGA-CN-6012-01	1.30011
TCGA-QK-A8ZA-01	1.42825
TCGA-CN-6994-01	0.995548
TCGA-P3-A6T6-01	1.2228
TCGA-CR-6473-01	0.11541
