# Supplementary material for: Ferroptosis-related gene ATG5 is a novel prognostic biomarker in nasopharyngeal carcinoma and head and neck squamous cell carcinoma
Source: Front Bioeng Biotechnol. 2022 Sep 15;10:1006535. doi: 10.3389/fbioe.2022.1006535 (PMC9520473; doi:10.3389/fbioe.2022.1006535)
Supplement: Supplementary file 5 [file DataSheet2.ZIP › Source data/Fig.7/ZM447439 IC50 in ATG5 High and Low expression HNSCC samples.xlsx]

## Sheet: Sheet1
TCGA-CV-7102-01	2.06704
TCGA-DQ-7592-01	2.28668
TCGA-UF-A71E-01	2.34045
TCGA-D6-A6EM-01	2.23446
TCGA-CV-7416-01	2.57877
TCGA-UF-A71B-01	1.88285
TCGA-CR-7402-01	2.25962
TCGA-IQ-7630-01	1.92433
TCGA-CQ-A4CB-01	1.71375
TCGA-HD-7832-01	1.4674
TCGA-QK-A8Z7-01	1.7935
TCGA-BA-4075-01	2.36858
TCGA-H7-8502-01	1.68379
TCGA-CV-5966-01	1.68371
TCGA-CV-7410-01	1.76965
TCGA-KU-A6H7-06	2.38843
TCGA-CN-5360-01	2.31434
TCGA-QK-A6V9-01	1.84443
TCGA-CV-5430-01	2.07353
TCGA-CR-7386-01	2.31551
TCGA-BA-5153-01	2.01504
TCGA-HD-7754-01	2.16448
TCGA-P3-A6T8-01	2.32696
TCGA-CN-4725-01	2.42201
TCGA-CV-A461-01	2.04057
TCGA-CX-7086-01	1.83662
TCGA-CV-7568-01	2.22318
TCGA-CV-7430-01	2.17538
TCGA-CN-5363-01	1.675
TCGA-CV-7236-01	1.9488
TCGA-CV-7248-01	2.41579
TCGA-F7-A50I-01	2.21094
TCGA-UF-A71A-01	2.68674
TCGA-HD-8635-01	2.63769
TCGA-CV-6962-01	2.41459
TCGA-D6-6517-01	1.96071
TCGA-CQ-A4C6-01	1.92917
TCGA-CQ-5330-01	2.07918
TCGA-CQ-5334-01	1.48108
TCGA-CN-5367-01	1.87294
TCGA-CR-6470-01	1.72352
TCGA-CV-7429-01	1.41271
TCGA-CN-6995-01	1.83632
TCGA-CR-6467-01	1.82601
TCGA-CV-6933-01	2.2576
TCGA-UF-A719-01	1.72131
TCGA-CN-5370-01	1.93522
TCGA-CQ-6221-01	2.88646
TCGA-CV-7421-01	2.78454
TCGA-F7-8489-01	1.90232
TCGA-CN-A498-01	2.46604
TCGA-CR-7369-01	2.13453
TCGA-BA-6868-01	2.18418
TCGA-CV-A45Z-01	1.68059
TCGA-CV-5432-01	1.96666
TCGA-RS-A6TO-01	1.70269
TCGA-BA-A6DG-01	2.29145
TCGA-CR-7380-01	1.80656
TCGA-WA-A7H4-01	2.2192
TCGA-KU-A66S-01	1.76917
TCGA-CV-5443-01	2.21587
TCGA-CX-7219-01	1.88017
TCGA-CV-5978-01	2.34999
TCGA-P3-A5QE-01	1.52998
TCGA-CR-5250-01	2.0326
TCGA-CN-A6UY-01	2.48282
TCGA-P3-A5Q6-01	2.3465
TCGA-QK-A652-01	2.34597
TCGA-CV-6003-01	2.06952
TCGA-D6-A4Z9-01	1.72268
TCGA-H7-8501-01	1.33537
TCGA-QK-AA3J-01	2.40214
TCGA-CR-7390-01	1.9806
TCGA-CV-7437-01	2.71962
TCGA-CV-A6K0-01	2.05026
TCGA-BB-8596-01	2.29637
TCGA-D6-6826-01	1.95548
TCGA-CR-6493-01	1.76565
TCGA-CQ-6228-01	2.72246
TCGA-CQ-6219-01	1.59086
TCGA-CQ-A4CA-01	2.49343
TCGA-F7-A61W-01	1.90861
TCGA-CV-6950-01	1.49983
TCGA-CN-A6V3-01	1.61095
TCGA-MT-A7BN-01	3.31609
TCGA-BA-A4II-01	1.92715
TCGA-HD-7229-01	1.85278
TCGA-UF-A71A-06	2.41243
TCGA-D6-8568-01	2.05483
TCGA-CR-6478-01	1.85778
TCGA-CR-5243-01	2.28528
TCGA-CV-6948-01	2.26615
TCGA-CV-5976-01	2.00853
TCGA-BA-4077-01	1.86173
TCGA-CR-7371-01	2.45382
TCGA-CQ-A4CH-01	1.95759
TCGA-BA-4074-01	2.18267
TCGA-QK-A64Z-01	1.93345
TCGA-CN-6989-01	1.94576
TCGA-CR-7399-01	1.99497
TCGA-BB-4227-01	2.48857
TCGA-IQ-A61G-01	2.08556
TCGA-BA-A4IH-01	1.68786
TCGA-CN-4738-01	2.14189
TCGA-CN-4727-01	2.11209
TCGA-CN-6997-01	2.2911
TCGA-CR-7370-01	2.03918
TCGA-CR-5247-01	2.6171
TCGA-KU-A6H7-01	1.73645
TCGA-CV-7418-01	2.09074
TCGA-CR-7398-01	1.57982
TCGA-MT-A51X-01	2.40208
TCGA-CR-7373-01	1.62144
TCGA-CV-7428-01	1.55853
TCGA-CV-7438-01	1.88785
TCGA-CV-7446-01	1.89442
TCGA-CV-7435-01	2.29755
TCGA-UF-A7JO-01	1.78683
TCGA-CV-7406-01	2.80947
TCGA-BA-6871-01	1.95028
TCGA-CN-A642-01	1.25476
TCGA-CV-6959-01	2.10838
TCGA-CV-7100-01	1.58411
TCGA-F7-A61S-01	1.98717
TCGA-MT-A67D-01	2.3968
TCGA-CN-5364-01	1.98408
TCGA-CN-6018-01	1.91383
TCGA-MZ-A7D7-01	2.27664
TCGA-CV-6956-01	2.36195
TCGA-CN-A499-01	1.42212
TCGA-BB-8601-01	2.22429
TCGA-CV-7104-01	2.30223
TCGA-BA-A6DI-01	2.54222
TCGA-D6-6823-01	1.72235
TCGA-CV-5436-01	1.81665
TCGA-BB-4217-01	1.82432
TCGA-CN-4731-01	2.47674
TCGA-CQ-5332-01	2.01486
TCGA-CQ-7069-01	2.68544
TCGA-P3-A6SX-01	2.10773
TCGA-CV-7432-01	1.70607
TCGA-CQ-5326-01	1.89251
TCGA-CN-A6V6-01	2.08979
TCGA-DQ-5625-01	2.29562
TCGA-CV-5977-01	1.55762
TCGA-UF-A7JD-01	2.40418
TCGA-CR-7385-01	2.01251
TCGA-T2-A6X0-01	1.81271
TCGA-CV-A465-01	2.30716
TCGA-F7-7848-01	2.10381
TCGA-QK-A8Z8-01	2.55195
TCGA-CV-6940-01	1.91313
TCGA-CV-7440-01	1.92858
TCGA-CV-7414-01	2.35811
TCGA-CR-7374-01	1.86364
TCGA-CV-6941-01	1.78761
TCGA-QK-A8Z9-01	1.88529
TCGA-QK-A6VB-01	2.00104
TCGA-CR-7382-01	1.36176
TCGA-P3-A5QA-01	2.58197
TCGA-CV-5979-01	2.34608
TCGA-CN-6996-01	1.67173
TCGA-4P-AA8J-01	2.53261
TCGA-TN-A7HL-01	1.78691
TCGA-CN-A63W-01	2.0318
TCGA-CN-4730-01	2.2426
TCGA-DQ-5630-01	2.26692
TCGA-CV-7103-01	2.9521
TCGA-CQ-A4CG-01	1.62747
TCGA-BA-4078-01	1.58478
TCGA-BB-4224-01	2.03402
TCGA-BB-4228-01	2.35318
TCGA-BB-A5HU-01	2.07044
TCGA-T3-A92M-01	1.68783
TCGA-CQ-6227-01	2.68473
TCGA-P3-A5QF-01	2.36105
TCGA-QK-A6IH-01	2.27661
TCGA-CV-7434-01	1.49809
TCGA-CR-5249-01	2.16597
TCGA-CR-6472-01	2.18346
TCGA-CV-7090-01	1.98501
TCGA-CV-6961-01	2.59227
TCGA-CN-4741-01	2.11069
TCGA-CV-7097-01	2.05419
TCGA-HL-7533-01	1.93106
TCGA-CV-A464-01	2.45883
TCGA-HD-8224-01	2.52641
TCGA-P3-A6T4-01	1.97237
TCGA-D6-A6EO-01	1.97467
TCGA-BB-A6UM-01	1.82759
TCGA-BB-A5HY-01	1.96059
TCGA-CN-5361-01	2.31192
TCGA-CQ-A4CD-01	1.75334
TCGA-F7-A624-01	1.78971
TCGA-CV-A6JD-01	1.46723
TCGA-BB-4223-01	1.55681
TCGA-HD-7831-01	2.58305
TCGA-CR-7376-01	2.07101
TCGA-P3-A6T3-01	2.14506
TCGA-CN-6992-01	2.16854
TCGA-CV-6939-01	1.75474
TCGA-CV-7422-01	1.9164
TCGA-CR-7364-01	2.50855
TCGA-QK-AA3K-01	1.71456
TCGA-UF-A7JV-01	1.6948
TCGA-CQ-A4CI-01	1.85226
TCGA-C9-A47Z-01	2.06401
TCGA-CV-6960-01	2.22817
TCGA-D6-8569-01	1.58027
TCGA-CQ-6224-01	2.35955
TCGA-CV-A6K2-01	1.90009
TCGA-CV-6433-01	1.88155
TCGA-D6-A74Q-01	2.08971
TCGA-CR-6480-01	2.34645
TCGA-QK-A6IG-01	1.48141
TCGA-T2-A6WX-01	1.20088
TCGA-IQ-A61H-01	2.40962
TCGA-D6-6515-01	1.82719
TCGA-P3-A6T2-01	1.25392
TCGA-CV-7261-01	2.30874
TCGA-CN-5366-01	2.03649
TCGA-CQ-7072-01	2.05157
TCGA-CN-6022-01	1.91493
TCGA-D6-6824-01	2.38844
TCGA-BA-A4IG-01	1.97776
TCGA-CR-7368-01	1.89735
TCGA-CN-A49B-01	1.80936
TCGA-BA-6873-01	1.09413
TCGA-CN-4735-01	2.2448
TCGA-CN-6011-01	1.61097
TCGA-CN-A49C-01	2.05919
TCGA-CN-6023-01	1.67393
TCGA-DQ-5629-01	2.12099
TCGA-UF-A7JT-01	1.32457
TCGA-BA-A6DE-01	1.95771
TCGA-CV-6934-01	2.55214
TCGA-F7-8298-01	1.62899
TCGA-UF-A7J9-01	2.20288
TCGA-CR-7377-01	2.22669
TCGA-CV-A460-01	2.25085
TCGA-CX-7082-01	2.07246
TCGA-CN-A63U-01	2.13838
TCGA-P3-A6T0-01	2.02441
TCGA-CR-7383-01	1.88123
TCGA-UF-A7JA-01	2.16441
TCGA-CV-5435-01	2.34278
TCGA-KU-A66T-01	2.14559
TCGA-CV-7252-01	2.16465
TCGA-MZ-A5BI-01	2.11284
TCGA-HD-A4C1-01	1.58952
TCGA-CV-7255-01	2.36949
TCGA-BA-A8YP-01	2.16355
TCGA-CV-A463-01	2.04196
TCGA-BA-A6DL-01	2.1383
TCGA-CR-6471-01	2.11157
TCGA-CQ-A4CE-01	2.01045
TCGA-CQ-5333-01	2.13818
TCGA-CN-4737-01	2.27741
TCGA-IQ-A6SH-01	2.46101
TCGA-CV-6938-01	1.30291
TCGA-CR-7401-01	2.6098
TCGA-D6-A6EP-01	2.40707
TCGA-IQ-A61O-01	2.76972
TCGA-MT-A67F-01	1.81627
TCGA-CN-4740-01	2.58648
TCGA-BA-5151-01	1.77615
TCGA-DQ-5631-01	2.62402
TCGA-CN-A497-01	2.01745
TCGA-CV-7177-01	2.65568
TCGA-CV-7235-01	1.50318
TCGA-BA-5556-01	1.56684
TCGA-CN-4742-01	2.98477
TCGA-HD-8314-01	2.703
TCGA-CQ-6223-01	2.34835
TCGA-CV-5444-01	2.4464
TCGA-CN-4726-01	2.7064
TCGA-CV-A6JN-01	2.33467
TCGA-P3-A6T5-01	2.38774
TCGA-HD-7753-01	2.18071
TCGA-CN-5365-01	2.28382
TCGA-BA-5559-01	1.99936
TCGA-CV-6955-01	2.42403
TCGA-UF-A7JH-01	2.35301
TCGA-CN-4736-01	2.52314
TCGA-CR-6491-01	2.46964
TCGA-CV-A6JY-01	2.21501
TCGA-CV-7180-01	2.38085
TCGA-CR-6484-01	2.1534
TCGA-CR-7388-01	2.44978
TCGA-QK-A8ZB-01	2.55762
TCGA-CV-7425-01	1.81272
TCGA-BA-5555-01	2.1154
TCGA-CN-6020-01	2.35503
TCGA-CQ-6218-01	2.28703
TCGA-CV-6945-01	2.63378
TCGA-CV-6954-01	2.30767
TCGA-CV-7089-01	2.09685
TCGA-TN-A7HI-01	2.59954
TCGA-IQ-A61E-01	1.75867
TCGA-T3-A92N-01	1.37861
TCGA-CV-5439-01	1.86753
TCGA-D6-A6EN-01	1.49608
TCGA-CQ-7068-01	0.977413
TCGA-HD-A6I0-01	1.99954
TCGA-P3-A6T7-01	2.01117
TCGA-CN-A49A-01	2.05064
TCGA-CN-4722-01	2.56064
TCGA-CV-A6JZ-01	1.71978
TCGA-CN-5373-01	2.24866
TCGA-CR-7391-01	2.54771
TCGA-BA-6869-01	2.23103
TCGA-CN-A63T-01	2.13922
TCGA-UF-A7JF-01	2.74485
TCGA-CV-A45T-01	2.15788
TCGA-CX-A4AQ-01	1.73226
TCGA-CV-6942-01	2.19921
TCGA-HD-A634-01	2.53616
TCGA-F7-A50G-01	2.19953
TCGA-CV-6441-01	2.71144
TCGA-BB-A5HZ-01	1.82464
TCGA-CQ-5324-01	1.94998
TCGA-CX-7085-01	2.53106
TCGA-CR-7397-01	2.36904
TCGA-CV-7250-01	1.91713
TCGA-CV-A45O-01	2.7194
TCGA-CN-6021-01	2.50885
TCGA-T2-A6X2-01	1.81665
TCGA-CQ-5329-01	2.09016
TCGA-CN-6019-01	2.74827
TCGA-CV-A45V-01	1.98769
TCGA-BA-7269-01	3.05179
TCGA-CR-6477-01	2.32148
TCGA-CR-6487-01	1.67902
TCGA-CQ-5327-01	1.72769
TCGA-BB-4225-01	2.60989
TCGA-UF-A7JC-01	2.15177
TCGA-MZ-A6I9-01	2.39152
TCGA-CV-6436-01	2.49795
TCGA-CN-5359-01	2.06165
TCGA-CV-6953-01	2.44122
TCGA-CR-6481-01	2.24803
TCGA-CV-7413-01	2.27817
TCGA-CQ-6229-01	2.11237
TCGA-CV-7423-01	2.56947
TCGA-CV-7253-01	2.7226
TCGA-BA-4076-01	2.40765
TCGA-BA-6872-01	2.0155
TCGA-HD-A633-01	2.10694
TCGA-CV-A45W-01	2.2893
TCGA-CN-A63V-01	1.99616
TCGA-DQ-5624-01	2.75112
TCGA-CR-7394-01	2.10632
TCGA-CV-A45P-01	2.14689
TCGA-CV-5434-01	2.37343
TCGA-CV-A6K1-01	1.87015
TCGA-CV-5441-01	1.69748
TCGA-CR-7395-01	1.85713
TCGA-IQ-7632-01	2.48028
TCGA-CV-6935-01	2.84985
TCGA-CN-4734-01	1.79533
TCGA-CR-7404-01	2.27697
TCGA-HD-8634-01	1.96277
TCGA-CR-6492-01	1.97228
TCGA-CV-7247-01	2.21186
TCGA-H7-A76A-01	2.25366
TCGA-CV-A6JU-01	3.04118
TCGA-CV-A6JM-01	2.72937
TCGA-CQ-5331-01	1.71042
TCGA-CV-A45U-01	2.02644
TCGA-UF-A718-01	2.49764
TCGA-D6-A6EQ-01	2.54998
TCGA-CN-6998-01	2.224
TCGA-BA-A6D8-01	2.56715
TCGA-F7-A50J-01	2.51031
TCGA-IQ-A61I-01	2.78458
TCGA-CV-5442-01	1.94702
TCGA-F7-A61V-01	2.26632
TCGA-CN-4733-01	2.44082
TCGA-CR-7379-01	1.65739
TCGA-CV-7245-01	2.07149
TCGA-CV-7254-01	2.84977
TCGA-UF-A7JJ-01	2.61361
TCGA-CN-5358-01	2.3913
TCGA-CV-7178-01	2.54888
TCGA-F7-A623-01	2.48678
TCGA-D6-6825-01	1.90126
TCGA-KU-A6H8-01	3.03051
TCGA-CQ-7071-01	1.95702
TCGA-CR-7367-01	2.26496
TCGA-BA-5557-01	2.68393
TCGA-CN-6016-01	2.80915
TCGA-CN-6017-01	2.75889
TCGA-MT-A51W-01	2.10277
TCGA-UF-A7JS-01	2.42096
TCGA-CV-A45R-01	2.28448
TCGA-MT-A67A-01	2.23168
TCGA-CN-6013-01	2.40184
TCGA-QK-A6VC-01	2.44357
TCGA-D6-6827-01	1.99986
TCGA-CV-A6JE-01	2.08378
TCGA-CR-5248-01	2.21304
TCGA-CV-6936-01	2.21196
TCGA-CR-7393-01	2.31046
TCGA-CV-6951-01	2.25408
TCGA-D6-A6ES-01	2.72862
TCGA-CQ-6220-01	2.09872
TCGA-CV-5973-01	2.92036
TCGA-CV-5440-01	2.59785
TCGA-CR-7365-01	2.31345
TCGA-IQ-A61J-01	2.29941
TCGA-TN-A7HJ-01	2.54046
TCGA-BA-A6DA-01	2.7224
TCGA-IQ-7631-01	3.21063
TCGA-BB-A6UO-01	2.15585
TCGA-CR-6488-01	2.53114
TCGA-H7-7774-01	2.61793
TCGA-D6-A4ZB-01	2.40911
TCGA-D6-6516-01	2.27472
TCGA-CN-5356-01	1.72634
TCGA-CV-7099-01	1.51159
TCGA-C9-A480-01	2.21502
TCGA-CQ-7063-01	1.49707
TCGA-CN-A641-01	2.04062
TCGA-QK-A6IF-01	1.61992
TCGA-T2-A6WZ-01	2.48951
TCGA-CN-4723-01	1.76032
TCGA-CN-A6V1-01	1.96793
TCGA-CR-7372-01	2.43017
TCGA-CQ-5323-01	1.87861
TCGA-QK-A6II-01	2.63949
TCGA-BA-6870-01	2.59075
TCGA-CQ-6222-01	2.84492
TCGA-BA-A4IF-01	1.80723
TCGA-F7-A620-01	2.25403
TCGA-CV-A6JO-01	1.85503
TCGA-CV-7433-01	2.24875
TCGA-CV-7263-01	2.28796
TCGA-CV-7427-01	1.61478
TCGA-CN-A6V7-01	1.88491
TCGA-CV-5970-01	2.22229
TCGA-CV-5431-01	2.41744
TCGA-QK-A6IJ-01	2.76693
TCGA-CN-4728-01	2.55279
TCGA-UP-A6WW-01	2.35469
TCGA-CR-6482-01	2.46601
TCGA-DQ-7588-01	1.81966
TCGA-CV-A45X-01	2.3008
TCGA-CV-6952-01	2.05543
TCGA-CR-7392-01	2.52338
TCGA-HD-A6HZ-01	2.37485
TCGA-CV-A45Q-01	2.82376
TCGA-CQ-7065-01	2.91392
TCGA-F7-A622-01	2.50928
TCGA-CV-6943-01	2.02482
TCGA-CV-7183-01	2.56427
TCGA-CV-7407-01	1.98756
TCGA-CN-6988-01	2.35697
TCGA-CV-7238-01	2.32289
TCGA-BA-A6DD-01	1.97183
TCGA-CV-7415-01	1.78781
TCGA-CV-7411-01	2.767
TCGA-CN-5355-01	2.06034
TCGA-H7-A6C4-01	2.71505
TCGA-BA-A6DB-01	2.41073
TCGA-CV-7101-01	2.4574
TCGA-CQ-6225-01	2.5972
TCGA-BA-5558-01	2.13444
TCGA-CN-4729-01	2.59592
TCGA-CV-5971-01	3.18532
TCGA-BA-A6DJ-01	1.57162
TCGA-CQ-A4C7-01	1.67302
TCGA-CV-7095-01	2.42157
TCGA-CV-A6JT-01	2.61801
TCGA-CN-6010-01	2.3442
TCGA-P3-A5Q5-01	2.19475
TCGA-D6-A6EK-01	2.68732
TCGA-WA-A7GZ-01	2.05733
TCGA-P3-A6SW-01	2.21132
TCGA-UF-A7JK-01	2.21724
TCGA-CQ-A4C9-01	2.28195
TCGA-CN-4739-01	2.26611
TCGA-CV-7091-01	2.0785
TCGA-CV-A45Y-01	2.39475
TCGA-CV-7243-01	2.66859
TCGA-CQ-5325-01	2.45357
TCGA-DQ-7591-01	1.80544
TCGA-UF-A71D-01	2.29938
TCGA-CV-7242-01	2.24142
TCGA-CV-6937-01	2.69758
TCGA-CN-5369-01	1.9837
TCGA-CN-6024-01	2.54085
TCGA-CV-A468-01	2.08589
TCGA-CV-7424-01	2.44397
TCGA-CN-5374-01	1.94594
TCGA-BA-5152-01	1.95869
TCGA-RS-A6TP-01	1.96422
TCGA-CR-6474-01	2.4479
TCGA-IQ-A6SG-01	2.35557
TCGA-CR-7389-01	2.76236
TCGA-CN-6012-01	2.4359
TCGA-QK-A8ZA-01	2.58945
TCGA-CN-6994-01	2.09162
TCGA-P3-A6T6-01	2.53391
TCGA-CR-6473-01	1.91332
