# Supplementary material for: Ferroptosis-related gene ATG5 is a novel prognostic biomarker in nasopharyngeal carcinoma and head and neck squamous cell carcinoma
Source: Front Bioeng Biotechnol. 2022 Sep 15;10:1006535. doi: 10.3389/fbioe.2022.1006535 (PMC9520473; doi:10.3389/fbioe.2022.1006535)
Supplement: Supplementary file 5 [file DataSheet2.ZIP › Source data/Fig.S1/Correlation of PD-L2 and ferroptosis-related genes in HNSCC samples.csv]

Genes	Gene1	Gene2	cor	p.value	pstar
cor.result.rho	PDCD1LG2	FLT3	0.373795135	3.70E-18	**
cor.result.rho1	PDCD1LG2	SCP2	0.083236134	0.061866958
cor.result.rho2	PDCD1LG2	TP53	0.115521677	0.009439537	**
cor.result.rho3	PDCD1LG2	TF	-0.195136323	1.02E-05	**
cor.result.rho4	PDCD1LG2	TFRC	-0.02527199	0.571369016
cor.result.rho5	PDCD1LG2	TFR2	-0.322164271	1.23E-13	**
cor.result.rho6	PDCD1LG2	SLC38A1	0.122768859	0.005784433	**
cor.result.rho7	PDCD1LG2	SLC1A5	-0.064916959	0.145586553
cor.result.rho8	PDCD1LG2	GLS2	-0.281522242	1.23E-10	**
cor.result.rho9	PDCD1LG2	GOT1	-0.057021898	0.201249474
cor.result.rho10	PDCD1LG2	CARS1	0.169211284	0.000135134	**
cor.result.rho11	PDCD1LG2	ALOX5	0.427105833	9.17E-24	**
cor.result.rho12	PDCD1LG2	KEAP1	-0.149473928	0.000761896	**
cor.result.rho13	PDCD1LG2	HMOX1	0.294594064	1.50E-11	**
cor.result.rho14	PDCD1LG2	ATG5	0.162593237	0.000246793	**
cor.result.rho15	PDCD1LG2	ATG7	0.350877206	4.77E-16	**
cor.result.rho16	PDCD1LG2	NCOA4	0.216172096	9.63E-07	**
cor.result.rho17	PDCD1LG2	ALOX12	-0.273882829	4.02E-10	**
cor.result.rho18	PDCD1LG2	ALOX12B	-0.152559102	0.000589117	**
cor.result.rho19	PDCD1LG2	ALOX15	-0.212338227	1.51E-06	**
cor.result.rho20	PDCD1LG2	ALOX15B	-0.051671304	0.246900277
cor.result.rho21	PDCD1LG2	ALOXE3	-0.098920719	0.026371319	*
cor.result.rho22	PDCD1LG2	PHKG2	-0.252980432	8.45E-09	**
cor.result.rho23	PDCD1LG2	ULK1	0.00080896	0.985546292
cor.result.rho24	PDCD1LG2	ATG3	-0.052716751	0.237455329
cor.result.rho25	PDCD1LG2	ATG13	0.173757741	8.82E-05	**
cor.result.rho26	PDCD1LG2	ULK2	0.233327486	1.17E-07	**
cor.result.rho27	PDCD1LG2	SAT1	0.043458768	0.330213237
cor.result.rho28	PDCD1LG2	EGFR	0.087467371	0.049701446	*
cor.result.rho29	PDCD1LG2	MAPK3	-0.130914469	0.003235747	**
cor.result.rho30	PDCD1LG2	MAPK1	0.105658039	0.017655141	*
cor.result.rho31	PDCD1LG2	BID	-0.233955912	1.08E-07	**
cor.result.rho32	PDCD1LG2	ZEB1	0.407527284	1.38E-21	**
cor.result.rho33	PDCD1LG2	DPP4	0.275080189	3.35E-10	**
cor.result.rho34	PDCD1LG2	CDKN2A	-0.038951769	0.382867538
cor.result.rho35	PDCD1LG2	PEBP1	-0.144877274	0.001107718	**
cor.result.rho36	PDCD1LG2	SOCS1	0.187945649	2.17E-05	**
cor.result.rho37	PDCD1LG2	CDO1	0.114572419	0.010046065	*
cor.result.rho38	PDCD1LG2	MYB	-0.142759256	0.001311491	**
cor.result.rho39	PDCD1LG2	MAPK8	0.130492728	0.003337208	**
cor.result.rho40	PDCD1LG2	MAPK9	0.221752001	4.94E-07	**
cor.result.rho41	PDCD1LG2	CHAC1	-0.095374947	0.032295998	*
cor.result.rho42	PDCD1LG2	MAPK14	0.132743757	0.002827317	**
cor.result.rho43	PDCD1LG2	LINC00472	-0.002402631	0.957090466
cor.result.rho44	PDCD1LG2	PRKAA2	-0.027221228	0.542053497
cor.result.rho45	PDCD1LG2	PRKAA1	0.074525507	0.094669559
cor.result.rho46	PDCD1LG2	ELAVL1	-0.045543571	0.307519137
cor.result.rho47	PDCD1LG2	BAP1	0.07740413	0.082562256
cor.result.rho48	PDCD1LG2	ABCC1	-0.097191675	0.029131883	*
cor.result.rho49	PDCD1LG2	ACVR1B	0.006898449	0.877225684
cor.result.rho	PDCD1LG2	TGFBR1	0.407736992	1.31E-21	**
cor.result.rho1	PDCD1LG2	EPAS1	0.265690681	1.37E-09	**
cor.result.rho2	PDCD1LG2	HILPDA	-0.208255517	2.41E-06	**
cor.result.rho3	PDCD1LG2	HIF1A	0.187727951	2.22E-05	**
cor.result.rho4	PDCD1LG2	IFNG	0.50974215	1.10E-34	**
cor.result.rho5	PDCD1LG2	ANO6	0.445917996	5.39E-26	**
cor.result.rho6	PDCD1LG2	LPIN1	0.162340631	0.000252418	**
cor.result.rho7	PDCD1LG2	HMGB1	0.10197692	0.022040829	*
cor.result.rho8	PDCD1LG2	TNFAIP3	0.322115874	1.24E-13	**
cor.result.rho9	PDCD1LG2	TLR4	0.600647375	9.77E-51	**
cor.result.rho10	PDCD1LG2	ATF3	0.006455843	0.885046471
cor.result.rho11	PDCD1LG2	ATM	0.259028456	3.60E-09	**
cor.result.rho12	PDCD1LG2	YY1AP1	0.006930506	0.876659703
cor.result.rho13	PDCD1LG2	EGLN2	-0.000286494	0.99488096
cor.result.rho14	PDCD1LG2	MIOX	-0.261062069	2.69E-09	**
cor.result.rho15	PDCD1LG2	TAZ	-0.216151845	9.65E-07	**
cor.result.rho16	PDCD1LG2	MTDH	0.271542932	5.73E-10	**
cor.result.rho17	PDCD1LG2	IDH1	0.010519439	0.813757855
cor.result.rho18	PDCD1LG2	PANX1	0.394847051	2.98E-20	**
cor.result.rho19	PDCD1LG2	BACH1	0.348652178	7.50E-16	**
cor.result.rho20	PDCD1LG2	LONP1	-0.069192439	0.120813244
cor.result.rho21	PDCD1LG2	SLC7A11	-0.1200964	0.00694983	**
cor.result.rho22	PDCD1LG2	GPX4	-0.118019467	0.007996288	**
cor.result.rho23	PDCD1LG2	AKR1C1	-0.283511245	9.02E-11	**
cor.result.rho24	PDCD1LG2	AKR1C2	-0.327765381	4.37E-14	**
cor.result.rho25	PDCD1LG2	AKR1C3	-0.292715801	2.05E-11	**
cor.result.rho26	PDCD1LG2	RB1	0.185595109	2.76E-05	**
cor.result.rho27	PDCD1LG2	HSPB1	-0.306310658	2.08E-12	**
cor.result.rho28	PDCD1LG2	HSF1	0.089441477	0.044750261	*
cor.result.rho29	PDCD1LG2	GCLC	-0.174256637	8.41E-05	**
cor.result.rho30	PDCD1LG2	NFE2L2	-0.202351103	4.67E-06	**
cor.result.rho31	PDCD1LG2	SQSTM1	0.069450765	0.119428919
cor.result.rho32	PDCD1LG2	NQO1	-0.223789939	3.85E-07	**
cor.result.rho33	PDCD1LG2	FTH1	0.072442808	0.104283281
cor.result.rho34	PDCD1LG2	MUC1	-0.065775035	0.140326424
cor.result.rho35	PDCD1LG2	SLC3A2	-0.007266303	0.870734799
cor.result.rho36	PDCD1LG2	MT1G	0.003598822	0.935765628
cor.result.rho37	PDCD1LG2	SLC40A1	0.406108338	1.96E-21	**
cor.result.rho38	PDCD1LG2	CISD1	0.073506534	0.099280745
cor.result.rho39	PDCD1LG2	FANCD2	0.066765745	0.134435914
cor.result.rho40	PDCD1LG2	HSPA5	0.244261781	2.79E-08	**
cor.result.rho41	PDCD1LG2	ATF4	-0.032068739	0.47254856
cor.result.rho42	PDCD1LG2	NFS1	-0.123795707	0.005385573	**
cor.result.rho43	PDCD1LG2	TP63	0.023099358	0.60490438
cor.result.rho44	PDCD1LG2	CISD2	-0.044946448	0.313911329
cor.result.rho45	PDCD1LG2	CBS	-0.10783256	0.01544004	*
cor.result.rho46	PDCD1LG2	ISCU	0.075448583	0.090641565
cor.result.rho47	PDCD1LG2	ACSL3	0.251263102	1.07E-08	**
cor.result.rho48	PDCD1LG2	OTUB1	0.019522798	0.661937932
cor.result.rho49	PDCD1LG2	CD44	0.291093006	2.67E-11	**
cor.result.rho	PDCD1LG2	CA9	0.097268817	0.029003632	*
cor.result.rho1	PDCD1LG2	CHMP5	0.389403007	1.07E-19	**
cor.result.rho2	PDCD1LG2	CHMP6	0.124052998	0.005289594	**
cor.result.rho3	PDCD1LG2	CAV1	0.410664828	6.31E-22	**
cor.result.rho4	PDCD1LG2	GCH1	0.177542856	6.13E-05	**
cor.result.rho5	PDCD1LG2	LPCAT3	0.032480272	0.466881911
