# Supplementary material for: Ferroptosis-related gene ATG5 is a novel prognostic biomarker in nasopharyngeal carcinoma and head and neck squamous cell carcinoma
Source: Front Bioeng Biotechnol. 2022 Sep 15;10:1006535. doi: 10.3389/fbioe.2022.1006535 (PMC9520473; doi:10.3389/fbioe.2022.1006535)
Supplement: Supplementary file 5 [file DataSheet2.ZIP › Source data/Fig.S1/PD-L2(PDCD1LG2) in HNSCC samples and normal samples.csv]

rownames(datas)	Type	values
TCGA-CV-A463-01	G1(n=504)	2.12723706192481
TCGA-CV-7102-01	G1(n=504)	2.89917563048051
TCGA-BA-A6DL-01	G1(n=504)	0.979220531057908
TCGA-CR-6471-01	G1(n=504)	3.20708071679703
TCGA-CQ-A4CE-01	G1(n=504)	1.41202272561505
TCGA-CQ-5333-01	G1(n=504)	4.10176771884306
TCGA-DQ-7592-01	G1(n=504)	2.87227718023458
TCGA-UF-A71E-01	G1(n=504)	1.45222641179745
TCGA-D6-A6EM-01	G1(n=504)	4.01072613942729
TCGA-CV-7416-01	G1(n=504)	3.89825673181292
TCGA-CN-4737-01	G1(n=504)	2.52889632620288
TCGA-IQ-A6SH-01	G1(n=504)	2.49978212014731
TCGA-CV-6938-01	G1(n=504)	4.5797171961588
TCGA-CR-7401-01	G1(n=504)	2.80184154948677
TCGA-D6-A6EP-01	G1(n=504)	0.455649427316415
TCGA-UF-A71B-01	G1(n=504)	2.37387089671064
TCGA-CR-7402-01	G1(n=504)	2.58036259610214
TCGA-IQ-A61O-01	G1(n=504)	4.97347351957549
TCGA-IQ-7630-01	G1(n=504)	2.68032435684402
TCGA-CQ-A4CB-01	G1(n=504)	3.90859197214191
TCGA-MT-A67F-01	G1(n=504)	5.95634479081621
TCGA-HD-7832-01	G1(n=504)	4.38722466201514
TCGA-QK-A8Z7-01	G1(n=504)	1.15354595185667
TCGA-BA-4075-01	G1(n=504)	5.14862910574978
TCGA-CN-4740-01	G1(n=504)	3.67392948653781
TCGA-H7-8502-01	G1(n=504)	2.88268217276467
TCGA-CV-5966-01	G1(n=504)	4.68827549049958
TCGA-BA-5151-01	G1(n=504)	3.13546920167402
TCGA-CV-7410-01	G1(n=504)	3.72481395704308
TCGA-KU-A6H7-06	G1(n=504)	2.32872159540183
TCGA-CN-5360-01	G1(n=504)	4.43915767698173
TCGA-DQ-5631-01	G1(n=504)	3.10783849086406
TCGA-QK-A6V9-01	G1(n=504)	2.47599276856208
TCGA-CV-5430-01	G1(n=504)	2.11653110953612
TCGA-CN-A497-01	G1(n=504)	2.49331428709276
TCGA-CV-7177-01	G1(n=504)	2.74592570242445
TCGA-CR-7386-01	G1(n=504)	4.26071822427131
TCGA-BA-5153-01	G1(n=504)	1.90099235924073
TCGA-CV-7235-01	G1(n=504)	3.58012135888653
TCGA-BA-5556-01	G1(n=504)	4.40349951672017
TCGA-CN-4742-01	G1(n=504)	2.56296282851529
TCGA-HD-8314-01	G1(n=504)	3.27869848166832
TCGA-HD-7754-01	G1(n=504)	2.19130996744573
TCGA-P3-A6T8-01	G1(n=504)	2.88203650090859
TCGA-CQ-6223-01	G1(n=504)	2.13191867886257
TCGA-CV-5444-01	G1(n=504)	3.81049451757768
TCGA-CN-4726-01	G1(n=504)	2.73965371452366
TCGA-CN-4725-01	G1(n=504)	2.87318323490128
TCGA-CV-A461-01	G1(n=504)	3.69438992740731
TCGA-CV-A6JN-01	G1(n=504)	2.88270173406823
TCGA-P3-A6T5-01	G1(n=504)	3.0381200745991
TCGA-HD-7753-01	G1(n=504)	3.41752850488125
TCGA-CX-7086-01	G1(n=504)	1.65163726344562
TCGA-CV-7568-01	G1(n=504)	3.64247053731582
TCGA-CN-5365-01	G1(n=504)	4.01724492929164
TCGA-CV-7430-01	G1(n=504)	0.394953084696361
TCGA-CN-5363-01	G1(n=504)	5.25594253805811
TCGA-BA-5559-01	G1(n=504)	4.33213503775662
TCGA-CV-7236-01	G1(n=504)	3.17410276223142
TCGA-CV-7248-01	G1(n=504)	2.1005740402132
TCGA-F7-A50I-01	G1(n=504)	3.06947876873041
TCGA-CV-6955-01	G1(n=504)	1.88029370151051
TCGA-UF-A71A-01	G1(n=504)	2.57574797817244
TCGA-HD-8635-01	G1(n=504)	4.04247799768741
TCGA-UF-A7JH-01	G1(n=504)	2.22005129588012
TCGA-CV-6962-01	G1(n=504)	1.87915681048047
TCGA-CN-4736-01	G1(n=504)	3.96374229235863
TCGA-D6-6517-01	G1(n=504)	3.05498735791996
TCGA-CQ-A4C6-01	G1(n=504)	5.44833274506463
TCGA-CR-6491-01	G1(n=504)	2.0152120850685
TCGA-CQ-5330-01	G1(n=504)	5.24506205898368
TCGA-CV-A6JY-01	G1(n=504)	0.502636117202465
TCGA-CV-7180-01	G1(n=504)	1.01020694286926
TCGA-CQ-5334-01	G1(n=504)	5.02184390863752
TCGA-CN-5367-01	G1(n=504)	2.62243843921198
TCGA-CR-6484-01	G1(n=504)	3.31241831451998
TCGA-CR-6470-01	G1(n=504)	3.22689381357139
TCGA-CV-7429-01	G1(n=504)	3.48116975461747
TCGA-CR-7388-01	G1(n=504)	2.75172078677505
TCGA-QK-A8ZB-01	G1(n=504)	1.70619898742978
TCGA-CV-7425-01	G1(n=504)	4.6676821189292
TCGA-BA-5555-01	G1(n=504)	2.39807669206745
TCGA-CN-6995-01	G1(n=504)	3.33466837989815
TCGA-CN-6020-01	G1(n=504)	2.64991431313587
TCGA-CQ-6218-01	G1(n=504)	3.34373470138129
TCGA-CR-6467-01	G1(n=504)	2.31504447043831
TCGA-CV-6933-01	G1(n=504)	2.83289001416474
TCGA-CV-6945-01	G1(n=504)	1.38216920876825
TCGA-CV-6954-01	G1(n=504)	2.9035974953528
TCGA-UF-A719-01	G1(n=504)	2.11659764530336
TCGA-CN-5370-01	G1(n=504)	5.70162667872334
TCGA-CQ-6221-01	G1(n=504)	3.11574908432945
TCGA-CV-7089-01	G1(n=504)	5.26875999627816
TCGA-CV-7421-01	G1(n=504)	2.53189294170059
TCGA-TN-A7HI-01	G1(n=504)	1.83669169089486
TCGA-IQ-A61E-01	G1(n=504)	4.05512622547622
TCGA-F7-8489-01	G1(n=504)	3.73890831711798
TCGA-CN-A498-01	G1(n=504)	2.61095985612012
TCGA-CR-7369-01	G1(n=504)	2.34212801783086
TCGA-BA-6868-01	G1(n=504)	0.874049363755226
TCGA-CV-A45Z-01	G1(n=504)	3.01954180376586
TCGA-CV-5432-01	G1(n=504)	1.38106182842459
TCGA-RS-A6TO-01	G1(n=504)	4.29950843407423
TCGA-BA-A6DG-01	G1(n=504)	3.28313651924539
TCGA-CR-7380-01	G1(n=504)	4.09821740998153
TCGA-T3-A92N-01	G1(n=504)	2.48529800936214
TCGA-WA-A7H4-01	G1(n=504)	2.55716498397718
TCGA-KU-A66S-01	G1(n=504)	1.48830933570336
TCGA-CV-5439-01	G1(n=504)	2.68802365705471
TCGA-D6-A6EN-01	G1(n=504)	3.50623378305538
TCGA-CQ-7068-01	G1(n=504)	4.85004928269874
TCGA-CV-5443-01	G1(n=504)	2.66268403948724
TCGA-CX-7219-01	G1(n=504)	3.5039084024507
TCGA-HD-A6I0-01	G1(n=504)	3.43340016342651
TCGA-CV-5978-01	G1(n=504)	4.59191274704846
TCGA-P3-A5QE-01	G1(n=504)	3.42873200089346
TCGA-CR-5250-01	G1(n=504)	1.77424940730477
TCGA-P3-A6T7-01	G1(n=504)	2.93130484365067
TCGA-CN-A6UY-01	G1(n=504)	1.97881797806019
TCGA-P3-A5Q6-01	G1(n=504)	2.06388254894981
TCGA-QK-A652-01	G1(n=504)	3.28838809505496
TCGA-CV-6003-01	G1(n=504)	3.99817744678192
TCGA-CN-A49A-01	G1(n=504)	1.52014562688083
TCGA-D6-A4Z9-01	G1(n=504)	3.06705353581452
TCGA-H7-8501-01	G1(n=504)	5.97698219380403
TCGA-QK-AA3J-01	G1(n=504)	0.969601794236153
TCGA-CN-4722-01	G1(n=504)	1.66925358652116
TCGA-CR-7390-01	G1(n=504)	2.45148808269183
TCGA-CV-7437-01	G1(n=504)	1.74734442968917
TCGA-CV-A6JZ-01	G1(n=504)	3.43873198157059
TCGA-CN-5373-01	G1(n=504)	5.01206355243544
TCGA-CR-7391-01	G1(n=504)	3.10807275980041
TCGA-BA-6869-01	G1(n=504)	1.10527578341569
TCGA-CV-A6K0-01	G1(n=504)	4.82956545690013
TCGA-CN-A63T-01	G1(n=504)	2.26273381305411
TCGA-UF-A7JF-01	G1(n=504)	1.15224833075742
TCGA-BB-8596-01	G1(n=504)	3.11333377868188
TCGA-CV-A45T-01	G1(n=504)	4.01048446772261
TCGA-D6-6826-01	G1(n=504)	4.0172003800798
TCGA-CR-6493-01	G1(n=504)	3.85285780415953
TCGA-CX-A4AQ-01	G1(n=504)	1.89952369185196
TCGA-CV-6942-01	G1(n=504)	5.3618069523987
TCGA-CQ-6228-01	G1(n=504)	1.1751732656638
TCGA-HD-A634-01	G1(n=504)	0.404467196763089
TCGA-CQ-6219-01	G1(n=504)	3.55305325276641
TCGA-F7-A50G-01	G1(n=504)	4.38081947562702
TCGA-CQ-A4CA-01	G1(n=504)	2.89551590725274
TCGA-F7-A61W-01	G1(n=504)	3.60983768314038
TCGA-CV-6950-01	G1(n=504)	5.57586291876863
TCGA-CV-6441-01	G1(n=504)	0.145742660277605
TCGA-BB-A5HZ-01	G1(n=504)	2.13389227019756
TCGA-CN-A6V3-01	G1(n=504)	2.12210944433873
TCGA-MT-A7BN-01	G1(n=504)	2.32374474638863
TCGA-CQ-5324-01	G1(n=504)	2.40397662321088
TCGA-CX-7085-01	G1(n=504)	4.24968046149593
TCGA-BA-A4II-01	G1(n=504)	2.30990375572274
TCGA-HD-7229-01	G1(n=504)	6.31053825942407
TCGA-CR-7397-01	G1(n=504)	2.63902373317984
TCGA-CV-7250-01	G1(n=504)	1.37567894232731
TCGA-UF-A71A-06	G1(n=504)	2.13658515284763
TCGA-D6-8568-01	G1(n=504)	3.58602008934936
TCGA-CR-6478-01	G1(n=504)	5.88271151462055
TCGA-CV-A45O-01	G1(n=504)	2.70595579124427
TCGA-CN-6021-01	G1(n=504)	1.565158451877
TCGA-T2-A6X2-01	G1(n=504)	3.46477280633474
TCGA-CQ-5329-01	G1(n=504)	4.32308178950373
TCGA-CN-6019-01	G1(n=504)	3.54926254693523
TCGA-CV-A45V-01	G1(n=504)	1.75180646513365
TCGA-BA-7269-01	G1(n=504)	1.12842538902884
TCGA-CR-6477-01	G1(n=504)	3.10099446225435
TCGA-CR-6487-01	G1(n=504)	4.59488291031422
TCGA-CQ-5327-01	G1(n=504)	4.68085317307256
TCGA-CR-5243-01	G1(n=504)	2.35388783628491
TCGA-BB-4225-01	G1(n=504)	2.04697990814441
TCGA-CV-6948-01	G1(n=504)	2.11586558303792
TCGA-UF-A7JC-01	G1(n=504)	3.03349348262695
TCGA-CV-5976-01	G1(n=504)	1.98735725122177
TCGA-MZ-A6I9-01	G1(n=504)	0.871212824257514
TCGA-BA-4077-01	G1(n=504)	3.85034938567602
TCGA-CR-7371-01	G1(n=504)	3.36693763284996
TCGA-CQ-A4CH-01	G1(n=504)	3.24996103893073
TCGA-CV-6436-01	G1(n=504)	2.61470984411521
TCGA-BA-4074-01	G1(n=504)	3.94438996227009
TCGA-QK-A64Z-01	G1(n=504)	2.84024165112349
TCGA-CN-6989-01	G1(n=504)	3.8158418110231
TCGA-CR-7399-01	G1(n=504)	4.46372053376471
TCGA-CN-5359-01	G1(n=504)	3.95432661244153
TCGA-CV-6953-01	G1(n=504)	1.88541817783442
TCGA-CR-6481-01	G1(n=504)	4.12769930544799
TCGA-BB-4227-01	G1(n=504)	2.27455986196933
TCGA-IQ-A61G-01	G1(n=504)	1.41926920368406
TCGA-CV-7413-01	G1(n=504)	2.25746327575538
TCGA-CQ-6229-01	G1(n=504)	3.92656879107202
TCGA-CV-7423-01	G1(n=504)	2.31759350462347
TCGA-CV-7253-01	G1(n=504)	0.947778351658811
TCGA-BA-A4IH-01	G1(n=504)	2.40198536304195
TCGA-BA-4076-01	G1(n=504)	2.13658515284763
TCGA-BA-6872-01	G1(n=504)	2.55218030417682
TCGA-CN-4738-01	G1(n=504)	3.15518253334762
TCGA-HD-A633-01	G1(n=504)	1.76341157447001
TCGA-CN-4727-01	G1(n=504)	1.63728564389725
TCGA-CN-6997-01	G1(n=504)	1.47783272620189
TCGA-CV-A45W-01	G1(n=504)	3.36865661620297
TCGA-CR-7370-01	G1(n=504)	4.32415533862245
TCGA-CR-5247-01	G1(n=504)	2.59531268889072
TCGA-KU-A6H7-01	G1(n=504)	2.8317961886317
TCGA-CN-A63V-01	G1(n=504)	1.75924107175728
TCGA-CV-7418-01	G1(n=504)	2.23330522124742
TCGA-CR-7398-01	G1(n=504)	3.21527477183904
TCGA-MT-A51X-01	G1(n=504)	1.87585868190946
TCGA-DQ-5624-01	G1(n=504)	2.8890061971947
TCGA-CR-7373-01	G1(n=504)	5.64579387007999
TCGA-CR-7394-01	G1(n=504)	4.15173707202228
TCGA-CV-7428-01	G1(n=504)	3.75409647472854
TCGA-CV-7438-01	G1(n=504)	3.5444359272107
TCGA-CV-A45P-01	G1(n=504)	2.18297826598651
TCGA-CV-5434-01	G1(n=504)	3.90107927294371
TCGA-CV-A6K1-01	G1(n=504)	1.96236393150695
TCGA-CV-5441-01	G1(n=504)	2.28243980500639
TCGA-CR-7395-01	G1(n=504)	4.77487664884024
TCGA-IQ-7632-01	G1(n=504)	1.47378691161437
TCGA-CV-6935-01	G1(n=504)	1.9105024262388
TCGA-CV-7446-01	G1(n=504)	2.37208845053466
TCGA-CV-7435-01	G1(n=504)	3.63173292288361
TCGA-UF-A7JO-01	G1(n=504)	3.77367990992383
TCGA-CN-4734-01	G1(n=504)	5.10852027504735
TCGA-CR-7404-01	G1(n=504)	3.4643415327611
TCGA-HD-8634-01	G1(n=504)	3.4277268392538
TCGA-CR-6492-01	G1(n=504)	3.45734475993944
TCGA-CV-7406-01	G1(n=504)	2.22370055859381
TCGA-BA-6871-01	G1(n=504)	2.83963716150967
TCGA-CV-7247-01	G1(n=504)	1.78968752423464
TCGA-H7-A76A-01	G1(n=504)	3.06194896509074
TCGA-CV-A6JU-01	G1(n=504)	0.968791187883591
TCGA-CN-A642-01	G1(n=504)	3.35319623806001
TCGA-CV-A6JM-01	G1(n=504)	0.899407680724836
TCGA-CV-6959-01	G1(n=504)	4.66020416760649
TCGA-CV-7100-01	G1(n=504)	4.57459201368956
TCGA-F7-A61S-01	G1(n=504)	4.72543033837861
TCGA-MT-A67D-01	G1(n=504)	2.39692667603135
TCGA-CN-5364-01	G1(n=504)	2.28199491780312
TCGA-CQ-5331-01	G1(n=504)	3.98795747610041
TCGA-CN-6018-01	G1(n=504)	4.30328393726409
TCGA-CV-A45U-01	G1(n=504)	1.61202216280806
TCGA-MZ-A7D7-01	G1(n=504)	2.41808197795313
TCGA-UF-A718-01	G1(n=504)	1.97033831408107
TCGA-CV-6956-01	G1(n=504)	1.32458021456006
TCGA-CN-A499-01	G1(n=504)	4.12604775520594
TCGA-BB-8601-01	G1(n=504)	1.72530490157444
TCGA-D6-A6EQ-01	G1(n=504)	1.98550043030488
TCGA-CN-6998-01	G1(n=504)	2.49415956371284
TCGA-BA-A6D8-01	G1(n=504)	1.58942793749146
TCGA-F7-A50J-01	G1(n=504)	2.15046219388736
TCGA-IQ-A61I-01	G1(n=504)	1.73192178189262
TCGA-CV-7104-01	G1(n=504)	3.91918750913559
TCGA-BA-A6DI-01	G1(n=504)	2.89314860618374
TCGA-CV-5442-01	G1(n=504)	0.975776906004421
TCGA-D6-6823-01	G1(n=504)	2.45811948117451
TCGA-F7-A61V-01	G1(n=504)	1.78638726050036
TCGA-CN-4733-01	G1(n=504)	4.92036000187436
TCGA-CR-7379-01	G1(n=504)	3.35052553494486
TCGA-CV-7245-01	G1(n=504)	2.20960932423035
TCGA-CV-7254-01	G1(n=504)	3.77333177304558
TCGA-UF-A7JJ-01	G1(n=504)	3.34123147871753
TCGA-CN-5358-01	G1(n=504)	3.88637455509244
TCGA-CV-5436-01	G1(n=504)	2.77372210262529
TCGA-BB-4217-01	G1(n=504)	2.48005826922726
TCGA-CN-4731-01	G1(n=504)	1.97019104018947
TCGA-CV-7178-01	G1(n=504)	2.84635290085511
TCGA-F7-A623-01	G1(n=504)	1.29942051400671
TCGA-CQ-5332-01	G1(n=504)	2.71142882750135
TCGA-CQ-7069-01	G1(n=504)	3.88639406639585
TCGA-D6-6825-01	G1(n=504)	4.7172102990196
TCGA-P3-A6SX-01	G1(n=504)	2.29301727204951
TCGA-CV-7432-01	G1(n=504)	2.13053555675619
TCGA-KU-A6H8-01	G1(n=504)	1.30841912707276
TCGA-CQ-5326-01	G1(n=504)	4.43823295985921
TCGA-CN-A6V6-01	G1(n=504)	2.78402230621649
TCGA-DQ-5625-01	G1(n=504)	4.35395133378897
TCGA-CV-5977-01	G1(n=504)	4.48717117558319
TCGA-UF-A7JD-01	G1(n=504)	3.30887049936615
TCGA-CR-7385-01	G1(n=504)	2.99354756565418
TCGA-CQ-7071-01	G1(n=504)	2.80208979423553
TCGA-T2-A6X0-01	G1(n=504)	2.88254523621282
TCGA-CR-7367-01	G1(n=504)	3.25336910678785
TCGA-CV-A465-01	G1(n=504)	1.35061039519924
TCGA-BA-5557-01	G1(n=504)	3.42252904578113
TCGA-CN-6016-01	G1(n=504)	2.71637638391213
TCGA-F7-7848-01	G1(n=504)	2.298922199059
TCGA-CN-6017-01	G1(n=504)	4.47292961038627
TCGA-QK-A8Z8-01	G1(n=504)	1.54626478283935
TCGA-MT-A51W-01	G1(n=504)	2.7856760889929
TCGA-CV-6940-01	G1(n=504)	2.28525424255145
TCGA-CV-7440-01	G1(n=504)	2.83933482169573
TCGA-UF-A7JS-01	G1(n=504)	1.19698466352922
TCGA-CV-A45R-01	G1(n=504)	3.31614574229336
TCGA-MT-A67A-01	G1(n=504)	1.23627830293496
TCGA-CV-7414-01	G1(n=504)	1.87322261567735
TCGA-CR-7374-01	G1(n=504)	1.71149490665009
TCGA-CV-6941-01	G1(n=504)	2.68907546954531
TCGA-CN-6013-01	G1(n=504)	3.64530969393285
TCGA-QK-A6VC-01	G1(n=504)	1.59105701874693
TCGA-QK-A8Z9-01	G1(n=504)	3.85469387827422
TCGA-QK-A6VB-01	G1(n=504)	1.1839628348426
TCGA-D6-6827-01	G1(n=504)	1.6378420603241
TCGA-CR-7382-01	G1(n=504)	6.21835108448561
TCGA-P3-A5QA-01	G1(n=504)	4.48356429118285
TCGA-CV-5979-01	G1(n=504)	3.29167722317602
TCGA-CV-A6JE-01	G1(n=504)	2.59648199344645
TCGA-CN-6996-01	G1(n=504)	5.32083122979474
TCGA-4P-AA8J-01	G1(n=504)	3.18759357448876
TCGA-TN-A7HL-01	G1(n=504)	3.77681989262819
TCGA-CN-A63W-01	G1(n=504)	1.12796337812358
TCGA-CN-4730-01	G1(n=504)	1.18542257083764
TCGA-CR-5248-01	G1(n=504)	3.0647966459118
TCGA-CV-6936-01	G1(n=504)	2.14935692949372
TCGA-DQ-5630-01	G1(n=504)	3.69327506788559
TCGA-CR-7393-01	G1(n=504)	3.68269688742323
TCGA-CV-6951-01	G1(n=504)	1.48052364638826
TCGA-CV-7103-01	G1(n=504)	2.6677332043566
TCGA-D6-A6ES-01	G1(n=504)	0.0313951962755343
TCGA-CQ-A4CG-01	G1(n=504)	3.4198759304222
TCGA-CQ-6220-01	G1(n=504)	3.08392815506236
TCGA-BA-4078-01	G1(n=504)	3.46993805818782
TCGA-CV-5973-01	G1(n=504)	0.885340078224666
TCGA-CV-5440-01	G1(n=504)	1.54265427210204
TCGA-CR-7365-01	G1(n=504)	2.87945091992248
TCGA-IQ-A61J-01	G1(n=504)	2.61882595258744
TCGA-BB-4224-01	G1(n=504)	1.52827124710328
TCGA-TN-A7HJ-01	G1(n=504)	1.41570459148207
TCGA-BB-4228-01	G1(n=504)	2.40686315797654
TCGA-BB-A5HU-01	G1(n=504)	2.74217872013884
TCGA-BA-A6DA-01	G1(n=504)	1.88256479937316
TCGA-IQ-7631-01	G1(n=504)	0.707082991771706
TCGA-BB-A6UO-01	G1(n=504)	3.53783029966162
TCGA-CR-6488-01	G1(n=504)	3.24511531559753
TCGA-T3-A92M-01	G1(n=504)	2.24327301656509
TCGA-H7-7774-01	G1(n=504)	1.4424923758411
TCGA-CQ-6227-01	G1(n=504)	3.62723327649087
TCGA-D6-A4ZB-01	G1(n=504)	1.44694432395473
TCGA-P3-A5QF-01	G1(n=504)	1.80871453652144
TCGA-D6-6516-01	G1(n=504)	3.84258668716281
TCGA-CN-5356-01	G1(n=504)	2.34340782229781
TCGA-QK-A6IH-01	G1(n=504)	1.27816321399783
TCGA-CV-7099-01	G1(n=504)	4.30093638472706
TCGA-CV-7434-01	G1(n=504)	6.02027772124521
TCGA-CR-5249-01	G1(n=504)	3.10235578873377
TCGA-C9-A480-01	G1(n=504)	2.6892320568804
TCGA-CQ-7063-01	G1(n=504)	5.49651028522398
TCGA-CR-6472-01	G1(n=504)	1.5087328795124
TCGA-CV-7090-01	G1(n=504)	4.18230297154747
TCGA-CN-A641-01	G1(n=504)	0.977463111239466
TCGA-QK-A6IF-01	G1(n=504)	2.97193894764755
TCGA-CV-6961-01	G1(n=504)	2.32097560180307
TCGA-CN-4741-01	G1(n=504)	1.88369900901981
TCGA-T2-A6WZ-01	G1(n=504)	2.06260529298285
TCGA-CV-7097-01	G1(n=504)	4.28332916805164
TCGA-HL-7533-01	G1(n=504)	9.27893050867614
TCGA-CV-A464-01	G1(n=504)	2.90045144518586
TCGA-HD-8224-01	G1(n=504)	2.41359408240918
TCGA-P3-A6T4-01	G1(n=504)	1.70487196445635
TCGA-D6-A6EO-01	G1(n=504)	1.69032769260495
TCGA-BB-A6UM-01	G1(n=504)	2.16915535883089
TCGA-BB-A5HY-01	G1(n=504)	2.41926920368406
TCGA-CN-5361-01	G1(n=504)	3.38034157512014
TCGA-CN-4723-01	G1(n=504)	3.25501723599975
TCGA-CN-A6V1-01	G1(n=504)	2.86270925807632
TCGA-CR-7372-01	G1(n=504)	2.15163155163396
TCGA-CQ-5323-01	G1(n=504)	2.07669590183038
TCGA-QK-A6II-01	G1(n=504)	1.65347281194971
TCGA-BA-6870-01	G1(n=504)	1.56910217295356
TCGA-CQ-6222-01	G1(n=504)	4.27510391943102
TCGA-CQ-A4CD-01	G1(n=504)	2.78970838795606
TCGA-F7-A624-01	G1(n=504)	4.57527602079157
TCGA-BA-A4IF-01	G1(n=504)	1.53126915988299
TCGA-CV-A6JD-01	G1(n=504)	4.67532478941
TCGA-F7-A620-01	G1(n=504)	4.50492542342327
TCGA-BB-4223-01	G1(n=504)	2.7308790268109
TCGA-HD-7831-01	G1(n=504)	4.16604856653669
TCGA-CV-A6JO-01	G1(n=504)	3.98127728675286
TCGA-CR-7376-01	G1(n=504)	5.3275221057774
TCGA-P3-A6T3-01	G1(n=504)	2.24768451276238
TCGA-CV-7433-01	G1(n=504)	3.95969597875237
TCGA-CV-7263-01	G1(n=504)	2.44395137197079
TCGA-CN-6992-01	G1(n=504)	2.32152408371171
TCGA-CV-7427-01	G1(n=504)	5.16800012451782
TCGA-CN-A6V7-01	G1(n=504)	1.4965134808768
TCGA-CV-6939-01	G1(n=504)	3.09232585332737
TCGA-CV-7422-01	G1(n=504)	2.60343051087746
TCGA-CV-5970-01	G1(n=504)	2.85273797898995
TCGA-CR-7364-01	G1(n=504)	2.11486671728773
TCGA-CV-5431-01	G1(n=504)	3.39550157538498
TCGA-QK-A6IJ-01	G1(n=504)	1.17440641852975
TCGA-QK-AA3K-01	G1(n=504)	2.55934496654189
TCGA-CN-4728-01	G1(n=504)	4.42214552118606
TCGA-UF-A7JV-01	G1(n=504)	5.62739088460314
TCGA-UP-A6WW-01	G1(n=504)	2.00252250976871
TCGA-CQ-A4CI-01	G1(n=504)	2.17651426812214
TCGA-C9-A47Z-01	G1(n=504)	5.04524636919723
TCGA-CV-6960-01	G1(n=504)	1.24877769364971
TCGA-D6-8569-01	G1(n=504)	3.31267969336295
TCGA-CQ-6224-01	G1(n=504)	3.9486942832656
TCGA-CV-A6K2-01	G1(n=504)	2.57002568445779
TCGA-CV-6433-01	G1(n=504)	2.51455153224184
TCGA-CR-6482-01	G1(n=504)	3.4445345575384
TCGA-DQ-7588-01	G1(n=504)	1.58990727002324
TCGA-CV-A45X-01	G1(n=504)	0.705845233969808
TCGA-D6-A74Q-01	G1(n=504)	2.15296216679069
TCGA-CR-6480-01	G1(n=504)	2.30293314417412
TCGA-QK-A6IG-01	G1(n=504)	4.15995204473292
TCGA-T2-A6WX-01	G1(n=504)	4.98648375082976
TCGA-CV-6952-01	G1(n=504)	4.6049312268109
TCGA-CR-7392-01	G1(n=504)	4.09608471054266
TCGA-IQ-A61H-01	G1(n=504)	3.91554002183188
TCGA-HD-A6HZ-01	G1(n=504)	3.67723760585425
TCGA-CV-A45Q-01	G1(n=504)	3.38461627121006
TCGA-CQ-7065-01	G1(n=504)	1.85634833381596
TCGA-D6-6515-01	G1(n=504)	6.01937945118671
TCGA-F7-A622-01	G1(n=504)	2.45016869730833
TCGA-CV-6943-01	G1(n=504)	4.32468101421362
TCGA-CV-7183-01	G1(n=504)	1.48908045926702
TCGA-CV-7407-01	G1(n=504)	3.82320926743736
TCGA-CN-6988-01	G1(n=504)	1.1479578813871
TCGA-CV-7238-01	G1(n=504)	2.50982249967816
TCGA-BA-A6DD-01	G1(n=504)	2.51959222442082
TCGA-P3-A6T2-01	G1(n=504)	4.79909248815895
TCGA-CV-7261-01	G1(n=504)	2.80289629479183
TCGA-CV-7415-01	G1(n=504)	6.17609334354447
TCGA-CN-5366-01	G1(n=504)	4.33571191032046
TCGA-CQ-7072-01	G1(n=504)	2.24272444013497
TCGA-CV-7411-01	G1(n=504)	1.62091479145989
TCGA-CN-5355-01	G1(n=504)	3.48773072242537
TCGA-CN-6022-01	G1(n=504)	2.42269049932413
TCGA-H7-A6C4-01	G1(n=504)	3.46329548564707
TCGA-BA-A6DB-01	G1(n=504)	2.64048211169989
TCGA-CV-7101-01	G1(n=504)	2.50273794132227
TCGA-CQ-6225-01	G1(n=504)	0.271784213569217
TCGA-BA-5558-01	G1(n=504)	2.79599546720385
TCGA-CN-4729-01	G1(n=504)	1.99577393336548
TCGA-CV-5971-01	G1(n=504)	3.21266271414878
TCGA-BA-A6DJ-01	G1(n=504)	3.79943964545521
TCGA-CQ-A4C7-01	G1(n=504)	4.32838411531776
TCGA-CV-7095-01	G1(n=504)	1.2719634488991
TCGA-D6-6824-01	G1(n=504)	4.06904906013277
TCGA-CV-A6JT-01	G1(n=504)	2.91596062148634
TCGA-CN-6010-01	G1(n=504)	2.76358154325447
TCGA-P3-A5Q5-01	G1(n=504)	3.18927109024712
TCGA-D6-A6EK-01	G1(n=504)	1.60923489316847
TCGA-BA-A4IG-01	G1(n=504)	1.95281811123186
TCGA-WA-A7GZ-01	G1(n=504)	1.4570163627003
TCGA-CR-7368-01	G1(n=504)	2.58426502954895
TCGA-CN-A49B-01	G1(n=504)	2.5895477855556
TCGA-P3-A6SW-01	G1(n=504)	4.02432854528814
TCGA-BA-6873-01	G1(n=504)	4.27280704946658
TCGA-UF-A7JK-01	G1(n=504)	1.73144394603472
TCGA-CQ-A4C9-01	G1(n=504)	2.29777835515853
TCGA-CN-4739-01	G1(n=504)	1.69474650057791
TCGA-CN-4735-01	G1(n=504)	3.29952308689792
TCGA-CV-7091-01	G1(n=504)	3.11011263769564
TCGA-CV-A45Y-01	G1(n=504)	3.4004286303647
TCGA-CV-7243-01	G1(n=504)	2.21806816700803
TCGA-CN-6011-01	G1(n=504)	4.67375992461141
TCGA-CQ-5325-01	G1(n=504)	5.9076213759805
TCGA-CN-A49C-01	G1(n=504)	2.25156762060825
TCGA-DQ-7591-01	G1(n=504)	2.17775836957113
TCGA-UF-A71D-01	G1(n=504)	0.886433088211058
TCGA-CV-7242-01	G1(n=504)	2.23413339561248
TCGA-CN-6023-01	G1(n=504)	3.9699148611146
TCGA-DQ-5629-01	G1(n=504)	1.53689837023683
TCGA-UF-A7JT-01	G1(n=504)	5.00377761600304
TCGA-BA-A6DE-01	G1(n=504)	2.32558789431109
TCGA-CV-6937-01	G1(n=504)	0.6992851001996
TCGA-CN-5369-01	G1(n=504)	4.10673356748222
TCGA-CN-6024-01	G1(n=504)	1.84410439848547
TCGA-CV-6934-01	G1(n=504)	3.81139909949674
TCGA-F7-8298-01	G1(n=504)	3.85825955761995
TCGA-CV-A468-01	G1(n=504)	3.20105353015491
TCGA-CV-7424-01	G1(n=504)	2.46730556874202
TCGA-CN-5374-01	G1(n=504)	1.75454548946919
TCGA-BA-5152-01	G1(n=504)	3.07047520004052
TCGA-UF-A7J9-01	G1(n=504)	3.10520872342818
TCGA-CR-7377-01	G1(n=504)	3.97463026089508
TCGA-CV-A460-01	G1(n=504)	2.55222949842233
TCGA-CX-7082-01	G1(n=504)	2.39030999370946
TCGA-RS-A6TP-01	G1(n=504)	2.2461344205044
TCGA-CR-6474-01	G1(n=504)	3.65838288188166
TCGA-IQ-A6SG-01	G1(n=504)	1.22527492986957
TCGA-CR-7389-01	G1(n=504)	2.82771742279743
TCGA-CN-A63U-01	G1(n=504)	1.51808186515296
TCGA-P3-A6T0-01	G1(n=504)	2.958954004327
TCGA-CR-7383-01	G1(n=504)	3.3923311626661
TCGA-UF-A7JA-01	G1(n=504)	1.97405200616852
TCGA-CV-5435-01	G1(n=504)	2.26014612650897
TCGA-CN-6012-01	G1(n=504)	2.45964144992861
TCGA-KU-A66T-01	G1(n=504)	1.65603866273212
TCGA-CV-7252-01	G1(n=504)	3.95276221051409
TCGA-MZ-A5BI-01	G1(n=504)	3.14577526171348
TCGA-QK-A8ZA-01	G1(n=504)	4.06680390108674
TCGA-HD-A4C1-01	G1(n=504)	3.28634890800971
TCGA-CN-6994-01	G1(n=504)	2.50923978195987
TCGA-P3-A6T6-01	G1(n=504)	0.571434115876509
TCGA-CR-6473-01	G1(n=504)	1.58327837390834
TCGA-CV-7255-01	G1(n=504)	4.11762024663316
TCGA-BA-A8YP-01	G1(n=504)	2.12108173024304
TCGA-CV-6961-11	Normal(n=44)	1.48047194522748
TCGA-CV-6936-11	Normal(n=44)	2.2127249609901
TCGA-CV-7425-11	Normal(n=44)	2.70626530654784
TCGA-CV-6959-11	Normal(n=44)	1.80413618518317
TCGA-CV-6955-11	Normal(n=44)	2.84667382959784
TCGA-CV-7242-11	Normal(n=44)	1.3247530096545
TCGA-CV-7178-11	Normal(n=44)	0.914105237118472
TCGA-CV-6960-11	Normal(n=44)	0.826436626422598
TCGA-WA-A7GZ-11	Normal(n=44)	1.07224303010488
TCGA-CV-6938-11	Normal(n=44)	2.88619894148639
TCGA-CV-7437-11	Normal(n=44)	0.818441575764165
TCGA-H7-A6C4-11	Normal(n=44)	1.14274017211608
TCGA-CV-7432-11	Normal(n=44)	0.636914580355878
TCGA-CV-6956-11	Normal(n=44)	1.01364091066939
TCGA-CV-7097-11	Normal(n=44)	2.4204285038363
TCGA-HD-8635-11	Normal(n=44)	1.84863796190471
TCGA-CV-7183-11	Normal(n=44)	0.829524866197703
TCGA-CV-7250-11	Normal(n=44)	2.18735603256396
TCGA-HD-A6HZ-11	Normal(n=44)	0.87868611062609
TCGA-CV-6962-11	Normal(n=44)	1.44020807501375
TCGA-CV-7235-11	Normal(n=44)	2.16066208011334
TCGA-H7-A6C5-11	Normal(n=44)	1.24883840164025
TCGA-CV-7177-11	Normal(n=44)	3.61175075883018
TCGA-CV-7416-11	Normal(n=44)	0.620586410451878
TCGA-CV-7406-11	Normal(n=44)	0.903423965888739
TCGA-CV-6934-11	Normal(n=44)	1.19698466352922
TCGA-CV-7238-11	Normal(n=44)	1.69081934015993
TCGA-CV-6933-11	Normal(n=44)	0.720803782040037
TCGA-CV-7434-11	Normal(n=44)	1.67224428652735
TCGA-CV-6943-11	Normal(n=44)	0.984771612385425
TCGA-CV-7255-11	Normal(n=44)	1.53972957106732
TCGA-CV-7423-11	Normal(n=44)	1.06281249240502
TCGA-CV-6939-11	Normal(n=44)	1.23523688908982
TCGA-HD-A6I0-11	Normal(n=44)	2.27485800105716
TCGA-CV-7252-11	Normal(n=44)	0.591009130839571
TCGA-CV-7438-11	Normal(n=44)	1.73339772928591
TCGA-CV-7091-11	Normal(n=44)	1.76566203736853
TCGA-CV-7103-11	Normal(n=44)	1.670432481271
TCGA-CV-7245-11	Normal(n=44)	2.18049798736835
TCGA-CV-7440-11	Normal(n=44)	0.83252549779251
TCGA-CV-7261-11	Normal(n=44)	0.602361856630855
TCGA-CV-6935-11	Normal(n=44)	1.17050196407383
TCGA-CV-7101-11	Normal(n=44)	0.620211026324114
TCGA-CV-7424-11	Normal(n=44)	0.946057070897477
