# Supplementary material for: Ferroptosis-related gene ATG5 is a novel prognostic biomarker in nasopharyngeal carcinoma and head and neck squamous cell carcinoma
Source: Front Bioeng Biotechnol. 2022 Sep 15;10:1006535. doi: 10.3389/fbioe.2022.1006535 (PMC9520473; doi:10.3389/fbioe.2022.1006535)
Supplement: Supplementary file 5 [file DataSheet2.ZIP › Source data/Fig.S1/PD-L2(PDCD1LG2) in two cluster samples.csv]

rownames(datas)	Type	values	times	status
TCGA-CV-A463-01	G1(n=475)	2.12723706192481	NA	NA
TCGA-CV-7102-01	G1(n=475)	2.89917563048051	NA	NA
TCGA-BA-A6DL-01	G1(n=475)	0.979220531057908	NA	NA
TCGA-CR-6471-01	G1(n=475)	3.20708071679703	NA	NA
TCGA-CQ-A4CE-01	G1(n=475)	1.41202272561505	NA	NA
TCGA-CQ-5333-01	G1(n=475)	4.10176771884306	NA	NA
TCGA-DQ-7592-01	G1(n=475)	2.87227718023458	NA	NA
TCGA-UF-A71E-01	G1(n=475)	1.45222641179745	NA	NA
TCGA-CV-7416-01	G1(n=475)	3.89825673181292	NA	NA
TCGA-CN-4737-01	G1(n=475)	2.52889632620288	NA	NA
TCGA-IQ-A6SH-01	G1(n=475)	2.49978212014731	NA	NA
TCGA-CV-6938-01	G1(n=475)	4.5797171961588	NA	NA
TCGA-CR-7401-01	G1(n=475)	2.80184154948677	NA	NA
TCGA-UF-A71B-01	G1(n=475)	2.37387089671064	NA	NA
TCGA-CR-7402-01	G1(n=475)	2.58036259610214	NA	NA
TCGA-IQ-A61O-01	G1(n=475)	4.97347351957549	NA	NA
TCGA-IQ-7630-01	G1(n=475)	2.68032435684402	NA	NA
TCGA-CQ-A4CB-01	G1(n=475)	3.90859197214191	NA	NA
TCGA-MT-A67F-01	G1(n=475)	5.95634479081621	NA	NA
TCGA-HD-7832-01	G1(n=475)	4.38722466201514	NA	NA
TCGA-QK-A8Z7-01	G1(n=475)	1.15354595185667	NA	NA
TCGA-BA-4075-01	G1(n=475)	5.14862910574978	NA	NA
TCGA-CN-4740-01	G1(n=475)	3.67392948653781	NA	NA
TCGA-H7-8502-01	G1(n=475)	2.88268217276467	NA	NA
TCGA-CV-5966-01	G1(n=475)	4.68827549049958	NA	NA
TCGA-BA-5151-01	G1(n=475)	3.13546920167402	NA	NA
TCGA-CV-7410-01	G1(n=475)	3.72481395704308	NA	NA
TCGA-KU-A6H7-06	G1(n=475)	2.32872159540183	NA	NA
TCGA-CN-5360-01	G1(n=475)	4.43915767698173	NA	NA
TCGA-DQ-5631-01	G1(n=475)	3.10783849086406	NA	NA
TCGA-QK-A6V9-01	G1(n=475)	2.47599276856208	NA	NA
TCGA-CV-5430-01	G1(n=475)	2.11653110953612	NA	NA
TCGA-CN-A497-01	G1(n=475)	2.49331428709276	NA	NA
TCGA-CV-7177-01	G1(n=475)	2.74592570242445	NA	NA
TCGA-CR-7386-01	G1(n=475)	4.26071822427131	NA	NA
TCGA-BA-5153-01	G1(n=475)	1.90099235924073	NA	NA
TCGA-CV-7235-01	G1(n=475)	3.58012135888653	NA	NA
TCGA-BA-5556-01	G1(n=475)	4.40349951672017	NA	NA
TCGA-CN-4742-01	G1(n=475)	2.56296282851529	NA	NA
TCGA-HD-8314-01	G1(n=475)	3.27869848166832	NA	NA
TCGA-HD-7754-01	G1(n=475)	2.19130996744573	NA	NA
TCGA-P3-A6T8-01	G1(n=475)	2.88203650090859	NA	NA
TCGA-CQ-6223-01	G1(n=475)	2.13191867886257	NA	NA
TCGA-CV-5444-01	G1(n=475)	3.81049451757768	NA	NA
TCGA-CN-4726-01	G1(n=475)	2.73965371452366	NA	NA
TCGA-CN-4725-01	G1(n=475)	2.87318323490128	NA	NA
TCGA-CV-A461-01	G1(n=475)	3.69438992740731	NA	NA
TCGA-P3-A6T5-01	G1(n=475)	3.0381200745991	NA	NA
TCGA-HD-7753-01	G1(n=475)	3.41752850488125	NA	NA
TCGA-CX-7086-01	G1(n=475)	1.65163726344562	NA	NA
TCGA-CV-7568-01	G1(n=475)	3.64247053731582	NA	NA
TCGA-CN-5365-01	G1(n=475)	4.01724492929164	NA	NA
TCGA-CV-7430-01	G1(n=475)	0.394953084696361	NA	NA
TCGA-CN-5363-01	G1(n=475)	5.25594253805811	NA	NA
TCGA-BA-5559-01	G1(n=475)	4.33213503775662	NA	NA
TCGA-CV-7236-01	G1(n=475)	3.17410276223142	NA	NA
TCGA-CV-7248-01	G1(n=475)	2.1005740402132	NA	NA
TCGA-F7-A50I-01	G1(n=475)	3.06947876873041	NA	NA
TCGA-CV-6955-01	G1(n=475)	1.88029370151051	NA	NA
TCGA-UF-A71A-01	G1(n=475)	2.57574797817244	NA	NA
TCGA-HD-8635-01	G1(n=475)	4.04247799768741	NA	NA
TCGA-UF-A7JH-01	G1(n=475)	2.22005129588012	NA	NA
TCGA-CV-6962-01	G1(n=475)	1.87915681048047	NA	NA
TCGA-CN-4736-01	G1(n=475)	3.96374229235863	NA	NA
TCGA-D6-6517-01	G1(n=475)	3.05498735791996	NA	NA
TCGA-CQ-A4C6-01	G1(n=475)	5.44833274506463	NA	NA
TCGA-CR-6491-01	G1(n=475)	2.0152120850685	NA	NA
TCGA-CQ-5330-01	G1(n=475)	5.24506205898368	NA	NA
TCGA-CV-A6JY-01	G1(n=475)	0.502636117202465	NA	NA
TCGA-CV-7180-01	G1(n=475)	1.01020694286926	NA	NA
TCGA-CQ-5334-01	G1(n=475)	5.02184390863752	NA	NA
TCGA-CN-5367-01	G1(n=475)	2.62243843921198	NA	NA
TCGA-CR-6484-01	G1(n=475)	3.31241831451998	NA	NA
TCGA-CR-6470-01	G1(n=475)	3.22689381357139	NA	NA
TCGA-CV-7429-01	G1(n=475)	3.48116975461747	NA	NA
TCGA-CR-7388-01	G1(n=475)	2.75172078677505	NA	NA
TCGA-QK-A8ZB-01	G1(n=475)	1.70619898742978	NA	NA
TCGA-CV-7425-01	G1(n=475)	4.6676821189292	NA	NA
TCGA-BA-5555-01	G1(n=475)	2.39807669206745	NA	NA
TCGA-CN-6995-01	G1(n=475)	3.33466837989815	NA	NA
TCGA-CN-6020-01	G1(n=475)	2.64991431313587	NA	NA
TCGA-CQ-6218-01	G1(n=475)	3.34373470138129	NA	NA
TCGA-CR-6467-01	G1(n=475)	2.31504447043831	NA	NA
TCGA-CV-6933-01	G1(n=475)	2.83289001416474	NA	NA
TCGA-CV-6945-01	G1(n=475)	1.38216920876825	NA	NA
TCGA-CV-6954-01	G1(n=475)	2.9035974953528	NA	NA
TCGA-UF-A719-01	G1(n=475)	2.11659764530336	NA	NA
TCGA-CN-5370-01	G1(n=475)	5.70162667872334	NA	NA
TCGA-CQ-6221-01	G1(n=475)	3.11574908432945	NA	NA
TCGA-CV-7089-01	G1(n=475)	5.26875999627816	NA	NA
TCGA-CV-7421-01	G1(n=475)	2.53189294170059	NA	NA
TCGA-IQ-A61E-01	G1(n=475)	4.05512622547622	NA	NA
TCGA-F7-8489-01	G1(n=475)	3.73890831711798	NA	NA
TCGA-CN-A498-01	G1(n=475)	2.61095985612012	NA	NA
TCGA-CR-7369-01	G1(n=475)	2.34212801783086	NA	NA
TCGA-BA-6868-01	G1(n=475)	0.874049363755226	NA	NA
TCGA-CV-A45Z-01	G1(n=475)	3.01954180376586	NA	NA
TCGA-CV-5432-01	G1(n=475)	1.38106182842459	NA	NA
TCGA-RS-A6TO-01	G1(n=475)	4.29950843407423	NA	NA
TCGA-BA-A6DG-01	G1(n=475)	3.28313651924539	NA	NA
TCGA-CR-7380-01	G1(n=475)	4.09821740998153	NA	NA
TCGA-T3-A92N-01	G1(n=475)	2.48529800936214	NA	NA
TCGA-WA-A7H4-01	G1(n=475)	2.55716498397718	NA	NA
TCGA-KU-A66S-01	G1(n=475)	1.48830933570336	NA	NA
TCGA-CV-5439-01	G1(n=475)	2.68802365705471	NA	NA
TCGA-CQ-7068-01	G1(n=475)	4.85004928269874	NA	NA
TCGA-CV-5443-01	G1(n=475)	2.66268403948724	NA	NA
TCGA-CX-7219-01	G1(n=475)	3.5039084024507	NA	NA
TCGA-CV-5978-01	G1(n=475)	4.59191274704846	NA	NA
TCGA-P3-A5QE-01	G1(n=475)	3.42873200089346	NA	NA
TCGA-CR-5250-01	G1(n=475)	1.77424940730477	NA	NA
TCGA-P3-A6T7-01	G1(n=475)	2.93130484365067	NA	NA
TCGA-CN-A6UY-01	G1(n=475)	1.97881797806019	NA	NA
TCGA-P3-A5Q6-01	G1(n=475)	2.06388254894981	NA	NA
TCGA-QK-A652-01	G1(n=475)	3.28838809505496	NA	NA
TCGA-CV-6003-01	G1(n=475)	3.99817744678192	NA	NA
TCGA-CN-A49A-01	G1(n=475)	1.52014562688083	NA	NA
TCGA-D6-A4Z9-01	G1(n=475)	3.06705353581452	NA	NA
TCGA-H7-8501-01	G1(n=475)	5.97698219380403	NA	NA
TCGA-QK-AA3J-01	G1(n=475)	0.969601794236153	NA	NA
TCGA-CN-4722-01	G1(n=475)	1.66925358652116	NA	NA
TCGA-CR-7390-01	G1(n=475)	2.45148808269183	NA	NA
TCGA-CV-7437-01	G1(n=475)	1.74734442968917	NA	NA
TCGA-CV-A6JZ-01	G1(n=475)	3.43873198157059	NA	NA
TCGA-CN-5373-01	G1(n=475)	5.01206355243544	NA	NA
TCGA-CR-7391-01	G1(n=475)	3.10807275980041	NA	NA
TCGA-BA-6869-01	G1(n=475)	1.10527578341569	NA	NA
TCGA-CV-A6K0-01	G1(n=475)	4.82956545690013	NA	NA
TCGA-CN-A63T-01	G1(n=475)	2.26273381305411	NA	NA
TCGA-UF-A7JF-01	G1(n=475)	1.15224833075742	NA	NA
TCGA-BB-8596-01	G1(n=475)	3.11333377868188	NA	NA
TCGA-CV-A45T-01	G1(n=475)	4.01048446772261	NA	NA
TCGA-D6-6826-01	G1(n=475)	4.0172003800798	NA	NA
TCGA-CR-6493-01	G1(n=475)	3.85285780415953	NA	NA
TCGA-CX-A4AQ-01	G1(n=475)	1.89952369185196	NA	NA
TCGA-CV-6942-01	G1(n=475)	5.3618069523987	NA	NA
TCGA-CQ-6228-01	G1(n=475)	1.1751732656638	NA	NA
TCGA-HD-A634-01	G1(n=475)	0.404467196763089	NA	NA
TCGA-CQ-6219-01	G1(n=475)	3.55305325276641	NA	NA
TCGA-F7-A50G-01	G1(n=475)	4.38081947562702	NA	NA
TCGA-CQ-A4CA-01	G1(n=475)	2.89551590725274	NA	NA
TCGA-F7-A61W-01	G1(n=475)	3.60983768314038	NA	NA
TCGA-CV-6950-01	G1(n=475)	5.57586291876863	NA	NA
TCGA-CV-6441-01	G1(n=475)	0.145742660277605	NA	NA
TCGA-BB-A5HZ-01	G1(n=475)	2.13389227019756	NA	NA
TCGA-CN-A6V3-01	G1(n=475)	2.12210944433873	NA	NA
TCGA-CQ-5324-01	G1(n=475)	2.40397662321088	NA	NA
TCGA-CX-7085-01	G1(n=475)	4.24968046149593	NA	NA
TCGA-BA-A4II-01	G1(n=475)	2.30990375572274	NA	NA
TCGA-HD-7229-01	G1(n=475)	6.31053825942407	NA	NA
TCGA-CR-7397-01	G1(n=475)	2.63902373317984	NA	NA
TCGA-CV-7250-01	G1(n=475)	1.37567894232731	NA	NA
TCGA-UF-A71A-06	G1(n=475)	2.13658515284763	NA	NA
TCGA-D6-8568-01	G1(n=475)	3.58602008934936	NA	NA
TCGA-CR-6478-01	G1(n=475)	5.88271151462055	NA	NA
TCGA-CV-A45O-01	G1(n=475)	2.70595579124427	NA	NA
TCGA-CN-6021-01	G1(n=475)	1.565158451877	NA	NA
TCGA-T2-A6X2-01	G1(n=475)	3.46477280633474	NA	NA
TCGA-CQ-5329-01	G1(n=475)	4.32308178950373	NA	NA
TCGA-CN-6019-01	G1(n=475)	3.54926254693523	NA	NA
TCGA-CV-A45V-01	G1(n=475)	1.75180646513365	NA	NA
TCGA-CR-6477-01	G1(n=475)	3.10099446225435	NA	NA
TCGA-CR-6487-01	G1(n=475)	4.59488291031422	NA	NA
TCGA-CQ-5327-01	G1(n=475)	4.68085317307256	NA	NA
TCGA-CR-5243-01	G1(n=475)	2.35388783628491	NA	NA
TCGA-BB-4225-01	G1(n=475)	2.04697990814441	NA	NA
TCGA-CV-6948-01	G1(n=475)	2.11586558303792	NA	NA
TCGA-UF-A7JC-01	G1(n=475)	3.03349348262695	NA	NA
TCGA-CV-5976-01	G1(n=475)	1.98735725122177	NA	NA
TCGA-MZ-A6I9-01	G1(n=475)	0.871212824257514	NA	NA
TCGA-BA-4077-01	G1(n=475)	3.85034938567602	NA	NA
TCGA-CR-7371-01	G1(n=475)	3.36693763284996	NA	NA
TCGA-CQ-A4CH-01	G1(n=475)	3.24996103893073	NA	NA
TCGA-BA-4074-01	G1(n=475)	3.94438996227009	NA	NA
TCGA-QK-A64Z-01	G1(n=475)	2.84024165112349	NA	NA
TCGA-CN-6989-01	G1(n=475)	3.8158418110231	NA	NA
TCGA-CR-7399-01	G1(n=475)	4.46372053376471	NA	NA
TCGA-CN-5359-01	G1(n=475)	3.95432661244153	NA	NA
TCGA-CV-6953-01	G1(n=475)	1.88541817783442	NA	NA
TCGA-CR-6481-01	G1(n=475)	4.12769930544799	NA	NA
TCGA-BB-4227-01	G1(n=475)	2.27455986196933	NA	NA
TCGA-IQ-A61G-01	G1(n=475)	1.41926920368406	NA	NA
TCGA-CV-7413-01	G1(n=475)	2.25746327575538	NA	NA
TCGA-CQ-6229-01	G1(n=475)	3.92656879107202	NA	NA
TCGA-CV-7423-01	G1(n=475)	2.31759350462347	NA	NA
TCGA-CV-7253-01	G1(n=475)	0.947778351658811	NA	NA
TCGA-BA-A4IH-01	G1(n=475)	2.40198536304195	NA	NA
TCGA-BA-4076-01	G1(n=475)	2.13658515284763	NA	NA
TCGA-BA-6872-01	G1(n=475)	2.55218030417682	NA	NA
TCGA-CN-4738-01	G1(n=475)	3.15518253334762	NA	NA
TCGA-HD-A633-01	G1(n=475)	1.76341157447001	NA	NA
TCGA-CN-4727-01	G1(n=475)	1.63728564389725	NA	NA
TCGA-CN-6997-01	G1(n=475)	1.47783272620189	NA	NA
TCGA-CV-A45W-01	G1(n=475)	3.36865661620297	NA	NA
TCGA-CR-7370-01	G1(n=475)	4.32415533862245	NA	NA
TCGA-CR-5247-01	G1(n=475)	2.59531268889072	NA	NA
TCGA-KU-A6H7-01	G1(n=475)	2.8317961886317	NA	NA
TCGA-CN-A63V-01	G1(n=475)	1.75924107175728	NA	NA
TCGA-CV-7418-01	G1(n=475)	2.23330522124742	NA	NA
TCGA-CR-7398-01	G1(n=475)	3.21527477183904	NA	NA
TCGA-MT-A51X-01	G1(n=475)	1.87585868190946	NA	NA
TCGA-DQ-5624-01	G1(n=475)	2.8890061971947	NA	NA
TCGA-CR-7373-01	G1(n=475)	5.64579387007999	NA	NA
TCGA-CR-7394-01	G1(n=475)	4.15173707202228	NA	NA
TCGA-CV-7428-01	G1(n=475)	3.75409647472854	NA	NA
TCGA-CV-7438-01	G1(n=475)	3.5444359272107	NA	NA
TCGA-CV-A45P-01	G1(n=475)	2.18297826598651	NA	NA
TCGA-CV-5434-01	G1(n=475)	3.90107927294371	NA	NA
TCGA-CV-5441-01	G1(n=475)	2.28243980500639	NA	NA
TCGA-CR-7395-01	G1(n=475)	4.77487664884024	NA	NA
TCGA-IQ-7632-01	G1(n=475)	1.47378691161437	NA	NA
TCGA-CV-6935-01	G1(n=475)	1.9105024262388	NA	NA
TCGA-CV-7446-01	G1(n=475)	2.37208845053466	NA	NA
TCGA-CV-7435-01	G1(n=475)	3.63173292288361	NA	NA
TCGA-UF-A7JO-01	G1(n=475)	3.77367990992383	NA	NA
TCGA-CN-4734-01	G1(n=475)	5.10852027504735	NA	NA
TCGA-CR-7404-01	G1(n=475)	3.4643415327611	NA	NA
TCGA-HD-8634-01	G1(n=475)	3.4277268392538	NA	NA
TCGA-CR-6492-01	G1(n=475)	3.45734475993944	NA	NA
TCGA-CV-7406-01	G1(n=475)	2.22370055859381	NA	NA
TCGA-BA-6871-01	G1(n=475)	2.83963716150967	NA	NA
TCGA-CV-7247-01	G1(n=475)	1.78968752423464	NA	NA
TCGA-H7-A76A-01	G1(n=475)	3.06194896509074	NA	NA
TCGA-CN-A642-01	G1(n=475)	3.35319623806001	NA	NA
TCGA-CV-6959-01	G1(n=475)	4.66020416760649	NA	NA
TCGA-CV-7100-01	G1(n=475)	4.57459201368956	NA	NA
TCGA-F7-A61S-01	G1(n=475)	4.72543033837861	NA	NA
TCGA-MT-A67D-01	G1(n=475)	2.39692667603135	NA	NA
TCGA-CN-5364-01	G1(n=475)	2.28199491780312	NA	NA
TCGA-CQ-5331-01	G1(n=475)	3.98795747610041	NA	NA
TCGA-CN-6018-01	G1(n=475)	4.30328393726409	NA	NA
TCGA-CV-A45U-01	G1(n=475)	1.61202216280806	NA	NA
TCGA-MZ-A7D7-01	G1(n=475)	2.41808197795313	NA	NA
TCGA-UF-A718-01	G1(n=475)	1.97033831408107	NA	NA
TCGA-CV-6956-01	G1(n=475)	1.32458021456006	NA	NA
TCGA-CN-A499-01	G1(n=475)	4.12604775520594	NA	NA
TCGA-BB-8601-01	G1(n=475)	1.72530490157444	NA	NA
TCGA-CN-6998-01	G1(n=475)	2.49415956371284	NA	NA
TCGA-F7-A50J-01	G1(n=475)	2.15046219388736	NA	NA
TCGA-IQ-A61I-01	G1(n=475)	1.73192178189262	NA	NA
TCGA-CV-7104-01	G1(n=475)	3.91918750913559	NA	NA
TCGA-BA-A6DI-01	G1(n=475)	2.89314860618374	NA	NA
TCGA-CV-5442-01	G1(n=475)	0.975776906004421	NA	NA
TCGA-D6-6823-01	G1(n=475)	2.45811948117451	NA	NA
TCGA-F7-A61V-01	G1(n=475)	1.78638726050036	NA	NA
TCGA-CN-4733-01	G1(n=475)	4.92036000187436	NA	NA
TCGA-CR-7379-01	G1(n=475)	3.35052553494486	NA	NA
TCGA-CV-7245-01	G1(n=475)	2.20960932423035	NA	NA
TCGA-CV-7254-01	G1(n=475)	3.77333177304558	NA	NA
TCGA-UF-A7JJ-01	G1(n=475)	3.34123147871753	NA	NA
TCGA-CN-5358-01	G1(n=475)	3.88637455509244	NA	NA
TCGA-CV-5436-01	G1(n=475)	2.77372210262529	NA	NA
TCGA-BB-4217-01	G1(n=475)	2.48005826922726	NA	NA
TCGA-CN-4731-01	G1(n=475)	1.97019104018947	NA	NA
TCGA-CV-7178-01	G1(n=475)	2.84635290085511	NA	NA
TCGA-F7-A623-01	G1(n=475)	1.29942051400671	NA	NA
TCGA-CQ-5332-01	G1(n=475)	2.71142882750135	NA	NA
TCGA-CQ-7069-01	G1(n=475)	3.88639406639585	NA	NA
TCGA-D6-6825-01	G1(n=475)	4.7172102990196	NA	NA
TCGA-P3-A6SX-01	G1(n=475)	2.29301727204951	NA	NA
TCGA-CV-7432-01	G1(n=475)	2.13053555675619	NA	NA
TCGA-KU-A6H8-01	G1(n=475)	1.30841912707276	NA	NA
TCGA-CQ-5326-01	G1(n=475)	4.43823295985921	NA	NA
TCGA-CN-A6V6-01	G1(n=475)	2.78402230621649	NA	NA
TCGA-DQ-5625-01	G1(n=475)	4.35395133378897	NA	NA
TCGA-CV-5977-01	G1(n=475)	4.48717117558319	NA	NA
TCGA-UF-A7JD-01	G1(n=475)	3.30887049936615	NA	NA
TCGA-CR-7385-01	G1(n=475)	2.99354756565418	NA	NA
TCGA-CQ-7071-01	G1(n=475)	2.80208979423553	NA	NA
TCGA-T2-A6X0-01	G1(n=475)	2.88254523621282	NA	NA
TCGA-CR-7367-01	G1(n=475)	3.25336910678785	NA	NA
TCGA-CV-A465-01	G1(n=475)	1.35061039519924	NA	NA
TCGA-BA-5557-01	G1(n=475)	3.42252904578113	NA	NA
TCGA-CN-6016-01	G1(n=475)	2.71637638391213	NA	NA
TCGA-F7-7848-01	G1(n=475)	2.298922199059	NA	NA
TCGA-CN-6017-01	G1(n=475)	4.47292961038627	NA	NA
TCGA-QK-A8Z8-01	G1(n=475)	1.54626478283935	NA	NA
TCGA-MT-A51W-01	G1(n=475)	2.7856760889929	NA	NA
TCGA-CV-6940-01	G1(n=475)	2.28525424255145	NA	NA
TCGA-CV-7440-01	G1(n=475)	2.83933482169573	NA	NA
TCGA-CV-A45R-01	G1(n=475)	3.31614574229336	NA	NA
TCGA-CV-7414-01	G1(n=475)	1.87322261567735	NA	NA
TCGA-CR-7374-01	G1(n=475)	1.71149490665009	NA	NA
TCGA-CV-6941-01	G1(n=475)	2.68907546954531	NA	NA
TCGA-CN-6013-01	G1(n=475)	3.64530969393285	NA	NA
TCGA-QK-A6VC-01	G1(n=475)	1.59105701874693	NA	NA
TCGA-QK-A8Z9-01	G1(n=475)	3.85469387827422	NA	NA
TCGA-QK-A6VB-01	G1(n=475)	1.1839628348426	NA	NA
TCGA-D6-6827-01	G1(n=475)	1.6378420603241	NA	NA
TCGA-CR-7382-01	G1(n=475)	6.21835108448561	NA	NA
TCGA-P3-A5QA-01	G1(n=475)	4.48356429118285	NA	NA
TCGA-CV-5979-01	G1(n=475)	3.29167722317602	NA	NA
TCGA-CN-6996-01	G1(n=475)	5.32083122979474	NA	NA
TCGA-4P-AA8J-01	G1(n=475)	3.18759357448876	NA	NA
TCGA-TN-A7HL-01	G1(n=475)	3.77681989262819	NA	NA
TCGA-CN-A63W-01	G1(n=475)	1.12796337812358	NA	NA
TCGA-CN-4730-01	G1(n=475)	1.18542257083764	NA	NA
TCGA-CR-5248-01	G1(n=475)	3.0647966459118	NA	NA
TCGA-CV-6936-01	G1(n=475)	2.14935692949372	NA	NA
TCGA-DQ-5630-01	G1(n=475)	3.69327506788559	NA	NA
TCGA-CR-7393-01	G1(n=475)	3.68269688742323	NA	NA
TCGA-CV-6951-01	G1(n=475)	1.48052364638826	NA	NA
TCGA-CV-7103-01	G1(n=475)	2.6677332043566	NA	NA
TCGA-CQ-A4CG-01	G1(n=475)	3.4198759304222	NA	NA
TCGA-CQ-6220-01	G1(n=475)	3.08392815506236	NA	NA
TCGA-BA-4078-01	G1(n=475)	3.46993805818782	NA	NA
TCGA-CV-5440-01	G1(n=475)	1.54265427210204	NA	NA
TCGA-CR-7365-01	G1(n=475)	2.87945091992248	NA	NA
TCGA-IQ-A61J-01	G1(n=475)	2.61882595258744	NA	NA
TCGA-BB-4224-01	G1(n=475)	1.52827124710328	NA	NA
TCGA-TN-A7HJ-01	G1(n=475)	1.41570459148207	NA	NA
TCGA-BB-4228-01	G1(n=475)	2.40686315797654	NA	NA
TCGA-BB-A5HU-01	G1(n=475)	2.74217872013884	NA	NA
TCGA-BB-A6UO-01	G1(n=475)	3.53783029966162	NA	NA
TCGA-CR-6488-01	G1(n=475)	3.24511531559753	NA	NA
TCGA-T3-A92M-01	G1(n=475)	2.24327301656509	NA	NA
TCGA-H7-7774-01	G1(n=475)	1.4424923758411	NA	NA
TCGA-CQ-6227-01	G1(n=475)	3.62723327649087	NA	NA
TCGA-D6-A4ZB-01	G1(n=475)	1.44694432395473	NA	NA
TCGA-P3-A5QF-01	G1(n=475)	1.80871453652144	NA	NA
TCGA-D6-6516-01	G1(n=475)	3.84258668716281	NA	NA
TCGA-CN-5356-01	G1(n=475)	2.34340782229781	NA	NA
TCGA-CV-7099-01	G1(n=475)	4.30093638472706	NA	NA
TCGA-CV-7434-01	G1(n=475)	6.02027772124521	NA	NA
TCGA-CR-5249-01	G1(n=475)	3.10235578873377	NA	NA
TCGA-C9-A480-01	G1(n=475)	2.6892320568804	NA	NA
TCGA-CQ-7063-01	G1(n=475)	5.49651028522398	NA	NA
TCGA-CR-6472-01	G1(n=475)	1.5087328795124	NA	NA
TCGA-CV-7090-01	G1(n=475)	4.18230297154747	NA	NA
TCGA-CN-A641-01	G1(n=475)	0.977463111239466	NA	NA
TCGA-QK-A6IF-01	G1(n=475)	2.97193894764755	NA	NA
TCGA-CV-6961-01	G1(n=475)	2.32097560180307	NA	NA
TCGA-CN-4741-01	G1(n=475)	1.88369900901981	NA	NA
TCGA-CV-7097-01	G1(n=475)	4.28332916805164	NA	NA
TCGA-HL-7533-01	G1(n=475)	9.27893050867614	NA	NA
TCGA-CV-A464-01	G1(n=475)	2.90045144518586	NA	NA
TCGA-HD-8224-01	G1(n=475)	2.41359408240918	NA	NA
TCGA-P3-A6T4-01	G1(n=475)	1.70487196445635	NA	NA
TCGA-D6-A6EO-01	G1(n=475)	1.69032769260495	NA	NA
TCGA-BB-A6UM-01	G1(n=475)	2.16915535883089	NA	NA
TCGA-BB-A5HY-01	G1(n=475)	2.41926920368406	NA	NA
TCGA-CN-5361-01	G1(n=475)	3.38034157512014	NA	NA
TCGA-CN-4723-01	G1(n=475)	3.25501723599975	NA	NA
TCGA-CN-A6V1-01	G1(n=475)	2.86270925807632	NA	NA
TCGA-CR-7372-01	G1(n=475)	2.15163155163396	NA	NA
TCGA-CQ-5323-01	G1(n=475)	2.07669590183038	NA	NA
TCGA-BA-6870-01	G1(n=475)	1.56910217295356	NA	NA
TCGA-CQ-6222-01	G1(n=475)	4.27510391943102	NA	NA
TCGA-CQ-A4CD-01	G1(n=475)	2.78970838795606	NA	NA
TCGA-BA-A4IF-01	G1(n=475)	1.53126915988299	NA	NA
TCGA-CV-A6JD-01	G1(n=475)	4.67532478941	NA	NA
TCGA-F7-A620-01	G1(n=475)	4.50492542342327	NA	NA
TCGA-BB-4223-01	G1(n=475)	2.7308790268109	NA	NA
TCGA-HD-7831-01	G1(n=475)	4.16604856653669	NA	NA
TCGA-CV-A6JO-01	G1(n=475)	3.98127728675286	NA	NA
TCGA-CR-7376-01	G1(n=475)	5.3275221057774	NA	NA
TCGA-P3-A6T3-01	G1(n=475)	2.24768451276238	NA	NA
TCGA-CV-7433-01	G1(n=475)	3.95969597875237	NA	NA
TCGA-CV-7263-01	G1(n=475)	2.44395137197079	NA	NA
TCGA-CN-6992-01	G1(n=475)	2.32152408371171	NA	NA
TCGA-CV-7427-01	G1(n=475)	5.16800012451782	NA	NA
TCGA-CN-A6V7-01	G1(n=475)	1.4965134808768	NA	NA
TCGA-CV-6939-01	G1(n=475)	3.09232585332737	NA	NA
TCGA-CV-7422-01	G1(n=475)	2.60343051087746	NA	NA
TCGA-CV-5970-01	G1(n=475)	2.85273797898995	NA	NA
TCGA-CR-7364-01	G1(n=475)	2.11486671728773	NA	NA
TCGA-CV-5431-01	G1(n=475)	3.39550157538498	NA	NA
TCGA-QK-AA3K-01	G1(n=475)	2.55934496654189	NA	NA
TCGA-CN-4728-01	G1(n=475)	4.42214552118606	NA	NA
TCGA-UF-A7JV-01	G1(n=475)	5.62739088460314	NA	NA
TCGA-UP-A6WW-01	G1(n=475)	2.00252250976871	NA	NA
TCGA-CQ-A4CI-01	G1(n=475)	2.17651426812214	NA	NA
TCGA-C9-A47Z-01	G1(n=475)	5.04524636919723	NA	NA
TCGA-CV-6960-01	G1(n=475)	1.24877769364971	NA	NA
TCGA-D6-8569-01	G1(n=475)	3.31267969336295	NA	NA
TCGA-CQ-6224-01	G1(n=475)	3.9486942832656	NA	NA
TCGA-CV-A6K2-01	G1(n=475)	2.57002568445779	NA	NA
TCGA-CV-6433-01	G1(n=475)	2.51455153224184	NA	NA
TCGA-CR-6482-01	G1(n=475)	3.4445345575384	NA	NA
TCGA-DQ-7588-01	G1(n=475)	1.58990727002324	NA	NA
TCGA-CV-A45X-01	G1(n=475)	0.705845233969808	NA	NA
TCGA-D6-A74Q-01	G1(n=475)	2.15296216679069	NA	NA
TCGA-CR-6480-01	G1(n=475)	2.30293314417412	NA	NA
TCGA-QK-A6IG-01	G1(n=475)	4.15995204473292	NA	NA
TCGA-T2-A6WX-01	G1(n=475)	4.98648375082976	NA	NA
TCGA-CV-6952-01	G1(n=475)	4.6049312268109	NA	NA
TCGA-CR-7392-01	G1(n=475)	4.09608471054266	NA	NA
TCGA-IQ-A61H-01	G1(n=475)	3.91554002183188	NA	NA
TCGA-HD-A6HZ-01	G1(n=475)	3.67723760585425	NA	NA
TCGA-CQ-7065-01	G1(n=475)	1.85634833381596	NA	NA
TCGA-D6-6515-01	G1(n=475)	6.01937945118671	NA	NA
TCGA-F7-A622-01	G1(n=475)	2.45016869730833	NA	NA
TCGA-CV-6943-01	G1(n=475)	4.32468101421362	NA	NA
TCGA-CV-7183-01	G1(n=475)	1.48908045926702	NA	NA
TCGA-CV-7407-01	G1(n=475)	3.82320926743736	NA	NA
TCGA-CN-6988-01	G1(n=475)	1.1479578813871	NA	NA
TCGA-CV-7238-01	G1(n=475)	2.50982249967816	NA	NA
TCGA-BA-A6DD-01	G1(n=475)	2.51959222442082	NA	NA
TCGA-P3-A6T2-01	G1(n=475)	4.79909248815895	NA	NA
TCGA-CV-7261-01	G1(n=475)	2.80289629479183	NA	NA
TCGA-CV-7415-01	G1(n=475)	6.17609334354447	NA	NA
TCGA-CN-5366-01	G1(n=475)	4.33571191032046	NA	NA
TCGA-CQ-7072-01	G1(n=475)	2.24272444013497	NA	NA
TCGA-CV-7411-01	G1(n=475)	1.62091479145989	NA	NA
TCGA-CN-5355-01	G1(n=475)	3.48773072242537	NA	NA
TCGA-CN-6022-01	G1(n=475)	2.42269049932413	NA	NA
TCGA-H7-A6C4-01	G1(n=475)	3.46329548564707	NA	NA
TCGA-BA-A6DB-01	G1(n=475)	2.64048211169989	NA	NA
TCGA-CV-7101-01	G1(n=475)	2.50273794132227	NA	NA
TCGA-CQ-6225-01	G1(n=475)	0.271784213569217	NA	NA
TCGA-BA-5558-01	G1(n=475)	2.79599546720385	NA	NA
TCGA-CN-4729-01	G1(n=475)	1.99577393336548	NA	NA
TCGA-CV-5971-01	G1(n=475)	3.21266271414878	NA	NA
TCGA-BA-A6DJ-01	G1(n=475)	3.79943964545521	NA	NA
TCGA-CQ-A4C7-01	G1(n=475)	4.32838411531776	NA	NA
TCGA-CV-7095-01	G1(n=475)	1.2719634488991	NA	NA
TCGA-D6-6824-01	G1(n=475)	4.06904906013277	NA	NA
TCGA-CN-6010-01	G1(n=475)	2.76358154325447	NA	NA
TCGA-P3-A5Q5-01	G1(n=475)	3.18927109024712	NA	NA
TCGA-BA-A4IG-01	G1(n=475)	1.95281811123186	NA	NA
TCGA-WA-A7GZ-01	G1(n=475)	1.4570163627003	NA	NA
TCGA-CR-7368-01	G1(n=475)	2.58426502954895	NA	NA
TCGA-CN-A49B-01	G1(n=475)	2.5895477855556	NA	NA
TCGA-P3-A6SW-01	G1(n=475)	4.02432854528814	NA	NA
TCGA-BA-6873-01	G1(n=475)	4.27280704946658	NA	NA
TCGA-UF-A7JK-01	G1(n=475)	1.73144394603472	NA	NA
TCGA-CQ-A4C9-01	G1(n=475)	2.29777835515853	NA	NA
TCGA-CN-4739-01	G1(n=475)	1.69474650057791	NA	NA
TCGA-CN-4735-01	G1(n=475)	3.29952308689792	NA	NA
TCGA-CV-7091-01	G1(n=475)	3.11011263769564	NA	NA
TCGA-CV-A45Y-01	G1(n=475)	3.4004286303647	NA	NA
TCGA-CV-7243-01	G1(n=475)	2.21806816700803	NA	NA
TCGA-CN-6011-01	G1(n=475)	4.67375992461141	NA	NA
TCGA-CQ-5325-01	G1(n=475)	5.9076213759805	NA	NA
TCGA-CN-A49C-01	G1(n=475)	2.25156762060825	NA	NA
TCGA-DQ-7591-01	G1(n=475)	2.17775836957113	NA	NA
TCGA-UF-A71D-01	G1(n=475)	0.886433088211058	NA	NA
TCGA-CV-7242-01	G1(n=475)	2.23413339561248	NA	NA
TCGA-CN-6023-01	G1(n=475)	3.9699148611146	NA	NA
TCGA-DQ-5629-01	G1(n=475)	1.53689837023683	NA	NA
TCGA-UF-A7JT-01	G1(n=475)	5.00377761600304	NA	NA
TCGA-BA-A6DE-01	G1(n=475)	2.32558789431109	NA	NA
TCGA-CV-6937-01	G1(n=475)	0.6992851001996	NA	NA
TCGA-CN-5369-01	G1(n=475)	4.10673356748222	NA	NA
TCGA-CN-6024-01	G1(n=475)	1.84410439848547	NA	NA
TCGA-CV-6934-01	G1(n=475)	3.81139909949674	NA	NA
TCGA-F7-8298-01	G1(n=475)	3.85825955761995	NA	NA
TCGA-CV-A468-01	G1(n=475)	3.20105353015491	NA	NA
TCGA-CV-7424-01	G1(n=475)	2.46730556874202	NA	NA
TCGA-CN-5374-01	G1(n=475)	1.75454548946919	NA	NA
TCGA-BA-5152-01	G1(n=475)	3.07047520004052	NA	NA
TCGA-UF-A7J9-01	G1(n=475)	3.10520872342818	NA	NA
TCGA-CR-7377-01	G1(n=475)	3.97463026089508	NA	NA
TCGA-CV-A460-01	G1(n=475)	2.55222949842233	NA	NA
TCGA-CX-7082-01	G1(n=475)	2.39030999370946	NA	NA
TCGA-RS-A6TP-01	G1(n=475)	2.2461344205044	NA	NA
TCGA-CR-6474-01	G1(n=475)	3.65838288188166	NA	NA
TCGA-IQ-A6SG-01	G1(n=475)	1.22527492986957	NA	NA
TCGA-CR-7389-01	G1(n=475)	2.82771742279743	NA	NA
TCGA-CN-A63U-01	G1(n=475)	1.51808186515296	NA	NA
TCGA-P3-A6T0-01	G1(n=475)	2.958954004327	NA	NA
TCGA-CR-7383-01	G1(n=475)	3.3923311626661	NA	NA
TCGA-UF-A7JA-01	G1(n=475)	1.97405200616852	NA	NA
TCGA-CV-5435-01	G1(n=475)	2.26014612650897	NA	NA
TCGA-CN-6012-01	G1(n=475)	2.45964144992861	NA	NA
TCGA-KU-A66T-01	G1(n=475)	1.65603866273212	NA	NA
TCGA-CV-7252-01	G1(n=475)	3.95276221051409	NA	NA
TCGA-MZ-A5BI-01	G1(n=475)	3.14577526171348	NA	NA
TCGA-QK-A8ZA-01	G1(n=475)	4.06680390108674	NA	NA
TCGA-HD-A4C1-01	G1(n=475)	3.28634890800971	NA	NA
TCGA-CN-6994-01	G1(n=475)	2.50923978195987	NA	NA
TCGA-P3-A6T6-01	G1(n=475)	0.571434115876509	NA	NA
TCGA-CR-6473-01	G1(n=475)	1.58327837390834	NA	NA
TCGA-CV-7255-01	G1(n=475)	4.11762024663316	NA	NA
TCGA-BA-A8YP-01	G1(n=475)	2.12108173024304	NA	NA
TCGA-D6-A6EM-01	G2(n=29)	4.01072613942729	NA	NA
TCGA-D6-A6EP-01	G2(n=29)	0.455649427316415	NA	NA
TCGA-CV-A6JN-01	G2(n=29)	2.88270173406823	NA	NA
TCGA-TN-A7HI-01	G2(n=29)	1.83669169089486	NA	NA
TCGA-D6-A6EN-01	G2(n=29)	3.50623378305538	NA	NA
TCGA-HD-A6I0-01	G2(n=29)	3.43340016342651	NA	NA
TCGA-MT-A7BN-01	G2(n=29)	2.32374474638863	NA	NA
TCGA-BA-7269-01	G2(n=29)	1.12842538902884	NA	NA
TCGA-CV-6436-01	G2(n=29)	2.61470984411521	NA	NA
TCGA-CV-A6K1-01	G2(n=29)	1.96236393150695	NA	NA
TCGA-CV-A6JU-01	G2(n=29)	0.968791187883591	NA	NA
TCGA-CV-A6JM-01	G2(n=29)	0.899407680724836	NA	NA
TCGA-D6-A6EQ-01	G2(n=29)	1.98550043030488	NA	NA
TCGA-BA-A6D8-01	G2(n=29)	1.58942793749146	NA	NA
TCGA-UF-A7JS-01	G2(n=29)	1.19698466352922	NA	NA
TCGA-MT-A67A-01	G2(n=29)	1.23627830293496	NA	NA
TCGA-CV-A6JE-01	G2(n=29)	2.59648199344645	NA	NA
TCGA-D6-A6ES-01	G2(n=29)	0.0313951962755343	NA	NA
TCGA-CV-5973-01	G2(n=29)	0.885340078224666	NA	NA
TCGA-BA-A6DA-01	G2(n=29)	1.88256479937316	NA	NA
TCGA-IQ-7631-01	G2(n=29)	0.707082991771706	NA	NA
TCGA-QK-A6IH-01	G2(n=29)	1.27816321399783	NA	NA
TCGA-T2-A6WZ-01	G2(n=29)	2.06260529298285	NA	NA
TCGA-QK-A6II-01	G2(n=29)	1.65347281194971	NA	NA
TCGA-F7-A624-01	G2(n=29)	4.57527602079157	NA	NA
TCGA-QK-A6IJ-01	G2(n=29)	1.17440641852975	NA	NA
TCGA-CV-A45Q-01	G2(n=29)	3.38461627121006	NA	NA
TCGA-CV-A6JT-01	G2(n=29)	2.91596062148634	NA	NA
TCGA-D6-A6EK-01	G2(n=29)	1.60923489316847	NA	NA
