# Supplementary material for: Ferroptosis-related gene ATG5 is a novel prognostic biomarker in nasopharyngeal carcinoma and head and neck squamous cell carcinoma
Source: Front Bioeng Biotechnol. 2022 Sep 15;10:1006535. doi: 10.3389/fbioe.2022.1006535 (PMC9520473; doi:10.3389/fbioe.2022.1006535)
Supplement: Supplementary file 5 [file DataSheet2.ZIP › Source data/R code/ConsensusClusterPlus.R]

load('XXX.RData')
genes=c('CDKN1A','HSPA5','EMC2','SLC7A11','NFE2L2','MT1G','HSPB1','GPX4','FANCD2','CISD1','FDFT1','SLC1A5','SAT1','TFRC','RPL8','NCOA4','LPCAT3','GLS2','DPP4','CS','CARS','ATP5MC3','ALOX15','ACSL4')
library(ConsensusClusterPlus)
set.seed(12345)
data_ccp<-t(scale(t(as.matrix(data.sym[genes,]))))
result <- ConsensusClusterPlus(data_ccp, maxK = 6, reps = 100, pItem = 0.8,title=paste0(result_path)
                               , pFeature = 1, clusterAlg = "hc", innerLinkage='ward.D2'
                               , distance='euclidean',corUse = "everything", seed=n
                               , plot="pdf", writeTable=F)

labelss=paste0('C',result[[3]]$consensusClass)
