# Supplementary material for: Ferroptosis-related gene ATG5 is a novel prognostic biomarker in nasopharyngeal carcinoma and head and neck squamous cell carcinoma
Source: Front Bioeng Biotechnol. 2022 Sep 15;10:1006535. doi: 10.3389/fbioe.2022.1006535 (PMC9520473; doi:10.3389/fbioe.2022.1006535)
Supplement: Supplementary file 5 [file DataSheet2.ZIP › Source data/R code/ic50.R]

mypal = rep(pal_npg(alpha = 0.7)(7),2)

load('xxx.RData')
load('Clinical.RData')
comsamples=intersect(colnames(dt),c(paste0(rownames(clinical),'-01'),paste0(rownames(clinical),'-03'),paste0(rownames(clinical),'-06')))
data=log2(dt[,comsamples]+1)
set.seed(1234567) 
#load('D:/ICGC/analysis/TCGA/TPM/TCGA_LUAD.RData')
result <- pRRopheticPredict(testMatrix = as.matrix(data.map),
                            drug = 'SB590885',tissueType = "all",
                            selection = 1)
cor_point=function(x,y,method='Pearson',top_col='#D55E00',right_col='#009E73'
                   ,ylab='y expression',xlab='x expression',title=NULL
                   ,marginal.type=c("histogram", "boxplot", "density", "violin", "densigram")[1]){
  library(ggstatsplot)
  dat=data.frame(X=x,Y=y)
  tp='nonparametric'
  if(method=='Pearson'|method=='pearson'){
    tp='parametric'
  }
  g1=ggscatterstats(data = dat, 
                    x = X, 
                    y = Y
                    ,type = tp
                    ,xfill = top_col
                    ,yfill = right_col
                    ,xlab = xlab
                    ,ylab=ylab
                    ,marginal.type = marginal.type
                    ,title = title)
  return(g1)  
}

dt.gene=as.numeric(data.map[dnaName,])
p.fin1=cor_point(x=dt.gene,y=as.numeric(result),top_col=mypal[1],right_col=mypal[2]
                 ,ylab=paste0(paste0(drug.names,' IC50'))
                 ,xlab=paste0('Log2 (',dnaName,' expression)')
                 ,marginal.type='density',method = 'spearman')
